# Supplementary material for: Gene expression and epigenetics reveal species-specific mechanisms acting upon common molecular pathways in the evolution of task division in bees
Source: Sci Rep. 2021 Feb 11;11:3654. doi: 10.1038/s41598-020-75432-8 (PMC7878513; doi:10.1038/s41598-020-75432-8)
Supplement: Supplementary file 2 — Supplementary Information 2. [file 41598_2020_75432_MOESM2_ESM.xls]

## Sheet: Bt_Nur-UPp1-3_annotation.txt
S2 - Supplementary Table			Genes highly expressed in B. terrestris nurses.
			Columns description are below the Table.
TranscriptName	TransLength	HSPNameUf	HSPLengthUf	HSPEvalueUf	HITLengthUf	QCoverageUf	HCoverageUf	StrandUf	FrameUf	DescriptionUf	Taxonomy	BPId	BPDesc	MFId	MFDesc	CCId	CCDesc	CDName	CDStartEnd	CDEvalue	CDDesc	domBPId	domBPDesc	domMFId	domMFDesc	domCCId	domCCDesc	OtherNCName	OtherNCEvalue	OtherNCDesc	LongOrfLength	LongOrfStrand	LongOrfFrame	ProbToBeNonCoding	lncRNA4Annocript
Cluster-917.11957	2827	UniRef90_A0A088AAG3	567	1e-100	790	20.0566	23.9241	-1	1	Uncharacterized protein	Aculeata	GO:0034720]---[GO:0006355	histone H3-K4 demethylation]---[regulation of transcription, DNA-dependent	GO:0003677]---[GO:0050660]---[GO:0008168]---[GO:0016491	DNA binding]---[flavin adenine dinucleotide binding]---[methyltransferase activity]---[oxidoreductase activity	GO:0005634	nucleus	PLN02976]---[PLN02529]---[PLN02328]---[PLN03000]---[pfam01593]---[PLN02268]---[PLN02568]---[PLN02676	1870-2373]---[1882-2373]---[1882-2373]---[1879-2373]---[1882-2370]---[1900-2373]---[1882-2259]---[1900-2250	2.00e-40]---[5.00e-38]---[2.00e-34]---[3.00e-34]---[5.00e-32]---[1.00e-20]---[1.00e-14]---[1.00e-11	PLN02976 PLN02976 amine oxidase.]---[PLN02529 PLN02529 lysine-specific histone demethylase 1.]---[PLN02328 PLN02328 lysine-specific histone demethylase 1 homolog.]---[PLN03000 PLN03000 amine oxidase.]---[pfam01593 Amino_oxidase Flavin containing amine oxidoreductase. This family consists of various amine oxidases including maze polyamine oxidase (PAO) and various flavin containing monoamine oxida…	GO:0055114	oxidation-reduction process	GO:0016491	oxidoreductase activity	-	-	-	-	-	223	-	1	0.00186098	0
Cluster-917.31879	1812	UniRef90_UPI000623C7BB	246	7e-48	219	13.5762	37.4429	1	2	PREDICTED uncharacterized protein LOC105680655 partial	Bombus impatiens	-	-	-	-	-	-	-	-	-	-	-	-	-	-	-	-	-	-	-	171	-	2	0.000292243	0
Cluster-917.13666	1584	UniRef90_A0A088A1F2	462	2e-92	276	29.1667	55.7971	-1	1	Uncharacterized protein	Aculeata	-	-	-	-	-	-	pfam00010]---[smart00353]---[cd00083	1029-1184]---[1008-1172]---[1011-1184	1.00e-13]---[3.00e-13]---[2.00e-12	pfam00010 HLH Helix-loop-helix DNA-binding domain. ]---[smart00353 HLH helix loop helix domain. ]---[cd00083 HLH Helix-loop-helix domain found in specific DNA- binding proteins that act as transcription factors 60-100 amino acids long. A DNA-binding basic region is followed by two alpha-helices separated by a variable loop region HLH forms homo- and heterodimers dimerization creates a parallel le…	-	-	GO:0046983	protein dimerization activity	-	-	-	-	-	262	-	1	0.000822059	0
Cluster-917.16963	2032	UniRef90_UPI00021A7604	777	0	406	38.2382	63.7931	-1	2	PREDICTED transmembrane protein 194A isoform X1	Bombus	-	-	-	-	-	-	pfam10225]---[pfam10225	480-1019]---[284-553	8.00e-39]---[9.00e-19	pfam10225 DUF2215 Uncharacterized conserved protein (DUF2215). This entry is the central 200 residues of a family of proteins conserved from worms to humans. The function is unknown.	-	-	-	-	-	-	-	-	-	286	-	2	0.000177993	0
Cluster-2017.0	968	UniRef90_UPI0006235A55	600	1e-57	1325	61.9835	15.0943	1	1	PREDICTED LOW QUALITY PROTEIN uncharacterized protein LOC105668017	Linepithema humile	-	-	-	-	-	-	pfam13358	422-823	5e-16	pfam13358 DDE_3 DDE superfamily endonuclease. This family of proteins are related to pfam00665 and are probably endonucleases of the DDE superfamily. Transposase proteins are necessary for efficient DNA transposition. This domain is a member of the DDE superfamily which contain three carboxylate residues that are believed to be responsible for coordinating metal ions needed for catalysis. The cat…	-	-	-	-	-	-	-	-	-	134	+	1	0.00315946	0
Cluster-917.35451	4293	UniRef90_UPI000619A919	252	2e-51	659	5.87002	12.2914	1	0	PREDICTED uncharacterized protein LOC105666020	Bombus terrestris	-	-	-	-	-	-	cd06094	886-1110	2e-12	cd06094 RP_Saci_like RP_Saci_like retropepsin family. Retropepsin on retrotransposons with long terminal repeats (LTR) including Saci-1 -2 and -3 of Schistosoma mansoni. Retropepsins are related to fungal and mammalian pepsins. While fungal and mammalian pepsins are bilobal proteins with structurally related N- and C-termini retropepsins are half as long as their fungal and mammalian counterparts…	-	-	-	-	-	-	-	-	-	215	+	2	0.00413296	0
Cluster-917.28379	2181	UniRef90_UPI0006195482	990	0	2952	45.392	11.1789	-1	2	PREDICTED probable JmjC domain-containing histone demethylation protein 2C isoform X1	Bombus terrestris	-	-	-	-	-	-	-	-	-	-	-	-	-	-	-	-	-	-	-	406	-	2	0.152196	0
Cluster-917.7761	7126	UniRef90_A0A087ZNT1	2127	0	709	29.8484	100	-1	0	Uncharacterized protein	Apidae	-	-	-	-	-	-	cd01226]---[COG5150]---[pfam00808]---[cd02636]---[cd02325]---[pfam08700]---[pfam01424]---[cd01218]---[smart00393]---[COG2036	2621-2968]---[6621-6938]---[6735-6923]---[360-542]---[360-539]---[3164-3361]---[360-542]---[2645-2965]---[306-542]---[6708-6953	2.00e-48]---[1.00e-23]---[3.00e-18]---[8.00e-18]---[2.00e-11]---[3.00e-11]---[3.00e-07]---[1.00e-06]---[2.00e-06]---[5.00e-06	cd01226 PH_RalBD_exo84 Exocyst complex 84-kDa subunit Ral-binding domain/Pleckstrin Homology (PH) domain. The Sec6/8 complex also called the exocyst complex forms an octameric protein (Sec3 Sec5 Sec6 Sec8 Sec10 Sec15 Exo70 and Exo84) involved in the tethering of secretory vesicles to specific regions on the plasma membrane. The regulation of Sec6/8 complex differs between mammals and yeast. Mamal…	-	-	GO:0003676	nucleic acid binding	-	-	-	-	-	723	-	0	0.0247649	0
Cluster-917.21906	390	-	-	-	-	-	-	-	-	-	-	-	-	-	-	-	-	-	-	-	-	-	-	-	-	-	-	-	-	-	104	-	0	0.795846	0
Cluster-917.3629	2122	-	-	-	-	-	-	-	-	-	-	-	-	-	-	-	-	-	-	-	-	-	-	-	-	-	-	-	-	-	151	-	0	0.0756125	0
Cluster-917.14705	1269	UniRef90_A0A088AML4	369	6e-57	225	29.078	54.6667	-1	2	Uncharacterized protein	Apidae	GO:0007165	signal transduction	-	-	-	-	-	-	-	-	-	-	-	-	-	-	-	-	-	130	-	2	0.00160991	0
Cluster-917.5493	1601	UniRef90_UPI000623D719	768	3e-156	246	47.97	100	1	0	PREDICTED glycolipid transfer protein A	Bombus	-	-	-	-	-	-	pfam08718	781-1206	2e-40	pfam08718 GLTP Glycolipid transfer protein (GLTP). GLTP is a cytosolic protein that catalyses the intermembrane transfer of glycolipids.	GO:0046836	glycolipid transport	GO:0017089]---[GO:0051861	glycolipid transporter activity]---[glycolipid binding	GO:0005737	cytoplasm	-	-	-	245	+	0	0.00376161	0
Cluster-2245.2	1980	UniRef90_UPI000623EA61	465	2e-93	822	23.4848	18.8564	-1	2	PREDICTED dynein regulatory complex protein 1 isoform X1	Bombus	-	-	-	-	-	-	pfam14775	1613-1789	3e-20	pfam14775 NYD-SP28_assoc Sperm tail C-terminal domain. NYD-SP28 is expressed in a development-dependent manner localized in spermatogenic cell cytoplams and human spermatozoa tail. It is post-translationally modified during sperm capacitation and ultimately contributes to the success of fertilisation. This short region is found at the very C-terminus of family members of family NYD-SP28 pfam14772.	-	-	-	-	-	-	-	-	-	194	+	1	0.00853054	0
Cluster-917.11259	2105	UniRef90_UPI0006195624	597	0	460	28.361	43.2609	1	1	PREDICTED uncharacterized protein LOC100645781	Bombus	-	-	-	-	-	-	-	-	-	-	-	-	-	-	-	-	-	-	-	213	+	1	0.017731	0
Cluster-917.2891	599	-	-	-	-	-	-	-	-	-	-	-	-	-	-	-	-	-	-	-	-	-	-	-	-	-	-	-	-	-	114	-	0	0.0341621	0
Cluster-917.23721	4650	UniRef90_UPI0006196FE0	1506	0	502	32.3871	100	-1	0	PREDICTED activating molecule in BECN1-regulated autophagy protein 1-like isoform X2	Bombus terrestris	-	-	-	-	-	-	sd00017]---[sd00017]---[sd00017]---[COG2319]---[cd00200]---[cd00200]---[cd00200]---[cd00200]---[cd00200]---[sd00019]---[sd00019]---[sd00019]---[pfam07776]---[smart00868]---[COG5048]---[COG5048	633-857]---[801-1067]---[618-782]---[3037-3969]---[3472-3909]---[3472-3942]---[3472-3906]---[3595-3948]---[3472-3828]---[930-1067]---[636-782]---[720-857]---[300-524]---[300-524]---[624-1064]---[855-1283	2.00e-22]---[3.00e-19]---[3.00e-15]---[2.00e-19]---[3.00e-17]---[2.00e-16]---[4.00e-16]---[1.00e-13]---[2.00e-07]---[2.00e-15]---[9.00e-14]---[6.00e-06]---[2.00e-09]---[1.00e-08]---[1.00e-07]---[2.00e-07	sd00017 ZF_C2H2 Zinc finger C2H2 type. The C2H2 zinc finger is a classical zinc finger domain. C2H2-type zinc fingers are ubiquitous more than 1 of all mammalian proteins are predicted to contain at least one zinc finger. They often function as DNA or protein binding structural motifs such as in eukaryotic transcription factors and therefore they play important roles in cellular processes such as…	-	-	GO:0008270	zinc ion binding	GO:0005634	nucleus	-	-	-	502	-	0	0.0241838	0
Cluster-917.26938	3682	UniRef90_UPI00021A7EA7	1392	0	506	37.8055	91.6996	-1	0	PREDICTED U3 small nucleolar RNA-associated protein 18 homolog isoform X2	Bombus	-	-	-	-	-	-	COG2319]---[COG2319]---[COG2319]---[cd00200]---[cd00200]---[cd00200]---[cd00020	980-1921]---[1280-1828]---[1121-1828]---[1172-1819]---[1052-1765]---[1052-1387]---[3080-3376	6.00e-14]---[2.00e-12]---[3.00e-11]---[1.00e-13]---[1.00e-11]---[1.00e-06]---[3.00e-07	COG2319 COG2319 FOG WD40 repeat General function prediction only .]---[cd00200 WD40 WD40 domain found in a number of eukaryotic proteins that cover a wide variety of functions including adaptor/regulatory modules in signal transduction pre-mRNA processing and cytoskeleton assembly typically contains a GH dipeptide 11-24 residues from its N-terminus and the WD dipeptide at its C-terminus and is 40…	-	-	-	-	-	-	-	-	-	490	-	0	0.12764	0
Cluster-917.28760	1921	UniRef90_UPI00022C88BF	858	0	330	44.6642	86.6667	-1	2	PREDICTED protein claret segregational	Bombus impatiens	-	-	-	-	-	-	cd01366]---[pfam00225]---[smart00129]---[cd00106]---[cd01369]---[cd01374]---[cd01372]---[cd01371]---[cd01365]---[COG5059]---[COG5059]---[cd01373]---[cd01364]---[cd01370]---[cd01376]---[cd01368]---[PLN03188]---[cd01375]---[cd01367]---[pfam03660]---[cd01363	1107-1919]---[1110-1859]---[1107-1859]---[1119-1859]---[1122-1859]---[1125-1859]---[1128-1859]---[1125-1859]---[1107-1859]---[1068-1859]---[1272-1841]---[1128-1859]---[1107-1859]---[1125-1859]---[1125-1859]---[1122-1859]---[1128-1859]---[1119-1859]---[1119-1844]---[1-135]---[1284-1859	1.00e-128]---[3.00e-110]---[4.00e-110]---[1.00e-99]---[6.00e-74]---[7.00e-74]---[5.00e-73]---[1.00e-69]---[4.00e-69]---[5.00e-69]---[3.00e-14]---[2.00e-68]---[4.00e-68]---[2.00e-63]---[3.00e-59]---[3.00e-56]---[2.00e-55]---[2.00e-51]---[6.00e-49]---[3.00e-25]---[1.00e-18	cd01366 KISc_C_terminal Kinesin motor domain KIFC2/KIFC3/ncd-like carboxy-terminal kinesins. Kinesin motor domain KIFC2/KIFC3/ncd-like carboxy-terminal kinesins. Ncd is a spindle motor protein necessary for chromosome segregation in meiosis. KIFC2/KIFC3-like kinesins have been implicated in motility of the Golgi apparatus as well as dentritic and axonal transport in neurons. This catalytic (head)…	GO:0007018	microtubule-based movement	GO:0003777]---[GO:0005524]---[GO:0008017	microtubule motor activity]---[ATP binding]---[microtubule binding	-	-	-	-	-	286	-	2	0.220754	0
Cluster-917.6589	2753	UniRef90_UPI00021A840C	798	4e-178	277	28.9866	96.0289	1	1	PREDICTED elongation of very long chain fatty acids protein 6-like	Bombus terrestris	-	-	-	-	-	-	pfam01151]---[PTZ00251	425-1123]---[419-994	4.00e-37]---[3.00e-15	pfam01151 ELO GNS1/SUR4 family. Members of this family are involved in long chain fatty acid elongation systems that produce the 26-carbon precursors for ceramide and sphingolipid synthesis. Predicted to be integral membrane proteins in eukaryotes they are probably located on the endoplasmic reticulum. Yeast ELO3 affects plasma membrane H -ATPase activity and may act on a glucose-signaling pathwa…	-	-	-	-	GO:0016021	integral to membrane	-	-	-	282	+	1	0.00102676	0
Cluster-917.29916	4914	UniRef90_A0A0M9AB91	498	7e-90	237	10.1343	70.0422	-1	1	Uncharacterized protein	Melipona quadrifasciata	-	-	-	-	-	-	-	-	-	-	-	-	-	-	-	-	-	-	-	226	-	1	0.0122715	0
Cluster-917.8765	2097	-	-	-	-	-	-	-	-	-	-	-	-	-	-	-	-	-	-	-	-	-	-	-	-	-	-	-	-	-	112	+	1	0.000468413	0
Cluster-917.24845	1606	UniRef90_A0A0N0BJK1	945	0	948	58.8418	33.2278	-1	0	Serrate RNA effector molecule like protein	Apidae	-	-	GO:0000166	nucleotide binding	-	-	pfam04959	671-1102	7e-65	pfam04959 ARS2 Arsenite-resistance protein 2. Arsenite is a carcinogenic compound which can act as a co-mutagen by inhibiting DNA repair. Arsenite-resistance protein 2 is thought to play a role in arsenite resistance.	-	-	-	-	-	-	-	-	-	361	-	0	0.000951699	0
Cluster-917.21887	4879	UniRef90_UPI000619A3F7	1380	0	460	28.2845	100	1	0	PREDICTED LOW QUALITY PROTEIN proline-rich protein PRCC	Bombus	-	-	-	-	-	-	pfam10253	1753-2115	2e-27	pfam10253 PRCC Mitotic checkpoint regulator MAD2B-interacting. This family constitutes the major conserved portion of PRCC proteins. In humans this family interacts with MAD2B the mitotic checkpoint protein. GF CC In Schizosaccharomyces pombe this protein is part of the Cwf-complex that is known to be involved in pre-mRNA splicing.	-	-	-	-	-	-	-	-	-	476	+	0	0.0318458	0
Cluster-917.49	1088	-	-	-	-	-	-	-	-	-	-	-	-	-	-	-	-	-	-	-	-	-	-	-	-	-	-	-	-	-	129	-	0	1.86573e-06	0
Cluster-917.1897	843	-	-	-	-	-	-	-	-	-	-	-	-	-	-	-	-	-	-	-	-	-	-	-	-	-	-	-	-	-	136	-	2	0.0359534	0
Cluster-917.2771	2243	-	-	-	-	-	-	-	-	-	-	-	-	-	-	-	-	-	-	-	-	-	-	-	-	-	-	-	-	-	130	+	2	0.00119209	0
Cluster-917.5856	1876	UniRef90_UPI0006197AC5	447	2e-98	149	23.8273	100	1	0	PREDICTED uncharacterized protein LOC105667157	Bombus terrestris	-	-	-	-	-	-	-	-	-	-	-	-	-	-	-	-	-	-	-	155	+	0	0.000276291	0
Cluster-917.28325	4359	UniRef90_UPI000619F1BD	1311	0	455	30.0757	100	1	1	PREDICTED glycogen synthase kinase-3 beta-like isoform X2	Bombus terrestris	-	-	-	-	-	-	cd14137]---[PTZ00036]---[cd05118]---[cd07834]---[cd07829]---[pfam00069]---[smart00220]---[cd07830]---[cd07833]---[cd07832]---[cd07841]---[cd07840]---[cd07852]---[cd07835]---[cd07855]---[cd07849]---[cd07831]---[cd07858]---[cd07843]---[cd07846	2360-3277]---[2354-3352]---[2375-3268]---[2375-3358]---[2375-3268]---[2375-3268]---[2375-3268]---[2375-3268]---[2390-3268]---[2375-3268]---[2375-3268]---[2393-3268]---[2393-3268]---[2393-3268]---[2372-3280]---[2375-3265]---[2393-3268]---[2366-3352]---[2393-3268]---[2375-3268	0.00e+00]---[3.00e-115]---[3.00e-83]---[2.00e-71]---[4.00e-71]---[3.00e-70]---[1.00e-68]---[2.00e-66]---[1.00e-65]---[4.00e-64]---[1.00e-63]---[2.00e-63]---[1.00e-57]---[5.00e-56]---[8.00e-54]---[4.00e-53]---[8.00e-53]---[1.00e-52]---[3.00e-51]---[8.00e-51	cd14137 STKc_GSK3 The catalytic domain of the Serine/Threonine Kinase Glycogen Synthase Kinase 3. STKs catalyze the transfer of the gamma-phosphoryl group from ATP to serine/threonine residues on protein substrates. GSK3 is a mutifunctional kinase involved in many cellular processes including cell division proliferation differentiation adhesion and apoptosis. In plants GSK3 plays a role in the re…	GO:0006468	protein phosphorylation	GO:0004672]---[GO:0005524	protein kinase activity]---[ATP binding	-	-	-	-	-	451	+	1	0.000881174	0
Cluster-917.10509	550	-	-	-	-	-	-	-	-	-	-	-	-	-	-	-	-	-	-	-	-	-	-	-	-	-	-	-	-	-	101	+	1	0.0064048	0
Cluster-917.9698	5997	UniRef90_UPI00021A8446	1029	0	552	17.1586	62.1377	1	1	PREDICTED GPI transamidase component PIG-S	Bombus	-	-	-	-	-	-	pfam10510]---[pfam10510	1366-1953]---[344-1297	9.00e-50]---[4.00e-39	pfam10510 PIG-S Phosphatidylinositol-glycan biosynthesis class S protein. PIG-S is one of several key core components of the glycosylphosphatidylinositol (GPI) trans-amidase complex that mediates GPI anchoring in the endoplasmic reticulum. Anchoring occurs when a protein's C-terminal GPI attachment signal peptide is replaced with a pre-assembled GPI. Mammalian GPITransamidase consists of at least…	GO:0016255	attachment of GPI anchor to protein	-	-	GO:0042765	GPI-anchor transamidase complex	-	-	-	375	+	1	0.000313952	0
Cluster-917.28507	3831	UniRef90_UPI0003DF6149	1713	0	575	44.7142	100	1	2	PREDICTED mannosyl-oligosaccharide alpha-1 2-mannosidase isoform A-like	Apoidea	-	-	-	-	-	-	pfam01532]---[PTZ00470	615-1934]---[492-1934	0.00e+00]---[0.00e+00	pfam01532 Glyco_hydro_47 Glycosyl hydrolase family 47. Members of this family are alpha-mannosidases that catalyse the hydrolysis of the terminal 1 2-linked alpha-D-mannose residues in the oligo-mannose oligosaccharide Man(9)(GlcNAc)(2).]---[PTZ00470 PTZ00470 glycoside hydrolase family 47 protein Provisional.	-	-	GO:0004571]---[GO:0005509	mannosyl-oligosaccharide 1,2-alpha-mannosidase activity]---[calcium ion binding	GO:0016020	membrane	-	-	-	617	+	2	0.00647646	0
Cluster-917.33969	2279	UniRef90_A0A0N0BE76	195	4e-15	119	8.55638	55.4622	1	0	Uncharacterized protein	Melipona quadrifasciata	-	-	-	-	-	-	-	-	-	-	-	-	-	-	-	-	-	-	-	91	-	0	0.000502984	0
Cluster-917.6920	1111	-	-	-	-	-	-	-	-	-	-	-	-	-	-	-	-	-	-	-	-	-	-	-	-	-	-	-	-	-	127	-	0	0.00697532	0
Cluster-917.30808	4036	UniRef90_UPI00021A64C2	1194	0	393	29.5837	95.1654	-1	0	PREDICTED uncharacterized protein LOC100649613 isoform X1	Bombus	-	-	-	-	-	-	-	-	-	-	-	-	-	-	-	-	-	-	-	315	-	0	0.00487883	0
Cluster-917.29623	3106	UniRef90_UPI0006193FB1	1008	0	712	32.4533	47.191	1	1	PREDICTED dynein regulatory complex subunit 7-like	Bombus	-	-	-	-	-	-	pfam00373]---[smart00295	1718-2101]---[1718-2065	3.00e-11]---[2.00e-08	pfam00373 FERM_M FERM central domain. This domain is the central structural domain of the FERM domain.]---[smart00295 B41 Band 4.1 homologues. Also known as ezrin/radixin/moesin (ERM) protein domains. Present in myosins ezrin radixin moesin protein tyrosine phosphatases. Plasma membrane-binding domain. These proteins play structural and regulatory roles in the assembly and stabilization of specia…	-	-	-	-	-	-	-	-	-	336	+	1	0.0246838	0
Cluster-917.5918	3153	UniRef90_UPI00021A7F78	2544	0	849	80.6851	99.8822	1	0	PREDICTED kinesin-like protein KIF23 isoform X1	Bombus	-	-	-	-	-	-	cd01368]---[cd01368]---[cd00106]---[smart00129]---[pfam00225]---[pfam00225]---[cd01370]---[cd01366]---[cd01365]---[COG5059]---[cd01372]---[cd01372]---[cd01374]---[cd01374]---[cd01364]---[cd01364]---[cd01369]---[cd01373]---[cd01373]---[cd01376]---[cd01376]---[cd01371]---[cd01371]---[cd01367]---[cd01375]---[cd01375]---[PLN03188]---[PLN03188]---[cd01363]---[TIGR04523]---[TIGR04523]---[TIGR04523]---[…	1204-1851]---[607-975]---[610-1842]---[610-1875]---[1141-1857]---[628-999]---[613-1839]---[619-1842]---[613-1839]---[1102-2550]---[1204-1839]---[757-969]---[1102-1839]---[613-999]---[1189-1839]---[613-981]---[613-1836]---[1219-1842]---[607-966]---[1102-1839]---[610-954]---[1180-1839]---[607-993]---[1147-1839]---[1180-1842]---[613-984]---[1162-1860]---[538-984]---[757-984]---[2062-2547]---[2038-25…	2.00e-119]---[2.00e-46]---[6.00e-86]---[3.00e-85]---[8.00e-85]---[3.00e-30]---[5.00e-71]---[7.00e-58]---[5.00e-55]---[1.00e-53]---[7.00e-50]---[3.00e-16]---[2.00e-47]---[2.00e-17]---[1.00e-43]---[5.00e-19]---[1.00e-40]---[7.00e-39]---[2.00e-18]---[1.00e-38]---[1.00e-13]---[6.00e-38]---[5.00e-17]---[1.00e-36]---[3.00e-36]---[9.00e-13]---[9.00e-33]---[2.00e-15]---[2.00e-11]---[2.00e-10]---[4.00e-09…	cd01368 KISc_KIF23_like Kinesin motor domain KIF23-like subgroup. Kinesin motor domain KIF23-like subgroup. Members of this group may play a role in mitosis. This catalytic (head) domain has ATPase activity and belongs to the larger group of P-loop NTPases. Kinesins are microtubule-dependent molecular motors that play important roles in intracellular transport and in cell division. In most kinesi…	GO:0007018	microtubule-based movement	GO:0003777]---[GO:0005524]---[GO:0008017	microtubule motor activity]---[ATP binding]---[microtubule binding	-	-	-	-	-	850	+	0	0.00142484	0
Cluster-917.488	1171	UniRef90_A0A0L7QPV2	153	8e-19	459	13.0658	11.329	1	2	Uncharacterized protein	Habropoda laboriosa	-	-	-	-	-	-	-	-	-	-	-	-	-	-	-	-	-	-	-	98	-	0	0.0128227	0
Cluster-76.0	872	-	-	-	-	-	-	-	-	-	-	-	-	-	-	-	-	-	-	-	-	-	-	-	-	-	-	-	-	-	103	+	2	0.000630873	0
Cluster-917.22077	2960	UniRef90_UPI0006198A34	1257	0	690	42.4662	60.7246	1	2	PREDICTED facilitated trehalose transporter Tret1-like	Bombus terrestris	-	-	-	-	-	-	pfam00083]---[TIGR00879]---[PRK10077	498-1205]---[585-1193]---[897-1202	6.00e-15]---[1.00e-12]---[4.00e-10	pfam00083 Sugar_tr Sugar (and other) transporter. ]---[TIGR00879 Membrane_transporter MFS transporter sugar porter (SP) family. This model represent the sugar porter subfamily of the major facilitator superfamily (pfam00083) Transport and binding proteins Carbohydrates organic alcohols and acids .]---[PRK10077 xylE D-xylose transporter XylE Provisional.	GO:0055085	transmembrane transport	GO:0022857	transmembrane transporter activity	GO:0016021	integral to membrane	-	-	-	424	+	2	6.9968e-05	0
Cluster-917.32196	3438	UniRef90_UPI00021A81D1	2013	0	679	58.5515	100	-1	1	PREDICTED uncharacterized protein LOC100644582 isoform X1	Bombus	-	-	-	-	-	-	-	-	-	-	-	-	-	-	-	-	-	-	-	687	-	1	0.0132549	0
Cluster-917.2721	4222	UniRef90_UPI00021A7914	1536	0	680	36.3809	75.2941	1	1	PREDICTED uncharacterized protein LOC100651256 isoform X1	Bombus	-	-	-	-	-	-	cd00190]---[smart00020]---[pfam00089]---[pfam09342	1082-1717]---[1082-1717]---[1088-1717]---[1088-1453	7.00e-41]---[1.00e-38]---[6.00e-28]---[5.00e-08	cd00190 Tryp_SPc Trypsin-like serine protease Many of these are synthesized as inactive precursor zymogens that are cleaved during limited proteolysis to generate their active forms. Alignment contains also inactive enzymes that have substitutions of the catalytic triad residues.]---[smart00020 Tryp_SPc Trypsin-like serine protease. Many of these are synthesised as inactive precursor zymogens tha…	GO:0006508	proteolysis	GO:0004252	serine-type endopeptidase activity	-	-	-	-	-	535	+	1	0.00301101	0
Cluster-917.4850	3168	UniRef90_UPI000623ED03	279	2e-77	454	8.80682	20.4846	1	2	PREDICTED golgin subfamily A member 6-like protein 22	Bombus impatiens	-	-	-	-	-	-	cd01650]---[cd01650]---[pfam00078]---[TIGR04416]---[cd01651]---[cd00304]---[pfam14529]---[cd09077]---[cd01646]---[cd01645	1834-2199]---[1497-1736]---[1819-2199]---[1837-2292]---[1816-2109]---[1831-2094]---[9-209]---[9-320]---[1843-2109]---[1804-2088	6.00e-20]---[4.00e-14]---[1.00e-19]---[3.00e-14]---[6.00e-13]---[3.00e-08]---[3.00e-08]---[5.00e-08]---[3.00e-06]---[9.00e-06	cd01650 RT_nLTR_like RT_nLTR Non-LTR (long terminal repeat) retrotransposon and non-LTR retrovirus reverse transcriptase (RT). This subfamily contains both non-LTR retrotransposons and non-LTR retrovirus RTs. RTs catalyze the conversion of single-stranded RNA into double-stranded DNA for integration into host chromosomes. RT is a multifunctional enzyme with RNA-directed DNA polymerase DNA directe…	-	-	-	-	-	-	-	-	-	169	-	0	0.0399737	0
Cluster-917.26156	3607	UniRef90_UPI00022C93AC	1152	0	587	31.9379	65.5877	1	1	PREDICTED protein SPT2 homolog	Bombus	-	-	-	-	-	-	-	-	-	-	-	-	-	-	-	-	-	-	-	407	+	1	0.038681	0
Cluster-917.28969	816	UniRef90_UPI00021A850D	525	1e-85	715	64.3382	24.4755	-1	0	PREDICTED targeting protein for Xklp2-like	Bombus	-	-	-	-	-	-	-	-	-	-	-	-	-	-	-	-	-	-	-	175	-	0	0.420704	0
Cluster-917.20278	9569	UniRef90_A0A088A5N9	2190	0	729	22.8864	100	1	2	Uncharacterized protein	Apidae	-	-	-	-	-	-	cd06136]---[cd06136]---[sd00016]---[pfam12862]---[pfam03281]---[smart00479]---[cd06127]---[COG0847	5841-6290]---[5388-5504]---[7770-8069]---[7788-8069]---[2916-3899]---[5862-6293]---[5871-6287]---[5865-6293	2.00e-35]---[5.00e-06]---[3.00e-29]---[2.00e-26]---[4.00e-20]---[3.00e-11]---[6.00e-09]---[5.00e-07	cd06136 TREX1_2 DEDDh 3'-5' exonuclease domain of three prime repair exonuclease (TREX)1 TREX2 and similar proteins. Three prime repair exonuclease (TREX)1 and TREX2 are closely related DEDDh-type DnaQ-like 3'-5' exonucleases. They contain three conserved sequence motifs known as ExoI II and III with a specific Hx(4)D conserved pattern at ExoIII. These motifs contain four conserved acidic residue…	-	-	-	-	-	-	-	-	-	742	+	2	0.00278618	0
Cluster-917.34191	616	UniRef90_UPI00061927D5	324	5e-62	373	52.5974	28.6863	1	2	PREDICTED tyrosine-protein kinase Btk29A-like	Bombus terrestris	-	-	-	-	-	-	-	-	-	-	-	-	-	-	-	-	-	-	-	203	+	2	0.0448962	0
Cluster-917.32549	2737	UniRef90_UPI00021A8505	927	0	309	33.8692	100	-1	1	PREDICTED thymidylate synthase	Bombus	-	-	-	-	-	-	PTZ00164]---[pfam00303]---[PRK01827]---[COG0207]---[TIGR03284]---[cd00351]---[PRK13821]---[cd14947]---[cd14349]---[TIGR03283]---[PRK00956]---[pfam14555	1519-2388]---[1519-2373]---[1519-2367]---[1519-2367]---[1519-2367]---[1660-2367]---[1519-2367]---[680-1003]---[524-652]---[1684-1947]---[1657-1947]---[530-652	6.00e-178]---[7.00e-140]---[2.00e-129]---[6.00e-116]---[2.00e-111]---[2.00e-97]---[1.00e-55]---[5.00e-31]---[2.00e-13]---[9.00e-07]---[2.00e-06]---[5.00e-06	PTZ00164 PTZ00164 bifunctional dihydrofolate reductase-thymidylate synthase Provisional.]---[pfam00303 Thymidylat_synt Thymidylate synthase. ]---[PRK01827 thyA thymidylate synthase Reviewed.]---[COG0207 ThyA Thymidylate synthase Nucleotide transport and metabolism .]---[TIGR03284 thym_sym thymidylate synthase. Members of this protein family are thymidylate synthase an enzyme that produces dTMP fr…	-	-	-	-	-	-	-	-	-	356	-	1	0.0252048	0
Cluster-917.20886	14481	UniRef90_UPI0006199812	3288	0	2060	22.7056	53.2039	1	1	PREDICTED LOW QUALITY PROTEIN DNA polymerase zeta catalytic subunit-like	Bombus	-	-	-	-	-	-	cd05534]---[PLN02907]---[PRK08661]---[TIGR00408]---[PLN03233]---[PTZ00402]---[cd00778]---[COG0442]---[TIGR00463]---[pfam00749]---[PRK05347]---[COG0417]---[PTZ00166]---[PRK04156]---[COG0008]---[TIGR00440]---[PRK14703]---[pfam00136]---[PLN02859]---[PTZ00437	1598-2947]---[11853-13916]---[9323-10816]---[9323-10822]---[11874-13439]---[11790-13469]---[10016-10807]---[9323-10819]---[11919-13619]---[12501-13418]---[11931-13421]---[848-2968]---[848-3286]---[11946-13466]---[11946-13436]---[11946-13415]---[11895-13442]---[1598-2917]---[12339-13421]---[11946-13421	0.00e+00]---[0.00e+00]---[0.00e+00]---[6.00e-159]---[5.00e-147]---[2.00e-144]---[6.00e-134]---[1.00e-127]---[1.00e-127]---[4.00e-117]---[2.00e-110]---[8.00e-105]---[1.00e-101]---[8.00e-91]---[1.00e-90]---[1.00e-87]---[1.00e-85]---[1.00e-85]---[4.00e-83]---[1.00e-78	cd05534 POLBc_zeta DNA polymerase type-B zeta subfamily catalytic domain. DNA polymerase (Pol) zeta is a member of the eukaryotic B-family of DNA polymerases and distantly related to DNA Pol delta. Pol zeta plays a major role in translesion replication and the production of either spontaneous or induced mutations. Apart from its role in translesion replication Pol zeta also appears to be involved…	GO:0043039	tRNA aminoacylation	GO:0005524]---[GO:0016876]---[GO:0000166]---[GO:0003677	ATP binding]---[ligase activity, forming aminoacyl-tRNA and related compounds]---[nucleotide binding]---[DNA binding	-	-	-	-	-	1105	+	1	0.00810386	0
Cluster-917.22300	1735	-	-	-	-	-	-	-	-	-	-	-	-	-	-	-	-	-	-	-	-	-	-	-	-	-	-	-	-	-	102	-	2	0.2147	0
Cluster-917.10037	2338	UniRef90_UPI000619E3CF	1941	0	647	83.0197	100	-1	2	PREDICTED uncharacterized protein LOC100643600 isoform X1	Bombus	-	-	-	-	-	-	pfam14661	1320-1994	2e-16	pfam14661 HAUS6_N HAUS augmin-like complex subunit 6 N-terminus. This family includes the N-terminus of HAUS augmin-like complex subunit 6. The HAUS augmin-like complex contributes to mitotic spindle assembly maintenance of chromosome integrity and completion of cytokinesis.	-	-	-	-	-	-	-	-	-	663	-	2	0.0741386	0
Cluster-917.5364	1384	UniRef90_UPI00061977AA	216	5e-20	402	15.6069	17.9104	-1	1	PREDICTED uncharacterized protein LOC105667151	Bombus terrestris	-	-	-	-	-	-	-	-	-	-	-	-	-	-	-	-	-	-	-	142	-	2	0.000385573	0
Cluster-917.9955	1180	-	-	-	-	-	-	-	-	-	-	-	-	-	-	-	-	-	-	-	-	-	-	-	-	-	-	-	-	-	176	+	2	3.91013e-06	0
Cluster-516.2	1070	UniRef90_A0A0N1IU72	279	8e-69	253	26.0748	36.7589	-1	0	Putative odorant receptor 85b	Melipona quadrifasciata	-	-	GO:0005549]---[GO:0004984	odorant binding]---[olfactory receptor activity	GO:0016021	integral to membrane	pfam02949	300-620	6e-12	pfam02949 7tm_6 7tm Odorant receptor. This family is composed of 7 transmembrane receptors that are probably drosophila odorant receptors.	GO:0007608	sensory perception of smell	GO:0004984]---[GO:0005549	olfactory receptor activity]---[odorant binding	GO:0016020	membrane	-	-	-	97	-	0	0.0029931	0
Cluster-917.15690	4673	UniRef90_UPI000619F1A0	1641	0	547	35.1166	100	1	0	PREDICTED LOW QUALITY PROTEIN uncharacterized protein LOC100645928	Bombus terrestris	-	-	-	-	-	-	sd00017]---[sd00017]---[sd00019]---[pfam14661]---[pfam05485]---[smart00980]---[smart00692	3972-4208]---[4062-4214]---[4065-4208]---[262-636]---[2777-2920]---[2777-2920]---[2774-2920	5.00e-14]---[4.00e-09]---[2.00e-08]---[4.00e-08]---[4.00e-07]---[5.00e-07]---[5.00e-07	sd00017 ZF_C2H2 Zinc finger C2H2 type. The C2H2 zinc finger is a classical zinc finger domain. C2H2-type zinc fingers are ubiquitous more than 1 of all mammalian proteins are predicted to contain at least one zinc finger. They often function as DNA or protein binding structural motifs such as in eukaryotic transcription factors and therefore they play important roles in cellular processes such as…	-	-	GO:0003676	nucleic acid binding	-	-	-	-	-	549	+	0	0.0192482	0
Cluster-917.27132	9398	UniRef90_A0A0L7R5H7	2481	0	827	26.3992	100	-1	0	Nuclear pore complex protein Nup93	Apidae	GO:0006810	transport	-	-	GO:0005643	nuclear pore	pfam04097]---[cd02557]---[cd02557]---[TIGR00005]---[COG0564]---[cd02869]---[pfam00849]---[cd02550]---[cd02558]---[PRK11025]---[cd02563]---[PRK11112]---[PRK10158]---[TIGR01621]---[PRK11180]---[pfam11527]---[pfam13229	6675-8438]---[1744-2292]---[1288-1383]---[1690-2448]---[1720-2370]---[1750-2223]---[1783-2223]---[1765-2223]---[1750-2283]---[1735-2376]---[1759-2250]---[1759-2244]---[1744-2256]---[1747-2250]---[1750-2253]---[5656-5808]---[3280-3768	2.00e-141]---[1.00e-91]---[1.00e-08]---[8.00e-63]---[1.00e-53]---[1.00e-44]---[2.00e-31]---[9.00e-26]---[4.00e-25]---[3.00e-24]---[5.00e-20]---[6.00e-19]---[1.00e-18]---[9.00e-18]---[7.00e-13]---[4.00e-11]---[6.00e-07	pfam04097 Nic96 Nup93/Nic96. Nup93/Nic96 is a component of the nuclear pore complex. It is required for the correct assembly of the nuclear pore complex. In Saccharomyces cerevisiae Nic96 has been shown to be involved in the distribution and cellular concentration of the GTPase Gsp1. The structure of Nic96 has revealed a mostly alpha helical structure.]---[cd02557 PseudoU_synth_ScRIB2 Pseudouridi…	GO:0006810]---[GO:0001522]---[GO:0009451	transport]---[pseudouridine synthesis]---[RNA modification	GO:0003723]---[GO:0009982	RNA binding]---[pseudouridine synthase activity	GO:0005643	nuclear pore	-	-	-	840	-	0	0.00559395	0
Cluster-917.29148	5283	UniRef90_E5RQ37	930	0	343	17.6036	90.379	1	1	Neverland (Fragment)	Apidae	-	-	GO:0051537]---[GO:0046872]---[GO:0016491	2 iron, 2 sulfur cluster binding]---[metal ion binding]---[oxidoreductase activity	-	-	cd03531]---[cd03469]---[COG4638]---[cd03467]---[cd03479]---[cd03537]---[pfam00355]---[COG2146]---[cd04338]---[cd03532]---[cd03480]---[cd03528]---[cd03538]---[cd03530]---[cd03548]---[PLN02518	4388-4732]---[4391-4732]---[4385-4873]---[4391-4648]---[4391-4732]---[4391-4711]---[4391-4648]---[4382-4657]---[4457-4708]---[4385-4708]---[4451-4708]---[4391-4597]---[4376-4630]---[4466-4615]---[4385-4708]---[4451-4729	5.00e-30]---[7.00e-24]---[7.00e-20]---[8.00e-15]---[1.00e-14]---[1.00e-13]---[4.00e-13]---[1.00e-11]---[4.00e-10]---[1.00e-09]---[4.00e-09]---[4.00e-07]---[5.00e-07]---[2.00e-06]---[5.00e-06]---[6.00e-06	cd03531 Rieske_RO_Alpha_KSH The alignment model represents the N-terminal rieske iron-sulfur domain of KshA the oxygenase component of 3-ketosteroid 9-alpha-hydroxylase (KSH). The terminal oxygenase component of KSH is a key enzyme in the microbial steroid degradation pathway catalyzing the 9 alpha-hydroxylation of 4-androstene-3 17-dione (AD) and 1 4-androstadiene-3 17-dione (ADD). KSH is a two-…	GO:0055114	oxidation-reduction process	GO:0016491]---[GO:0051537	oxidoreductase activity]---[2 iron, 2 sulfur cluster binding	-	-	-	-	-	426	+	1	0.000362221	0
Cluster-917.20952	4311	UniRef90_A0A088AGZ0	1362	0	890	31.5936	51.0112	1	1	Uncharacterized protein	Apis mellifera	GO:0006397	mRNA processing	GO:0003676]---[GO:0000166	nucleic acid binding]---[nucleotide binding	-	-	smart00311]---[cd12446]---[pfam01480	3443-3664]---[604-786]---[3464-3670	3.00e-23]---[2.00e-22]---[5.00e-16	smart00311 PWI PWI domain in splicing factors. ]---[cd12446 RRM_RBM25 RNA recognition motif in eukaryotic RNA-binding protein 25 and similar proteins. This subfamily corresponds to the RRM of RBM25 also termed Arg/Glu/Asp-rich protein of 120 kDa (RED120) or protein S164 or RNA-binding region-containing protein 7 an evolutionary-conserved splicing coactivator SRm160 (SR-related nuclear matrix prot…	GO:0006397	mRNA processing	-	-	-	-	-	-	-	637	+	1	0.000846215	0
Cluster-917.19229	9548	UniRef90_A0A0A1XCS3	267	5e-14	197	2.7964	45.1777	-1	1	Transposable element Tc1 transposase	Bactrocera cucurbitae	-	-	-	-	-	-	-	-	-	-	-	-	-	-	-	-	-	-	-	163	+	1	0.00136439	0
Cluster-917.3720	1824	UniRef90_A0A023EYP7	351	3e-22	1039	19.2434	12.897	-1	0	Putative non-ltr retrotransposon r1bmks orf2 protein (Fragment)	Triatoma infestans	-	-	-	-	-	-	-	-	-	-	-	-	-	-	-	-	-	-	-	185	-	1	0.624882	0
Cluster-917.8476	4110	UniRef90_A0A154P9I8	2175	0	726	52.9197	100	1	2	Zinc finger BED domain-containing protein 1	Apoidea	-	-	-	-	-	-	-	-	-	-	-	-	-	-	-	-	-	-	-	755	+	2	0.00248221	0
Cluster-917.35160	1895	UniRef90_UPI00022C8DB7	1086	0	381	57.3087	96.5879	-1	0	PREDICTED uncharacterized protein LOC100740006	Bombus impatiens	-	-	-	-	-	-	-	-	-	-	-	-	-	-	-	-	-	-	-	453	-	0	4.95698e-06	0
Cluster-917.17029	1505	UniRef90_E2AB02	375	1e-83	182	24.9169	68.6813	1	0	U3 small nucleolar ribonucleoprotein protein IMP3	Camponotus floridanus	-	-	GO:0019843	rRNA binding	GO:0030529]---[GO:0019013	ribonucleoprotein complex]---[viral nucleocapsid	COG0522]---[TIGR01018]---[PLN00189]---[PTZ00155]---[PRK04051]---[pfam14937]---[pfam14937]---[cd00165]---[pfam01479	808-1218]---[883-1191]---[850-1182]---[883-1182]---[904-1200]---[2-148]---[247-330]---[1015-1212]---[1015-1149	1.00e-16]---[1.00e-10]---[9.00e-10]---[2.00e-09]---[4.00e-09]---[5.00e-08]---[6.00e-08]---[1.00e-06]---[1.00e-06	COG0522 RpsD Ribosomal protein S4 and related proteins Translation ribosomal structure and biogenesis .]---[TIGR01018 30S_ribosomal_protein_S4 ribosomal protein uS4 eukaryotic/archaeal type. This model finds eukaryotic ribosomal protein S9 as well as archaeal ribosomal protein S4. Protein synthesis Ribosomal proteins synthesis and modification .]---[PLN00189 PLN00189 40S ribosomal protein S9 Prov…	-	-	GO:0003723	RNA binding	-	-	-	-	-	125	+	0	0.00901607	0
Cluster-917.20760	7338	-	-	-	-	-	-	-	-	-	-	-	-	-	-	-	-	-	-	-	-	-	-	-	-	-	-	-	-	-	144	+	0	0.00226455	0
Cluster-917.12712	3843	UniRef90_A0A0J7K9X8	426	2e-48	1373	11.0851	10.7793	-1	0	Blastopia polyprotein	Lasius niger	GO:0015074	DNA integration	GO:0004190]---[GO:0003676]---[GO:0008270	aspartic-type endopeptidase activity]---[nucleic acid binding]---[zinc ion binding	-	-	-	-	-	-	-	-	-	-	-	-	-	-	-	184	-	0	0.00966868	0
Cluster-1009.0	2021	-	-	-	-	-	-	-	-	-	-	-	-	-	-	-	-	-	-	-	-	-	-	-	-	-	-	-	-	-	105	+	0	0.0093955	0
Cluster-917.25193	1391	UniRef90_UPI000619E19C	285	1e-59	4601	20.4889	2.06477	-1	2	PREDICTED E3 ubiquitin-protein ligase MYCBP2 isoform X5	Bombus	-	-	-	-	-	-	-	-	-	-	-	-	-	-	-	-	-	-	-	95	-	2	0.00062635	0
Cluster-917.18341	4634	UniRef90_UPI00021A64D7	3171	0	1029	68.429	100	1	1	PREDICTED LOW QUALITY PROTEIN importin-9	Bombus	-	-	-	-	-	-	-	-	-	-	-	-	-	-	-	-	-	-	-	570	+	1	0.000136895	0
Cluster-917.26325	1012	UniRef90_A0A0J7K8D0	324	9e-17	185	32.0158	60.5405	-1	2	Isoform a	Lasius niger	-	-	GO:0046872	metal ion binding	-	-	-	-	-	-	-	-	-	-	-	-	-	-	-	161	-	0	0.729912	0
Cluster-917.35312	8043	UniRef90_UPI00062394DE	393	7e-14	788	4.88624	12.0558	1	2	PREDICTED embryonic polarity protein dorsal	Linepithema humile	-	-	-	-	-	-	-	-	-	-	-	-	-	-	-	-	-	-	-	91	+	1	0.000578145	0
Cluster-917.21937	4754	UniRef90_A0A088AJZ1	1230	0	410	25.8729	100	1	1	Autophagy-related protein 13	Apoidea	GO:0006914	autophagy	-	-	-	-	cd09617]---[cd02255]---[pfam01088]---[pfam10033]---[cd09616	2331-2981]---[2331-2981]---[2328-2945]---[803-1315]---[2331-2981	3.00e-106]---[2.00e-85]---[2.00e-78]---[3.00e-30]---[2.00e-29	cd09617 Peptidase_C12_UCH37_BAP1 Cysteine peptidase C12 containing ubiquitin carboxyl-terminal hydrolase (UCH) families UCH37 (UCH-L5) and BAP1. This ubiquitin C-terminal hydrolase (UCH) family includes UCH37 (also known as UCH-L5) and BRCA1-associated protein-1 (BAP1). They contain a UCH catalytic domain as well as an additional C-terminal extension which plays a role in protein-protein interact…	GO:0006511]---[GO:0006914	ubiquitin-dependent protein catabolic process]---[autophagy	GO:0004843	ubiquitin-specific protease activity	GO:0005622	intracellular	-	-	-	452	+	1	0.00351767	0
Cluster-917.16051	1096	UniRef90_UPI00021A87C0	549	3e-87	171	50.0912	100	1	1	PREDICTED pre-rRNA-processing protein TSR1 homolog partial	Bombus terrestris	-	-	-	-	-	-	COG5177	317-559	1e-07	COG5177 COG5177 Uncharacterized conserved protein Function unknown .	-	-	-	-	-	-	-	-	-	152	+	1	0.0188092	0
Cluster-917.21982	3981	-	-	-	-	-	-	-	-	-	-	-	-	-	-	-	-	-	-	-	-	-	-	-	-	-	-	-	-	-	120	+	2	0.00544355	0
Cluster-917.28234	1468	-	-	-	-	-	-	-	-	-	-	-	-	-	-	-	-	-	-	-	-	-	-	-	-	-	-	-	-	-	119	-	0	5.55514e-07	0
Cluster-917.7661	6414	UniRef90_UPI00021A83B3	897	0	764	13.985	39.1361	1	0	PREDICTED EF-hand domain-containing family member C2-like	Bombus	-	-	-	-	-	-	pfam00110]---[smart00097]---[smart00676]---[smart00676]---[smart00676]---[smart00676]---[smart00676]---[smart00676]---[pfam06565	5083-6051]---[5083-6051]---[1484-1669]---[825-983]---[2271-2393]---[3004-3174]---[2586-2720]---[640-756]---[1559-1654	2.00e-89]---[9.00e-80]---[6.00e-15]---[4.00e-13]---[7.00e-08]---[5.00e-07]---[3.00e-06]---[6.00e-06]---[5.00e-06	pfam00110 wnt wnt family. Wnt genes have been identified in vertebrates and invertebrates but not in plants unicellular eukaryotes or prokaryotes. In humans 19 WNT proteins are known. Because of their insolubility little is known about Wnt protein structure but all have 23 or 24 Cys residues whose spacing is highly conserved. Signal transduction by Wnt proteins (including the Wnt/beta-catenin the…	GO:0007275]---[GO:0016055	multicellular organismal development]---[Wnt receptor signaling pathway	GO:0005102	receptor binding	GO:0005576	extracellular region	-	-	-	361	-	0	0.000185041	0
Cluster-917.20061	2127	UniRef90_UPI00021A862F	627	9e-146	212	29.4781	98.5849	1	0	PREDICTED uncharacterized protein LOC100648033	Bombus	-	-	-	-	-	-	-	-	-	-	-	-	-	-	-	-	-	-	-	237	+	0	0.000378536	0
Cluster-917.11334	4679	UniRef90_UPI00022C8B7D	870	0	392	18.5937	73.9796	-1	2	PREDICTED uncharacterized protein LOC100746165 isoform X1	Bombus impatiens	-	-	-	-	-	-	-	-	-	-	-	-	-	-	-	-	-	-	-	312	-	2	0.0017805	0
Cluster-917.6857	1149	-	-	-	-	-	-	-	-	-	-	-	-	-	-	-	-	-	-	-	-	-	-	-	-	-	-	-	-	-	129	-	1	0.000129744	0
Cluster-917.5853	1823	UniRef90_UPI000623E122	1236	5e-171	721	67.8003	55.8946	-1	2	PREDICTED LOW QUALITY PROTEIN uncharacterized protein LOC105681845 partial	Bombus impatiens	-	-	-	-	-	-	smart00494]---[pfam01607	1552-1698]---[1534-1710	9.00e-08]---[3.00e-07	smart00494 ChtBD2 Chitin-binding domain type 2. ]---[pfam01607 CBM_14 Chitin binding Peritrophin-A domain. This domain is called the Peritrophin-A domain and is found in chitin binding proteins particularly peritrophic matrix proteins of insects and animal chitinases. Copies of the domain are also found in some baculoviruses. Relevant references that describe proteins with this domain include. It…	GO:0006030	chitin metabolic process	GO:0008061	chitin binding	GO:0005576	extracellular region	-	-	-	305	-	2	0.0188626	0
Cluster-917.21967	2222	-	-	-	-	-	-	-	-	-	-	-	-	-	-	-	-	-	-	-	-	-	-	-	-	-	-	-	-	-	133	+	1	0.000136556	0
Cluster-917.14898	4157	UniRef90_UPI00022C9C19	1122	0	407	26.9906	92.1376	-1	2	PREDICTED O-glucosyltransferase rumi homolog	Bombus	-	-	-	-	-	-	smart00672]---[pfam05686	3136-3843]---[3556-4056	3.00e-72]---[1.00e-38	smart00672 CAP10 Putative lipopolysaccharide-modifying enzyme. ]---[pfam05686 Glyco_transf_90 Glycosyl transferase family 90. This family of glycosyl transferases are specifically (mannosyl) glucuronoxylomannan/galactoxylomannan -beta 1 2-xylosyltransferases EC 2.4.2.-.	-	-	-	-	-	-	-	-	-	374	-	2	0.0156945	0
Cluster-917.33228	5468	-	-	-	-	-	-	-	-	-	-	-	-	-	-	-	-	-	-	-	-	-	-	-	-	-	-	-	-	-	126	-	2	0.000385783	0
Cluster-917.12926	4031	UniRef90_UPI00021A7C96	1620	0	540	40.1885	100	1	2	PREDICTED threonylcarbamoyladenosine tRNA methylthiotransferase	Bombus	-	-	-	-	-	-	TIGR01578]---[COG0621]---[TIGR00089]---[TIGR01579]---[PRK14331]---[PRK14328]---[TIGR01574]---[PRK14339]---[PRK14325]---[PRK14330]---[PRK14329]---[PRK14338]---[PRK14327]---[PRK14333]---[TIGR01125]---[PRK14337]---[PRK14334]---[PRK14326]---[PRK14340]---[PRK14335	960-2234]---[957-2240]---[957-2231]---[969-2201]---[963-2249]---[963-2240]---[957-2234]---[990-2243]---[951-2240]---[960-2030]---[948-2240]---[900-2270]---[954-2246]---[963-2240]---[957-2231]---[972-2237]---[972-2270]---[915-2096]---[945-2090]---[957-2249	3.00e-154]---[3.00e-109]---[2.00e-98]---[4.00e-65]---[6.00e-64]---[5.00e-62]---[5.00e-62]---[5.00e-57]---[2.00e-56]---[2.00e-55]---[1.00e-54]---[2.00e-52]---[3.00e-52]---[1.00e-50]---[4.00e-49]---[2.00e-45]---[2.00e-45]---[5.00e-45]---[6.00e-43]---[7.00e-41	TIGR01578 MiaB-like-B MiaB-like tRNA modifying enzyme archaeal-type. This clade of sequences is closely related to MiaB a modifier of isopentenylated adenosine-37 of certain eukaryotic and bacterial tRNAs (see TIGR01574). Sequence alignments suggest that this equivalog performs the same chemical transformation as MiaB perhaps on a different (or differently modified) tRNA base substrate. This clad…	-	-	-	-	-	-	-	-	-	546	+	2	0.000372139	0
Cluster-917.28079	3794	UniRef90_UPI00021A6832	2112	0	683	55.6668	100	-1	1	PREDICTED uncharacterized protein LOC100650803 isoform X1	Bombus	-	-	-	-	-	-	pfam10505	1298-1849	4e-21	pfam10505 NARG2_C NMDA receptor-regulated gene protein 2 C-terminus. The transition of neuronal cells from pre-cursor to mature state is regulated by the N-methyl-d-aspartate (NMDA) receptor a glutamate-gated ion channel that is permeable to Ca2 . NMDA receptors probably mediate this activity by permitting expression of NARG2. NARG2 is transiently expressed being a regulatory protein that is pres…	-	-	-	-	GO:0008023	transcription elongation factor complex	-	-	-	680	-	1	0.314519	0
Cluster-917.32912	257	-	-	-	-	-	-	-	-	-	-	-	-	-	-	-	-	-	-	-	-	-	-	-	-	-	-	-	-	-	58	-	0	0.984173	1
Cluster-570.0	2153	UniRef90_UPI0006197049	393	6e-34	213	18.2536	61.5023	-1	2	PREDICTED nucleic-acid-binding protein from mobile element jockey-like	Bombus terrestris	-	-	-	-	-	-	-	-	-	-	-	-	-	-	-	-	-	-	-	148	-	2	0.0612872	0
Cluster-917.8076	1540	UniRef90_UPI000623F906	219	2e-22	5254	14.2208	1.38942	1	1	PREDICTED midasin	Bombus	-	-	-	-	-	-	-	-	-	-	-	-	-	-	-	-	-	-	-	144	+	1	0.0047262	0
Cluster-917.12596	448	UniRef90_A0A0L7QQY9	105	8e-08	69	23.4375	50.7246	1	1	Uncharacterized protein	Habropoda laboriosa	-	-	-	-	-	-	-	-	-	-	-	-	-	-	-	-	-	-	-	90	-	1	0.897247	0
Cluster-917.31285	1161	UniRef90_UPI00022C9D4D	438	5e-90	1578	37.7261	9.25222	-1	0	PREDICTED NACHT and WD repeat domain-containing protein 1	Bombus	-	-	-	-	-	-	-	-	-	-	-	-	-	-	-	-	-	-	-	166	-	0	0.0110316	0
Cluster-917.17603	1036	-	-	-	-	-	-	-	-	-	-	-	-	-	-	-	-	-	-	-	-	-	-	-	-	-	-	-	-	-	101	+	1	0.0940645	0
Cluster-917.10843	2598	UniRef90_UPI00021A8528	1662	0	554	63.9723	100	1	2	PREDICTED heparan-alpha-glucosaminide N-acetyltransferase-like	Bombus	-	-	-	-	-	-	COG4299	939-1958	3e-33	COG4299 COG4299 Uncharacterized protein conserved in bacteria Function unknown .	-	-	-	-	-	-	-	-	-	589	+	2	0.000184156	0
Cluster-917.31795	4815	UniRef90_UPI00022C9D56	378	7e-73	430	7.85047	29.3023	1	0	PREDICTED uncharacterized protein LOC100747170 partial	Bombus impatiens	-	-	-	-	-	-	-	-	-	-	-	-	-	-	-	-	-	-	-	173	+	0	0.00013623	0
Cluster-917.20539	8564	UniRef90_UPI00021A6B4C	1599	0	533	18.6712	100	1	1	PREDICTED chromatin assembly factor 1 subunit B	Bombus	-	-	-	-	-	-	TIGR00957]---[TIGR00957]---[TIGR00957]---[PLN03130]---[PLN03130]---[PLN03130]---[PLN03232]---[PLN03232]---[PLN03232]---[pfam05602]---[pfam05602]---[cd03244]---[PTZ00243]---[PTZ00243]---[COG1132]---[cd03369]---[TIGR01271]---[TIGR01271]---[COG2274]---[cd03288]---[cd03254]---[COG4988]---[TIGR03375]---[TIGR02204]---[cd03228]---[TIGR02203]---[cd03251]---[cd03289]---[cd03249	894-2186]---[7-228]---[1497-2138]---[891-2189]---[1521-2183]---[46-174]---[891-2189]---[1179-2183]---[52-174]---[4750-5754]---[5699-6097]---[1464-2126]---[894-2183]---[13-234]---[897-2174]---[1452-2126]---[894-2159]---[55-228]---[894-2138]---[1458-2174]---[1464-2138]---[1350-2150]---[942-2138]---[897-2114]---[1470-2105]---[891-2138]---[1470-2138]---[1464-2159]---[1470-2138	0.00e+00]---[9.00e-12]---[9.00e-12]---[2.00e-130]---[9.00e-15]---[2.00e-09]---[5.00e-117]---[6.00e-15]---[2.00e-08]---[3.00e-115]---[1.00e-20]---[3.00e-111]---[8.00e-100]---[2.00e-11]---[2.00e-85]---[3.00e-81]---[1.00e-73]---[5.00e-07]---[1.00e-70]---[1.00e-69]---[2.00e-61]---[3.00e-56]---[1.00e-51]---[6.00e-51]---[7.00e-51]---[9.00e-51]---[4.00e-49]---[1.00e-48]---[2.00e-47	TIGR00957 Multidrug_resistance-associated_protein_1 multi drug resistance-associated protein (MRP). This model describes multi drug resistance-associated protein (MRP) in eukaryotes. The multidrug resistance-associated protein is an integral membrane protein that causes multidrug resistance when overexpressed in mammalian cells. It belongs to ABC transporter superfamily. The protein topology and …	-	-	-	-	GO:0016021	integral to membrane	-	-	-	536	+	1	0.00916658	0
Cluster-917.587	4552	UniRef90_UPI0006194607	1002	9e-163	358	22.0123	93.2961	-1	1	PREDICTED LOW QUALITY PROTEIN GATA zinc finger domain-containing protein 12-like	Bombus	-	-	-	-	-	-	pfam04628]---[COG5603]---[pfam05347]---[pfam13232	1534-1908]---[1516-1908]---[798-965]---[798-971	4.00e-28]---[9.00e-08]---[2.00e-06]---[3.00e-06	pfam04628 Sedlin_N Sedlin N-terminal conserved region. Mutations in this protein are associated with the X-linked spondyloepiphyseal dysplasia tarda syndrome (OMIM 313400). This family represents an N-terminal conserved region.]---[COG5603 TRS20 Subunit of TRAPP an ER-Golgi tethering complex Cell motility and secretion .]---[pfam05347 Complex1_LYR Complex 1 protein (LYR family). Proteins in this …	GO:0006888	ER to Golgi vesicle-mediated transport	-	-	GO:0005622	intracellular	-	-	-	373	-	1	0.00751881	0
Cluster-917.8005	2112	UniRef90_UPI000619C0A8	1557	0	519	73.7216	100	1	0	PREDICTED uncharacterized protein LOC100648850	Bombus terrestris	-	-	-	-	-	-	PHA03098]---[PHA03098]---[sd00038]---[sd00038	451-1614]---[787-1620]---[1258-1620]---[1372-1620	2.00e-15]---[3.00e-07]---[9.00e-15]---[3.00e-07	PHA03098 PHA03098 kelch-like protein Provisional.]---[sd00038 Kelch Kelch repeat. Kelch repeats are 44 to 56 amino acids in length and form a four-stranded beta-sheet corresponding to a single blade of five to seven bladed beta propellers. The Kelch superfamily is a large evolutionary conserved protein family whose members are present throughout the cell and extracellularly and have diverse activ…	-	-	-	-	-	-	-	-	-	524	+	0	0.00484614	0
Cluster-917.25062	7012	UniRef90_A0A088AVX6	2817	0	966	40.174	100	1	1	Uncharacterized protein	Aculeata	GO:0006396	RNA processing	GO:0000166]---[GO:0003723	nucleotide binding]---[RNA binding	-	-	cd12223]---[pfam01805]---[smart00648]---[smart00360]---[smart00582]---[cd12382]---[pfam00076]---[cd00590]---[cd12614]---[cd12355]---[cd12352]---[cd12380]---[cd12378]---[COG0724]---[cd12346]---[smart00980]---[cd12399]---[cd12284]---[cd12619]---[cd12224	896-1147]---[1373-1537]---[1382-1540]---[902-1129]---[1700-2119]---[899-1111]---[905-1126]---[905-1129]---[905-1135]---[902-1102]---[905-1135]---[899-1108]---[905-1135]---[746-1147]---[893-1138]---[4977-5225]---[902-1111]---[905-1132]---[902-1135]---[899-1141	1.00e-43]---[7.00e-16]---[2.00e-14]---[5.00e-14]---[4.00e-13]---[1.00e-11]---[1.00e-11]---[1.00e-11]---[5.00e-11]---[6.00e-11]---[6.00e-11]---[8.00e-11]---[5.00e-10]---[7.00e-10]---[1.00e-09]---[1.00e-09]---[4.00e-09]---[4.00e-09]---[5.00e-09]---[8.00e-09	cd12223 RRM_SR140 RNA recognition motif (RRM) in U2-associated protein SR140 and similar proteins. This subgroup corresponds to the RRM of SR140 (also termed U2 snRNP-associated SURP motif-containing protein orU2SURP or 140 kDa Ser/Arg-rich domain protein) which is a putative splicing factor mainly found in higher eukaryotes. Although it is initially identified as one of the 17S U2 snRNP-associat…	GO:0006396	RNA processing	GO:0003723]---[GO:0003676	RNA binding]---[nucleic acid binding	-	-	-	-	-	945	+	1	0.00215734	0
Cluster-917.23542	3083	UniRef90_UPI00021A640E	1899	0	612	61.5958	100	-1	1	PREDICTED laccase-3-like	Bombus	-	-	-	-	-	-	cd13905]---[cd13905]---[cd13858]---[TIGR03389]---[TIGR03389]---[cd13884]---[TIGR03388]---[TIGR03388]---[cd04206]---[pfam07732]---[COG2132]---[COG2132]---[cd13857]---[PLN02191]---[PLN02191]---[cd13845]---[cd13854]---[PLN02604]---[PLN02604]---[PLN02604]---[cd13850]---[cd13851]---[cd04207]---[cd04207]---[pfam07731]---[pfam07731]---[cd13861]---[cd13897]---[TIGR03390]---[TIGR03390	1-351]---[740-1321]---[2036-2338]---[719-2338]---[1-372]---[1622-1951]---[1688-2323]---[46-348]---[2036-2323]---[2024-2323]---[1697-2323]---[43-330]---[2039-2323]---[1688-2329]---[1-327]---[2039-2323]---[2039-2329]---[2018-2323]---[46-327]---[1688-1921]---[2036-2371]---[2039-2323]---[1-321]---[833-1213]---[1-336]---[833-1240]---[2036-2320]---[1-330]---[1706-2323]---[43-342	2.00e-51]---[8.00e-46]---[7.00e-43]---[8.00e-36]---[6.00e-17]---[1.00e-35]---[2.00e-32]---[3.00e-11]---[4.00e-32]---[7.00e-30]---[8.00e-29]---[5.00e-11]---[3.00e-28]---[1.00e-26]---[7.00e-11]---[2.00e-26]---[2.00e-26]---[9.00e-24]---[9.00e-10]---[3.00e-06]---[2.00e-23]---[4.00e-23]---[5.00e-22]---[1.00e-08]---[1.00e-21]---[3.00e-09]---[2.00e-21]---[3.00e-21]---[4.00e-21]---[5.00e-08	cd13905 CuRO_3_tcLLC2_insect_like The third cupredoxin domain of the insect laccases similar to laccase 2 in Tribolium castaneum. This multicopper oxidase (MCO) family includes the majority of insect laccases. One member of the family is laccase 2 from Tribolium castaneum. Laccase 2 is required for beetle cuticle tanning. Laccase (polyphenol oxidase EC 1.10.3.2) is a blue multi-copper enzyme that…	GO:0055114	oxidation-reduction process	GO:0005507]---[GO:0016491	copper ion binding]---[oxidoreductase activity	-	-	-	-	-	653	-	1	0.00179976	0
Cluster-917.9871	7355	UniRef90_UPI0003DF69C1	1782	0	569	24.2284	99.8243	1	0	PREDICTED gamma-aminobutyric acid receptor alpha-like	Apis dorsata	-	-	-	-	-	-	TIGR00860]---[pfam02931]---[pfam02932	3772-5124]---[3772-4383]---[4402-5115	3.00e-76]---[2.00e-52]---[5.00e-17	TIGR00860 Neuronal_acetylcholine_receptor_subunit_alpha-7 Cation transporter family protein. The Ligand-gated Ion Channel (LIC) Family of Neurotransmitter Receptors TC 1.A.9)Members of the LIC family of ionotropic neurotransmitter receptors are found only in vertebrate and invertebrate animals. They exhibit receptor specificity for (1)acetylcholine (2) serotonin (3) glycine (4) glutamate and (5) …	GO:0006810]---[GO:0006811	transport]---[ion transport	GO:0005230	extracellular ligand-gated ion channel activity	GO:0016020	membrane	-	-	-	561	+	0	4.73065e-05	0
Cluster-917.6048	2766	UniRef90_UPI000623D020	273	5e-39	549	9.86985	16.5756	1	2	PREDICTED uncharacterized protein LOC105681171	Bombus impatiens	-	-	-	-	-	-	cd09077	798-1253	3e-17	cd09077 R1-I-EN Endonuclease domain encoded by various R1- and I-clade non-long terminal repeat retrotransposons. This family contains the endonuclease (EN) domain of various non-long terminal repeat (non-LTR) retrotransposons long interspersed nuclear elements (LINEs) which belong to the subtype 2 R1- and I-clade. LINES can be classified into two subtypes. Subtype 2 has two ORFs the second (ORF2…	-	-	-	-	-	-	-	-	-	194	+	2	0.043246	0
Cluster-917.9028	1838	UniRef90_UPI000623EC3B	375	9e-75	374	20.4026	33.4225	-1	2	PREDICTED dynein beta chain ciliary-like	Bombus impatiens	-	-	-	-	-	-	pfam03028	1387-1779	2e-39	pfam03028 Dynein_heavy Dynein heavy chain and region D6 of dynein motor. This family represents the C-terminal region of dynein heavy chain. The chain also contains ATPase activity and microtubule binding ability and acts as a motor for the movement of organelles and vesicles along microtubules. Dynein is also involved in cilia and flagella movement. The dynein subunit consists of at least two he…	GO:0007018	microtubule-based movement	GO:0003777	microtubule motor activity	GO:0030286	dynein complex	-	-	-	177	-	2	0.0580295	0
Cluster-917.34360	4208	UniRef90_A0A088A2C9	1074	0	358	25.5228	100	1	2	Innexin	Apoidea	GO:0006811	ion transport	-	-	GO:0005921]---[GO:0016021]---[GO:0005886	gap junction]---[integral to membrane]---[plasma membrane	PHA02748]---[pfam00876	786-1832]---[843-1850	2.00e-133]---[2.00e-128	PHA02748 PHA02748 viral inexin-like protein Provisional.]---[pfam00876 Innexin Innexin. This family includes the drosophila proteins Ogre and shaking-B and the C. elegans proteins Unc-7 and Unc-9. Members of this family are integral membrane proteins which are involved in the formation of gap junctions. This family has been named the Innexins.	-	-	-	-	GO:0005921	gap junction	-	-	-	360	+	2	0.00144848	0
Cluster-917.32427	673	UniRef90_UPI00073D4388	201	1e-33	293	29.8663	22.8669	1	0	PREDICTED uncharacterized protein LOC107072561	Polistes dominula	-	-	-	-	-	-	-	-	-	-	-	-	-	-	-	-	-	-	-	80	+	0	0.683052	0
Cluster-917.24832	2293	UniRef90_UPI00021A755D	1074	0	716	46.8382	50.1397	1	2	PREDICTED uncharacterized protein LOC100644895 isoform X1	Bombus	-	-	-	-	-	-	COG1340]---[TIGR04523	1062-1391]---[1044-1406	3.00e-06]---[3.00e-06	COG1340 COG1340 Uncharacterized archaeal coiled-coil protein Function unknown .]---[TIGR04523 conserved_hypothetical_protein helix-rich Mycoplasma protein. Members of this family occur strictly within a subset of Mycoplasma species. Members average 750 amino acids in length including signal peptide. Sequences are predicted (Jpred 3) to be almost entirely alpha-helical. These sequences show strong…	-	-	-	-	-	-	-	-	-	364	+	2	0.000419379	0
Cluster-917.20658	852	UniRef90_UPI000619267B	498	5e-88	166	58.4507	100	1	0	PREDICTED facilitated trehalose transporter Tret1-like	Bombus terrestris	-	-	-	-	-	-	PRK10077	97-540	1e-09	PRK10077 xylE D-xylose transporter XylE Provisional.	-	-	-	-	-	-	-	-	-	200	+	0	0.00933878	0
Cluster-917.30909	1805	UniRef90_UPI00021A7EEF	327	1e-78	150	18.1163	72.6667	-1	1	PREDICTED baculoviral IAP repeat-containing protein 5	Bombus	-	-	-	-	-	-	pfam00653]---[pfam00653]---[smart00238]---[cd00022	1010-1144]---[1134-1223]---[1010-1144]---[1010-1144	2.00e-09]---[3.00e-06]---[4.00e-09]---[4.00e-09	pfam00653 BIR Inhibitor of Apoptosis domain. BIR stands for 'Baculovirus Inhibitor of apoptosis protein Repeat'. It is found repeated in inhibitor of apoptosis proteins (IAPs) and in fact it is also known as IAP repeat. These domains characteristically have a number of invariant residues including 3 conserved cysteines and one conserved histidine that coordinate a zinc ion. They are usually made …	-	-	-	-	-	-	-	-	-	133	-	1	0.0020006	0
Cluster-917.25472	5334	UniRef90_UPI00061A04AB	1335	0	453	25.0281	98.234	-1	2	PREDICTED reticulon-1 isoform X1	Bombus	-	-	-	-	-	-	pfam02453	3596-4108	6e-53	pfam02453 Reticulon Reticulon. Reticulon also know as neuroendocrine-specific protein (NSP) is a protein of unknown function which associates with the endoplasmic reticulum. This family represents the C-terminal domain of the three reticulon isoforms and their homologues.	-	-	-	-	-	-	-	-	-	460	-	2	0.0220825	0
Cluster-917.21066	1246	UniRef90_UPI000619FC59	372	4e-53	1609	29.8555	7.70665	1	1	PREDICTED uncharacterized protein LOC100642320 isoform X1	Bombus	-	-	-	-	-	-	-	-	-	-	-	-	-	-	-	-	-	-	-	148	+	1	0.0663509	0
Cluster-917.30920	905	-	-	-	-	-	-	-	-	-	-	-	-	-	-	-	-	-	-	-	-	-	-	-	-	-	-	-	-	-	125	+	2	0.000157082	0
Cluster-917.23832	1245	UniRef90_UPI00061A072C	1023	0	866	82.1687	39.03	1	2	PREDICTED uncharacterized protein LOC100644861 isoform X2	Bombus terrestris	-	-	-	-	-	-	pfam00083]---[pfam00083]---[TIGR00879]---[cd06174]---[cd06174]---[pfam07690]---[pfam07690]---[PRK10077]---[COG0477]---[TIGR00898]---[pfam13347]---[TIGR00890	429-1010]---[501-764]---[336-989]---[351-764]---[348-764]---[360-773]---[276-764]---[477-1007]---[351-764]---[462-929]---[330-776]---[483-773	1.00e-24]---[2.00e-07]---[1.00e-20]---[1.00e-17]---[1.00e-14]---[2.00e-13]---[3.00e-10]---[2.00e-10]---[2.00e-09]---[1.00e-07]---[2.00e-06]---[4.00e-06	pfam00083 Sugar_tr Sugar (and other) transporter. ]---[TIGR00879 Membrane_transporter MFS transporter sugar porter (SP) family. This model represent the sugar porter subfamily of the major facilitator superfamily (pfam00083) Transport and binding proteins Carbohydrates organic alcohols and acids .]---[cd06174 MFS The Major Facilitator Superfamily (MFS) is a large and diverse group of secondary tr…	GO:0055085	transmembrane transport	GO:0022857	transmembrane transporter activity	GO:0016021	integral to membrane	-	-	-	353	+	2	0.000695934	0
Cluster-917.2700	2268	UniRef90_UPI00021A6FAF	1221	0	567	53.836	59.4356	-1	0	PREDICTED esterase B1-like	Bombus	-	-	-	-	-	-	pfam00135]---[pfam00135]---[cd00312]---[cd00312]---[COG2272]---[COG0657]---[pfam07859	1313-2050]---[358-1266]---[1313-2035]---[358-1266]---[1313-2044]---[1364-1639]---[1364-1630	6.00e-92]---[7.00e-28]---[3.00e-73]---[1.00e-17]---[9.00e-57]---[4.00e-09]---[1.00e-07	pfam00135 COesterase Carboxylesterase family. ]---[cd00312 Esterase_lipase Esterases and lipases (includes fungal lipases cholinesterases etc.) These enzymes act on carboxylic esters (EC 3.1.1.-). The catalytic apparatus involves three residues (catalytic triad) a serine a glutamate or aspartate and a histidine.These catalytic residues are responsible for the nucleophilic attack on the carbonyl c…	GO:0008152	metabolic process	GO:0016787	hydrolase activity	-	-	-	-	-	292	-	0	0.00120792	0
Cluster-917.26491	499	-	-	-	-	-	-	-	-	-	-	-	-	-	-	-	-	-	-	-	-	-	-	-	-	-	-	-	-	-	46	+	2	0.974677	1
Cluster-1980.0	893	-	-	-	-	-	-	-	-	-	-	-	-	-	-	-	-	-	-	-	-	-	-	-	-	-	-	-	-	-	137	+	1	0.100045	0
Cluster-917.11219	772	UniRef90_UPI000619148B	696	1e-122	587	90.1554	35.7751	1	2	PREDICTED DNA ligase 1-like	Bombus terrestris	-	-	-	-	-	-	TIGR04523]---[TIGR04523]---[TIGR04523]---[TIGR04523]---[COG0419]---[COG0419]---[pfam13175	3-719]---[6-740]---[3-677]---[3-737]---[3-731]---[6-770]---[3-698	1.00e-09]---[3.00e-07]---[1.00e-06]---[2.00e-06]---[3.00e-07]---[1.00e-06]---[7.00e-06	TIGR04523 conserved_hypothetical_protein helix-rich Mycoplasma protein. Members of this family occur strictly within a subset of Mycoplasma species. Members average 750 amino acids in length including signal peptide. Sequences are predicted (Jpred 3) to be almost entirely alpha-helical. These sequences show strong periodicity (consistent with long alpha helical structures) and low complexity rich…	-	-	-	-	-	-	-	-	-	256	+	2	0.168891	0
Cluster-917.4745	9622	UniRef90_UPI00021A79EC	1557	0	536	16.1817	96.8284	1	0	PREDICTED sialin isoform X1	Bombus	-	-	-	-	-	-	PRK09259]---[PRK09259]---[TIGR03254]---[COG0028]---[COG0028]---[TIGR00894]---[cd02004]---[PRK05858]---[PRK08322]---[pfam04377]---[TIGR00118]---[PRK06276]---[CHL00099]---[PRK06466]---[PRK08527]---[PRK08155]---[pfam07690]---[pfam07690]---[PRK07282]---[pfam00205]---[PRK06456]---[TIGR03457]---[PRK06725	953-2419]---[2579-2770]---[953-2419]---[950-2419]---[2579-2770]---[5857-7050]---[965-1513]---[959-2416]---[1220-2419]---[8172-8591]---[953-2419]---[959-2419]---[956-2419]---[959-2419]---[962-2419]---[1238-2419]---[5881-6906]---[6469-7023]---[1220-2419]---[1646-2035]---[953-2419]---[962-2419]---[1220-2419	2.00e-120]---[8.00e-06]---[9.00e-109]---[1.00e-86]---[3.00e-06]---[1.00e-59]---[2.00e-58]---[3.00e-51]---[1.00e-43]---[2.00e-43]---[3.00e-41]---[3.00e-38]---[3.00e-38]---[3.00e-37]---[3.00e-35]---[7.00e-34]---[1.00e-33]---[6.00e-09]---[2.00e-32]---[3.00e-32]---[4.00e-32]---[4.00e-32]---[8.00e-32	PRK09259 PRK09259 putative oxalyl-CoA decarboxylase Validated.]---[TIGR03254 oxalate_oxc oxalyl-CoA decarboxylase. In a number of bacteria including Oxalobacter formigenes from the human gut a two-gene operon of oxc (oxalyl-CoA decarboxylase) and frc (formyl-CoA transferase) encodes a system for degrading and therefore detoxifying oxalate. Members of this family are the thiamine pyrophosphate (TP…	GO:0016598]---[GO:0055085	protein arginylation]---[transmembrane transport	GO:0004057]---[GO:0000287]---[GO:0030976	arginyltransferase activity]---[magnesium ion binding]---[thiamine pyrophosphate binding	GO:0016021	integral to membrane	-	-	-	526	-	2	0.000417565	0
Cluster-917.377	3514	UniRef90_UPI00021A77CA	1890	0	630	53.7849	100	1	1	PREDICTED crossover junction endonuclease MUS81 isoform X1	Bombus terrestris	-	-	-	-	-	-	COG1948]---[pfam02732]---[smart00891]---[pfam02949	1565-2251]---[1586-2011]---[1577-1876]---[3020-3436	9.00e-24]---[3.00e-23]---[3.00e-20]---[3.00e-14	COG1948 MUS81 ERCC4-type nuclease DNA replication recombination and repair .]---[pfam02732 ERCC4 ERCC4 domain. This domain is a family of nucleases. The family includes EME1 which is an essential component of a Holliday junction resolvase. EME1 interacts with MUS81 to form a DNA structure-specific endonuclease.]---[smart00891 ERCC4 ERCC4 domain. This entry represents a structural motif found in s…	GO:0007608	sensory perception of smell	GO:0003677]---[GO:0004518]---[GO:0004984]---[GO:0005549	DNA binding]---[nuclease activity]---[olfactory receptor activity]---[odorant binding	GO:0016020	membrane	-	-	-	634	+	1	0.0265917	0
Cluster-917.13389	2630	UniRef90_UPI000619C7B8	201	6e-12	273	7.64259	25.2747	1	1	PREDICTED uncharacterized protein LOC100645124	Bombus terrestris	-	-	-	-	-	-	-	-	-	-	-	-	-	-	-	-	-	-	-	103	+	2	0.000304538	0
Cluster-917.9648	2344	UniRef90_UPI00021A6875	1575	0	530	67.1928	99.0566	1	0	PREDICTED cytochrome P450 302a1 mitochondrial isoform X1	Bombus	-	-	-	-	-	-	pfam00067]---[COG2124]---[COG1222]---[PTZ00404]---[PRK03992]---[PLN02394]---[PLN02987]---[PLN03234]---[TIGR01242]---[PLN02966]---[PLN02655]---[PLN02687]---[TIGR04538]---[PLN03112]---[PLN02738]---[PLN02426]---[PLN00110]---[PLN02774]---[PLN02500]---[PLN02302	661-1986]---[661-2064]---[2157-2342]---[652-1989]---[2157-2342]---[1474-1920]---[1159-1980]---[661-1926]---[2157-2342]---[637-1956]---[1282-1920]---[1444-1920]---[1399-2037]---[1249-1920]---[1468-1938]---[1306-1989]---[1393-1938]---[1441-1920]---[1303-1962]---[1303-1920	4.00e-60]---[9.00e-36]---[1.00e-25]---[3.00e-21]---[2.00e-20]---[1.00e-17]---[2.00e-15]---[7.00e-15]---[2.00e-14]---[3.00e-14]---[5.00e-14]---[7.00e-14]---[4.00e-13]---[5.00e-13]---[7.00e-12]---[8.00e-12]---[2.00e-11]---[2.00e-11]---[3.00e-11]---[5.00e-10	pfam00067 p450 Cytochrome P450. Cytochrome P450s are haem-thiolate proteins involved in the oxidative degradation of various compounds. They are particularly well known for their role in the degradation of environmental toxins and mutagens. They can be divided into 4 classes according to the method by which electrons from NAD(P)H are delivered to the catalytic site. Sequence conservation is relat…	GO:0055114	oxidation-reduction process	GO:0005506]---[GO:0016705]---[GO:0020037	iron ion binding]---[oxidoreductase activity, acting on paired donors, with incorporation or reduction of molecular oxygen]---[heme binding	-	-	-	-	-	525	+	0	0.000906542	0
Cluster-917.24182	6924	UniRef90_UPI000623E39D	4434	0	1573	64.0381	94.5327	-1	0	PREDICTED uncharacterized protein LOC100746657	Bombus	-	-	-	-	-	-	cd14080]---[cd14165]---[cd14162]---[cd14003]---[cd05117]---[smart00220]---[cd14081]---[pfam00069]---[cd14163]---[cd14007]---[cd14077]---[cd14164]---[cd14073]---[cd13994]---[cd14099]---[cd08215]---[cd14004]---[cd14072]---[cd14008]---[cd14084	9-500]---[9-500]---[9-497]---[9-497]---[9-497]---[9-500]---[9-500]---[3-500]---[9-500]---[9-500]---[9-500]---[15-500]---[9-500]---[15-500]---[9-500]---[27-491]---[9-500]---[9-500]---[9-500]---[9-500	7.00e-81]---[1.00e-49]---[1.00e-49]---[6.00e-47]---[6.00e-47]---[6.00e-45]---[2.00e-38]---[2.00e-38]---[1.00e-35]---[1.00e-35]---[5.00e-35]---[5.00e-33]---[6.00e-33]---[3.00e-32]---[9.00e-32]---[1.00e-31]---[2.00e-31]---[2.00e-31]---[2.00e-31]---[4.00e-31	cd14080 STKc_TSSK-like Catalytic domain of testis-specific serine/threonine kinases and similar proteins. STKs catalyze the transfer of the gamma-phosphoryl group from ATP to serine/threonine residues on protein substrates. TSSK proteins are almost exclusively expressed postmeiotically in the testis and play important roles in spermatogenesis and/or spermiogenesis. There are five mammalian TSSK p…	GO:0006468	protein phosphorylation	GO:0004672]---[GO:0005524	protein kinase activity]---[ATP binding	-	-	-	-	-	1489	-	0	0.019152	0
Cluster-917.8775	9250	UniRef90_UPI00022C9B60	2346	0	785	25.3622	100	-1	2	PREDICTED aftiphilin isoform X3	Bombus	-	-	-	-	-	-	sd00017]---[sd00017]---[sd00017]---[sd00017]---[sd00017]---[sd00017]---[sd00017]---[sd00017]---[sd00017]---[sd00019]---[sd00019]---[sd00019]---[sd00019]---[sd00019]---[sd00019]---[sd00019]---[sd00019]---[pfam15045]---[pfam07160]---[pfam07776]---[smart00868	5048-5278]---[5129-5362]---[6174-6395]---[5306-5593]---[6162-6314]---[5384-5671]---[6249-6482]---[5813-6076]---[5714-5959]---[5048-5191]---[6174-6311]---[5129-5275]---[5306-5446]---[5213-5362]---[5384-5590]---[6249-6395]---[5813-5959]---[2835-3044]---[8275-8952]---[6942-7163]---[6942-7163	3.00e-27]---[3.00e-24]---[2.00e-21]---[2.00e-17]---[1.00e-14]---[6.00e-11]---[1.00e-09]---[5.00e-09]---[7.00e-09]---[1.00e-16]---[1.00e-14]---[9.00e-12]---[1.00e-10]---[2.00e-10]---[1.00e-07]---[8.00e-07]---[5.00e-06]---[8.00e-16]---[1.00e-12]---[2.00e-11]---[2.00e-10	sd00017 ZF_C2H2 Zinc finger C2H2 type. The C2H2 zinc finger is a classical zinc finger domain. C2H2-type zinc fingers are ubiquitous more than 1 of all mammalian proteins are predicted to contain at least one zinc finger. They often function as DNA or protein binding structural motifs such as in eukaryotic transcription factors and therefore they play important roles in cellular processes such as…	GO:0007059]---[GO:0051301	chromosome segregation]---[cell division	GO:0008017]---[GO:0008270	microtubule binding]---[zinc ion binding	GO:0005634	nucleus	-	-	-	783	-	2	0.019916	0
Cluster-917.31534	1751	UniRef90_UPI00021A64BE	1068	0	601	60.9937	59.7338	-1	2	PREDICTED protein lunapark-B-like	Bombus	-	-	-	-	-	-	pfam10058]---[COG5415	604-753]---[523-753	8.00e-18]---[2.00e-07	pfam10058 DUF2296 Predicted integral membrane metal-binding protein (DUF2296). This domain found in various hypothetical bacterial and eukaryotic metal-binding proteins has no known function.]---[COG5415 COG5415 Predicted integral membrane metal-binding protein General function prediction only .	-	-	-	-	-	-	-	-	-	385	-	2	0.0841512	0
Cluster-917.23959	1482	UniRef90_A0A0L7QY86	147	3e-15	273	9.91903	17.5824	-1	2	Uncharacterized protein	Habropoda laboriosa	-	-	-	-	-	-	-	-	-	-	-	-	-	-	-	-	-	-	-	112	-	2	0.0203214	0
Cluster-917.458	439	-	-	-	-	-	-	-	-	-	-	-	-	-	-	-	-	-	-	-	-	-	-	-	-	-	-	-	-	-	102	+	2	0.545121	0
Cluster-917.8901	1040	UniRef90_UPI000623DE0A	780	1e-63	480	75	53.3333	-1	1	PREDICTED jerky protein homolog-like	Bombus impatiens	-	-	-	-	-	-	pfam03184	2-514	6e-10	pfam03184 DDE_1 DDE superfamily endonuclease. This family of proteins are related to pfam00665 and are probably endonucleases of the DDE superfamily. Transposase proteins are necessary for efficient DNA transposition. This domain is a member of the DDE superfamily which contain three carboxylate residues that are believed to be responsible for coordinating metal ions needed for catalysis. The cat…	-	-	GO:0003676	nucleic acid binding	-	-	-	-	-	133	-	1	0.00136296	0
Cluster-917.20636	3015	UniRef90_UPI00022CA142	816	3e-169	588	27.0647	46.2585	1	0	PREDICTED nucleolar protein 58 isoform X1	Bombus impatiens	-	-	-	-	-	-	COG1498]---[COG1498]---[PRK14552]---[pfam01798]---[pfam01798]---[pfam08060]---[smart00931	4-816]---[773-952]---[193-771]---[502-816]---[776-949]---[229-381]---[229-384	1.00e-92]---[8.00e-09]---[6.00e-60]---[2.00e-53]---[2.00e-12]---[3.00e-26]---[1.00e-23	COG1498 SIK1 Protein implicated in ribosomal biogenesis Nop56p homolog Translation ribosomal structure and biogenesis .]---[PRK14552 PRK14552 C/D box methylation guide ribonucleoprotein complex aNOP56 subunit Provisional.]---[pfam01798 Nop Putative snoRNA binding domain. This family consists of various Pre RNA processing ribonucleoproteins. The function of the aligned region is unknown however it…	-	-	-	-	-	-	-	-	-	269	+	0	0.00574232	0
Cluster-917.6486	2054	UniRef90_UPI00021A7106	801	4e-171	270	38.9971	98.8889	1	1	PREDICTED transmembrane protein 192 isoform X1	Bombus	-	-	-	-	-	-	pfam14802	896-1600	4e-79	pfam14802 TMEM192 TMEM192 family. The function of this family of transmembrane proteins is unknown. In vertebrates proteins in this family are located in the lysosomal membrane and late endosome. In Arabidopsis a member of this family has been found to weakly interact with FRIGIDA a determinant of flowering time.	-	-	-	-	-	-	-	-	-	268	+	1	0.0135538	0
Cluster-917.13582	3681	UniRef90_UPI000623D353	1878	0	632	51.0187	100	1	0	PREDICTED uncharacterized protein LOC100743370	Bombus	-	-	-	-	-	-	sd00017]---[sd00017]---[sd00019	2137-2274]---[2137-2274]---[2137-2274	6.00e-08]---[1.00e-07]---[1.00e-07	sd00017 ZF_C2H2 Zinc finger C2H2 type. The C2H2 zinc finger is a classical zinc finger domain. C2H2-type zinc fingers are ubiquitous more than 1 of all mammalian proteins are predicted to contain at least one zinc finger. They often function as DNA or protein binding structural motifs such as in eukaryotic transcription factors and therefore they play important roles in cellular processes such as…	-	-	-	-	-	-	-	-	-	642	+	0	0.00620198	0
Cluster-917.11500	2113	UniRef90_A0A034VZC4	948	1e-65	342	44.8651	93.2749	1	0	Transposable element Tc1 transposase	Bactrocera dorsalis	GO:0015074]---[GO:0006313	DNA integration]---[transposition, DNA-mediated	GO:0003677	DNA binding	-	-	pfam13358]---[COG3415	1015-1422]---[601-807	6.00e-07]---[3.00e-06	pfam13358 DDE_3 DDE superfamily endonuclease. This family of proteins are related to pfam00665 and are probably endonucleases of the DDE superfamily. Transposase proteins are necessary for efficient DNA transposition. This domain is a member of the DDE superfamily which contain three carboxylate residues that are believed to be responsible for coordinating metal ions needed for catalysis. The cat…	-	-	-	-	-	-	-	-	-	109	-	2	0.00371664	0
Cluster-917.23786	2721	-	-	-	-	-	-	-	-	-	-	-	-	-	-	-	-	-	-	-	-	-	-	-	-	-	-	-	-	-	105	-	0	0.000981296	0
Cluster-917.25737	4535	-	-	-	-	-	-	-	-	-	-	-	-	-	-	-	-	-	-	-	-	-	-	-	-	-	-	-	-	-	180	-	2	0.0548094	0
Cluster-917.27066	13272	UniRef90_A0A088AL90	1710	0	584	12.8843	97.2603	-1	2	Uncharacterized protein	Apis	GO:0006351	transcription, DNA-dependent	GO:0043565]---[GO:0003707]---[GO:0003700]---[GO:0008270	sequence-specific DNA binding]---[steroid hormone receptor activity]---[sequence-specific DNA binding transcription factor activity]---[zinc ion binding	GO:0005634	nucleus	cd14089]---[cd14170]---[cd14172]---[cd06952]---[cd05117]---[cd14171]---[smart00220]---[pfam13843]---[cd14091]---[cd14092]---[pfam00069]---[cd14003]---[cd14095]---[cd14084]---[cd14083]---[cd14007]---[cd14085]---[cd14090]---[cd14093]---[cd05123	7312-8100]---[7195-8103]---[7309-8109]---[11480-12130]---[7312-8100]---[7309-8109]---[7309-8097]---[3587-4588]---[7270-8100]---[7258-8097]---[7309-8097]---[7312-8100]---[7312-8082]---[7309-8109]---[7312-8109]---[7309-8100]---[7309-8109]---[7309-8103]---[7312-8097]---[7312-8076	9.00e-162]---[3.00e-137]---[5.00e-128]---[8.00e-95]---[6.00e-93]---[1.00e-88]---[2.00e-79]---[4.00e-73]---[3.00e-69]---[8.00e-68]---[6.00e-66]---[4.00e-63]---[6.00e-59]---[2.00e-58]---[5.00e-56]---[6.00e-56]---[2.00e-55]---[2.00e-54]---[9.00e-53]---[7.00e-52	cd14089 STKc_MAPKAPK Catalytic domain of the Serine/Threonine kinases Mitogen-activated protein kinase-activated protein kinases. STKs catalyze the transfer of the gamma-phosphoryl group from ATP to serine/threonine residues on protein substrates. This subfamily is composed of the MAPK-activated protein kinases MK2 MK3 MK5 (also called PRAK for p38-regulated/activated protein kinase) and related …	GO:0006468	protein phosphorylation	GO:0004672]---[GO:0005524	protein kinase activity]---[ATP binding	-	-	-	-	-	560	-	2	0.00258771	0
Cluster-917.24144	4341	UniRef90_A0A088A4N7	3447	0	1196	79.4057	98.4114	1	1	Uncharacterized protein	Apis mellifera	-	-	-	-	-	-	pfam10477	686-2122	4e-26	pfam10477 EIF4E-T Nucleocytoplasmic shuttling protein for mRNA cap-binding EIF4E. EIF4E-T is the transporter protein for shuttling the mRNA cap-binding protein EIF4E protein targeting it for nuclear import. EIF4E-T contains several key binding domains including two functional leucine-rich NESs (nuclear export signals) between residues 438-447 and 613-638 in the human protein. The other two bindin…	-	-	-	-	-	-	-	-	-	1165	+	1	0.000341373	0
Cluster-917.30489	2773	UniRef90_UPI000623C9F0	555	7e-43	271	20.0144	60.1476	1	2	PREDICTED uncharacterized protein LOC105680852	Bombus impatiens	-	-	-	-	-	-	-	-	-	-	-	-	-	-	-	-	-	-	-	125	+	1	0.0347861	0
Cluster-803.0	7685	UniRef90_A0A0N0U6W5	951	4e-162	928	12.3748	34.1595	1	1	Protein ovo	Apidae	GO:0006366	transcription from RNA polymerase II promoter	GO:0046872]---[GO:0003676]---[GO:0000981	metal ion binding]---[nucleic acid binding]---[sequence-specific DNA binding RNA polymerase II transcription factor activity	GO:0005634	nucleus	PLN02339]---[sd00017]---[sd00017]---[sd00017]---[sd00019]---[sd00019]---[cd00553	7248-7673]---[3023-3259]---[3110-3325]---[3020-3172]---[3110-3259]---[3026-3172]---[7401-7664	8.00e-54]---[1.00e-24]---[2.00e-18]---[3.00e-12]---[3.00e-16]---[3.00e-12]---[4.00e-11	PLN02339 PLN02339 NAD synthase (glutamine-hydrolysing).]---[sd00017 ZF_C2H2 Zinc finger C2H2 type. The C2H2 zinc finger is a classical zinc finger domain. C2H2-type zinc fingers are ubiquitous more than 1 of all mammalian proteins are predicted to contain at least one zinc finger. They often function as DNA or protein binding structural motifs such as in eukaryotic transcription factors and there…	-	-	-	-	-	-	-	-	-	532	+	0	0.000166594	0
Cluster-917.29362	1813	UniRef90_UPI000619D28D	792	2e-167	264	43.6845	100	-1	1	PREDICTED DNA repair protein XRCC2-like	Bombus	-	-	-	-	-	-	cd01393]---[cd01123]---[TIGR02236	913-1296]---[904-1332]---[913-1332	5.00e-09]---[3.00e-08]---[3.00e-06	cd01393 recA_like RecA is a bacterial enzyme which has roles in homologous recombination DNA repair and the induction of the SOS response. RecA couples ATP hydrolysis to DNA strand exchange. While prokaryotes have a single RecA protein eukaryotes have multiple RecA homologs such as Rad51 DMC1 and Rad55/57. Archaea have the RecA-like homologs radA and radB.]---[cd01123 Rad51_DMC1_radA Rad51_DMC1_r…	-	-	-	-	-	-	-	-	-	272	-	1	0.140997	0
Cluster-917.3900	1085	UniRef90_A0A0L7R4B0	168	3e-11	455	15.4839	12.5275	1	1	Cyclin-H	Habropoda laboriosa	GO:0006351	transcription, DNA-dependent	GO:0016538	cyclin-dependent protein kinase regulator activity	GO:0070985	TFIIK complex	-	-	-	-	-	-	-	-	-	-	-	-	-	185	-	1	0.0587527	0
Cluster-1514.0	1884	UniRef90_UPI0006197902	1095	0	869	58.121	42.0023	-1	2	PREDICTED LOW QUALITY PROTEIN protein SON	Bombus	-	-	-	-	-	-	pfam14709]---[cd00048]---[smart00358]---[pfam01585]---[smart00443]---[pfam00035]---[TIGR02191]---[COG0571]---[TIGR04238]---[PRK00102	260-472]---[263-469]---[260-466]---[542-673]---[551-682]---[263-466]---[263-523]---[245-493]---[245-466]---[260-523	4.00e-23]---[2.00e-14]---[4.00e-13]---[8.00e-12]---[3.00e-11]---[5.00e-11]---[1.00e-07]---[2.00e-07]---[7.00e-07]---[1.00e-06	pfam14709 DND1_DSRM double strand RNA binding domain from DEAD END PROTEIN 1. A C-terminal domain in human dead end protein 1 (DND1_HUMAN) homologous to double strand RNA binding domains (PF00035 PF00333).]---[cd00048 DSRM Double-stranded RNA binding motif. Binding is not sequence specific but is highly specific for double stranded RNA. Found in a variety of proteins including dsRNA dependent pro…	-	-	GO:0003676	nucleic acid binding	-	-	-	-	-	373	-	2	0.362354	0
Cluster-917.9562	1518	UniRef90_UPI000619AE85	468	4e-104	156	30.83	100	1	0	PREDICTED uncharacterized protein LOC105666148	Bombus terrestris	-	-	-	-	-	-	pfam01498	652-861	5e-19	pfam01498 HTH_Tnp_Tc3_2 Transposase. Transposase proteins are necessary for efficient DNA transposition. This family includes the amino-terminal region of Tc1 Tc1A Tc1B and Tc2B transposases of C.elegans. The region encompasses the specific DNA binding and second DNA recognition domains as well as an amino-terminal region of the catalytic domain of Tc3 as described in. Tc3 is a member of the Tc1/…	GO:0006313]---[GO:0015074	transposition, DNA-mediated]---[DNA integration	GO:0003677	DNA binding	-	-	-	-	-	159	+	0	0.0586087	0
Cluster-1084.0	1344	UniRef90_A0A0M8ZWX3	219	3e-17	308	16.2946	23.0519	1	0	Uncharacterized protein	Melipona quadrifasciata	-	-	-	-	GO:0016021	integral to membrane	-	-	-	-	-	-	-	-	-	-	-	-	-	89	+	0	0.00481395	0
Cluster-917.7828	3331	UniRef90_A0A088AVQ1	813	9e-162	272	24.4071	99.6324	1	0	Uncharacterized protein	Aculeata	GO:0006886]---[GO:0006913]---[GO:0007264	intracellular protein transport]---[nucleocytoplasmic transport]---[small GTPase mediated signal transduction	GO:0005525]---[GO:0003924	GTP binding]---[GTPase activity	GO:0005622]---[GO:0016020	intracellular]---[membrane	cd04147]---[cd00876]---[smart00010]---[smart00173]---[cd04143]---[pfam00071]---[cd04176]---[cd04175]---[cd04177]---[cd04136]---[cd00154]---[cd04145]---[cd04140]---[PTZ00369]---[cd04137]---[cd04138]---[cd04139]---[cd04144]---[cd04142]---[smart00175	457-951]---[457-936]---[454-945]---[454-939]---[454-942]---[457-927]---[451-933]---[454-933]---[454-933]---[454-933]---[457-924]---[451-924]---[454-927]---[442-951]---[457-936]---[454-924]---[454-924]---[457-939]---[457-936]---[457-927	4.00e-71]---[4.00e-54]---[2.00e-45]---[4.00e-45]---[1.00e-40]---[5.00e-38]---[8.00e-37]---[9.00e-35]---[7.00e-34]---[7.00e-33]---[8.00e-32]---[1.00e-30]---[7.00e-30]---[9.00e-30]---[2.00e-29]---[4.00e-29]---[6.00e-28]---[5.00e-26]---[1.00e-25]---[3.00e-24	cd04147 Ras_dva Ras - dorsal-ventral anterior localization (Ras-dva) family. Ras-dva subfamily. Ras-dva (Ras - dorsal-ventral anterior localization) subfamily consists of a set of proteins characterized only in Xenopus leavis to date. In Xenopus Ras-dva expression is activated by the transcription factor Otx2 and begins during gastrulation throughout the anterior ectoderm. Ras-dva expression is i…	GO:0007264	small GTPase mediated signal transduction	GO:0005525	GTP binding	-	-	-	-	-	277	+	0	0.000166445	0
Cluster-917.30334	1475	UniRef90_UPI00021A7D26	318	1e-64	106	21.5593	100	1	0	PREDICTED uncharacterized protein LOC100643057	Bombus	-	-	-	-	-	-	-	-	-	-	-	-	-	-	-	-	-	-	-	110	+	0	0.0615738	0
Cluster-917.3583	684	UniRef90_A0A088ATS8	312	3e-63	282	45.614	36.8794	1	1	Uncharacterized protein	Apis mellifera	-	-	-	-	GO:0016021	integral to membrane	-	-	-	-	-	-	-	-	-	-	-	-	-	104	+	1	0.00133217	0
Cluster-917.32952	632	-	-	-	-	-	-	-	-	-	-	-	-	-	-	-	-	-	-	-	-	-	-	-	-	-	-	-	-	-	101	+	0	0.00015553	0
Cluster-917.9984	816	UniRef90_UPI00021A798C	480	9e-34	160	58.8235	100	1	1	PREDICTED suppressor protein SRP40-like isoform X1	Bombus terrestris	-	-	-	-	-	-	-	-	-	-	-	-	-	-	-	-	-	-	-	161	+	1	0.0315244	0
Cluster-917.13210	2223	UniRef90_UPI000623BE4B	321	5e-58	623	14.4399	17.175	-1	1	PREDICTED dynein beta chain ciliary-like	Bombus impatiens	-	-	-	-	-	-	pfam12780]---[pfam12780	1114-1278]---[680-931	3.00e-23]---[1.00e-20	pfam12780 AAA_8 P-loop containing dynein motor region D4. The 380 kDa motor unit of dynein belongs to the AAA class of chaperone-like ATPases. The core of the 380 kDa motor unit contains a concatenated chain of six AAA modules of which four correspond to the ATP binding sites with P-loop signatures described previously and two are modules in which the P loop has been lost in evolution. This parti…	-	-	-	-	-	-	-	-	-	116	-	2	0.0076398	0
Cluster-917.18563	5206	UniRef90_UPI000619B3B2	2742	0	917	52.67	99.6728	1	0	PREDICTED LOW QUALITY PROTEIN uncharacterized protein LOC100642214	Bombus	-	-	-	-	-	-	pfam05216]---[pfam15253	3817-4485]---[1024-1560	2.00e-97]---[1.00e-11	pfam05216 UNC-50 UNC-50 family. Gmh1p from S. cerevisiae is located in the Golgi membrane and interacts with ARF exchange factors.]---[pfam15253 STIL_N SCL-interrupting locus protein N-terminus.	-	-	-	-	-	-	-	-	-	918	+	0	0.030889	0
Cluster-917.9797	2084	UniRef90_A0A0N0BHD4	90	3e-11	545	4.31862	5.87156	1	1	Lachesin	Melipona quadrifasciata	-	-	-	-	-	-	-	-	-	-	-	-	-	-	-	-	-	-	-	89	+	0	3.04238e-06	0
Cluster-917.6595	2511	-	-	-	-	-	-	-	-	-	-	-	-	-	-	-	-	-	-	-	-	-	-	-	-	-	-	-	-	-	113	-	0	0.000707731	0
Cluster-917.13836	714	-	-	-	-	-	-	-	-	-	-	-	-	-	-	-	-	-	-	-	-	-	-	-	-	-	-	-	-	-	110	-	0	0.430021	0
Cluster-917.10799	1234	UniRef90_A0A151IN04	390	7e-24	740	31.6045	17.8378	-1	1	Uncharacterized protein	Cyphomyrmex costatus	-	-	-	-	-	-	cd09076	835-1227	7e-06	cd09076 L1-EN Endonuclease domain (L1-EN) of the non-LTR retrotransposon LINE-1 (L1) and related domains. This family contains the endonuclease domain (L1-EN) of the non-LTR retrotransposon LINE-1 (L1) and related domains including the endonuclease of Xenopus laevis Tx1. These retrotranspons belong to the subtype 2 L1-clade. LINES can be classified into two subtypes. Subtype 2 has two ORFs the se…	-	-	-	-	-	-	-	-	-	155	-	1	0.260651	0
Cluster-917.27065	13202	UniRef90_A0A088AL90	1710	0	584	12.9526	97.2603	-1	2	Uncharacterized protein	Apis	GO:0006351	transcription, DNA-dependent	GO:0043565]---[GO:0003707]---[GO:0003700]---[GO:0008270	sequence-specific DNA binding]---[steroid hormone receptor activity]---[sequence-specific DNA binding transcription factor activity]---[zinc ion binding	GO:0005634	nucleus	cd14089]---[cd14170]---[cd14172]---[cd06952]---[cd05117]---[cd14171]---[smart00220]---[pfam13843]---[cd14091]---[cd14092]---[pfam00069]---[cd14003]---[cd14095]---[cd14084]---[cd14083]---[cd14007]---[cd14085]---[cd14090]---[cd14093]---[cd05123	7242-8030]---[7125-8033]---[7239-8039]---[11410-12060]---[7242-8030]---[7239-8039]---[7239-8027]---[3587-4588]---[7200-8030]---[7188-8027]---[7239-8027]---[7242-8030]---[7242-8012]---[7239-8039]---[7242-8039]---[7239-8030]---[7239-8039]---[7239-8033]---[7242-8027]---[7242-8006	9.00e-162]---[3.00e-137]---[5.00e-128]---[8.00e-95]---[6.00e-93]---[1.00e-88]---[2.00e-79]---[4.00e-73]---[3.00e-69]---[8.00e-68]---[5.00e-66]---[4.00e-63]---[6.00e-59]---[2.00e-58]---[5.00e-56]---[6.00e-56]---[2.00e-55]---[2.00e-54]---[9.00e-53]---[7.00e-52	cd14089 STKc_MAPKAPK Catalytic domain of the Serine/Threonine kinases Mitogen-activated protein kinase-activated protein kinases. STKs catalyze the transfer of the gamma-phosphoryl group from ATP to serine/threonine residues on protein substrates. This subfamily is composed of the MAPK-activated protein kinases MK2 MK3 MK5 (also called PRAK for p38-regulated/activated protein kinase) and related …	GO:0006468	protein phosphorylation	GO:0004672]---[GO:0005524	protein kinase activity]---[ATP binding	-	-	-	-	-	560	-	2	0.00212737	0
Cluster-917.13001	7352	UniRef90_UPI000623E2B8	1995	0	893	27.1355	71.2206	-1	0	PREDICTED uncharacterized protein LOC105681248	Bombus impatiens	-	-	-	-	-	-	-	-	-	-	-	-	-	-	-	-	-	-	-	542	-	0	0.0134992	0
Cluster-917.30817	2348	-	-	-	-	-	-	-	-	-	-	-	-	-	-	-	-	-	-	-	-	-	-	-	-	-	-	-	-	-	215	-	2	0.0226322	0
Cluster-2520.0	2592	-	-	-	-	-	-	-	-	-	-	-	-	-	-	-	-	-	-	-	-	-	-	-	-	-	-	-	-	-	179	+	1	0.0365999	0
Cluster-917.23563	2223	UniRef90_UPI000619E0D9	1170	0	782	52.6316	52.9412	-1	1	PREDICTED facilitated trehalose transporter Tret1-like isoform X1	Bombus terrestris	-	-	-	-	-	-	pfam00083]---[TIGR00879]---[PRK10077	1122-1826]---[1134-1739]---[1125-1610	2.00e-19]---[4.00e-15]---[1.00e-11	pfam00083 Sugar_tr Sugar (and other) transporter. ]---[TIGR00879 Membrane_transporter MFS transporter sugar porter (SP) family. This model represent the sugar porter subfamily of the major facilitator superfamily (pfam00083) Transport and binding proteins Carbohydrates organic alcohols and acids .]---[PRK10077 xylE D-xylose transporter XylE Provisional.	GO:0055085	transmembrane transport	GO:0022857	transmembrane transporter activity	GO:0016021	integral to membrane	-	-	-	390	-	1	0.0463873	0
Cluster-917.701	605	-	-	-	-	-	-	-	-	-	-	-	-	-	-	-	-	-	-	-	-	-	-	-	-	-	-	-	-	-	162	+	1	0.163186	0
Cluster-917.23551	3501	UniRef90_UPI000619A272	1851	0	570	52.8706	100	-1	0	PREDICTED S-phase kinase-associated protein 2 isoform X1	Bombus terrestris	-	-	-	-	-	-	sd00034]---[pfam12937	1171-1785]---[1831-1968	2.00e-22]---[1.00e-08	sd00034 LRR_AMN1 leucine-rich repeats antagonist of mitotic exit network protein 1-like subfamily. A leucine-rich repeat (LRR) is a structural protein motif of 20-30 amino acids that is unusually rich in the hydrophobic amino acid leucine. The conserved eleven-residue sequence motif (LxxLxLxxN/CxL) within the LRRs corresponds to the beta-strand and adjacent loop regions whereas the remaining part…	-	-	GO:0005515	protein binding	-	-	-	-	-	535	-	0	0.0013515	0
Cluster-917.28976	5602	UniRef90_A0A088A7C9	96	1e-09	97	1.71367	32.9897	-1	0	Uncharacterized protein	Apis mellifera	-	-	-	-	-	-	-	-	-	-	-	-	-	-	-	-	-	-	-	135	+	1	0.000101053	0
Cluster-917.34489	4013	UniRef90_UPI00022CA3FB	1737	0	580	43.2843	100	1	1	PREDICTED zinc finger protein 2 homolog isoform X3	Bombus	-	-	-	-	-	-	sd00017]---[sd00017]---[sd00017]---[sd00017]---[sd00017]---[sd00017]---[sd00019]---[sd00019]---[sd00019]---[sd00019]---[sd00019]---[sd00019]---[smart00868]---[pfam07776	1793-2023]---[1958-2188]---[1877-2107]---[1703-1939]---[1619-1855]---[2045-2197]---[1961-2107]---[1793-1939]---[2045-2188]---[1877-2023]---[1706-1855]---[1622-1771]---[728-949]---[728-952	5.00e-24]---[1.00e-23]---[3.00e-23]---[2.00e-22]---[1.00e-18]---[8.00e-11]---[9.00e-13]---[7.00e-12]---[1.00e-10]---[1.00e-10]---[4.00e-10]---[2.00e-07]---[2.00e-11]---[1.00e-08	sd00017 ZF_C2H2 Zinc finger C2H2 type. The C2H2 zinc finger is a classical zinc finger domain. C2H2-type zinc fingers are ubiquitous more than 1 of all mammalian proteins are predicted to contain at least one zinc finger. They often function as DNA or protein binding structural motifs such as in eukaryotic transcription factors and therefore they play important roles in cellular processes such as…	-	-	GO:0008270	zinc ion binding	GO:0005634	nucleus	-	-	-	585	+	1	0.00327489	0
Cluster-917.25838	622	UniRef90_UPI000623F643	621	1e-111	923	99.8392	22.4269	-1	0	PREDICTED aminopeptidase N-like	Bombus impatiens	-	-	-	-	-	-	pfam11838	269-577	3e-06	pfam11838 ERAP1_C ERAP1-like C-terminal domain. This large domain is composed of 16 alpha helices organized as 8 HEAT-like repeats. This domain forms a concave face that faces towards the active site of the peptidase.	-	-	-	-	-	-	-	-	-	207	-	0	0.0234772	0
Cluster-917.8917	2168	UniRef90_UPI00021A7307	603	8e-174	346	27.8137	58.0925	1	2	PREDICTED uncharacterized protein LOC100646669	Bombus	-	-	-	-	-	-	pfam08559	1141-1461	5e-06	pfam08559 Cut8_C Cut8 six-helix bundle. In Schizosaccharomyces pombe Cut8 is a nuclear envelope protein that physically interacts with and tethers 26S proteasome in the nucleus resulting in the nuclear accumulation of proteasome. Cut8 comprises three functional domains. An N-terminal lysine-rich segment (pfam14482) which binds to the proteasome when ubiquitinated a central dimerization domain (pf…	GO:0031144]---[GO:0071630	proteasome localization]---[nucleus-associated proteasomal ubiquitin-dependent protein catabolic process	-	-	GO:0005634	nucleus	-	-	-	212	+	2	0.0191669	0
Cluster-917.28995	4435	-	-	-	-	-	-	-	-	-	-	-	-	-	-	-	-	-	-	-	-	-	-	-	-	-	-	-	-	-	192	-	0	0.00484676	0
Cluster-917.34510	2123	UniRef90_UPI0006194E99	672	2e-127	738	31.6533	30.4878	-1	2	PREDICTED pre-mRNA-splicing factor CWC22 homolog	Bombus	-	-	-	-	-	-	pfam02854]---[smart00543	1162-1458]---[1171-1512	6.00e-07]---[4.00e-06	pfam02854 MIF4G MIF4G domain. MIF4G is named after Middle domain of eukaryotic initiation factor 4G (eIF4G). Also occurs in NMD2p and CBP80. The domain is rich in alpha-helices and may contain multiple alpha-helical repeats. In eIF4G this domain binds eIF4A eIF3 RNA and DNA.]---[smart00543 MIF4G Middle domain of eukaryotic initiation factor 4G (eIF4G). Also occurs in NMD2p and CBP80. The domain i…	-	-	GO:0003723]---[GO:0005515	RNA binding]---[protein binding	-	-	-	-	-	147	-	2	0.201465	0
Cluster-917.28946	3716	UniRef90_UPI000619DFCC	1866	0	2249	50.2153	27.6567	-1	0	PREDICTED LOW QUALITY PROTEIN DNA polymerase theta	Bombus	-	-	-	-	-	-	cd08638]---[cd08638]---[cd08638]---[PRK05755]---[PRK05755]---[PRK05755]---[PRK05755]---[smart00482]---[smart00482]---[smart00482]---[COG0749]---[COG0749]---[COG0749]---[COG0749]---[cd08637]---[cd08637]---[cd08637]---[cd08637]---[TIGR00593]---[TIGR00593]---[TIGR00593]---[TIGR00593]---[cd08640]---[cd08640]---[cd08640]---[cd06444]---[cd06444]---[cd06444]---[pfam00476]---[pfam00476]---[pfam00476]---[…	1094-1432]---[759-1031]---[251-673]---[1866-2639]---[251-673]---[765-989]---[1181-1402]---[759-1031]---[1094-1282]---[446-673]---[1851-2639]---[765-1028]---[1091-1537]---[254-673]---[257-673]---[765-1031]---[1094-1393]---[1866-2081]---[765-1028]---[1854-2267]---[248-670]---[1142-1423]---[1103-1399]---[254-670]---[777-1013]---[1118-1456]---[260-670]---[780-1013]---[251-670]---[777-1013]---[1094-13…	5.00e-43]---[5.00e-33]---[1.00e-32]---[8.00e-26]---[3.00e-20]---[6.00e-18]---[2.00e-15]---[8.00e-22]---[1.00e-11]---[7.00e-11]---[1.00e-21]---[8.00e-17]---[4.00e-16]---[1.00e-14]---[1.00e-20]---[7.00e-19]---[6.00e-18]---[6.00e-12]---[3.00e-18]---[1.00e-17]---[2.00e-17]---[2.00e-16]---[1.00e-15]---[8.00e-13]---[9.00e-09]---[3.00e-15]---[2.00e-10]---[3.00e-09]---[2.00e-14]---[5.00e-14]---[3.00e-10]…	cd08638 DNA_pol_A_theta DNA polymerase theta is a low-fidelity family A enzyme implicated in translesion synthesis and in somatic hypermutation. DNA polymerase theta is a low-fidelity family A enzyme implicated in translesion synthesis (TLS) and in somatic hypermutation (SHM). DNA-dependent DNA polymerases can be classified in six main groups based upon phylogenetic relationships with E. coli pol…	GO:0006260	DNA replication	GO:0003677]---[GO:0003887	DNA binding]---[DNA-directed DNA polymerase activity	-	-	-	-	-	626	-	0	0.122367	0
Cluster-917.6480	813	-	-	-	-	-	-	-	-	-	-	-	-	-	-	-	-	-	-	-	-	-	-	-	-	-	-	-	-	-	115	+	1	0.767548	0
Cluster-61.2	659	-	-	-	-	-	-	-	-	-	-	-	-	-	-	-	-	-	-	-	-	-	-	-	-	-	-	-	-	-	119	+	0	0.0456307	0
Cluster-917.9600	2770	UniRef90_UPI000623ED94	1284	0	4012	46.3538	10.668	1	1	PREDICTED dynein heavy chain 6 axonemal	Bombus	-	-	-	-	-	-	pfam08393]---[pfam08393	1301-2284]---[2371-2637	4.00e-89]---[2.00e-24	pfam08393 DHC_N2 Dynein heavy chain N-terminal region 2. Dyneins are described as motor proteins of eukaryotic cells as they can convert energy derived from the hydrolysis of ATP to force and movement along cytoskeletal polymers such as microtubules. This region is found C-terminal to the dynein heavy chain N-terminal region 1 (pfam08385) in many members of this family. No functions seem to have …	-	-	-	-	-	-	-	-	-	463	+	1	0.000439575	0
Cluster-917.27241	1249	-	-	-	-	-	-	-	-	-	-	-	-	-	-	-	-	-	-	-	-	-	-	-	-	-	-	-	-	-	130	+	1	0.0674712	0
Cluster-917.23201	2884	-	-	-	-	-	-	-	-	-	-	-	-	-	-	-	-	-	-	-	-	-	-	-	-	-	-	-	-	-	179	-	2	1.28361e-05	0
Cluster-917.4188	919	-	-	-	-	-	-	-	-	-	-	-	-	-	-	-	-	-	-	-	-	-	-	-	-	-	-	-	-	-	156	+	1	0.000786035	0
Cluster-917.8999	6173	UniRef90_A0A151X2K9	243	4e-31	419	3.9365	19.3317	-1	0	Carboxy-terminal domain RNA polymerase II polypeptide A small phosphatase 1	Attini	-	-	-	-	-	-	-	-	-	-	-	-	-	-	-	-	-	-	-	124	-	2	0.00909548	0
Cluster-917.8715	2196	UniRef90_UPI00022CA7AA	588	0	568	26.776	34.507	1	2	PREDICTED uncharacterized protein LOC100745431	Bombus impatiens	-	-	-	-	-	-	cd00027]---[pfam00533]---[smart00292	1518-1730]---[1497-1727]---[1476-1727	1.00e-07]---[1.00e-07]---[9.00e-06	cd00027 BRCT Breast Cancer Suppressor Protein (BRCA1) carboxy-terminal domain. The BRCT domain is found within many DNA damage repair and cell cycle checkpoint proteins. The unique diversity of this domain superfamily allows BRCT modules to interact forming homo/hetero BRCT multimers BRCT-non-BRCT interactions and interactions within DNA strand breaks.]---[pfam00533 BRCT BRCA1 C Terminus (BRCT) d…	-	-	-	-	-	-	-	-	-	221	+	2	0.0647864	0
Cluster-917.769	1706	-	-	-	-	-	-	-	-	-	-	-	-	-	-	-	-	-	-	-	-	-	-	-	-	-	-	-	-	-	125	-	1	0.0591314	0
Cluster-917.10969	813	-	-	-	-	-	-	-	-	-	-	-	-	-	-	-	-	-	-	-	-	-	-	-	-	-	-	-	-	-	119	+	2	0.0122259	0
Cluster-917.6983	4585	UniRef90_UPI000623FEBA	993	4e-105	358	21.6576	91.8994	-1	0	PREDICTED LOW QUALITY PROTEIN uncharacterized protein LOC105682083	Bombus impatiens	-	-	-	-	-	-	pfam07253	304-969	2e-06	pfam07253 Gypsy Gypsy protein. This family consists of several Gypsy/Env proteins from Drosophila and Ceratitis fruit fly species. Gypsy is an endogenous retrovirus of Drosophila melanogaster. Phylogenetic studies suggest that occasional horizontal transfer events of gypsy occur between Drosophila species. Gypsy possesses infective properties associated with the products of the envelope gene that…	-	-	-	-	-	-	-	-	-	222	-	1	0.00572336	0
Cluster-917.20254	6719	UniRef90_A0A0C9RK37	1542	0	542	22.9498	94.8339	1	1	Trc_1 protein	Fopius arisanus	-	-	GO:0005524]---[GO:0004674	ATP binding]---[protein serine/threonine kinase activity	-	-	cd05599]---[cd05628]---[cd05627]---[cd05573]---[cd05629]---[cd05598]---[cd05597]---[cd05626]---[cd05596]---[cd05625]---[cd05600]---[cd05601]---[cd05123]---[cd05579]---[cd05580]---[cd05623]---[cd05624]---[smart00220]---[cd05622]---[cd05574	1016-2113]---[1016-2140]---[1013-2137]---[1016-2113]---[1016-2122]---[1019-2119]---[1016-2110]---[1022-2119]---[998-2062]---[1022-2119]---[986-2026]---[1016-2110]---[1040-1927]---[1040-1942]---[1016-2020]---[911-2110]---[992-2029]---[1022-1927]---[989-2062]---[1019-1996	0.00e+00]---[0.00e+00]---[0.00e+00]---[2.00e-159]---[2.00e-146]---[9.00e-133]---[2.00e-109]---[3.00e-104]---[3.00e-99]---[6.00e-99]---[8.00e-96]---[9.00e-96]---[3.00e-92]---[5.00e-91]---[1.00e-89]---[2.00e-87]---[9.00e-87]---[5.00e-81]---[1.00e-78]---[1.00e-77	cd05599 STKc_NDR_like Catalytic domain of Nuclear Dbf2-Related kinase-like Protein Serine/Threonine Kinases. STKs catalyze the transfer of the gamma-phosphoryl group from ATP to serine/threonine residues on protein substrates. NDR kinases regulate mitosis cell growth embryonic development and neurological processes. They are also required for proper centrosome duplication. Higher eukaryotes conta…	-	-	-	-	-	-	-	-	-	522	+	1	0.000342646	0
Cluster-917.29819	5037	UniRef90_A0A0L7RJ31	1320	0	1112	26.2061	39.5683	-1	0	2-oxoglutarate dehydrogenase mitochondrial	Habropoda laboriosa	GO:0006099	tricarboxylic acid cycle	GO:0004591]---[GO:0030976	oxoglutarate dehydrogenase (succinyl-transferring) activity]---[thiamine pyrophosphate binding	-	-	PRK09404]---[COG0567]---[PRK12270]---[TIGR00239]---[pfam02779]---[smart00861]---[cd00992]---[smart00228]---[smart00735]---[pfam00595	3721-5016]---[3724-5010]---[3721-5010]---[3724-5010]---[4300-4950]---[4306-4749]---[646-864]---[634-867]---[1321-1398]---[646-864	0.00e+00]---[8.00e-162]---[4.00e-145]---[7.00e-126]---[3.00e-43]---[3.00e-19]---[1.00e-11]---[3.00e-09]---[1.00e-07]---[2.00e-07	PRK09404 sucA 2-oxoglutarate dehydrogenase E1 component Reviewed.]---[COG0567 SucA 2-oxoglutarate dehydrogenase complex dehydrogenase (E1) component and related enzymes Energy production and conversion .]---[PRK12270 kgd alpha-ketoglutarate decarboxylase Reviewed.]---[TIGR00239 2-oxoglutarate_dehydrogenase_mitochondrial 2-oxoglutarate dehydrogenase E1 component. The 2-oxoglutarate dehydrogenase c…	-	-	GO:0005515	protein binding	-	-	-	-	-	440	-	0	0.000343422	0
Cluster-917.34686	1110	UniRef90_A0A0L7R9X2	435	2e-111	417	39.1892	34.7722	-1	1	Kaptin	Apidae	GO:0007015	actin filament organization	-	-	GO:0015629	actin cytoskeleton	-	-	-	-	-	-	-	-	-	-	-	-	-	160	-	1	0.915176	0
Cluster-917.954	5867	UniRef90_UPI00022CA086	4359	0	1839	74.2969	79.0103	-1	1	PREDICTED uncharacterized protein LOC100749606 isoform X1	Bombus	-	-	-	-	-	-	-	-	-	-	-	-	-	-	-	-	-	-	-	1470	-	1	0.00248833	0
Cluster-2708.0	1479	-	-	-	-	-	-	-	-	-	-	-	-	-	-	-	-	-	-	-	-	-	-	-	-	-	-	-	-	-	110	+	0	0.0287569	0
Cluster-917.22446	2837	UniRef90_UPI00021A6F5B	1116	0	373	39.3373	99.7319	1	1	PREDICTED protein yellow	Bombus	-	-	-	-	-	-	pfam03022	362-1090	9e-48	pfam03022 MRJP Major royal jelly protein. Royal jelly is the food of queen bee larvae and is responsible for the high reproductive ability of the queen. Major royal jelly proteins make up around 90 of larval jelly proteins. This family also the sequence-related yellow protein of drosophila which controls pigmentation of the adult cuticle and larval mouth parts.	-	-	-	-	-	-	-	-	-	372	+	1	3.87378e-05	0
Cluster-533.0	1166	-	-	-	-	-	-	-	-	-	-	-	-	-	-	-	-	-	-	-	-	-	-	-	-	-	-	-	-	-	132	-	0	0.0143795	0
Cluster-291.0	2865	-	-	-	-	-	-	-	-	-	-	-	-	-	-	-	-	-	-	-	-	-	-	-	-	-	-	-	-	-	118	-	0	0.0175712	0
Cluster-917.4035	1670	-	-	-	-	-	-	-	-	-	-	-	-	-	-	-	-	-	-	-	-	-	-	-	-	-	-	-	-	-	132	+	0	0.0219436	0
Cluster-917.21571	4237	UniRef90_UPI00021A7C63	1521	0	897	35.898	56.5217	-1	2	PREDICTED disks large-associated protein 5-like	Bombus	-	-	-	-	-	-	pfam07929]---[pfam03359	258-761]---[2745-2921	6.00e-17]---[1.00e-12	pfam07929 PRiA4_ORF3 Plasmid pRiA4b ORF-3-like protein. Members of this family are similar to the protein product of ORF-3 found on plasmid pRiA4 in the bacterium Agrobacterium rhizogenes. This plasmid is responsible for tumorigenesis at wound sites of plants infected by this bacterium but the ORF-3 product does not seem to be involved in the pathogenetic process. Other proteins found in this fam…	GO:0023052	signaling	-	-	-	-	-	-	-	507	-	2	0.0449772	0
Cluster-917.19284	8214	UniRef90_A0A088AJX9	1221	0	409	14.8649	100	1	2	Uncharacterized protein	Hymenoptera	-	-	GO:0016301	kinase activity	-	-	pfam09806]---[pfam09806]---[pfam09806]---[PTZ00121]---[PTZ00121]---[PTZ00121]---[PTZ00121]---[PTZ00121]---[PTZ00121]---[PRK03918]---[pfam13868]---[pfam13868]---[pfam13868]---[COG1196]---[pfam02463	5905-6075]---[4515-4754]---[1726-1890]---[3495-4412]---[3609-4403]---[3495-4385]---[3498-4403]---[3486-4415]---[3495-4427]---[3495-4430]---[3504-4430]---[3495-4412]---[3495-4196]---[3516-4298]---[3495-4412	8.00e-24]---[7.00e-21]---[4.00e-19]---[1.00e-14]---[2.00e-12]---[2.00e-12]---[3.00e-11]---[3.00e-09]---[2.00e-08]---[2.00e-08]---[2.00e-07]---[4.00e-07]---[2.00e-06]---[1.00e-06]---[2.00e-06	pfam09806 CDK2AP Cyclin-dependent kinase 2-associated protein. Members of this family of proteins are cell-growth suppressors associating with and influencing the biological activities of important cell cycle regulators in the S phase including monomeric non-phosphorylated cyclin-dependent kinase 2 (CDK2) and DNA polymerase alpha/primase. An association between mutations in the gene coding for th…	-	-	-	-	-	-	-	-	-	425	+	2	0.000982013	0
Cluster-917.17151	2811	-	-	-	-	-	-	-	-	-	-	-	-	-	-	-	-	-	-	-	-	-	-	-	-	-	-	-	-	-	107	+	0	0.0186825	0
Cluster-917.17347	4453	UniRef90_UPI00061946C1	564	9e-82	1282	12.6656	14.6646	1	2	PREDICTED nuclear factor of activated T-cells 5 isoform X3	Bombus terrestris	-	-	-	-	-	-	-	-	-	-	-	-	-	-	-	-	-	-	-	249	+	2	0.00519074	0
Cluster-917.10874	879	-	-	-	-	-	-	-	-	-	-	-	-	-	-	-	-	-	-	-	-	-	-	-	-	-	-	-	-	-	169	+	0	0.0185725	0
Cluster-1820.0	1282	-	-	-	-	-	-	-	-	-	-	-	-	-	-	-	-	-	-	-	-	-	-	-	-	-	-	-	-	-	108	-	0	2.95294e-05	0
Cluster-917.12097	2033	UniRef90_A0A088A9X8	360	4e-53	1080	17.7078	10.8333	-1	1	Uncharacterized protein	Apis mellifera	-	-	-	-	-	-	-	-	-	-	-	-	-	-	-	-	-	-	-	141	-	0	0.000114705	0
Cluster-917.10172	2301	UniRef90_UPI0006196D7C	876	0	305	38.0704	95.7377	1	0	PREDICTED uncharacterized protein LOC105666706	Bombus terrestris	-	-	-	-	-	-	-	-	-	-	-	-	-	-	-	-	-	-	-	393	+	0	0.000224205	0
Cluster-917.9911	1525	UniRef90_UPI00061996A8	267	2e-54	89	17.5082	100	1	2	PREDICTED uncharacterized protein LOC100650474 isoform X3	Bombus terrestris	-	-	-	-	-	-	-	-	-	-	-	-	-	-	-	-	-	-	-	100	-	2	0.0204305	0
Cluster-917.7565	1773	UniRef90_UPI000619264F	267	2e-33	163	15.0592	53.9877	-1	1	PREDICTED uncharacterized protein LOC105666922	Bombus terrestris	-	-	-	-	-	-	-	-	-	-	-	-	-	-	-	-	-	-	-	113	+	0	0.522037	0
Cluster-917.18459	3124	UniRef90_A0A0J7K530	435	8e-71	345	13.9245	42.029	1	2	Transposase	Lasius niger	-	-	-	-	-	-	pfam01359	2043-2168	1e-14	pfam01359 Transposase_1 Transposase (partial DDE domain). This family includes the mariner transposase.	-	-	-	-	-	-	-	-	-	141	+	2	0.000515671	0
Cluster-917.11962	2350	UniRef90_UPI00021A8567	453	5e-98	156	19.2766	96.7949	-1	0	PREDICTED ubiquitin-conjugating enzyme E2 T-like	Bombus	-	-	-	-	-	-	pfam00179]---[cd00195]---[smart00212]---[COG5078]---[PTZ00390]---[PLN00172	1424-1849]---[1424-1855]---[1424-1849]---[1406-1864]---[1427-1864]---[1427-1849	7.00e-47]---[1.00e-46]---[3.00e-43]---[8.00e-43]---[2.00e-31]---[2.00e-31	pfam00179 UQ_con Ubiquitin-conjugating enzyme. Proteins destined for proteasome-mediated degradation may be ubiquitinated. Ubiquitination follows conjugation of ubiquitin to a conserved cysteine residue of UBC homologues. TSG101 is one of several UBC homologues that lacks this active site cysteine.]---[cd00195 UBCc Ubiquitin-conjugating enzyme E2 catalytic (UBCc) domain. This is part of the ubiqu…	-	-	-	-	-	-	-	-	-	169	-	0	0.0136298	0
Cluster-917.8169	1152	UniRef90_A0A154P643	633	4e-135	211	54.9479	100	-1	2	Mitotic spindle assembly checkpoint protein MAD2A	Dufourea novaeangliae	-	-	-	-	-	-	pfam02301	260-826	3e-52	pfam02301 HORMA HORMA domain. The HORMA (for Hop1p Rev7p and MAD2) domain has been suggested to recognize chromatin states that result from DNA adducts double stranded breaks or non-attachment to the spindle and acts as an adaptor that recruits other proteins. MAD2 is a spindle checkpoint protein which prevents progression of the cell cycle upon detection of a defect in mitotic spindle integrity.	-	-	-	-	-	-	-	-	-	230	-	2	0.183214	0
Cluster-917.22345	1496	-	-	-	-	-	-	-	-	-	-	-	-	-	-	-	-	pfam03660	1215-1316	9e-07	pfam03660 PHF5 PHF5-like protein. This family of proteins the superfamily of PHD-finger proteins. At least one example from mouse may act as a chromatin-associated protein. The S. pombe ini1 gene is essential required for splicing. It is localized in the nucleus but not detected in the nucleolus and can be complemented by human ini1.	-	-	-	-	-	-	-	-	-	101	+	2	0.0626829	0
Cluster-1181.0	778	-	-	-	-	-	-	-	-	-	-	-	-	-	-	-	-	-	-	-	-	-	-	-	-	-	-	-	-	-	148	+	0	0.00217152	0
Cluster-28.0	1270	-	-	-	-	-	-	-	-	-	-	-	-	-	-	-	-	-	-	-	-	-	-	-	-	-	-	-	-	-	114	+	1	0.000387705	0
Cluster-917.19345	2503	-	-	-	-	-	-	-	-	-	-	-	-	-	-	-	-	-	-	-	-	-	-	-	-	-	-	-	-	-	180	+	1	0.0243138	0
Cluster-917.35149	1252	UniRef90_UPI00022C95E0	729	1e-146	462	58.2268	52.5974	1	0	PREDICTED differentially expressed in FDCP 8 homolog	Bombus impatiens	-	-	-	-	-	-	pfam13901	340-954	4e-68	pfam13901 DUF4206 Domain of unknown function (DUF4206). This is a family of cysteine-rich proteins. Many members also carry a pleckstrin-homology domain pfam00169.	-	-	-	-	-	-	-	-	-	247	+	0	0.00928255	0
Cluster-917.15077	12900	UniRef90_A0A088AJ90	1770	0	590	13.7209	100	1	1	Uncharacterized protein	Apoidea	-	-	GO:0008289	lipid binding	GO:0005581	collagen	COG1222]---[PRK03992]---[cd08872]---[smart00268]---[TIGR01242]---[pfam00022]---[PTZ00454]---[PTZ00361]---[PTZ00004]---[PTZ00281]---[PTZ00466]---[COG5277]---[COG0464]---[COG0464]---[pfam05875]---[TIGR01243]---[TIGR01243]---[TIGR01241]---[PTZ00452]---[PTZ00280]---[COG0465]---[CHL00176	9774-10928]---[9798-10922]---[1526-2233]---[4001-5167]---[9813-10901]---[4001-5158]---[9777-10943]---[9798-10871]---[4001-5167]---[4001-5182]---[4001-5158]---[4001-5182]---[9786-10865]---[9813-10487]---[6755-7513]---[9813-10844]---[9813-10550]---[9813-10547]---[4001-5158]---[4010-5164]---[9813-10547]---[9813-10550	5.00e-174]---[1.00e-144]---[4.00e-135]---[3.00e-132]---[2.00e-125]---[3.00e-125]---[3.00e-101]---[1.00e-100]---[2.00e-98]---[5.00e-94]---[2.00e-83]---[8.00e-82]---[2.00e-79]---[2.00e-45]---[2.00e-74]---[2.00e-68]---[3.00e-64]---[4.00e-68]---[3.00e-66]---[4.00e-64]---[1.00e-60]---[4.00e-56	COG1222 RPT1 ATP-dependent 26S proteasome regulatory subunit Posttranslational modification protein turnover chaperones .]---[PRK03992 PRK03992 proteasome-activating nucleotidase Provisional.]---[cd08872 START_STARD11-like Ceramide-binding START domain of mammalian STARD11 and related domains. This subfamily includes the steroidogenic acute regulatory protein (StAR)-related lipid transfer (START)…	GO:0006672	ceramide metabolic process	GO:0016811	hydrolase activity, acting on carbon-nitrogen (but not peptide) bonds, in linear amides	GO:0016021	integral to membrane	-	-	-	595	+	1	0.0120797	0
Cluster-917.3854	1204	UniRef90_UPI0006195994	411	1e-60	319	34.1362	42.9467	-1	1	PREDICTED uncharacterized protein LOC105667160	Bombus terrestris	-	-	-	-	-	-	-	-	-	-	-	-	-	-	-	-	-	-	-	88	-	1	0.00204492	0
Cluster-2669.2	733	-	-	-	-	-	-	-	-	-	-	-	-	-	-	-	-	-	-	-	-	-	-	-	-	-	-	-	-	-	103	+	0	0.163077	0
Cluster-917.21841	2779	UniRef90_E2AYX4	423	1e-58	156	15.2213	92.3077	-1	1	Putative uncharacterized protein (Fragment)	Camponotus floridanus	-	-	-	-	-	-	-	-	-	-	-	-	-	-	-	-	-	-	-	130	-	1	0.000308639	0
Cluster-917.2232	550	UniRef90_UPI00061A0302	399	8e-86	158	72.5455	84.1772	1	2	PREDICTED putative fatty acyl-CoA reductase CG5065 partial	Bombus terrestris	-	-	-	-	-	-	cd09071]---[pfam03015	60-332]---[60-338	2.00e-21]---[3.00e-20	cd09071 FAR_C C-terminal domain of fatty acyl CoA reductases. C-terminal domain of fatty acyl CoA reductases a family of SDR-like proteins. SDRs or short-chain dehydrogenases/reductases are Rossmann-fold NAD(P)H-binding proteins. Many proteins in this FAR_C family may function as fatty acyl-CoA reductases (FARs) acting on medium and long chain fatty acids and have been reported to be involved in …	-	-	-	-	-	-	-	-	-	149	+	2	0.000923553	0
Cluster-917.6789	1629	UniRef90_UPI0006196982	1380	0	478	84.7145	96.2343	1	2	PREDICTED nucleoporin p58/p45 isoform X3	Bombus	-	-	-	-	-	-	-	-	-	-	-	-	-	-	-	-	-	-	-	506	+	2	0.00702627	0
Cluster-917.32007	891	UniRef90_UPI00073D4388	498	5e-101	293	55.8923	56.6553	1	0	PREDICTED uncharacterized protein LOC107072561	Polistes dominula	-	-	-	-	-	-	pfam13358	28-432	3e-17	pfam13358 DDE_3 DDE superfamily endonuclease. This family of proteins are related to pfam00665 and are probably endonucleases of the DDE superfamily. Transposase proteins are necessary for efficient DNA transposition. This domain is a member of the DDE superfamily which contain three carboxylate residues that are believed to be responsible for coordinating metal ions needed for catalysis. The cat…	-	-	-	-	-	-	-	-	-	186	+	0	0.000128314	0
Cluster-917.22032	2049	-	-	-	-	-	-	-	-	-	-	-	-	-	-	-	-	-	-	-	-	-	-	-	-	-	-	-	-	-	132	-	1	0.0811591	0
Cluster-917.31730	3320	UniRef90_UPI00021A681A	1305	0	438	39.3072	99.3151	1	1	PREDICTED inositol polyphosphate multikinase	Bombus	-	-	-	-	-	-	pfam03962]---[COG5124]---[pfam03770]---[pfam03770]---[PLN02667	216-779]---[216-812]---[1634-2053]---[2402-2563]---[1391-2053	8.00e-46]---[2.00e-28]---[5.00e-24]---[2.00e-06]---[3.00e-22	pfam03962 Mnd1 Mnd1 family. This family of proteins includes MND1 from S. cerevisiae. The mnd1 protein forms a complex with hop2 to promote homologous chromosome pairing and meiotic double-strand break repair.]---[COG5124 COG5124 Protein predicted to be involved in meiotic recombination Cell division and chromosome partitioning / General function prediction only .]---[pfam03770 IPK Inositol polyp…	-	-	GO:0008440	inositol-1,4,5-trisphosphate 3-kinase activity	-	-	-	-	-	448	+	1	0.000358744	0
Cluster-917.33489	1390	-	-	-	-	-	-	-	-	-	-	-	-	-	-	-	-	-	-	-	-	-	-	-	-	-	-	-	-	-	197	+	2	0.0165109	0
Cluster-917.7071	1023	UniRef90_UPI000619530B	93	2e-10	306	9.09091	10.1307	1	2	PREDICTED uncharacterized protein LOC105667077	Bombus terrestris	-	-	-	-	-	-	-	-	-	-	-	-	-	-	-	-	-	-	-	75	-	2	1.25607e-06	0
Cluster-917.180	2224	-	-	-	-	-	-	-	-	-	-	-	-	-	-	-	-	-	-	-	-	-	-	-	-	-	-	-	-	-	101	-	2	0.000807517	0
Cluster-917.20505	6809	UniRef90_A0A087ZRJ9	1362	0	635	20.0029	71.3386	-1	2	Uncharacterized protein	Apoidea	-	-	-	-	-	-	sd00033]---[sd00033]---[sd00033]---[sd00033]---[sd00031]---[sd00031]---[sd00031]---[sd00031]---[sd00031]---[sd00031]---[PLN00113]---[COG4886]---[COG4886]---[COG4886]---[pfam13855]---[pfam13855]---[pfam13855]---[pfam13855]---[pfam13855]---[PRK15370]---[TIGR02169]---[TIGR04523	3865-4716]---[3937-4788]---[4030-4857]---[4276-4929]---[3886-4203]---[4465-4788]---[4606-4923]---[4030-4398]---[4285-4647]---[3865-4071]---[3967-4926]---[4282-4977]---[3868-4950]---[4546-4971]---[4039-4221]---[3967-4146]---[4546-4719]---[3895-4074]---[4615-4791]---[4531-4923]---[238-528]---[250-735	2.00e-37]---[2.00e-36]---[4.00e-33]---[4.00e-28]---[5.00e-19]---[2.00e-17]---[3.00e-17]---[1.00e-12]---[3.00e-12]---[2.00e-09]---[1.00e-11]---[1.00e-10]---[7.00e-10]---[3.00e-08]---[3.00e-09]---[3.00e-09]---[2.00e-08]---[7.00e-08]---[1.00e-06]---[4.00e-07]---[2.00e-06]---[5.00e-06	sd00033 LRR_RI leucine-rich repeats ribonuclease inhibitor (RI)-like subfamily. A leucine-rich repeat (LRR) is a structural protein motif of 20-30 amino acids that is unusually rich in the hydrophobic amino acid leucine. The conserved eleven-residue sequence motif (LxxLxLxxN/CxL) within the LRRs corresponds to the beta-strand and adjacent loop regions whereas the remaining parts of the repeats ar…	-	-	GO:0005515	protein binding	-	-	-	-	-	465	-	2	0.00688326	0
Cluster-917.20438	2309	UniRef90_UPI00021A6307	243	7e-45	154	10.524	52.5974	-1	1	PREDICTED uncharacterized protein LOC100650067	Bombus terrestris	-	-	-	-	-	-	-	-	-	-	-	-	-	-	-	-	-	-	-	104	-	0	0.113684	0
Cluster-917.34495	12550	UniRef90_UPI000623C8FA	120	4e-09	292	0.956175	13.6986	1	1	PREDICTED RNA-directed DNA polymerase from mobile element jockey-like	Bombus impatiens	-	-	-	-	-	-	-	-	-	-	-	-	-	-	-	-	-	-	-	177	-	1	0.00382668	0
Cluster-364.1	2657	-	-	-	-	-	-	-	-	-	-	-	-	-	-	-	-	-	-	-	-	-	-	-	-	-	-	-	-	-	119	+	1	0.000149184	0
Cluster-917.16554	409	UniRef90_V9IEV7	366	2e-56	177	89.4866	68.9266	-1	1	HMG box-containing protein 4	Apis cerana	-	-	-	-	-	-	-	-	-	-	-	-	-	-	-	-	-	-	-	124	-	1	0.102281	0
Cluster-917.2828	3878	UniRef90_UPI00022CA957	2007	0	1368	51.7535	48.9035	1	2	PREDICTED DNA (cytosine-5)-methyltransferase PliMCI-like isoform X1	Bombus	-	-	-	-	-	-	cd04760]---[pfam12047]---[pfam01426]---[smart00439]---[cd04370]---[pfam02008]---[COG4886]---[COG4886]---[sd00033]---[sd00033]---[sd00033]---[sd00033]---[sd00033]---[cd04712]---[cd04717]---[sd00031]---[sd00031]---[PLN00113]---[cd04713	3312-3689]---[2262-2663]---[3315-3695]---[3318-3695]---[3315-3686]---[2994-3122]---[568-1302]---[565-855]---[571-855]---[571-855]---[571-855]---[571-855]---[571-828]---[3315-3665]---[3312-3587]---[571-837]---[571-828]---[571-855]---[3282-3578	4.00e-41]---[5.00e-33]---[8.00e-25]---[1.00e-22]---[2.00e-17]---[7.00e-16]---[1.00e-10]---[5.00e-08]---[9.00e-10]---[1.00e-09]---[2.00e-09]---[2.00e-09]---[3.00e-06]---[4.00e-09]---[1.00e-07]---[2.00e-07]---[6.00e-06]---[5.00e-06]---[9.00e-06	cd04760 BAH_Dnmt1_I BAH or Bromo Adjacent Homology domain first copy present in DNA (Cytosine-5)-methyltransferases from Bilateria Dnmt1 and similar proteins. DNA methylation or the covalent addition of a methyl group to cytosine within the context of the CpG dinucleotide has profound effects on the genome. These effects include transcriptional repression via inhibition of transcription factor bi…	-	-	GO:0003682]---[GO:0003677]---[GO:0008270	chromatin binding]---[DNA binding]---[zinc ion binding	-	-	-	-	-	672	+	2	0.0116466	0
Cluster-917.9344	5576	UniRef90_UPI00021A663A	1395	0	465	25.0179	100	1	2	PREDICTED neuropeptides capa receptor-like isoform X1	Bombus	-	-	-	-	-	-	pfam00001]---[PHA03087]---[PHA02638]---[PHA02834	1167-1967]---[1035-2039]---[1113-2045]---[1113-2054	1.00e-50]---[6.00e-27]---[9.00e-19]---[3.00e-16	pfam00001 7tm_1 7 transmembrane receptor (rhodopsin family). This family contains amongst other G-protein-coupled receptors (GCPRs) members of the opsin family which have been considered to be typical members of the rhodopsin superfamily. They share several motifs mainly the seven transmembrane helices GCPRs of the rhodopsin superfamily. All opsins bind a chromophore such as 11-cis-retinal. The f…	GO:0007186	G-protein coupled receptor signaling pathway	GO:0004930	G-protein coupled receptor activity	GO:0016021	integral to membrane	-	-	-	507	+	2	4.02547e-05	0
Cluster-917.19807	2746	UniRef90_UPI000614F2F0	1656	0	647	60.3059	78.8253	1	2	PREDICTED protein scarlet isoform X1	Megachile rotundata	-	-	-	-	-	-	TIGR00955]---[TIGR00955]---[PLN03211]---[PLN03211]---[cd03213]---[cd03213]---[TIGR00956]---[TIGR00956]---[TIGR00956]---[TIGR00956]---[cd03234]---[cd03234]---[COG1131]---[COG1131]---[cd03232]---[cd03232]---[pfam01061]---[cd03263]---[PLN03140]---[PLN03140]---[PLN03140]---[PLN03140]---[cd03261]---[cd03225]---[cd03225]---[cd03233]---[cd03233]---[cd03264]---[pfam00005]---[cd03255]---[COG1122]---[cd032…	375-1994]---[2080-2622]---[1044-1994]---[411-893]---[369-863]---[1044-1250]---[1044-2102]---[1044-1937]---[384-896]---[309-857]---[375-863]---[1044-1250]---[435-857]---[1044-1388]---[378-800]---[1044-1232]---[1539-1994]---[357-857]---[1044-1931]---[438-896]---[1059-1931]---[441-698]---[435-1286]---[435-860]---[1044-1235]---[369-857]---[1044-1250]---[435-857]---[444-857]---[363-1238]---[387-857]--…	9.00e-133]---[4.00e-27]---[1.00e-35]---[2.00e-15]---[3.00e-27]---[1.00e-23]---[3.00e-26]---[3.00e-24]---[1.00e-21]---[1.00e-13]---[1.00e-23]---[6.00e-23]---[8.00e-22]---[1.00e-15]---[1.00e-19]---[2.00e-19]---[1.00e-19]---[1.00e-17]---[3.00e-17]---[8.00e-16]---[5.00e-14]---[3.00e-09]---[9.00e-17]---[3.00e-15]---[5.00e-10]---[9.00e-15]---[2.00e-09]---[9.00e-15]---[9.00e-15]---[2.00e-14]---[6.00e-14…	TIGR00955 Protein_white The Eye Pigment Precursor Transporter (EPP) Family protein. Transport and binding proteins Other .]---[PLN03211 PLN03211 ABC transporter G-25 Provisional.]---[cd03213 ABCG_EPDR Eye pigment and drug resistance transporter subfamily G of the ATP-binding cassette superfamily. ABCG transporters are involved in eye pigment (EP) precursor transport regulation of lipid-traffickin…	-	-	GO:0005524]---[GO:0016887	ATP binding]---[ATPase activity	GO:0016020	membrane	-	-	-	328	+	2	5.4574e-05	0
Cluster-917.1579	892	UniRef90_A0A0K8UV17	744	9e-64	341	83.4081	72.7273	-1	1	Transposable element Tc1 transposase	Bactrocera latifrons	GO:0015074]---[GO:0006313	DNA integration]---[transposition, DNA-mediated	GO:0003677	DNA binding	-	-	pfam01498	415-546	5e-07	pfam01498 HTH_Tnp_Tc3_2 Transposase. Transposase proteins are necessary for efficient DNA transposition. This family includes the amino-terminal region of Tc1 Tc1A Tc1B and Tc2B transposases of C.elegans. The region encompasses the specific DNA binding and second DNA recognition domains as well as an amino-terminal region of the catalytic domain of Tc3 as described in. Tc3 is a member of the Tc1/…	GO:0006313]---[GO:0015074	transposition, DNA-mediated]---[DNA integration	GO:0003677	DNA binding	-	-	-	-	-	109	-	1	0.0409385	0
Cluster-917.13615	3182	-	-	-	-	-	-	-	-	-	-	-	-	-	-	-	-	-	-	-	-	-	-	-	-	-	-	-	-	-	209	+	2	0.416695	0
Cluster-917.3487	4598	UniRef90_A0A088ACV5	1989	0	913	43.2579	78.4228	1	0	Uncharacterized protein	Aculeata	-	-	GO:0005234]---[GO:0004970	extracellular-glutamate-gated ion channel activity]---[ionotropic glutamate receptor activity	GO:0030054]---[GO:0016021]---[GO:0045211	cell junction]---[integral to membrane]---[postsynaptic membrane	cd13723]---[pfam00060]---[cd13724]---[cd13717]---[cd13714]---[cd13714]---[cd06382]---[cd06382]---[cd13685]---[cd13685]---[smart00079]---[cd06368]---[cd06368]---[cd13721]---[cd13721]---[cd13722]---[cd13722]---[cd13715]---[cd13715]---[cd13729]---[cd13729]---[cd13725]---[cd13725]---[cd13727]---[cd13727]---[cd13728]---[cd13728]---[cd13726]---[cd13726]---[cd06380]---[cd06380]---[cd06393]---[cd06393]--…	991-2109]---[1387-2187]---[991-2109]---[991-2109]---[1702-2109]---[991-1338]---[355-939]---[3-365]---[991-1341]---[1690-2109]---[1702-2109]---[355-939]---[3-359]---[1690-2109]---[991-1338]---[1690-2109]---[991-1338]---[1702-2133]---[991-1338]---[1549-2133]---[991-1338]---[1690-2109]---[991-1467]---[1699-2133]---[991-1338]---[1699-2133]---[991-1338]---[1699-2133]---[991-1338]---[367-933]---[3-359]…	3.00e-155]---[3.00e-110]---[1.00e-107]---[5.00e-91]---[1.00e-77]---[2.00e-73]---[6.00e-53]---[5.00e-52]---[1.00e-51]---[6.00e-49]---[3.00e-49]---[3.00e-48]---[3.00e-43]---[4.00e-48]---[2.00e-43]---[4.00e-48]---[3.00e-41]---[4.00e-48]---[2.00e-44]---[2.00e-42]---[1.00e-36]---[7.00e-42]---[2.00e-33]---[2.00e-40]---[1.00e-35]---[8.00e-40]---[9.00e-34]---[4.00e-39]---[4.00e-35]---[1.00e-36]---[3.00e-…	cd13723 PBP2_iGluR_Kainate_GluR7 GluR7 subtype of kainate receptor type 2 periplasmic-binding fold superfamily. This group contains glutamate receptor domain GluR. These domains are found in the GluR proteins that have been shown to function as L-glutamate activated potassium channels also known ionotropic glutamate receptors or iGluRs. In addition to two ligand binding core domains iGluRs typica…	-	-	GO:0004970	ionotropic glutamate receptor activity	GO:0016020	membrane	-	-	-	663	+	0	0.000268769	0
Cluster-917.10173	1748	-	-	-	-	-	-	-	-	-	-	-	-	-	-	-	-	-	-	-	-	-	-	-	-	-	-	-	-	-	114	-	0	0.0106456	0
Cluster-917.31724	3442	UniRef90_UPI00021A681A	1305	0	438	37.914	99.3151	1	2	PREDICTED inositol polyphosphate multikinase	Bombus	-	-	-	-	-	-	pfam03962]---[COG5124]---[pfam03770]---[pfam03770]---[PLN02667	230-793]---[230-826]---[1728-2147]---[2496-2657]---[1485-2147	1.00e-45]---[2.00e-28]---[6.00e-24]---[3.00e-06]---[3.00e-22	pfam03962 Mnd1 Mnd1 family. This family of proteins includes MND1 from S. cerevisiae. The mnd1 protein forms a complex with hop2 to promote homologous chromosome pairing and meiotic double-strand break repair.]---[COG5124 COG5124 Protein predicted to be involved in meiotic recombination Cell division and chromosome partitioning / General function prediction only .]---[pfam03770 IPK Inositol polyp…	-	-	GO:0008440	inositol-1,4,5-trisphosphate 3-kinase activity	-	-	-	-	-	448	+	2	0.000284382	0
Cluster-917.28493	1569	-	-	-	-	-	-	-	-	-	-	-	-	-	-	-	-	-	-	-	-	-	-	-	-	-	-	-	-	-	104	+	0	0.00215127	0
Cluster-917.35439	7451	UniRef90_UPI000619CEF5	2376	0	818	31.8883	99.022	1	1	PREDICTED DNA topoisomerase 2-binding protein 1-like isoform X1	Bombus terrestris	-	-	-	-	-	-	TIGR00918]---[TIGR00917]---[pfam02460]---[pfam12738]---[pfam00533]---[cd00027	5506-7449]---[5575-6909]---[5572-5967]---[2273-2488]---[2270-2500]---[2300-2500	0.00e+00]---[9.00e-18]---[4.00e-11]---[5.00e-11]---[2.00e-06]---[9.00e-06	TIGR00918 Protein_patched_homolog_1 The Eukaryotic (Putative) Sterol Transporter (EST) Family. ]---[TIGR00917 Niemann-Pick_C_disease_protein Niemann-Pick C type protein family. The model describes Niemann-Pick C type protein in eukaryotes. The defective protein has been associated with Niemann-Pick disease which is described in humans as autosomal recessive lipidosis. It is characterized by the l…	-	-	-	-	GO:0016021	integral to membrane	-	-	-	799	-	2	0.00843589	0
Cluster-917.6935	1250	UniRef90_UPI00073D4388	849	2e-73	293	67.92	72.3549	1	1	PREDICTED uncharacterized protein LOC107072561	Polistes dominula	-	-	-	-	-	-	pfam13358	839-1246	3e-08	pfam13358 DDE_3 DDE superfamily endonuclease. This family of proteins are related to pfam00665 and are probably endonucleases of the DDE superfamily. Transposase proteins are necessary for efficient DNA transposition. This domain is a member of the DDE superfamily which contain three carboxylate residues that are believed to be responsible for coordinating metal ions needed for catalysis. The cat…	-	-	-	-	-	-	-	-	-	147	+	1	0.000495736	0
Cluster-917.16334	1841	UniRef90_UPI000623FAF3	672	2e-18	530	36.5019	43.2075	1	2	PREDICTED uncharacterized protein LOC105681886 partial	Bombus impatiens	-	-	-	-	-	-	-	-	-	-	-	-	-	-	-	-	-	-	-	107	+	2	0.00781453	0
Cluster-917.23850	2331	UniRef90_UPI000619C129	1590	0	645	68.2111	82.1705	-1	1	PREDICTED uncharacterized protein LOC100643862	Bombus terrestris	-	-	-	-	-	-	cd13529]---[smart00094]---[pfam00405	335-634]---[335-625]---[335-625	2.00e-18]---[9.00e-12]---[3.00e-07	cd13529 PBP2_transferrin Transferrin family of the type 2 periplasmic-binding protein superfamily. Transferrins are iron-binding blood plasma glycoproteins that regulate the level of free iron in biological fluids. Vertebrate transferrins are made of a single polypeptide chain with a molecular weight of about 80 kDa. The polypeptide is folded into two homologous lobes (the N-lobe and C-lobe) and …	-	-	-	-	-	-	-	-	-	543	-	1	0.0010808	0
Cluster-917.11362	4697	UniRef90_UPI000614AD0F	474	3e-30	535	10.0915	29.7196	1	2	PREDICTED jerky protein homolog-like	Megachile rotundata	-	-	-	-	-	-	pfam03221]---[smart00674	2814-2990]---[2814-2990	6.00e-09]---[1.00e-08	pfam03221 HTH_Tnp_Tc5 Tc5 transposase DNA-binding domain. ]---[smart00674 CENPB Putative DNA-binding domain in centromere protein B mouse jerky and transposases.	-	-	-	-	-	-	-	-	-	283	+	2	0.0120856	0
Cluster-917.25867	5886	UniRef90_A0A088AVZ3	3336	0	1095	56.6769	100	1	1	Uncharacterized protein	Apoidea	GO:0016180	snRNA processing	-	-	GO:0032039	integrator complex	pfam14750]---[pfam04756	1463-4651]---[254-655	0.00e+00]---[9.00e-48	pfam14750 INTS2 Integrator complex subunit 2. This family of proteins are subunits of the integrator complex involved in snRNA transcription and processing.]---[pfam04756 OST3_OST6 OST3 / OST6 family. The proteins in this family are part of a complex of eight ER proteins that transfers core oligosaccharide from dolichol carrier to Asn-X-Ser/Thr motifs. This family includes both OST3 and OST6 each…	-	-	-	-	GO:0032039	integrator complex	-	-	-	1116	+	1	0.00542104	0
Cluster-917.637	4575	UniRef90_UPI00021A80EF	4323	0	1455	94.4918	99.0378	1	2	PREDICTED uncharacterized protein LOC100647081	Bombus	-	-	-	-	-	-	-	-	-	-	-	-	-	-	-	-	-	-	-	1463	+	2	0.00877198	0
Cluster-917.29413	4364	UniRef90_UPI00022C99ED	780	0	515	17.8735	50.4854	-1	2	PREDICTED alanine--glyoxylate aminotransferase 2 mitochondrial isoform X1	Bombus	-	-	-	-	-	-	COG0160]---[COG0160]---[PRK06148]---[PRK06148]---[cd00610]---[cd00610]---[PRK06149]---[PRK06149]---[COG4992]---[COG4992]---[PRK02627]---[PRK02627]---[COG0161]---[COG0161]---[PRK05769]---[PRK05769]---[PRK08117]---[PRK08117]---[pfam00202]---[pfam00202]---[PRK07678]---[PRK07678]---[PRK01278]---[PRK01278]---[TIGR00707]---[TIGR00707]---[PRK08360]---[PRK08360]---[PRK07481]---[PRK07481]---[PRK02936]---[…	2737-3435]---[3609-4103]---[2737-3417]---[3645-4115]---[2752-3429]---[3609-4037]---[2719-3351]---[3666-4064]---[2764-3336]---[3609-4052]---[2764-3351]---[3609-4037]---[2752-3342]---[3618-4064]---[2764-3342]---[3609-4100]---[2848-3432]---[3648-4109]---[2848-3336]---[3609-4031]---[2752-3501]---[3609-4037]---[2839-3351]---[3666-4070]---[2764-3339]---[3609-4049]---[2827-3504]---[3657-4097]---[2752-33…	8.00e-71]---[2.00e-40]---[5.00e-69]---[5.00e-30]---[2.00e-66]---[1.00e-39]---[2.00e-60]---[3.00e-23]---[5.00e-56]---[8.00e-38]---[1.00e-53]---[1.00e-31]---[6.00e-50]---[3.00e-29]---[2.00e-49]---[2.00e-27]---[4.00e-48]---[5.00e-24]---[6.00e-48]---[9.00e-29]---[6.00e-45]---[5.00e-19]---[2.00e-44]---[5.00e-27]---[4.00e-44]---[5.00e-31]---[5.00e-42]---[2.00e-21]---[3.00e-41]---[2.00e-15]---[5.00e-40]…	COG0160 GabT 4-aminobutyrate aminotransferase and related aminotransferases Amino acid transport and metabolism .]---[PRK06148 PRK06148 hypothetical protein Provisional.]---[cd00610 OAT_like Acetyl ornithine aminotransferase family. This family belongs to pyridoxal phosphate (PLP)-dependent aspartate aminotransferase superfamily (fold I). The major groups in this CD correspond to ornithine aminot…	-	-	GO:0008483]---[GO:0030170	transaminase activity]---[pyridoxal phosphate binding	-	-	-	-	-	291	+	0	0.000743555	0
Cluster-917.16384	3753	UniRef90_UPI00021A6491	990	0	343	26.3789	96.2099	-1	1	PREDICTED cathepsin L1-like isoform X1	Bombus	-	-	-	-	-	-	cd02248]---[pfam00112]---[smart00645]---[PTZ00200]---[PTZ00203]---[PTZ00021]---[cd02619]---[cd02621]---[cd02698]---[cd02620]---[smart00848]---[pfam08246	2583-3209]---[2583-3212]---[2583-3212]---[2604-3362]---[2577-3473]---[2700-3554]---[2676-3203]---[2583-3209]---[2598-3212]---[2583-3170]---[3318-3482]---[3318-3482	4.00e-66]---[2.00e-60]---[5.00e-40]---[3.00e-27]---[1.00e-23]---[2.00e-23]---[4.00e-20]---[9.00e-20]---[5.00e-14]---[1.00e-13]---[4.00e-08]---[5.00e-08	cd02248 Peptidase_C1A Peptidase C1A subfamily (MEROPS database nomenclature) composed of cysteine peptidases (CPs) similar to papain including the mammalian CPs (cathepsins B C F H L K O S V X and W). Papain is an endopeptidase with specific substrate preferences primarily for bulky hydrophobic or aromatic residues at the S2 subsite a hydrophobic pocket in papain that accommodates the P2 sidechai…	GO:0006508	proteolysis	GO:0008234	cysteine-type peptidase activity	-	-	-	-	-	365	-	1	0.00132303	0
Cluster-917.6190	1425	-	-	-	-	-	-	-	-	-	-	-	-	-	-	-	-	-	-	-	-	-	-	-	-	-	-	-	-	-	124	-	2	0.000699316	0
Cluster-917.22588	1508	UniRef90_A0A088ADN2	1296	0	835	85.9416	56.5269	1	2	Uncharacterized protein	Apidae	-	-	-	-	GO:0031514	motile cilium	COG0457]---[COG0457]---[sd00006]---[sd00006]---[sd00006]---[sd00006]---[sd00006]---[TIGR02917]---[TIGR02917]---[TIGR02917]---[TIGR02917]---[TIGR02917]---[TIGR02917]---[pfam13424]---[TIGR02521	228-932]---[261-698]---[324-611]---[426-701]---[261-506]---[750-992]---[636-908]---[228-956]---[264-965]---[228-893]---[252-938]---[261-947]---[261-914]---[429-617]---[426-980	5.00e-20]---[2.00e-09]---[4.00e-16]---[6.00e-15]---[8.00e-14]---[4.00e-08]---[5.00e-08]---[2.00e-12]---[1.00e-11]---[3.00e-10]---[8.00e-09]---[1.00e-08]---[4.00e-06]---[1.00e-07]---[9.00e-06	COG0457 NrfG FOG TPR repeat General function prediction only .]---[sd00006 TPR Tetratricopeptide repeat. The Tetratricopeptide repeat (TPR) typically contains 34 amino acids and is found in a variety of organisms including bacteria cyanobacteria yeast fungi plants and humans. It is present in a variety of proteins including those involved in chaperone cell-cycle transcription and protein transpor…	-	-	-	-	-	-	-	-	-	451	+	2	0.00150385	0
Cluster-917.28727	3842	UniRef90_UPI00021A83C8	2361	0	805	61.4524	97.8882	-1	2	PREDICTED aminopeptidase N	Bombus terrestris	-	-	-	-	-	-	cd09601]---[pfam01433]---[COG0308]---[cd09602]---[TIGR02412]---[cd09595]---[cd09603]---[pfam11838]---[cd09599]---[TIGR02411]---[cd09604]---[pfam13485]---[TIGR02414]---[cd09839]---[cd09600	2737-3840]---[2950-3840]---[1510-3840]---[2806-3738]---[2281-3738]---[2824-3747]---[2737-3756]---[1525-2505]---[2821-3738]---[2698-3738]---[2806-3525]---[2881-3315]---[2689-3807]---[2710-3717]---[2689-3408	0.00e+00]---[2.00e-135]---[2.00e-116]---[9.00e-73]---[1.00e-62]---[2.00e-57]---[4.00e-54]---[1.00e-40]---[3.00e-27]---[1.00e-22]---[5.00e-16]---[5.00e-16]---[1.00e-15]---[4.00e-15]---[7.00e-14	cd09601 M1_APN_2 Peptidase M1 Aminopeptidase N family incudes tricorn interacting factor F3 Endoplasmic reticulum aminopeptidase 1 (ERAP1) Aminopeptidase Q (APQ). This M1 peptidase family includes eukaryotic and bacterial members aminopeptidase N (APN) aminopeptidase Q (APQ laeverin) endoplasmic reticulum aminopeptidase 1 (ERAP1) as well as tricorn interacting factor F3. Aminopeptidase N (APN CD1…	-	-	GO:0008237]---[GO:0008270	metallopeptidase activity]---[zinc ion binding	-	-	-	-	-	794	-	2	0.000213727	0
Cluster-917.8374	2968	UniRef90_A0A087ZUJ1	1056	0	2299	35.5795	15.311	1	0	Uncharacterized protein	Apoidea	GO:0035556	intracellular signal transduction	GO:0005524]---[GO:0046872]---[GO:0003774	ATP binding]---[metal ion binding]---[motor activity	GO:0016459	myosin complex	cd01385]---[cd01385]---[smart00242]---[smart00242]---[cd00124]---[cd00124]---[cd01380]---[cd01380]---[cd14883]---[cd14883]---[cd01381]---[cd01381]---[pfam00063]---[pfam00063]---[cd01379]---[cd01379]---[cd01383]---[cd01383]---[COG5022]---[COG5022]---[cd01377]---[cd01377]---[cd01378]---[cd01378]---[cd01387]---[cd01387]---[cd01384]---[cd01384]---[cd14873]---[cd14873]---[cd14891]---[cd14891]---[cd148…	1912-2967]---[1707-1925]---[1912-2967]---[1653-1925]---[1906-2967]---[1710-1925]---[1921-2967]---[1716-1925]---[1918-2967]---[1710-1925]---[1921-2967]---[1710-1925]---[1921-2961]---[1674-1925]---[1921-2967]---[1710-1925]---[1912-2967]---[1713-1925]---[1912-2967]---[1677-1925]---[2011-2955]---[1716-1925]---[1921-2967]---[1713-1925]---[1906-2967]---[1710-1934]---[1906-2967]---[1716-1928]---[1909-29…	0.00e+00]---[2.00e-41]---[4.00e-140]---[1.00e-33]---[3.00e-138]---[1.00e-26]---[3.00e-118]---[2.00e-18]---[7.00e-115]---[6.00e-22]---[2.00e-114]---[1.00e-23]---[1.00e-112]---[1.00e-22]---[3.00e-110]---[3.00e-22]---[4.00e-107]---[3.00e-16]---[1.00e-106]---[6.00e-23]---[7.00e-105]---[1.00e-22]---[1.00e-104]---[2.00e-21]---[3.00e-101]---[6.00e-19]---[9.00e-99]---[5.00e-19]---[9.00e-95]---[3.00e-16]-…	cd01385 MYSc_Myo9 class IX myosin motor domain. Myosin IX is a processive single-headed motor which might play a role in signalling. It has a N-terminal RA domain an IQ domain a C1_1 domain and a RhoGAP domain. The catalytic (head) domain has ATPase activity and belongs to the larger group of P-loop NTPases. Myosins are actin-dependent molecular motors that play important roles in muscle contract…	-	-	GO:0003774]---[GO:0005524	motor activity]---[ATP binding	GO:0016459	myosin complex	-	-	-	360	+	0	0.00389357	0
Cluster-917.20080	1564	UniRef90_A0A087ZQF0	1038	0	1895	66.3683	18.153	-1	0	Uncharacterized protein	Apoidea	GO:0007156	homophilic cell adhesion	GO:0005509	calcium ion binding	GO:0016021]---[GO:0005886	integral to membrane]---[plasma membrane	-	-	-	-	-	-	-	-	-	-	-	-	-	349	-	0	0.000209259	0
Cluster-917.35172	2167	UniRef90_UPI00021A68D4	717	2e-180	369	33.0872	64.7696	-1	1	PREDICTED uncharacterized protein LOC100650071	Bombus	-	-	-	-	-	-	-	-	-	-	-	-	-	-	-	-	-	-	-	254	-	1	0.26005	0
Cluster-917.29128	5595	UniRef90_UPI000623D338	1908	0	772	34.1019	82.3834	-1	1	PREDICTED polyribonucleotide nucleotidyltransferase 1 mitochondrial	Bombus	-	-	-	-	-	-	PRK11824]---[PRK11824]---[TIGR03591]---[TIGR03591]---[COG1185]---[COG1185]---[PLN00207]---[cd11364]---[TIGR02696]---[cd11363]---[cd11363]---[pfam08547]---[pfam01138]---[pfam01138]---[COG0558]---[cd11358]---[cd11358]---[PLN02794]---[pfam01066]---[TIGR02065]---[PRK03983]---[TIGR00560]---[cd11366]---[COG0689]---[COG0689]---[pfam03725]---[PRK10832	1275-3068]---[862-1188]---[1278-3038]---[862-1203]---[1275-3041]---[862-1203]---[1287-3032]---[1410-2102]---[1272-3029]---[2385-3047]---[1437-2057]---[3960-4478]---[1695-2096]---[2646-3032]---[4749-5336]---[1443-2099]---[2430-3002]---[4788-5327]---[5046-5336]---[1518-2147]---[1518-2147]---[4782-5327]---[1518-2102]---[1539-2147]---[2415-2990]---[2442-2639]---[4785-5327	0.00e+00]---[3.00e-14]---[0.00e+00]---[2.00e-13]---[0.00e+00]---[2.00e-09]---[2.00e-123]---[2.00e-114]---[1.00e-110]---[5.00e-86]---[6.00e-08]---[4.00e-30]---[4.00e-27]---[2.00e-21]---[4.00e-23]---[5.00e-23]---[3.00e-15]---[6.00e-20]---[1.00e-17]---[7.00e-16]---[7.00e-16]---[4.00e-15]---[6.00e-13]---[7.00e-13]---[1.00e-08]---[1.00e-09]---[2.00e-07	PRK11824 PRK11824 polynucleotide phosphorylase/polyadenylase Provisional.]---[TIGR03591 polynuc_phos polyribonucleotide nucleotidyltransferase. Members of this protein family are polyribonucleotide nucleotidyltransferase also called polynucleotide phosphorylase. Some members have been shown also to have additional functions as guanosine pentaphosphate synthetase and as poly(A) polymerase (see mod…	GO:0008654	phospholipid biosynthetic process	GO:0016780	phosphotransferase activity, for other substituted phosphate groups	GO:0016020	membrane	-	-	-	652	-	1	0.00858115	0
Cluster-917.10252	740	UniRef90_UPI000619CEB9	252	1e-23	212	34.0541	40.0943	1	0	PREDICTED uncharacterized protein LOC105667067 partial	Bombus terrestris	-	-	-	-	-	-	-	-	-	-	-	-	-	-	-	-	-	-	-	154	+	0	0.00356657	0
Cluster-917.16062	5806	UniRef90_UPI000619BFD9	843	0	314	14.5195	89.4904	-1	1	PREDICTED chymotrypsin-2-like	Bombus terrestris	-	-	-	-	-	-	PTZ00018]---[cd06135]---[PLN00121]---[PRK05359]---[cd00190]---[COG1949]---[smart00020]---[smart00428]---[smart00427]---[pfam00089]---[PLN00158]---[PLN00161]---[PTZ00463]---[PLN00160]---[COG2036]---[pfam00125]---[pfam00125]---[pfam00929]---[COG5640]---[smart00479]---[cd06127	3450-3857]---[4647-5165]---[3450-3857]---[4635-5168]---[127-828]---[4635-5171]---[136-831]---[3549-3857]---[1900-2187]---[136-828]---[1849-2193]---[3450-3848]---[1846-2190]---[3576-3851]---[3579-3854]---[3621-3845]---[1912-2124]---[4650-5141]---[121-837]---[4647-5165]---[4650-5117	7.00e-83]---[1.00e-80]---[8.00e-76]---[4.00e-68]---[2.00e-65]---[4.00e-63]---[1.00e-61]---[2.00e-54]---[4.00e-52]---[5.00e-50]---[5.00e-47]---[1.00e-42]---[8.00e-41]---[2.00e-34]---[3.00e-29]---[3.00e-28]---[6.00e-21]---[3.00e-26]---[7.00e-24]---[1.00e-19]---[6.00e-09	PTZ00018 PTZ00018 histone H3 Provisional.]---[cd06135 Orn DEDDh 3'-5' exonuclease domain of oligoribonuclease and similar proteins. Oligoribonuclease (Orn) is a DEDDh-type DnaQ-like 3'-5' exoribonuclease that is responsible for degrading small oligoribonucleotides to mononucleotides. It contains three conserved sequence motifs termed ExoI ExoII and ExoIII with a specific Hx(4)D conserved pattern …	GO:0006508	proteolysis	GO:0004252]---[GO:0003677	serine-type endopeptidase activity]---[DNA binding	-	-	AELG01002581.1/71321-71366	3e-13	30195 Bombus terrestris	297	-	1	0.0113517	0
Cluster-1888.2	2864	UniRef90_UPI00061A04EF	1197	0	479	41.7947	83.2985	1	0	PREDICTED succinyl-CoA ligase ADP-forming subunit beta mitochondrial-like isoform X1	Bombus	-	-	-	-	-	-	PRK00696]---[PRK00696]---[PLN00124]---[PLN00124]---[COG0045]---[COG0045]---[TIGR01016]---[TIGR01016]---[PRK14046]---[PRK14046]---[pfam08442]---[pfam00549	1222-2166]---[2264-2383]---[1195-2175]---[2264-2383]---[1222-2175]---[2264-2383]---[1213-2166]---[2264-2380]---[1213-2166]---[2264-2380]---[1219-1842]---[2017-2166	3.00e-123]---[1.00e-17]---[6.00e-122]---[7.00e-15]---[2.00e-112]---[1.00e-15]---[1.00e-100]---[3.00e-13]---[1.00e-88]---[8.00e-11]---[3.00e-71]---[8.00e-13	PRK00696 sucC succinyl-CoA synthetase subunit beta Provisional.]---[PLN00124 PLN00124 succinyl-CoA ligase GDP-forming subunit beta Provisional.]---[COG0045 SucC Succinyl-CoA synthetase beta subunit Energy production and conversion .]---[TIGR01016 Succinyl-CoA_ligase_subunit_beta succinyl-CoA synthetase beta subunit. This model is designated subfamily because it does not discriminate the ADP-formi…	GO:0008152	metabolic process	GO:0003824	catalytic activity	-	-	-	-	-	380	+	0	0.0065412	0
Cluster-917.8262	2375	UniRef90_UPI000623DB21	810	0	425	34.1053	63.5294	1	1	PREDICTED endonuclease III-like protein 1	Bombus	-	-	-	-	-	-	COG0177]---[smart00478]---[cd00056]---[TIGR01083]---[pfam00730]---[PRK10702]---[COG1194]---[pfam09805]---[COG2231]---[TIGR01084	167-811]---[302-754]---[278-748]---[278-781]---[290-706]---[248-808]---[392-808]---[1369-1569]---[275-808]---[392-808	6.00e-63]---[6.00e-42]---[4.00e-38]---[2.00e-35]---[8.00e-30]---[7.00e-22]---[1.00e-15]---[9.00e-12]---[6.00e-10]---[9.00e-10	COG0177 Nth Predicted EndoIII-related endonuclease DNA replication recombination and repair .]---[smart00478 ENDO3c endonuclease III. includes endonuclease III (DNA-(apurinic or apyrimidinic site) lyase) alkylbase DNA glycosidases (Alka-family) and other DNA glycosidases.]---[cd00056 ENDO3c endonuclease III includes endonuclease III (DNA-(apurinic or apyrimidinic site) lyase) alkylbase DNA glycos…	GO:0006284	base-excision repair	-	-	-	-	-	-	-	281	+	1	0.035451	0
Cluster-917.23608	3991	-	-	-	-	-	-	-	-	-	-	-	-	-	-	-	-	-	-	-	-	-	-	-	-	-	-	-	-	-	214	+	2	3.76236e-05	0
Cluster-917.23175	2756	-	-	-	-	-	-	-	-	-	-	-	-	-	-	-	-	-	-	-	-	-	-	-	-	-	-	-	-	-	149	+	0	0.00196194	0
Cluster-917.5668	1709	UniRef90_UPI00022C8F60	1233	0	444	72.1475	93.2432	1	1	PREDICTED isthmin-2-like isoform X1	Bombus	-	-	-	-	-	-	pfam03782]---[smart00723	1070-1537]---[1070-1486	6.00e-32]---[7.00e-23	pfam03782 AMOP AMOP domain. This domain may have a role in cell adhesion. It is called the AMOP domain after Adhesion associated domain in MUC4 and Other Proteins. This domain is extracellular and contains a number of cysteines that probably form disulphide bridges.]---[smart00723 AMOP Adhesion-associated domain present in MUC4 and other proteins.	-	-	-	-	-	-	-	-	-	438	+	1	0.00512518	0
Cluster-917.6608	1082	UniRef90_UPI00021A7879	168	9e-10	605	15.5268	9.2562	1	1	PREDICTED homeotic protein antennapedia-like isoform X1	Bombus terrestris	-	-	-	-	-	-	-	-	-	-	-	-	-	-	-	-	-	-	-	73	+	1	0.0672461	0
Cluster-917.24917	6446	UniRef90_UPI000614A7A9	1056	0	362	16.3823	97.2376	1	0	PREDICTED glycerol-3-phosphate dehydrogenase NAD( ) cytoplasmic-like isoform X1	Apoidea	-	-	-	-	-	-	TIGR03376]---[TIGR03376]---[PTZ00345]---[PTZ00345]---[COG0240]---[COG0240]---[PRK00094]---[PRK00094]---[pfam07479]---[pfam07479]---[pfam01210]---[PRK12439]---[PRK14618]---[PRK14618]---[pfam01359]---[PRK14620]---[PRK14619]---[PRK14619	1564-2580]---[1-357]---[1546-2571]---[1-348]---[1558-2580]---[1-357]---[1558-2580]---[1-357]---[2158-2580]---[1-357]---[1564-2079]---[1564-2472]---[1564-2571]---[4-348]---[3657-3875]---[1564-2538]---[1549-2574]---[4-351	4.00e-174]---[4.00e-59]---[3.00e-141]---[1.00e-42]---[8.00e-91]---[9.00e-23]---[3.00e-67]---[2.00e-12]---[2.00e-61]---[3.00e-45]---[1.00e-50]---[4.00e-39]---[8.00e-37]---[2.00e-06]---[6.00e-29]---[4.00e-25]---[1.00e-22]---[7.00e-06	TIGR03376 Glycerol-3-phosphate_dehydrogenase glycerol-3-phosphate dehydrogenase (NAD( )). Members of this protein family are the eukaryotic enzyme glycerol-3-phosphate dehydrogenase (NAD( )) (EC 1.1.1.8). Enzymatic activity for 1.1.1.8 is defined as sn-glycerol 3-phosphate NAD( ) glycerone phosphate NADH. Note the very similar reactions of enzymes defined as EC 1.1.1.94 and 1.1.99.5 assigned to f…	GO:0005975]---[GO:0055114]---[GO:0046168	carbohydrate metabolic process]---[oxidation-reduction process]---[glycerol-3-phosphate catabolic process	GO:0004367]---[GO:0016616]---[GO:0051287	glycerol-3-phosphate dehydrogenase [NAD+] activity]---[oxidoreductase activity, acting on the CH-OH group of donors, NAD or NADP as acceptor]---[NAD binding	-	-	-	-	-	364	+	0	0.00166546	0
Cluster-917.28174	6741	UniRef90_UPI00021A8528	1662	0	554	24.6551	100	-1	0	PREDICTED heparan-alpha-glucosaminide N-acetyltransferase-like	Bombus	-	-	-	-	-	-	pfam09320]---[COG4299]---[COG0484]---[TIGR02349]---[PRK14280]---[PRK14298]---[PRK14291]---[PRK10767]---[pfam00226]---[PRK14278]---[PRK14276]---[PRK14299]---[PRK14293]---[PRK14283]---[PRK14284]---[PRK14292]---[PRK14301]---[PRK14297]---[PRK14277]---[PRK14289	5220-5537]---[868-1887]---[5637-6005]---[5682-6002]---[5670-6005]---[5646-6005]---[5634-6005]---[5646-6005]---[5817-6002]---[5685-6005]---[5685-6005]---[5622-6005]---[5649-6002]---[5685-6005]---[5610-6002]---[5799-6002]---[5631-6005]---[5682-6005]---[5625-6005]---[5682-6005	1.00e-33]---[4.00e-32]---[2.00e-31]---[1.00e-30]---[2.00e-25]---[3.00e-25]---[7.00e-24]---[4.00e-23]---[8.00e-23]---[2.00e-21]---[2.00e-21]---[6.00e-21]---[3.00e-20]---[9.00e-20]---[2.00e-19]---[3.00e-19]---[1.00e-18]---[2.00e-18]---[2.00e-18]---[2.00e-18	pfam09320 DUF1977 Domain of unknown function (DUF1977). Members of this family of functionally uncharacterized domains are predominantly found in dnaj-like proteins.]---[COG4299 COG4299 Uncharacterized protein conserved in bacteria Function unknown .]---[COG0484 DnaJ DnaJ-class molecular chaperone with C-terminal Zn finger domain Posttranslational modification protein turnover chaperones .]---[TI…	-	-	-	-	-	-	-	-	-	589	-	0	0.01754	0
Cluster-917.13844	2049	UniRef90_UPI000619B817	834	9e-130	547	40.7028	57.2212	-1	2	PREDICTED piggyBac transposable element-derived protein 4-like	Bombus terrestris	-	-	-	-	-	-	pfam13843]---[pfam13843	773-1195]---[465-773	8.00e-23]---[5.00e-07	pfam13843 DDE_Tnp_1_7 Transposase IS4.	-	-	-	-	-	-	-	-	-	192	-	2	0.00825515	0
Cluster-917.5206	1677	-	-	-	-	-	-	-	-	-	-	-	-	-	-	-	-	-	-	-	-	-	-	-	-	-	-	-	-	-	118	+	1	0.0120086	0
Cluster-917.8541	3560	UniRef90_UPI00061952A4	684	3e-150	228	19.2135	100	-1	1	PREDICTED uncharacterized protein LOC105666597	Bombus terrestris	-	-	-	-	-	-	cd01644	1853-2377	1e-54	cd01644 RT_pepA17 RT_pepA17 Reverse transcriptase (RTs) in retrotransposons. This subfamily represents the RT domain of a multifunctional enzyme. C-terminal to the RT domain is a domain homologous to aspartic proteinases (corresponding to Merops family A17) encoded by retrotransposons and retroviruses. RT catalyzes DNA replication from an RNA template and is responsible for the replication of ret…	-	-	-	-	-	-	-	-	-	238	-	1	0.175499	0
Cluster-917.29149	5248	UniRef90_E5RQ37	930	0	343	17.721	90.379	1	2	Neverland (Fragment)	Apidae	-	-	GO:0051537]---[GO:0046872]---[GO:0016491	2 iron, 2 sulfur cluster binding]---[metal ion binding]---[oxidoreductase activity	-	-	cd03531]---[cd03469]---[COG4638]---[cd03467]---[cd03479]---[cd03537]---[pfam00355]---[COG2146]---[cd04338]---[cd03532]---[cd03480]---[cd03528]---[cd03538]---[cd03530]---[cd03548]---[PLN02518	4353-4697]---[4356-4697]---[4350-4838]---[4356-4613]---[4356-4697]---[4356-4676]---[4356-4613]---[4347-4622]---[4422-4673]---[4350-4673]---[4416-4673]---[4356-4562]---[4341-4595]---[4431-4580]---[4350-4673]---[4416-4694	5.00e-30]---[7.00e-24]---[7.00e-20]---[8.00e-15]---[1.00e-14]---[1.00e-13]---[4.00e-13]---[1.00e-11]---[4.00e-10]---[1.00e-09]---[4.00e-09]---[4.00e-07]---[5.00e-07]---[2.00e-06]---[5.00e-06]---[6.00e-06	cd03531 Rieske_RO_Alpha_KSH The alignment model represents the N-terminal rieske iron-sulfur domain of KshA the oxygenase component of 3-ketosteroid 9-alpha-hydroxylase (KSH). The terminal oxygenase component of KSH is a key enzyme in the microbial steroid degradation pathway catalyzing the 9 alpha-hydroxylation of 4-androstene-3 17-dione (AD) and 1 4-androstadiene-3 17-dione (ADD). KSH is a two-…	GO:0055114	oxidation-reduction process	GO:0016491]---[GO:0051537	oxidoreductase activity]---[2 iron, 2 sulfur cluster binding	-	-	-	-	-	426	+	2	0.00021013	0
Cluster-917.14159	2500	-	-	-	-	-	-	-	-	-	-	-	-	-	-	-	-	-	-	-	-	-	-	-	-	-	-	-	-	-	180	-	2	0.000192621	0
Cluster-917.12103	5877	UniRef90_UPI0006193078	2769	0	1323	47.1159	69.7657	1	2	PREDICTED Fanconi anemia group I protein isoform X3	Bombus	-	-	-	-	-	-	cd11720]---[cd11720]---[cd11720]---[pfam14675]---[pfam14680]---[pfam08648]---[pfam14676]---[pfam14678]---[pfam14678]---[pfam14679]---[pfam14677	318-2966]---[3489-4103]---[4225-4398]---[366-1028]---[1815-2489]---[4849-5088]---[1305-1754]---[4225-4404]---[3513-4103]---[1044-1289]---[2601-2969	0.00e+00]---[2.00e-32]---[2.00e-24]---[5.00e-51]---[7.00e-45]---[7.00e-33]---[4.00e-28]---[1.00e-19]---[2.00e-16]---[9.00e-18]---[4.00e-10	cd11720 FANCI Fanconi anemia I protein. The Fanconi anemia ID complex consists of two subunits Fanconi anemia I and Fanconi anemia D2 (FANCI-FANCD2) and plays a central role in the repair of DNA interstrand cross-links (ICLs). The complex is activated via DNA damage-induced phosphorylation by ATR (ataxia telangiectasia and Rad3-related) and monoubiquitination by the FA core complex ubiquitin liga…	-	-	-	-	-	-	-	-	-	970	+	2	0.00525007	0
Cluster-917.22242	3650	UniRef90_UPI00022C9EFF	1119	0	381	30.6575	97.6378	-1	1	PREDICTED nuclear speckle splicing regulatory protein 1	Bombus	-	-	-	-	-	-	PTZ00122]---[pfam09745]---[cd07067]---[cd07040]---[COG0406]---[pfam00300]---[smart00855]---[TIGR03162]---[COG2062]---[TIGR00249]---[PRK13462]---[PRK01295	637-1341]---[2456-2827]---[781-1299]---[781-1302]---[784-1329]---[781-1194]---[781-1194]---[784-1269]---[784-1026]---[784-1083]---[778-1332]---[784-1017	1.00e-70]---[4.00e-36]---[2.00e-30]---[2.00e-24]---[6.00e-21]---[6.00e-18]---[8.00e-14]---[3.00e-13]---[1.00e-10]---[1.00e-07]---[2.00e-06]---[4.00e-06	PTZ00122 PTZ00122 phosphoglycerate mutase Provisional.]---[pfam09745 DUF2040 Coiled-coil domain-containing protein 55 (DUF2040). This entry is a conserved domain of approximately 130 residues of proteins conserved from fungi to humans. The proteins do contain a coiled-coil domain but the function is unknown.]---[cd07067 HP_PGM_like Histidine phosphatase domain found in phosphoglycerate mutases an…	-	-	-	-	-	-	-	-	-	386	-	1	0.077347	0
Cluster-917.25234	754	UniRef90_UPI00022C9836	258	4e-37	133	34.2175	64.6617	1	0	PREDICTED histone H3.3-like isoform X1	Bombus impatiens	-	-	-	-	-	-	smart00428]---[PTZ00018]---[PLN00161	580-753]---[529-753]---[502-753	9.00e-11]---[2.00e-08]---[3.00e-06	smart00428 H3 Histone H3. ]---[PTZ00018 PTZ00018 histone H3 Provisional.]---[PLN00161 PLN00161 histone H3 Provisional.	-	-	-	-	-	-	-	-	-	92	+	0	0.886938	0
Cluster-917.10340	3215	UniRef90_UPI00021A80FC	1761	0	587	54.7745	100	1	0	PREDICTED alpha-1 6-mannosyl-glycoprotein 2-beta-N-acetylglucosaminyltransferase isoform X1	Bombus terrestris	-	-	-	-	-	-	pfam05060]---[pfam05060	1051-1689]---[2062-2508	3.00e-103]---[3.00e-54	pfam05060 MGAT2 N-acetylglucosaminyltransferase II (MGAT2). UDP-N-acetyl-D-glucosamine alpha-6-D-mannoside beta-1 2-N- acetylglucosaminyltransferase II (EC 2.4.1.143) (GnT II/MGAT2) is a Golgi resident enzyme that catalyses an essential step in the biosynthetic pathway leading from high mannose to complex N-linked oligosaccharides. Mutations in the MGAT2 gene lead to congenital disorder of glycos…	GO:0009312	oligosaccharide biosynthetic process	GO:0008455	alpha-1,6-mannosylglycoprotein 2-beta-N-acetylglucosaminyltransferase activity	GO:0005795]---[GO:0016021	Golgi stack]---[integral to membrane	-	-	-	606	+	0	0.000622699	0
Cluster-917.34926	2847	UniRef90_A0A087ZYM3	1257	0	505	44.1517	82.9703	1	1	Uncharacterized protein	Aculeata	-	-	-	-	-	-	smart00875]---[pfam07707]---[PHA03098]---[smart00225	656-991]---[656-997]---[485-1057]---[413-625	4.00e-11]---[2.00e-08]---[1.00e-07]---[8.00e-06	smart00875 BACK BTB And C-terminal Kelch. The BACK domain is found juxtaposed to the BTB domain they are separated by as little as two residues.]---[pfam07707 BACK BTB And C-terminal Kelch. This domain is found associated with pfam00651 and pfam01344. The BACK domain is found juxtaposed to the BTB domain they are separated by as little as two residues. This family appears to be closely related to…	-	-	-	-	-	-	-	-	-	419	+	1	0.00967034	0
Cluster-917.10668	1755	UniRef90_UPI0006195624	1041	0	460	59.3162	75.4348	1	0	PREDICTED uncharacterized protein LOC100645781	Bombus	-	-	-	-	-	-	-	-	-	-	-	-	-	-	-	-	-	-	-	361	+	0	0.00679731	0
Cluster-917.29200	2773	UniRef90_A0A087SVE4	918	2e-128	1413	33.1049	21.6561	-1	2	Retrovirus-related Pol polyprotein from transposon TNT 1-94 (Fragment)	Stegodyphus mimosarum	GO:0015074	DNA integration	GO:0003676]---[GO:0008270	nucleic acid binding]---[zinc ion binding	-	-	pfam07727]---[cd09272	2151-2771]---[1489-1854	3.00e-71]---[2.00e-35	pfam07727 RVT_2 Reverse transcriptase (RNA-dependent DNA polymerase). A reverse transcriptase gene is usually indicative of a mobile element such as a retrotransposon or retrovirus. Reverse transcriptases occur in a variety of mobile elements including retrotransposons retroviruses group II introns bacterial msDNAs hepadnaviruses and caulimoviruses. This Pfam entry includes reverse transcriptases…	-	-	-	-	-	-	-	-	-	309	-	2	0.219742	0
Cluster-917.11074	881	UniRef90_UPI000619AE85	282	1e-54	156	32.0091	60.2564	-1	1	PREDICTED uncharacterized protein LOC105666148	Bombus terrestris	-	-	-	-	-	-	pfam01498	398-616	9e-18	pfam01498 HTH_Tnp_Tc3_2 Transposase. Transposase proteins are necessary for efficient DNA transposition. This family includes the amino-terminal region of Tc1 Tc1A Tc1B and Tc2B transposases of C.elegans. The region encompasses the specific DNA binding and second DNA recognition domains as well as an amino-terminal region of the catalytic domain of Tc3 as described in. Tc3 is a member of the Tc1/…	GO:0006313]---[GO:0015074	transposition, DNA-mediated]---[DNA integration	GO:0003677	DNA binding	-	-	-	-	-	127	+	1	0.0215102	0
Cluster-917.23779	497	UniRef90_A0A0M8ZW97	147	1e-13	1054	29.5775	4.64896	1	1	Carboxypeptidase N subunit 2	Melipona quadrifasciata	-	-	GO:0004180	carboxypeptidase activity	GO:0016021	integral to membrane	-	-	-	-	-	-	-	-	-	-	-	-	-	74	-	0	0.624899	0
Cluster-917.20856	4328	UniRef90_UPI00021A6F5A	1128	0	376	26.0628	100	1	0	PREDICTED major royal jelly protein 1	Bombus	-	-	-	-	-	-	pfam03022	955-1716	6e-51	pfam03022 MRJP Major royal jelly protein. Royal jelly is the food of queen bee larvae and is responsible for the high reproductive ability of the queen. Major royal jelly proteins make up around 90 of larval jelly proteins. This family also the sequence-related yellow protein of drosophila which controls pigmentation of the adult cuticle and larval mouth parts.	-	-	-	-	-	-	-	-	-	429	+	0	8.30212e-05	0
Cluster-917.29066	903	UniRef90_UPI00061915AC	144	7e-07	149	15.9468	32.2148	1	1	PREDICTED uncharacterized protein LOC100645132 isoform X2	Bombus terrestris	-	-	-	-	-	-	-	-	-	-	-	-	-	-	-	-	-	-	-	140	-	1	0.450235	0
Cluster-917.31133	1933	UniRef90_UPI0006194668	1056	0	777	54.6301	45.3024	1	2	PREDICTED uncharacterized protein LOC100650989	Bombus	-	-	-	-	-	-	-	-	-	-	-	-	-	-	-	-	-	-	-	352	+	2	0.000827608	0
Cluster-917.2799	2755	UniRef90_UPI00021A82ED	180	2e-14	684	6.53358	8.77193	1	0	PREDICTED hexamerin-like	Bombus	-	-	-	-	-	-	-	-	-	-	-	-	-	-	-	-	-	-	-	89	+	2	6.4352e-05	0
Cluster-917.26881	3480	-	-	-	-	-	-	-	-	-	-	-	-	-	-	-	-	-	-	-	-	-	-	-	-	-	-	-	-	-	152	-	2	0.00090256	0
Cluster-917.17894	1377	UniRef90_UPI00021A80A6	321	3e-75	548	23.3115	19.3431	1	0	PREDICTED piggyBac transposable element-derived protein 4-like	Bombus	-	-	-	-	-	-	-	-	-	-	-	-	-	-	-	-	-	-	-	112	+	0	0.000727365	0
Cluster-917.816	1327	-	-	-	-	-	-	-	-	-	-	-	-	-	-	-	-	-	-	-	-	-	-	-	-	-	-	-	-	-	150	+	1	0.00375416	0
Cluster-917.7322	3563	UniRef90_A0A088A435	801	0	319	22.4811	83.6991	-1	1	Elongation of very long chain fatty acids protein	Apoidea	GO:0006633	fatty acid biosynthetic process	GO:0016740	transferase activity	GO:0016021	integral to membrane	pfam01151]---[PTZ00251	2438-3136]---[2444-3091	9.00e-83]---[8.00e-16	pfam01151 ELO GNS1/SUR4 family. Members of this family are involved in long chain fatty acid elongation systems that produce the 26-carbon precursors for ceramide and sphingolipid synthesis. Predicted to be integral membrane proteins in eukaryotes they are probably located on the endoplasmic reticulum. Yeast ELO3 affects plasma membrane H -ATPase activity and may act on a glucose-signaling pathwa…	-	-	-	-	GO:0016021	integral to membrane	-	-	-	281	-	1	0.00231714	0
Cluster-1758.0	1369	-	-	-	-	-	-	-	-	-	-	-	-	-	-	-	-	-	-	-	-	-	-	-	-	-	-	-	-	-	138	-	0	8.96393e-05	0
Cluster-917.30458	5890	UniRef90_UPI0006190DAF	909	0	513	15.4329	59.0643	1	1	PREDICTED uncharacterized protein LOC100649354	Bombus	-	-	-	-	-	-	-	-	-	-	-	-	-	-	-	-	-	-	-	323	+	1	0.00677435	0
Cluster-917.2142	429	-	-	-	-	-	-	-	-	-	-	-	-	-	-	-	-	-	-	-	-	-	-	-	-	-	-	-	-	-	104	+	1	0.468149	0
Cluster-917.16008	2210	UniRef90_UPI00061929F2	276	4e-52	954	12.4887	9.64361	1	1	PREDICTED uncharacterized protein LOC105665828	Bombus terrestris	-	-	-	-	-	-	cd01647]---[cd01647	1211-1498]---[1053-1289	3.00e-16]---[2.00e-09	cd01647 RT_LTR RT_LTR Reverse transcriptases (RTs) from retrotransposons and retroviruses which have long terminal repeats (LTRs) in their DNA copies but not in their RNA template. RT catalyzes DNA replication from an RNA template and is responsible for the replication of retroelements. An RT gene is usually indicative of a mobile element such as a retrotransposon or retrovirus. RTs are present i…	-	-	-	-	-	-	-	-	-	158	+	1	0.000575647	0
Cluster-917.33740	7920	UniRef90_B7S8P8	570	8e-116	1380	7.19697	13.7681	-1	1	Retroelement polyprotein	Glyptapanteles flavicoxis	GO:0015074	DNA integration	GO:0003676]---[GO:0008270	nucleic acid binding]---[zinc ion binding	-	-	pfam00665]---[pfam01359]---[cd09274	6750-7100]---[2109-2297]---[7301-7579	2.00e-17]---[1.00e-13]---[1.00e-13	pfam00665 rve Integrase core domain. Integrase mediates integration of a DNA copy of the viral genome into the host chromosome. Integrase is composed of three domains. The amino-terminal domain is a zinc binding domain pfam02022. This domain is the central catalytic domain. The carboxyl terminal domain that is a non-specific DNA binding domain pfam00552. The catalytic domain acts as an endonuclea…	GO:0015074	DNA integration	-	-	-	-	-	-	-	230	-	1	0.00428021	0
Cluster-917.28721	769	-	-	-	-	-	-	-	-	-	-	-	-	-	-	-	-	-	-	-	-	-	-	-	-	-	-	-	-	-	109	+	2	0.00660457	0
Cluster-917.6327	2075	-	-	-	-	-	-	-	-	-	-	-	-	-	-	-	-	-	-	-	-	-	-	-	-	-	-	-	-	-	102	+	0	0.00720963	0
Cluster-917.13366	1428	UniRef90_UPI0006199BF1	141	2e-10	546	9.87395	8.60806	1	1	PREDICTED RNA-directed DNA polymerase from mobile element jockey-like	Bombus terrestris	-	-	-	-	-	-	-	-	-	-	-	-	-	-	-	-	-	-	-	105	+	2	0.0135225	0
Cluster-917.3134	1406	UniRef90_UPI000623BE4B	894	0	623	63.5846	47.8331	-1	0	PREDICTED dynein beta chain ciliary-like	Bombus impatiens	-	-	-	-	-	-	pfam12780]---[pfam12775]---[COG5245	132-548]---[777-1064]---[108-980	1.00e-57]---[4.00e-28]---[3.00e-20	pfam12780 AAA_8 P-loop containing dynein motor region D4. The 380 kDa motor unit of dynein belongs to the AAA class of chaperone-like ATPases. The core of the 380 kDa motor unit contains a concatenated chain of six AAA modules of which four correspond to the ATP binding sites with P-loop signatures described previously and two are modules in which the P loop has been lost in evolution. This parti…	-	-	-	-	-	-	-	-	-	401	-	0	0.00744557	0
Cluster-917.32914	459	-	-	-	-	-	-	-	-	-	-	-	-	-	-	-	-	-	-	-	-	-	-	-	-	-	-	-	-	-	38	+	2	0.99271	1
Cluster-917.30646	5345	UniRef90_UPI00061924F3	651	8e-121	218	12.1796	99.5413	-1	2	PREDICTED uncharacterized protein LOC105666729	Bombus terrestris	-	-	-	-	-	-	pfam13843]---[pfam13843	4177-4680]---[3457-3606	2.00e-14]---[2.00e-06	pfam13843 DDE_Tnp_1_7 Transposase IS4.	-	-	-	-	-	-	-	-	-	231	-	2	0.0203874	0
Cluster-917.22733	4448	UniRef90_A0A088A347	1227	0	471	27.5854	86.6242	1	2	Uncharacterized protein	Aculeata	-	-	GO:0016491]---[GO:0008270	oxidoreductase activity]---[zinc ion binding	-	-	cd08275]---[COG0604]---[cd08241]---[cd05276]---[cd05289]---[cd08268]---[TIGR02824]---[cd05195]---[cd08266]---[smart00829]---[PTZ00354]---[cd08273]---[cd08253]---[cd05286]---[cd05282]---[cd08274]---[cd08272]---[cd08267]---[cd08251]---[cd05188	489-1508]---[486-1508]---[486-1505]---[486-1502]---[486-1502]---[486-1508]---[486-1502]---[567-1502]---[486-1508]---[579-1502]---[486-1502]---[486-1502]---[486-1508]---[489-1508]---[495-1505]---[486-1508]---[486-1505]---[543-1502]---[552-1502]---[570-1196	9.00e-142]---[6.00e-61]---[5.00e-59]---[7.00e-58]---[3.00e-53]---[3.00e-51]---[7.00e-51]---[7.00e-49]---[2.00e-48]---[1.00e-46]---[4.00e-46]---[1.00e-43]---[2.00e-43]---[1.00e-41]---[1.00e-41]---[2.00e-38]---[3.00e-37]---[1.00e-36]---[3.00e-36]---[2.00e-35	cd08275 MDR3 Medium chain dehydrogenases/reductase (MDR)/zinc-dependent alcohol dehydrogenase-like family. This group is a member of the medium chain dehydrogenases/reductase (MDR)/zinc-dependent alcohol dehydrogenase-like family but lacks the zinc-binding sites of the zinc-dependent alcohol dehydrogenases. The medium chain dehydrogenases/reductase (MDR)/zinc-dependent alcohol dehydrogenase-like …
catalytic zinc at the active site and a structural zinc in a lobe of the catalytic domain. The active site zinc is coordinated by a histidine two cysteines and a water molecule. The second zinc seems to play a structural role affects subunit interactions and is typically coordinated by 4 cysteines. Other MDR members have only a catalytic zinc and some contain no coordinated zinc.	-
Cluster-917.1835	5493	UniRef90_UPI0006190452	1965	0	676	35.7728	96.8935	-1	0	PREDICTED LOW QUALITY PROTEIN activating signal cointegrator 1 complex subunit 2	Bombus	-	-	-	-	-	-	cd07590]---[cd07590]---[cd14364]---[cd07591]---[pfam15503]---[pfam03114]---[smart00721	712-1104]---[410-649]---[2002-2121]---[718-1065]---[4801-5079]---[631-1068]---[685-1068	4.00e-38]---[1.00e-28]---[8.00e-09]---[1.00e-08]---[2.00e-08]---[1.00e-07]---[3.00e-06	cd07590 BAR_Bin3 The Bin/Amphiphysin/Rvs (BAR) domain of Bridging integrator 3. BAR domains are dimerization lipid binding and curvature sensing modules found in many different proteins with diverse functions. Bridging integrator 3 (Bin3) is widely expressed in many tissues except in the brain. It plays roles in regulating filamentous actin localization and in cell division. In humans the Bin3 ge…	-	-	GO:0005515	protein binding	GO:0005737	cytoplasm	-	-	-	726	-	0	0.020762	0
Cluster-120.0	857	-	-	-	-	-	-	-	-	-	-	-	-	-	-	-	-	-	-	-	-	-	-	-	-	-	-	-	-	-	123	+	1	0.049377	0
Cluster-917.34056	1778	UniRef90_UPI0006235A55	825	1e-23	1325	46.4004	21.283	1	0	PREDICTED LOW QUALITY PROTEIN uncharacterized protein LOC105668017	Linepithema humile	-	-	-	-	-	-	-	-	-	-	-	-	-	-	-	-	-	-	-	147	+	0	0.0616645	0
Cluster-917.2419	3561	UniRef90_UPI00021A7C96	765	3e-152	540	21.4827	55	-1	2	PREDICTED threonylcarbamoyladenosine tRNA methylthiotransferase	Bombus	-	-	-	-	-	-	TIGR01578]---[TIGR00089]---[COG0621]---[pfam00919]---[PRK14330]---[TIGR01125]---[TIGR01579]---[PRK14331]---[PRK14338]---[TIGR01574]---[PRK14328]---[PRK14325]---[PRK14333]---[PRK14329]---[PRK14339]---[PRK14340]---[PRK14327]---[PRK14326	2021-2602]---[2024-2605]---[2021-2605]---[2363-2605]---[2099-2602]---[2081-2605]---[2039-2593]---[2039-2599]---[2030-2662]---[2039-2605]---[2036-2599]---[2375-2611]---[2024-2599]---[2039-2614]---[2039-2572]---[2024-2617]---[2039-2608]---[2120-2647	2.00e-69]---[6.00e-35]---[3.00e-29]---[2.00e-19]---[2.00e-18]---[5.00e-17]---[1.00e-16]---[3.00e-13]---[1.00e-12]---[4.00e-12]---[2.00e-11]---[3.00e-11]---[5.00e-11]---[1.00e-10]---[2.00e-10]---[6.00e-10]---[8.00e-10]---[7.00e-08	TIGR01578 MiaB-like-B MiaB-like tRNA modifying enzyme archaeal-type. This clade of sequences is closely related to MiaB a modifier of isopentenylated adenosine-37 of certain eukaryotic and bacterial tRNAs (see TIGR01574). Sequence alignments suggest that this equivalog performs the same chemical transformation as MiaB perhaps on a different (or differently modified) tRNA base substrate. This clad…	GO:0009451	RNA modification	GO:0003824]---[GO:0051539	catalytic activity]---[4 iron, 4 sulfur cluster binding	-	-	-	-	-	266	-	2	0.000137928	0
Cluster-556.1	1899	UniRef90_A0A088A0P1	1065	0	642	56.0821	55.296	1	0	Uncharacterized protein	Apidae	-	-	GO:0005524]---[GO:0016887	ATP binding]---[ATPase activity	GO:0016021	integral to membrane	TIGR00955]---[pfam01061]---[TIGR00956]---[PLN03211]---[pfam12698]---[COG0842	472-1287]---[484-1113]---[475-1278]---[445-1302]---[763-1119]---[472-1254	9.00e-56]---[9.00e-43]---[1.00e-19]---[2.00e-11]---[2.00e-07]---[5.00e-06	TIGR00955 Protein_white The Eye Pigment Precursor Transporter (EPP) Family protein. Transport and binding proteins Other .]---[pfam01061 ABC2_membrane ABC-2 type transporter. ]---[TIGR00956 Multidrug_resistance_protein Pleiotropic Drug Resistance (PDR) Family protein. Transport and binding proteins Other .]---[PLN03211 PLN03211 ABC transporter G-25 Provisional.]---[pfam12698 ABC2_membrane_3 ABC-2…	-	-	-	-	GO:0016020	membrane	-	-	-	362	+	0	0.00027743	0
Cluster-917.3063	802	UniRef90_UPI00021A6E4D	408	2e-76	136	50.8728	100	1	0	PREDICTED uncharacterized protein LOC100648786	Bombus terrestris	-	-	-	-	-	-	-	-	-	-	-	-	-	-	-	-	-	-	-	155	+	0	0.000656156	0
Cluster-917.24208	1750	UniRef90_UPI00061965AF	174	9e-33	580	9.94286	10	1	0	PREDICTED LOW QUALITY PROTEIN dynein beta chain ciliary-like	Bombus terrestris	-	-	-	-	-	-	pfam03028]---[pfam03028	730-933]---[932-1042	1.00e-12]---[9.00e-09	pfam03028 Dynein_heavy Dynein heavy chain and region D6 of dynein motor. This family represents the C-terminal region of dynein heavy chain. The chain also contains ATPase activity and microtubule binding ability and acts as a motor for the movement of organelles and vesicles along microtubules. Dynein is also involved in cilia and flagella movement. The dynein subunit consists of at least two he…	GO:0007018	microtubule-based movement	GO:0003777	microtubule motor activity	GO:0030286	dynein complex	-	-	-	99	+	2	0.119049	0
Cluster-917.29006	1615	UniRef90_UPI00022CA142	285	4e-58	588	17.6471	16.1565	-1	1	PREDICTED nucleolar protein 58 isoform X1	Bombus impatiens	-	-	-	-	-	-	pfam01798]---[COG1498]---[PRK14552	1219-1506]---[1219-1494]---[1219-1488	8.00e-44]---[2.00e-39]---[4.00e-25	pfam01798 Nop Putative snoRNA binding domain. This family consists of various Pre RNA processing ribonucleoproteins. The function of the aligned region is unknown however it may be a common RNA or snoRNA or Nop1p binding domain. Nop5p (Nop58p) from yeast is the protein component of a ribonucleoprotein protein required for pre-18s rRNA processing and is suggested to function with Nop1p in a snoRNA…	-	-	-	-	-	-	-	-	-	122	+	2	0.0135292	0
Cluster-917.31532	2088	UniRef90_UPI00021A64BE	1152	0	601	55.1724	63.8935	-1	2	PREDICTED protein lunapark-B-like	Bombus	-	-	-	-	-	-	pfam10058]---[COG5415	533-682]---[452-682	1.00e-17]---[3.00e-07	pfam10058 DUF2296 Predicted integral membrane metal-binding protein (DUF2296). This domain found in various hypothetical bacterial and eukaryotic metal-binding proteins has no known function.]---[COG5415 COG5415 Predicted integral membrane metal-binding protein General function prediction only .	-	-	-	-	-	-	-	-	-	424	-	2	0.0529083	0
Cluster-917.33904	1034	-	-	-	-	-	-	-	-	-	-	-	-	-	-	-	-	-	-	-	-	-	-	-	-	-	-	-	-	-	101	-	2	0.00212099	0
Cluster-917.16482	4347	UniRef90_C3XSL8	294	1e-08	99	6.76329	98.9899	-1	0	Putative uncharacterized protein (Fragment)	Branchiostoma floridae	-	-	-	-	-	-	-	-	-	-	-	-	-	-	-	-	-	-	-	177	-	2	0.0139961	0
Cluster-917.31789	5587	UniRef90_UPI000619BDAA	1794	0	1134	32.1103	50.7055	1	0	PREDICTED protein MMS22-like	Bombus	-	-	-	-	-	-	pfam14911]---[pfam14911]---[pfam14910]---[pfam14910]---[cd01390]---[cd00084]---[COG5648]---[smart00398]---[pfam00505]---[PTZ00199]---[pfam09011]---[cd01388]---[cd01389	2530-3279]---[3353-3766]---[206-1408]---[1555-1845]---[4764-4955]---[4761-4955]---[4734-5006]---[4749-4958]---[4749-4955]---[4746-4991]---[4749-4955]---[4749-4952]---[4749-4979	7.00e-37]---[2.00e-16]---[3.00e-27]---[6.00e-15]---[6.00e-20]---[1.00e-18]---[3.00e-16]---[1.00e-15]---[3.00e-15]---[5.00e-10]---[5.00e-09]---[1.00e-07]---[5.00e-06	pfam14911 MMS22L_C S-phase genomic integrity recombination mediator C-terminal. MMS22L (Methyl methanesulfonate-sensitivity protein 22-like) is found in yeast plants and vertebrates and is integrally concerned with DNA forking and repair mechanisms during replication. MMS22L complexes with TONSL and this complex accumulates at regions of ssDNA associated with distressed replication forks or at pr…	-	-	-	-	-	-	-	-	-	475	+	0	0.0087878	0
Cluster-917.482	970	UniRef90_UPI000623C652	186	2e-31	135	19.1753	45.9259	-1	1	PREDICTED uncharacterized protein LOC105682079 isoform X1	Bombus impatiens	-	-	-	-	-	-	-	-	-	-	-	-	-	-	-	-	-	-	-	119	+	2	0.00059193	0
Cluster-917.22627	1152	UniRef90_UPI000623BBA6	720	7e-119	9201	62.5	2.7497	1	2	PREDICTED twitchin isoform X2	Bombus impatiens	-	-	-	-	-	-	-	-	-	-	-	-	-	-	-	-	-	-	-	383	+	2	0.0335994	0
Cluster-806.0	1436	-	-	-	-	-	-	-	-	-	-	-	-	-	-	-	-	-	-	-	-	-	-	-	-	-	-	-	-	-	120	+	2	0.130762	0
Cluster-1888.0	2773	UniRef90_UPI00061A04EF	810	0	479	29.2102	56.3674	1	0	PREDICTED succinyl-CoA ligase ADP-forming subunit beta mitochondrial-like isoform X1	Bombus	-	-	-	-	-	-	PRK00696]---[PRK00696]---[COG0045]---[COG0045]---[PLN00124]---[PLN00124]---[TIGR01016]---[TIGR01016]---[pfam08442]---[PRK14046]---[PRK14046]---[pfam00549	1944-2465]---[1222-1857]---[1941-2465]---[1222-1842]---[1944-2462]---[1195-1839]---[1944-2468]---[1213-1842]---[1219-1842]---[1944-2459]---[1213-1833]---[2097-2459	2.00e-94]---[5.00e-53]---[1.00e-83]---[3.00e-52]---[4.00e-83]---[2.00e-57]---[3.00e-74]---[3.00e-44]---[3.00e-71]---[1.00e-69]---[1.00e-36]---[2.00e-31	PRK00696 sucC succinyl-CoA synthetase subunit beta Provisional.]---[COG0045 SucC Succinyl-CoA synthetase beta subunit Energy production and conversion .]---[PLN00124 PLN00124 succinyl-CoA ligase GDP-forming subunit beta Provisional.]---[TIGR01016 Succinyl-CoA_ligase_subunit_beta succinyl-CoA synthetase beta subunit. This model is designated subfamily because it does not discriminate the ADP-formi…	GO:0008152	metabolic process	GO:0003824	catalytic activity	-	-	-	-	-	277	+	0	0.0125057	0
Cluster-917.23225	2736	UniRef90_UPI000623DC21	1650	0	870	60.307	63.2184	-1	1	PREDICTED sarcosine dehydrogenase mitochondrial	Bombus impatiens	-	-	-	-	-	-	cd01928]---[cd01923]---[COG0404]---[cd00317]---[COG0652]---[cd01927]---[pfam00160]---[cd01925]---[cd01922]---[pfam01571]---[cd01921]---[cd01926]---[PTZ00060]---[PLN03149]---[PRK00389]---[TIGR01372]---[cd01920]---[COG0665]---[TIGR00528]---[PRK10791	120-581]---[126-599]---[1110-2144]---[129-566]---[123-581]---[129-575]---[126-524]---[123-593]---[129-566]---[1194-1871]---[132-593]---[138-566]---[147-518]---[141-548]---[1068-2135]---[1143-2120]---[129-575]---[2229-2723]---[1053-2132]---[126-515	2.00e-91]---[3.00e-66]---[4.00e-60]---[2.00e-59]---[3.00e-53]---[4.00e-53]---[9.00e-53]---[2.00e-50]---[2.00e-47]---[3.00e-46]---[3.00e-44]---[8.00e-43]---[4.00e-36]---[1.00e-32]---[7.00e-32]---[1.00e-31]---[3.00e-21]---[1.00e-19]---[4.00e-19]---[2.00e-17	cd01928 Cyclophilin_PPIL3_like Cyclophilin_PPIL3_like. Proteins similar to Human cyclophilin-like peptidylprolyl cis- trans isomerase (PPIL3). Members of this family lack a key residue important for cyclosporin binding the tryptophan residue corresponding to W121 in human hCyP-18a most members have a histidine at this position. The exact function of the protein is not known.]---[cd01923 cyclophil…	GO:0000413]---[GO:0006457	protein peptidyl-prolyl isomerization]---[protein folding	GO:0003755	peptidyl-prolyl cis-trans isomerase activity	-	-	-	-	-	551	-	1	0.010085	0
Cluster-917.18149	1695	UniRef90_UPI000623FFA3	705	4e-125	309	41.5929	76.3754	1	0	PREDICTED uncharacterized protein LOC105680405	Bombus	-	-	-	-	-	-	-	-	-	-	-	-	-	-	-	-	-	-	-	252	+	0	0.00596779	0
Cluster-917.24448	1219	UniRef90_UPI00021A63D7	672	2e-159	224	55.1272	100	-1	2	PREDICTED sentrin-specific protease 8-like	Bombus terrestris	-	-	-	-	-	-	pfam02902]---[COG5160]---[PLN03189	300-731]---[219-758]---[300-746	4.00e-14]---[6.00e-11]---[8.00e-10	pfam02902 Peptidase_C48 Ulp1 protease family C-terminal catalytic domain. This domain contains the catalytic triad Cys-His-Asn.]---[COG5160 ULP1 Protease Ulp1 family Posttranslational modification protein turnover chaperones .]---[PLN03189 PLN03189 Protease specific for SMALL UBIQUITIN-RELATED MODIFIER (SUMO) Provisional.	GO:0006508	proteolysis	GO:0008234	cysteine-type peptidase activity	-	-	-	-	-	228	-	2	0.012709	0
Cluster-917.32006	1499	UniRef90_UPI00022C99BD	840	8e-166	280	56.0374	100	-1	0	PREDICTED elongation of very long chain fatty acids protein 6-like	Bombus impatiens	-	-	-	-	-	-	pfam01151]---[PTZ00251	579-1289]---[687-1250	1.00e-60]---[3.00e-38	pfam01151 ELO GNS1/SUR4 family. Members of this family are involved in long chain fatty acid elongation systems that produce the 26-carbon precursors for ceramide and sphingolipid synthesis. Predicted to be integral membrane proteins in eukaryotes they are probably located on the endoplasmic reticulum. Yeast ELO3 affects plasma membrane H -ATPase activity and may act on a glucose-signaling pathwa…	-	-	-	-	GO:0016021	integral to membrane	-	-	-	291	-	0	0.0810562	0
Cluster-917.13870	2640	UniRef90_UPI00022C8A19	405	9e-72	137	15.3409	100	1	0	PREDICTED zinc finger HIT domain-containing protein 3	Bombus	-	-	-	-	-	-	PRK10150]---[PRK10150]---[PRK10150	2009-2200]---[1253-1339]---[1434-1556	3.00e-17]---[1.00e-10]---[5.00e-08	PRK10150 PRK10150 beta-D-glucuronidase Provisional.	-	-	-	-	-	-	-	-	-	142	+	0	0.00855926	0
Cluster-917.25629	890	UniRef90_UPI00021A87FE	321	6e-54	107	36.0674	100	1	2	PREDICTED flexible cuticle protein 12-like	Bombus	-	-	-	-	-	-	pfam00379	411-581	8e-12	pfam00379 Chitin_bind_4 Insect cuticle protein. Many insect cuticular proteins include a 35-36 amino acid motif known as the R R consensus. The extensive conservation of this region led to the suggestion that it functions to bind chitin. Provocatively it has no sequence similarity to the well-known cysteine-containing chitin-binding domain found in chitinases and some peritrophic membrane protein…	-	-	GO:0042302	structural constituent of cuticle	-	-	-	-	-	187	-	0	0.008192	0
Cluster-917.17658	6288	UniRef90_UPI00021A6ECD	3024	0	1335	48.0916	76.1798	-1	2	PREDICTED laminin subunit gamma-1 isoform X2	Bombus terrestris	-	-	-	-	-	-	pfam09177]---[cd15851]---[COG0419]---[COG0419]---[COG0419]---[COG0419]---[PRK02224]---[TIGR02168]---[TIGR02168]---[TIGR02168]---[TIGR02168]---[TIGR02168]---[TIGR02168]---[TIGR02168]---[COG1196]---[COG1196]---[COG1196]---[COG1196]---[COG1196]---[COG1196]---[COG1196]---[COG1196]---[COG1196]---[smart00180]---[smart00180]---[smart00180]---[smart00180]---[smart00180]---[cd15841]---[cd00055]---[cd00055…	262-582]---[1142-1339]---[2564-4204]---[2681-4297]---[3005-4309]---[2597-3481]---[2564-4186]---[2618-4300]---[2609-3550]---[2597-3550]---[2738-3712]---[2597-4108]---[2813-4198]---[2564-3295]---[3143-4207]---[3167-4255]---[2618-3550]---[2603-3550]---[2615-3286]---[2804-3826]---[2597-3520]---[2687-3553]---[3194-4300]---[4466-4603]---[4610-4768]---[4328-4459]---[5111-5236]---[4775-4936]---[1142-1318…	5.00e-27]---[9.00e-25]---[2.00e-18]---[2.00e-18]---[4.00e-09]---[1.00e-08]---[2.00e-17]---[3.00e-16]---[8.00e-13]---[1.00e-12]---[1.00e-12]---[4.00e-12]---[3.00e-09]---[1.00e-07]---[6.00e-15]---[9.00e-13]---[5.00e-12]---[2.00e-11]---[4.00e-11]---[2.00e-10]---[2.00e-10]---[3.00e-09]---[1.00e-08]---[3.00e-14]---[1.00e-12]---[7.00e-12]---[3.00e-11]---[7.00e-07]---[5.00e-14]---[8.00e-14]---[2.00e-13]…	pfam09177 Syntaxin-6_N Syntaxin 6 N-terminal. Members of this family which are found in the amino terminus of various SNARE proteins adopt a structure consisting of an antiparallel three-helix bundle. Their exact function has not been determined though it is known that they regulate the SNARE motif as well as mediate various protein-protein interactions involved in membrane-transport.]---[cd15851…	GO:0048193	Golgi vesicle transport	GO:0003774	motor activity	GO:0016020]---[GO:0016459]---[GO:0048786	membrane]---[myosin complex]---[presynaptic active zone	-	-	-	1012	-	2	0.00310448	0
Cluster-454.0	1027	UniRef90_UPI00021A765A	477	3e-89	163	46.446	97.546	1	1	PREDICTED uncharacterized protein LOC100643244	Bombus terrestris	-	-	-	-	-	-	-	-	-	-	-	-	-	-	-	-	-	-	-	165	+	1	0.19309	0
Cluster-917.11541	1875	UniRef90_UPI0006199819	819	2e-117	273	43.68	100	1	1	PREDICTED transcription factor SPT20 homolog	Bombus	-	-	-	-	-	-	-	-	-	-	-	-	-	-	-	-	-	-	-	306	+	1	0.0110929	0
Cluster-917.13365	1077	UniRef90_UPI0006199BF1	153	1e-16	546	14.2061	9.34066	1	0	PREDICTED RNA-directed DNA polymerase from mobile element jockey-like	Bombus terrestris	-	-	-	-	-	-	-	-	-	-	-	-	-	-	-	-	-	-	-	145	+	2	0.0852814	0
Cluster-917.10256	2771	UniRef90_UPI000619B7EF	1983	0	1297	71.5626	50.9638	1	0	PREDICTED uncharacterized protein LOC100643493	Bombus terrestris	-	-	-	-	-	-	PRK02106]---[COG2303]---[TIGR01810]---[TIGR03970]---[TIGR03970]---[pfam00732]---[pfam05199]---[PLN02785]---[PLN02785]---[TIGR04542	547-2259]---[535-2265]---[556-2259]---[556-1506]---[1774-2256]---[781-1446]---[1810-2238]---[547-1443]---[1810-2232]---[556-1392	2.00e-156]---[3.00e-129]---[7.00e-119]---[3.00e-51]---[3.00e-21]---[2.00e-46]---[3.00e-46]---[4.00e-26]---[5.00e-11]---[3.00e-24	PRK02106 PRK02106 choline dehydrogenase Validated.]---[COG2303 BetA Choline dehydrogenase and related flavoproteins Amino acid transport and metabolism .]---[TIGR01810 Oxygen-dependent_choline_dehydrogenase choline dehydrogenase. Choline dehydrogenase catalyzes the conversion of exogenously supplied choline into the intermediate glycine betaine aldehyde as part of a two-step oxidative reaction le…	GO:0055114	oxidation-reduction process	GO:0016614]---[GO:0050660	oxidoreductase activity, acting on CH-OH group of donors]---[flavin adenine dinucleotide binding	-	-	-	-	-	661	+	0	7.87002e-05	0
Cluster-917.15073	1821	UniRef90_UPI000619DB7B	888	0	296	48.7644	100	1	0	PREDICTED uncharacterized protein LOC100648623	Bombus terrestris	-	-	-	-	-	-	-	-	-	-	-	-	-	-	-	-	-	-	-	296	+	0	0.00536161	0
Cluster-917.15218	3027	UniRef90_UPI00022CA958	537	2e-120	275	17.7403	66.1818	1	1	PREDICTED uncharacterized protein LOC100742919	Bombus	-	-	-	-	-	-	-	-	-	-	-	-	-	-	-	-	-	-	-	189	+	1	0.0641102	0
Cluster-917.30418	6834	UniRef90_UPI000623CE01	222	3e-31	187	3.24846	40.107	-1	0	PREDICTED homeobox protein E60 partial	Bombus impatiens	-	-	-	-	-	-	-	-	-	-	-	-	-	-	-	-	-	-	-	128	+	1	0.00702164	0
Cluster-917.29466	6448	UniRef90_A0A088A214	1725	0	575	26.7525	100	1	1	Uncharacterized protein	Apoidea	-	-	GO:0005524]---[GO:0004672	ATP binding]---[protein kinase activity	-	-	cd14099]---[cd14187]---[cd14188]---[cd14189]---[smart00220]---[cd14007]---[cd05117]---[cd14003]---[pfam00069]---[cd14186]---[cd05122]---[cd05123]---[cd08215]---[cd00180]---[cd06606]---[cd14081]---[cd14079]---[cd14008]---[cd05581]---[cd14093	359-1075]---[296-1087]---[359-1075]---[311-1075]---[359-1075]---[362-1075]---[359-1072]---[371-1072]---[359-1075]---[362-1072]---[362-1075]---[362-1075]---[359-1075]---[362-1069]---[362-1075]---[398-1075]---[386-1075]---[371-1075]---[362-1075]---[359-1075	9.00e-125]---[2.00e-110]---[3.00e-82]---[2.00e-80]---[1.00e-78]---[1.00e-73]---[8.00e-69]---[3.00e-67]---[3.00e-67]---[3.00e-60]---[7.00e-57]---[2.00e-53]---[9.00e-53]---[2.00e-52]---[4.00e-50]---[5.00e-49]---[2.00e-48]---[2.00e-48]---[3.00e-48]---[3.00e-47	cd14099 STKc_PLK Catalytic domain of the Serine/Threonine Kinases Polo-like kinases. STKs catalyze the transfer of the gamma-phosphoryl group from ATP to serine/threonine residues on protein substrates. PLKs play important roles in cell cycle progression and in DNA damage responses. They regulate mitotic entry mitotic exit and cytokinesis. In general PLKs contain an N-terminal catalytic kinase do…	GO:0006468	protein phosphorylation	GO:0004672]---[GO:0005524	protein kinase activity]---[ATP binding	-	-	-	-	-	577	+	1	0.00294949	0
Cluster-917.26289	3878	UniRef90_UPI000623F927	315	1e-48	106	8.12274	99.0566	1	0	PREDICTED uncharacterized protein LOC105681540	Bombus impatiens	-	-	-	-	-	-	-	-	-	-	-	-	-	-	-	-	-	-	-	168	+	0	0.00168569	0
Cluster-917.16491	2855	UniRef90_A0A088A6E8	2514	0	836	88.056	100	1	1	Uncharacterized protein	Aculeata	GO:0006396	RNA processing	-	-	-	-	-	-	-	-	-	-	-	-	-	-	-	-	-	845	+	1	0.00837074	0
Cluster-917.31381	1876	UniRef90_A0A0M9A643	456	1e-84	152	24.307	100	1	2	Uncharacterized protein	Apidae	-	-	-	-	-	-	-	-	-	-	-	-	-	-	-	-	-	-	-	158	+	2	0.00622971	0
Cluster-917.15161	2748	UniRef90_A0A0M9AA41	1545	0	516	56.2227	100	1	0	Serine proteinase stubble	Apoidea	-	-	GO:0004252	serine-type endopeptidase activity	-	-	cd00190]---[smart00020]---[pfam00089]---[COG5640	826-1527]---[823-1527]---[826-1527]---[823-1545	3.00e-82]---[2.00e-76]---[4.00e-56]---[8.00e-16	cd00190 Tryp_SPc Trypsin-like serine protease Many of these are synthesized as inactive precursor zymogens that are cleaved during limited proteolysis to generate their active forms. Alignment contains also inactive enzymes that have substitutions of the catalytic triad residues.]---[smart00020 Tryp_SPc Trypsin-like serine protease. Many of these are synthesised as inactive precursor zymogens tha…	GO:0006508	proteolysis	GO:0004252	serine-type endopeptidase activity	-	-	-	-	-	515	+	0	0.00049133	0
Cluster-917.27008	1587	UniRef90_UPI000619DCD4	138	2e-15	300	8.69565	15.3333	1	1	PREDICTED uncharacterized protein LOC105666868	Bombus terrestris	-	-	-	-	-	-	cd01650	1448-1585	9e-06	cd01650 RT_nLTR_like RT_nLTR Non-LTR (long terminal repeat) retrotransposon and non-LTR retrovirus reverse transcriptase (RT). This subfamily contains both non-LTR retrotransposons and non-LTR retrovirus RTs. RTs catalyze the conversion of single-stranded RNA into double-stranded DNA for integration into host chromosomes. RT is a multifunctional enzyme with RNA-directed DNA polymerase DNA directe…	-	-	-	-	-	-	-	-	-	124	-	1	0.109392	0
Cluster-917.25273	3965	UniRef90_UPI00022C9AC1	1218	0	408	30.7188	99.5098	1	1	PREDICTED uncharacterized protein LOC100745415	Bombus	-	-	-	-	-	-	cd00116]---[cd00116]---[sd00034	3113-3517]---[3116-3601]---[2933-3571	8.00e-09]---[2.00e-07]---[1.00e-05	cd00116 LRR_RI Leucine-rich repeats (LRRs) ribonuclease inhibitor (RI)-like subfamily. LRRs are 20-29 residue sequence motifs present in many proteins that participate in protein-protein interactions and have different functions and cellular locations. LRRs correspond to structural units consisting of a beta strand (LxxLxLxxN/CxL conserved pattern) and an alpha helix. This alignment contains 12 s…	-	-	-	-	-	-	-	-	-	407	+	1	0.00517449	0
Cluster-917.24094	3249	-	-	-	-	-	-	-	-	-	-	-	-	-	-	-	-	-	-	-	-	-	-	-	-	-	-	-	-	-	120	+	0	0.0025901	0
Cluster-917.15099	6037	UniRef90_UPI00021A8657	2328	0	776	38.5622	100	1	2	PREDICTED nuclear hormone receptor HR96 isoform X1	Bombus	-	-	-	-	-	-	cd06966]---[cd06929]---[cd07156]---[pfam01869]---[cd06955]---[cd06916]---[cd07162]---[pfam00105]---[smart00399]---[cd06960]---[cd07161]---[COG2971]---[cd07160]---[cd06961]---[cd06959]---[cd06962]---[cd07179]---[cd06964]---[cd07170]---[cd06967	408-689]---[2106-2627]---[414-629]---[4654-5478]---[396-713]---[414-620]---[411-689]---[408-617]---[411-620]---[414-641]---[408-677]---[4669-5478]---[390-656]---[414-665]---[414-620]---[408-656]---[414-620]---[408-644]---[399-704]---[411-635	3.00e-56]---[4.00e-34]---[4.00e-34]---[2.00e-33]---[1.00e-28]---[3.00e-28]---[2.00e-27]---[1.00e-24]---[1.00e-24]---[1.00e-23]---[2.00e-23]---[1.00e-22]---[2.00e-22]---[9.00e-21]---[4.00e-20]---[1.00e-19]---[4.00e-19]---[1.00e-18]---[2.00e-18]---[1.00e-17	cd06966 NR_DBD_CAR DNA-binding domain of constitutive androstane receptor (CAR) is composed of two C4-type zinc fingers. DNA-binding domain (DBD) of constitutive androstane receptor (CAR) is composed of two C4-type zinc fingers. Each zinc finger contains a group of four Cys residues which co-ordinates a single zinc atom. CAR DBD interacts with CAR response element a perfect repeat of two AGTTCA m…	GO:0006355	regulation of transcription, DNA-dependent	GO:0003700]---[GO:0008270]---[GO:0043565	sequence-specific DNA binding transcription factor activity]---[zinc ion binding]---[sequence-specific DNA binding	GO:0005634	nucleus	-	-	-	788	+	2	0.00107923	0
Cluster-917.1852	4397	UniRef90_UPI00021A8117	807	6e-164	591	18.3534	45.5161	1	2	PREDICTED uncharacterized protein LOC100650257	Bombus	-	-	-	-	-	-	-	-	-	-	-	-	-	-	-	-	-	-	-	269	+	2	0.000567941	0
Cluster-917.5937	1059	-	-	-	-	-	-	-	-	-	-	-	-	-	-	-	-	-	-	-	-	-	-	-	-	-	-	-	-	-	103	-	1	0.00255245	0
Cluster-917.1372	2116	UniRef90_A0A0L7RAW2	366	4e-53	322	17.2968	37.8882	-1	2	Uncharacterized protein	Habropoda laboriosa	GO:0007165	signal transduction	-	-	GO:0016021	integral to membrane	-	-	-	-	-	-	-	-	-	-	-	-	-	134	-	2	0.00165637	0
Cluster-917.921	1051	UniRef90_UPI0007675095	342	4e-17	385	32.5404	30.9091	-1	2	PREDICTED piggyBac transposable element-derived protein 4-like	Dufourea novaeangliae	-	-	-	-	-	-	-	-	-	-	-	-	-	-	-	-	-	-	-	73	+	2	0.0108475	0
Cluster-917.29797	658	UniRef90_A0A0M9A6T5	207	6e-40	89	31.459	77.5281	1	1	DNA-directed RNA polymerases I II and III subunit RPABC5	Melipona quadrifasciata	GO:0006351	transcription, DNA-dependent	GO:0003677]---[GO:0003899]---[GO:0008270	DNA binding]---[DNA-directed RNA polymerase activity]---[zinc ion binding	-	-	PLN00032]---[pfam01194]---[COG1644]---[PRK04016]---[pfam01490	164-364]---[164-343]---[164-349]---[164-349]---[351-638	2.00e-44]---[1.00e-37]---[2.00e-32]---[2.00e-28]---[6.00e-06	PLN00032 PLN00032 DNA-directed RNA polymerase Provisional.]---[pfam01194 RNA_pol_N RNA polymerases N / 8 kDa subunit. ]---[COG1644 RPB10 DNA-directed RNA polymerase subunit N (RpoN/RPB10) Transcription .]---[PRK04016 PRK04016 DNA-directed RNA polymerase subunit N Provisional.]---[pfam01490 Aa_trans Transmembrane amino acid transporter protein. This transmembrane region is found in many amino acid…	GO:0006351	transcription, DNA-dependent	GO:0003677]---[GO:0003899	DNA binding]---[DNA-directed RNA polymerase activity	-	-	-	-	-	118	-	2	0.00173743	0
Cluster-917.5794	1373	-	-	-	-	-	-	-	-	-	-	-	-	-	-	-	-	-	-	-	-	-	-	-	-	-	-	-	-	-	107	-	2	0.00865421	0
Cluster-917.7774	1918	UniRef90_A0A151J0T4	318	4e-29	996	16.5798	9.23695	-1	1	Uncharacterized protein	Trachymyrmex cornetzi	-	-	-	-	-	-	-	-	-	-	-	-	-	-	-	-	-	-	-	114	-	1	0.00108798	0
Cluster-917.7699	4386	-	-	-	-	-	-	-	-	-	-	-	-	-	-	-	-	-	-	-	-	-	-	-	-	-	-	-	-	-	105	-	1	0.00444674	0
Cluster-917.12173	2883	UniRef90_UPI0006199B11	1377	0	459	47.7627	100	1	0	PREDICTED mitochondrial sodium/hydrogen exchanger 9B2 isoform X1	Bombus terrestris	-	-	-	-	-	-	pfam00999]---[COG0025]---[COG0475]---[TIGR03082	1702-2163]---[1678-2163]---[1678-2229]---[1687-1929	1.00e-10]---[3.00e-10]---[1.00e-06]---[3.00e-06	pfam00999 Na_H_Exchanger Sodium/hydrogen exchanger family. Na/H antiporters are key transporters in maintaining the pH of actively metabolizing cells. The molecular mechanisms of antiport are unclear. These antiporters contain 10-12 transmembrane regions (M) at the amino-terminus and a large cytoplasmic region at the carboxyl terminus. The transmembrane regions M3-M12 share identity with other me…	GO:0006812]---[GO:0055085	cation transport]---[transmembrane transport	GO:0015299	solute:hydrogen antiporter activity	GO:0016021	integral to membrane	-	-	-	467	+	0	0.00204914	0
Cluster-917.12962	5320	UniRef90_UPI00021A6F8B	2013	0	713	37.8383	100	1	1	PREDICTED transcriptional activator Myb isoform X1	Bombus	-	-	-	-	-	-	COG5147]---[PLN03091]---[PLN03212]---[pfam09316]---[pfam00249]---[pfam00249]---[pfam00249]---[smart00717]---[smart00717]---[smart00717]---[cd00167]---[cd00167]---[cd00167]---[pfam13921]---[pfam13921	860-1186]---[860-1171]---[869-1171]---[1805-2194]---[1025-1162]---[701-850]---[869-1009]---[1025-1168]---[701-859]---[869-1015]---[1031-1153]---[707-853]---[875-1009]---[878-1060]---[1034-1180	2.00e-21]---[8.00e-19]---[2.00e-18]---[3.00e-13]---[2.00e-11]---[6.00e-09]---[1.00e-08]---[4.00e-10]---[8.00e-09]---[2.00e-07]---[4.00e-09]---[2.00e-07]---[3.00e-06]---[1.00e-07]---[1.00e-06	COG5147 REB1 Myb superfamily proteins including transcription factors and mRNA splicing factors Transcription / RNA processing and modification / Cell division and chromosome partitioning .]---[PLN03091 PLN03091 hypothetical protein Provisional.]---[PLN03212 PLN03212 Transcription repressor MYB5 Provisional.]---[pfam09316 Cmyb_C C-myb C-terminal. Members of this family are predominantly found in …	-	-	-	-	-	-	-	-	-	705	+	1	0.000232182	0
Cluster-917.20974	1313	UniRef90_UPI0006194649	492	2e-97	164	37.4714	100	-1	0	PREDICTED uncharacterized protein LOC105666791	Bombus terrestris	-	-	-	-	-	-	-	-	-	-	-	-	-	-	-	-	-	-	-	187	-	0	0.0521535	0
Cluster-917.27894	2294	UniRef90_UPI0006193B99	402	4e-79	316	17.524	42.0886	-1	2	PREDICTED histone-lysine N-methyltransferase SETMAR-like	Bombus terrestris	-	-	-	-	-	-	pfam01359	6-155	2e-15	pfam01359 Transposase_1 Transposase (partial DDE domain). This family includes the mariner transposase.	-	-	-	-	-	-	-	-	-	165	+	0	0.0144649	0
Cluster-917.4108	2415	-	-	-	-	-	-	-	-	-	-	-	-	-	-	-	-	-	-	-	-	-	-	-	-	-	-	-	-	-	101	-	0	0.000529732	0
Cluster-917.18593	530	UniRef90_UPI00021A65B0	258	5e-53	86	48.6792	100	1	2	PREDICTED vacuolar ATPase assembly integral membrane protein VMA21 homolog	Bombus terrestris	-	-	-	-	-	-	pfam09446	222-413	1e-17	pfam09446 VMA21 VMA21-like domain. This presumed short domain appears to contain two potential transmembrane helices. VMA21 is localized in the ER where it is needed as an accessory factor for assembly of the V0 component of the vacuolar ATPase.	GO:0070072	vacuolar proton-transporting V-type ATPase complex assembly	-	-	-	-	-	-	-	124	+	2	0.0074176	0
Cluster-917.22902	5269	UniRef90_UPI00021A6570	1116	0	372	21.1805	100	1	1	PREDICTED L-galactose dehydrogenase-like isoform X1	Bombus	-	-	-	-	-	-	PLN02587]---[cd06660]---[pfam00248]---[cd02395]---[COG0667]---[COG1453]---[COG0656]---[COG5176]---[TIGR01293]---[COG4989]---[PRK11172]---[cd04301]---[PRK09912]---[pfam00583	563-1489]---[563-1450]---[599-1450]---[3517-3831]---[557-1462]---[557-1462]---[635-1165]---[3481-3741]---[563-1396]---[557-925]---[638-1063]---[2022-2189]---[557-1411]---[1965-2189	2.00e-73]---[1.00e-58]---[1.00e-46]---[3.00e-43]---[9.00e-41]---[9.00e-24]---[9.00e-20]---[1.00e-11]---[5.00e-10]---[3.00e-08]---[4.00e-08]---[5.00e-08]---[2.00e-07]---[2.00e-06	PLN02587 PLN02587 L-galactose dehydrogenase.]---[cd06660 Aldo_ket_red Aldo-keto reductases (AKRs) are a superfamily of soluble NAD(P)(H) oxidoreductases whose chief purpose is to reduce aldehydes and ketones to primary and secondary alcohols. AKRs are present in all phyla and are of importance to both health and industrial applications. Members have very distinct functions and include the prokary…	-	-	GO:0008080	N-acetyltransferase activity	-	-	-	-	-	423	+	0	0.000380026	0
Cluster-917.21597	1851	UniRef90_UPI0006192B72	492	3e-106	164	26.5802	100	1	1	PREDICTED short coiled-coil protein A isoform X1	Bombus	-	-	-	-	-	-	pfam10224	596-814	1e-31	pfam10224 DUF2205 Predicted coiled-coil protein (DUF2205). This entry represent a highly conserved 100 residue region which is likely to be a coiled-coil structure. The exact function is unknown.	-	-	-	-	-	-	-	-	-	170	+	1	0.0124408	0
Cluster-917.18647	5211	UniRef90_UPI000711F6FC	933	0	408	17.9044	76.2255	1	0	PREDICTED uncharacterized protein LOC106746187 isoform X1	Dinoponera quadriceps	-	-	-	-	-	-	pfam06966]---[COG3752]---[COG2020	475-1185]---[433-1209]---[655-1209	3.00e-90]---[4.00e-41]---[8.00e-07	pfam06966 DUF1295 Protein of unknown function (DUF1295). This family contains a number of bacterial and eukaryotic proteins of unknown function that are approximately 300 residues long.]---[COG3752 COG3752 Steroid 5-alpha reductase family enzyme General function prediction only .]---[COG2020 STE14 Putative protein-S-isoprenylcysteine methyltransferase Posttranslational modification protein turnov…	-	-	-	-	-	-	-	-	-	341	+	0	0.000286083	0
Cluster-917.14618	2284	UniRef90_UPI000623FD6C	429	3e-90	143	18.7828	100	1	1	PREDICTED uncharacterized protein LOC105680669	Bombus impatiens	-	-	-	-	-	-	smart00980]---[pfam05485	627-875]---[627-875	2.00e-10]---[2.00e-09	smart00980 THAP The THAP domain is a putative DNA-binding domain (DBD) and probably also binds a zinc ion. It features the conserved C2CH architecture (consensus sequence Cys - 2-4 residues - Cys - 35-50 residues - Cys - 2 residues - His). Other universal features include the location of the domain at the N-termini of proteins its size of about 90 residues a C-terminal AVPTIF box and several othe…	-	-	GO:0003676	nucleic acid binding	-	-	-	-	-	222	+	1	0.0169755	0
Cluster-2583.0	2524	UniRef90_UPI0006790126	855	9e-88	728	33.8748	40.3846	-1	0	PREDICTED uncharacterized protein LOC106123604	Papilio xuthus	-	-	-	-	-	-	cd01647]---[cd06094	699-1007]---[1308-1493	3.00e-21]---[7.00e-16	cd01647 RT_LTR RT_LTR Reverse transcriptases (RTs) from retrotransposons and retroviruses which have long terminal repeats (LTRs) in their DNA copies but not in their RNA template. RT catalyzes DNA replication from an RNA template and is responsible for the replication of retroelements. An RT gene is usually indicative of a mobile element such as a retrotransposon or retrovirus. RTs are present i…	-	-	-	-	-	-	-	-	-	328	-	0	0.0168245	0
Cluster-917.20942	4793	UniRef90_A0A088AAM7	1839	0	613	38.3685	100	1	2	Uncharacterized protein	Apoidea	GO:0006355	regulation of transcription, DNA-dependent	GO:0003723	RNA binding	-	-	cd09557]---[cd09489]---[cd09556]---[pfam09246]---[pfam00536	1125-1313]---[1149-1313]---[1140-1286]---[1314-1610]---[1143-1307	3.00e-29]---[1.00e-11]---[4.00e-11]---[1.00e-06]---[2.00e-06	cd09557 SAM_Smaug SAM domain of Smaug subfamily. SAM (sterile alpha motif) domain of Smaug proteins is an RNA recognition domain. It binds a specific RNA motif known as Smaug recognition element (SRE). Among members of this group are invertebrate Smaug (Smg) proteins and vertebrate Smaug1 and Smaug2 proteins. They are involved in post-transcriptional control during early embryogenesis in animals.…	GO:0006355	regulation of transcription, DNA-dependent	GO:0003723]---[GO:0005515	RNA binding]---[protein binding	-	-	-	-	-	624	+	2	0.00553014	0
Cluster-917.25688	3996	UniRef90_UPI000718ACBD	1257	0	1300	31.4565	32.2308	1	0	PREDICTED vacuolar protein sorting-associated protein 8 homolog	Polistes	-	-	-	-	-	-	-	-	-	-	-	-	-	-	-	-	-	-	-	422	+	0	0.0158959	0
Cluster-917.24849	2673	UniRef90_A0A088AFT2	753	2e-133	251	28.1706	100	1	2	40S ribosomal protein S6	Apoidea	GO:0006412	translation	GO:0003735	structural constituent of ribosome	GO:0005840	ribosome	PTZ00028]---[pfam01092]---[COG2125]---[PRK04290	60-722]---[60-437]---[57-419]---[54-404	9.00e-91]---[2.00e-67]---[4.00e-37]---[5.00e-20	PTZ00028 PTZ00028 40S ribosomal protein S6e Provisional.]---[pfam01092 Ribosomal_S6e Ribosomal protein S6e. ]---[COG2125 RPS6A Ribosomal protein S6E (S10) Translation ribosomal structure and biogenesis .]---[PRK04290 PRK04290 30S ribosomal protein S6e Validated.	GO:0006412	translation	GO:0003735	structural constituent of ribosome	GO:0005622]---[GO:0005840	intracellular]---[ribosome	-	-	-	270	+	2	0.00273111	0
Cluster-917.33890	2682	UniRef90_UPI00021A63C8	1446	0	589	53.915	81.8336	-1	1	PREDICTED golgin-84	Bombus	-	-	-	-	-	-	pfam09787]---[TIGR02168]---[TIGR02168]---[TIGR02168]---[TIGR02168]---[TIGR02168]---[TIGR02168]---[TIGR02168]---[TIGR02168]---[COG1196]---[COG1196]---[COG1196]---[COG1196]---[COG1196]---[COG1196]---[COG1196]---[COG1196]---[TIGR02169]---[TIGR02169]---[TIGR02169]---[TIGR02169]---[TIGR02169]---[TIGR02169]---[COG0419]---[COG0419]---[COG0419]---[COG0419]---[COG0419]---[pfam01576]---[pfam01576]---[pfam0…	504-1367]---[705-1448]---[573-1433]---[708-1331]---[702-1439]---[696-1409]---[714-1319]---[654-1451]---[1005-1433]---[717-1415]---[696-1439]---[597-1433]---[687-1358]---[657-1451]---[861-1451]---[753-1451]---[717-1397]---[678-1577]---[687-1427]---[936-1451]---[600-1571]---[717-1406]---[696-1091]---[729-1547]---[723-1433]---[549-1442]---[714-1337]---[702-1451]---[660-1427]---[702-1409]---[657-1385…	1.00e-58]---[3.00e-16]---[9.00e-15]---[6.00e-13]---[2.00e-12]---[2.00e-09]---[6.00e-09]---[2.00e-08]---[2.00e-06]---[3.00e-15]---[9.00e-15]---[2.00e-13]---[2.00e-12]---[1.00e-11]---[3.00e-11]---[6.00e-10]---[2.00e-08]---[8.00e-13]---[2.00e-11]---[1.00e-09]---[2.00e-09]---[1.00e-08]---[5.00e-06]---[1.00e-11]---[4.00e-09]---[6.00e-09]---[2.00e-08]---[9.00e-08]---[2.00e-11]---[1.00e-08]---[8.00e-07]…	pfam09787 Golgin_A5 Golgin subfamily A member 5. Members of this family of proteins are involved in maintaining Golgi structure. They stimulate the formation of Golgi stacks and ribbons and are involved in intra-Golgi retrograde transport. Two main interactions have been characterized one with RAB1A that has been activated by GTP-binding and another with isoform CASP of CUTL1.]---[TIGR02168 Chrom…	GO:0007030]---[GO:0007094]---[GO:0007130	Golgi organization]---[mitotic cell cycle spindle assembly checkpoint]---[synaptonemal complex assembly	GO:0003774]---[GO:0005198	motor activity]---[structural molecule activity	GO:0016459]---[GO:0005882]---[GO:0000795]---[GO:0048786	myosin complex]---[intermediate filament]---[synaptonemal complex]---[presynaptic active zone	-	-	-	486	-	1	0.242364	0
Cluster-917.17660	6453	UniRef90_UPI00021A6ECD	3024	0	1335	46.8619	76.1798	-1	2	PREDICTED laminin subunit gamma-1 isoform X2	Bombus terrestris	-	-	-	-	-	-	pfam09177]---[cd15851]---[COG0419]---[COG0419]---[COG0419]---[COG0419]---[PRK02224]---[TIGR02168]---[TIGR02168]---[TIGR02168]---[TIGR02168]---[TIGR02168]---[TIGR02168]---[TIGR02168]---[COG1196]---[COG1196]---[COG1196]---[COG1196]---[COG1196]---[COG1196]---[COG1196]---[COG1196]---[COG1196]---[smart00180]---[smart00180]---[smart00180]---[smart00180]---[smart00180]---[cd15841]---[cd00055]---[cd00055…	262-582]---[1142-1339]---[2564-4204]---[2681-4297]---[3005-4309]---[2597-3481]---[2564-4186]---[2618-4300]---[2609-3550]---[2597-3550]---[2738-3712]---[2597-4108]---[2813-4198]---[2564-3295]---[3143-4207]---[3167-4255]---[2618-3550]---[2603-3550]---[2615-3286]---[2804-3826]---[2597-3520]---[2687-3553]---[3194-4300]---[4466-4603]---[4610-4768]---[4328-4459]---[5111-5236]---[4775-4936]---[1142-1318…	5.00e-27]---[9.00e-25]---[2.00e-18]---[3.00e-18]---[5.00e-09]---[1.00e-08]---[2.00e-17]---[3.00e-16]---[8.00e-13]---[1.00e-12]---[1.00e-12]---[4.00e-12]---[3.00e-09]---[1.00e-07]---[6.00e-15]---[1.00e-12]---[5.00e-12]---[2.00e-11]---[4.00e-11]---[2.00e-10]---[2.00e-10]---[3.00e-09]---[1.00e-08]---[3.00e-14]---[1.00e-12]---[7.00e-12]---[3.00e-11]---[7.00e-07]---[6.00e-14]---[8.00e-14]---[2.00e-13]…	pfam09177 Syntaxin-6_N Syntaxin 6 N-terminal. Members of this family which are found in the amino terminus of various SNARE proteins adopt a structure consisting of an antiparallel three-helix bundle. Their exact function has not been determined though it is known that they regulate the SNARE motif as well as mediate various protein-protein interactions involved in membrane-transport.]---[cd15851…	GO:0048193	Golgi vesicle transport	GO:0003774	motor activity	GO:0016020]---[GO:0016459]---[GO:0048786	membrane]---[myosin complex]---[presynaptic active zone	-	-	-	1012	-	2	0.00283422	0
Cluster-917.28971	2096	-	-	-	-	-	-	-	-	-	-	-	-	-	-	-	-	-	-	-	-	-	-	-	-	-	-	-	-	-	116	+	1	0.0211247	0
Cluster-917.11508	1238	UniRef90_UPI000619788A	225	6e-34	228	18.1745	33.7719	1	1	PREDICTED uncharacterized protein LOC105667082 partial	Bombus terrestris	-	-	-	-	-	-	-	-	-	-	-	-	-	-	-	-	-	-	-	116	-	1	0.115558	0
Cluster-917.14416	2042	UniRef90_UPI0006198B7A	243	2e-40	1210	11.9001	6.69421	1	2	PREDICTED potassium voltage-gated channel protein eag isoform X1	Apoidea	-	-	-	-	-	-	pfam13426]---[PRK13559]---[PRK13558]---[PRK13557	297-518]---[312-518]---[312-518]---[333-518	2.00e-09]---[3.00e-07]---[2.00e-06]---[9.00e-06	pfam13426 PAS_9 PAS domain. ]---[PRK13559 PRK13559 hypothetical protein Provisional.]---[PRK13558 PRK13558 bacterio-opsin activator Provisional.]---[PRK13557 PRK13557 histidine kinase Provisional.	-	-	-	-	-	-	-	-	-	206	-	0	0.00208108	0
Cluster-917.34761	3738	-	-	-	-	-	-	-	-	-	-	-	-	-	-	-	-	-	-	-	-	-	-	-	-	-	-	-	-	-	136	+	1	5.53593e-05	0
Cluster-917.28182	1416	-	-	-	-	-	-	-	-	-	-	-	-	-	-	-	-	-	-	-	-	-	-	-	-	-	-	-	-	-	107	-	2	0.00358641	0
Cluster-917.28847	695	UniRef90_UPI000623D0ED	363	6e-37	255	52.2302	47.0588	1	0	PREDICTED LOW QUALITY PROTEIN putative golgin subfamily A member 6-like protein 6	Bombus impatiens	-	-	-	-	-	-	-	-	-	-	-	-	-	-	-	-	-	-	-	187	+	0	0.237579	0
Cluster-917.4062	2217	UniRef90_UPI000619AE97	339	3e-38	776	15.2909	14.6907	-1	2	PREDICTED uncharacterized protein LOC105666722	Bombus terrestris	-	-	-	-	-	-	-	-	-	-	-	-	-	-	-	-	-	-	-	120	+	0	0.26067	0
Cluster-917.21361	3210	UniRef90_UPI0006234C90	1161	0	787	36.1682	49.1741	-1	2	PREDICTED CCR4-NOT transcription complex subunit 6-like isoform X1	Formicidae	-	-	-	-	-	-	cd09097]---[cd10312]---[cd10313]---[PLN03144]---[COG5239]---[cd08372]---[cd09096]---[cd09082]---[cd09083	1409-2443]---[1409-2443]---[1409-2443]---[1403-2518]---[1412-2503]---[1415-2443]---[1409-2386]---[1415-2443]---[1415-2446	4.00e-175]---[4.00e-156]---[2.00e-145]---[3.00e-70]---[3.00e-69]---[1.00e-28]---[1.00e-25]---[8.00e-23]---[2.00e-16	cd09097 Deadenylase_CCR4 C-terminal deadenylase domain of CCR4 and related domains. This subfamily contains the C-terminal catalytic domain of the deadenylases Saccharomyces cerevisiae Ccr4p and two vertebrate homologs (CCR4a and CCR4b) and related domains. CCR4 belongs to the large EEP (exonuclease/endonuclease/phosphatase) superfamily that contains functionally diverse enzymes that share a comm…	-	-	-	-	-	-	-	-	-	440	-	2	0.0319947	0
Cluster-917.29530	6224	UniRef90_A0A0J7KFZ4	987	8e-96	818	15.858	41.3203	1	0	Enzymatic polyprotein endonuclease reverse	Lasius niger	-	-	GO:0004519	endonuclease activity	-	-	cd01647]---[cd03715]---[pfam00078]---[cd01645]---[cd09272]---[cd03714	5812-6222]---[5731-6222]---[5860-6222]---[5731-6222]---[464-580]---[6013-6222	8.00e-53]---[1.00e-27]---[2.00e-16]---[2.00e-15]---[5.00e-14]---[2.00e-08	cd01647 RT_LTR RT_LTR Reverse transcriptases (RTs) from retrotransposons and retroviruses which have long terminal repeats (LTRs) in their DNA copies but not in their RNA template. RT catalyzes DNA replication from an RNA template and is responsible for the replication of retroelements. An RT gene is usually indicative of a mobile element such as a retrotransposon or retrovirus. RTs are present i…	-	-	-	-	-	-	-	-	-	360	+	0	0.00189233	0
Cluster-917.15173	2349	UniRef90_UPI000623CBD2	897	0	746	38.1865	40.0804	-1	0	PREDICTED telomerase reverse transcriptase-like isoform X1	Bombus	-	-	-	-	-	-	cd01648]---[pfam12009]---[smart00975]---[cd01646	907-1218]---[1817-2056]---[1817-2056]---[901-1281	2.00e-20]---[2.00e-07]---[5.00e-07]---[4.00e-06	cd01648 TERT TERT Telomerase reverse transcriptase (TERT). Telomerase is a ribonucleoprotein (RNP) that synthesizes telomeric DNA repeats. The telomerase RNA subunit provides the template for synthesis of these repeats. The catalytic subunit of RNP is known as telomerase reverse transcriptase (TERT). The reverse transcriptase (RT) domain is located in the C-terminal region of the TERT polypeptide…	-	-	GO:0003964	RNA-directed DNA polymerase activity	-	-	-	-	-	299	-	0	0.565281	0
Cluster-917.32541	2786	-	-	-	-	-	-	-	-	-	-	-	-	-	-	-	-	-	-	-	-	-	-	-	-	-	-	-	-	-	147	+	2	0.000918713	0
Cluster-917.27947	4205	-	-	-	-	-	-	-	-	-	-	-	-	-	-	-	-	-	-	-	-	-	-	-	-	-	-	-	-	-	154	+	2	0.0065813	0
Cluster-917.14092	5417	UniRef90_UPI00021A6B95	759	2e-154	253	14.0114	100	1	2	PREDICTED uncharacterized protein LOC100651243 isoform X1	Bombus terrestris	-	-	-	-	-	-	TIGR00983]---[pfam02466]---[COG5596	232-684]---[433-699]---[427-708	4.00e-27]---[8.00e-19]---[3.00e-08	TIGR00983 3a0801s02tim23 mitochondrial import inner membrane translocase subunit tim23. Transport and binding proteins Amino acids peptides and amines .]---[pfam02466 Tim17 Tim17/Tim22/Tim23/Pmp24 family. The pre-protein translocase of the mitochondrial outer membrane (Tom) allows the import of pre-proteins from the cytoplasm. Tom forms a complex with a number of proteins including Tim17. Tim17 a…	-	-	-	-	-	-	-	-	-	263	+	2	0.000843364	0
Cluster-917.11910	4104	UniRef90_UPI000619A37B	2334	0	784	56.8713	99.2347	1	1	PREDICTED uncharacterized protein LOC100648967 isoform X3	Bombus	-	-	-	-	-	-	sd00033]---[sd00033]---[sd00033]---[sd00033]---[sd00033]---[sd00031]---[sd00031]---[sd00031]---[COG4886]---[COG4886]---[pfam13855]---[pfam13855]---[pfam14580]---[pfam12799]---[pfam12799]---[pfam12799]---[sd00035]---[cd00116	317-751]---[188-691]---[188-754]---[380-754]---[263-580]---[314-619]---[380-691]---[446-754]---[251-754]---[188-760]---[440-610]---[506-682]---[455-763]---[443-565]---[374-496]---[506-625]---[377-592]---[191-715	3.00e-19]---[1.00e-18]---[2.00e-18]---[1.00e-17]---[5.00e-10]---[8.00e-17]---[3.00e-16]---[2.00e-14]---[3.00e-16]---[4.00e-08]---[3.00e-09]---[5.00e-06]---[3.00e-08]---[8.00e-08]---[1.00e-06]---[4.00e-06]---[4.00e-06]---[4.00e-06	sd00033 LRR_RI leucine-rich repeats ribonuclease inhibitor (RI)-like subfamily. A leucine-rich repeat (LRR) is a structural protein motif of 20-30 amino acids that is unusually rich in the hydrophobic amino acid leucine. The conserved eleven-residue sequence motif (LxxLxLxxN/CxL) within the LRRs corresponds to the beta-strand and adjacent loop regions whereas the remaining parts of the repeats ar…	-	-	GO:0005515	protein binding	-	-	-	-	-	799	+	1	0.0108399	0
Cluster-2350.2	2350	UniRef90_A0A0N0BH70	159	1e-15	381	6.76596	13.9108	1	1	Uncharacterized protein	Melipona quadrifasciata	-	-	-	-	GO:0016021	integral to membrane	-	-	-	-	-	-	-	-	-	-	-	-	-	166	-	1	0.0888412	0
Cluster-917.28164	1490	UniRef90_A0A088AFT2	351	4e-67	251	23.557	46.6135	1	2	40S ribosomal protein S6	Apoidea	GO:0006412	translation	GO:0003735	structural constituent of ribosome	GO:0005840	ribosome	pfam01092]---[PTZ00028]---[PTZ00028]---[COG2125]---[PRK04290	399-749]---[399-749]---[946-1149]---[393-749]---[393-737	2.00e-60]---[2.00e-50]---[1.00e-23]---[1.00e-33]---[5.00e-17	pfam01092 Ribosomal_S6e Ribosomal protein S6e. ]---[PTZ00028 PTZ00028 40S ribosomal protein S6e Provisional.]---[COG2125 RPS6A Ribosomal protein S6E (S10) Translation ribosomal structure and biogenesis .]---[PRK04290 PRK04290 30S ribosomal protein S6e Validated.	GO:0006412	translation	GO:0003735	structural constituent of ribosome	GO:0005622]---[GO:0005840	intracellular]---[ribosome	-	-	-	134	+	2	0.00283569	0
Cluster-917.25768	8115	UniRef90_A0A0J7KKF9	333	1e-30	125	4.10351	87.2	1	2	Uncharacterized protein	Lasius niger	-	-	-	-	-	-	-	-	-	-	-	-	-	-	-	-	-	-	-	139	+	2	9.3642e-05	0
Cluster-917.34477	8719	UniRef90_UPI000623D0ED	330	9e-39	255	3.78484	42.7451	1	0	PREDICTED LOW QUALITY PROTEIN putative golgin subfamily A member 6-like protein 6	Bombus impatiens	-	-	-	-	-	-	-	-	-	-	-	-	-	-	-	-	-	-	-	298	-	2	0.336804	0
Cluster-917.10602	2037	UniRef90_UPI00021A73A4	855	4e-168	252	41.9735	100	1	2	PREDICTED protein takeout-like	Bombus	-	-	-	-	-	-	pfam06585]---[smart00700	27-866]---[96-875	3.00e-59]---[2.00e-45	pfam06585 JHBP Haemolymph juvenile hormone binding protein (JHBP). This family consists of several insect-specific haemolymph juvenile hormone binding proteins (JHBP). Juvenile hormone regulates embryogenesis maintains the status quo of larval development and stimulates reproductive maturation in the adult insect. JH is transported from the sites of its synthesis to target tissues by a haemolymph…	-	-	-	-	-	-	-	-	-	293	+	2	0.000852712	0
Cluster-917.9727	663	UniRef90_UPI0006197049	216	9e-30	213	32.5792	33.8028	-1	2	PREDICTED nucleic-acid-binding protein from mobile element jockey-like	Bombus terrestris	-	-	-	-	-	-	-	-	-	-	-	-	-	-	-	-	-	-	-	144	-	0	0.123137	0
Cluster-917.33161	482	UniRef90_UPI00073D73F8	159	2e-06	267	32.9876	19.8502	-1	0	PREDICTED piggyBac transposable element-derived protein 2-like	Polistes dominula	-	-	-	-	-	-	-	-	-	-	-	-	-	-	-	-	-	-	-	74	+	2	0.00253529	0
Cluster-917.3636	430	UniRef90_F4WPJ6	231	5e-40	90	53.7209	85.5556	-1	1	Mariner Mos1 transposase	Acromyrmex echinatior	-	-	-	-	-	-	pfam01359	25-129	2e-11	pfam01359 Transposase_1 Transposase (partial DDE domain). This family includes the mariner transposase.	-	-	-	-	-	-	-	-	-	97	-	1	0.147484	0
Cluster-917.872	1929	UniRef90_A0A0L7RE81	135	7e-07	65	6.99844	69.2308	-1	1	Uncharacterized protein (Fragment)	Habropoda laboriosa	-	-	-	-	-	-	-	-	-	-	-	-	-	-	-	-	-	-	-	82	+	1	0.0566283	0
Cluster-3007.0	1379	-	-	-	-	-	-	-	-	-	-	-	-	-	-	-	-	-	-	-	-	-	-	-	-	-	-	-	-	-	154	-	1	0.349313	0
Cluster-917.29562	4273	UniRef90_UPI00061906AC	747	3e-141	379	17.4819	69.9208	-1	0	PREDICTED alpha-tubulin N-acetyltransferase-like isoform X1	Bombus	-	-	-	-	-	-	cd03391]---[pfam05301]---[pfam01569]---[cd01610]---[smart00014]---[COG0671]---[cd03388]---[cd03392]---[cd03395	1592-2056]---[4049-4267]---[1811-2065]---[1817-2053]---[1850-2044]---[1850-2068]---[1850-2032]---[1850-2068]---[1841-2065	2.00e-38]---[7.00e-28]---[2.00e-13]---[9.00e-13]---[2.00e-10]---[3.00e-10]---[2.00e-09]---[2.00e-09]---[1.00e-08	cd03391 PAP2_containing_2_like PAP2 subfamily similar to human phosphatidic_acid_phosphatase_type_2_domain_containing_2. PAP2 is a super-family of phosphatases and haloperoxidases. This subgroup which is specific to eukaryota lacks functional characterization and may act as a membrane-associated phosphatidic acid phosphatase.]---[pfam05301 Mec-17 Touch receptor neuron protein Mec-17. Mec-17 is th…	GO:0071929	alpha-tubulin acetylation	GO:0019799	tubulin N-acetyltransferase activity	GO:0005874	microtubule	-	-	-	249	-	0	0.00543708	0
Cluster-917.4501	633	UniRef90_K7JCM0	309	8e-36	760	48.8152	13.5526	-1	2	Uncharacterized protein	Nasonia vitripennis	-	-	GO:0003676	nucleic acid binding	-	-	pfam07727	2-217	5e-19	pfam07727 RVT_2 Reverse transcriptase (RNA-dependent DNA polymerase). A reverse transcriptase gene is usually indicative of a mobile element such as a retrotransposon or retrovirus. Reverse transcriptases occur in a variety of mobile elements including retrotransposons retroviruses group II introns bacterial msDNAs hepadnaviruses and caulimoviruses. This Pfam entry includes reverse transcriptases…	-	-	-	-	-	-	-	-	-	127	-	2	0.166627	0
Cluster-917.8561	7018	UniRef90_UPI0005D346F1	1296	2e-175	557	18.4668	76.6607	-1	1	PREDICTED peptidyl-prolyl cis-trans isomerase cyp11 isoform X1	Pogonomyrmex barbatus	-	-	-	-	-	-	cd01926]---[pfam01652]---[PTZ00060]---[PLN03149]---[cd00317]---[pfam00160]---[COG0652]---[cd01927]---[cd01928]---[cd01923]---[cd01922]---[cd01925]---[COG5053]---[cd01921]---[PTZ00221]---[PTZ00040]---[cd01920]---[pfam00635]---[PRK10791	1507-2010]---[4904-5392]---[1507-2061]---[1507-2013]---[1513-1971]---[1540-2001]---[1549-1986]---[1513-1971]---[1519-1968]---[1519-1968]---[1516-1971]---[1510-1968]---[4895-5470]---[1528-1971]---[1507-2037]---[4988-5449]---[1519-1971]---[3323-3571]---[1549-1968	6.00e-69]---[5.00e-67]---[1.00e-58]---[1.00e-49]---[3.00e-49]---[1.00e-44]---[1.00e-43]---[1.00e-41]---[9.00e-40]---[6.00e-37]---[5.00e-32]---[7.00e-31]---[2.00e-25]---[8.00e-24]---[3.00e-23]---[2.00e-15]---[1.00e-13]---[4.00e-12]---[5.00e-07	cd01926 cyclophilin_ABH_like cyclophilin_ABH_like Cyclophilin A B and H-like cyclophilin-type peptidylprolyl cis- trans isomerase (PPIase) domain. This family represents the archetypal cystolic cyclophilin similar to human cyclophilins A B and H. PPIase is an enzyme which accelerates protein folding by catalyzing the cis-trans isomerization of the peptide bonds preceding proline residues. These e…	GO:0006413]---[GO:0000413]---[GO:0006457	translational initiation]---[protein peptidyl-prolyl isomerization]---[protein folding	GO:0003723]---[GO:0003743]---[GO:0003755	RNA binding]---[translation initiation factor activity]---[peptidyl-prolyl cis-trans isomerase activity	GO:0005737	cytoplasm	-	-	-	592	-	1	0.00390483	0
Cluster-917.11331	3597	UniRef90_UPI00022C8B7D	876	0	392	24.3536	74.4898	1	2	PREDICTED uncharacterized protein LOC100746165 isoform X1	Bombus impatiens	-	-	-	-	-	-	pfam04103	717-1205	7e-06	pfam04103 CD20 CD20-like family. This family includes the CD20 protein and the beta subunit of the high affinity receptor for IgE Fc. The high affinity receptor for IgE is a tetrameric structure consisting of a single IgE-binding alpha subunit a single beta subunit and two disulfide-linked gamma subunits. The alpha subunit of Fc epsilon RI and most Fc receptors are homologous members of the Ig su…	-	-	-	-	GO:0016021	integral to membrane	-	-	-	297	+	2	0.00158626	0
Cluster-2001.1	780	-	-	-	-	-	-	-	-	-	-	-	-	-	-	-	-	-	-	-	-	-	-	-	-	-	-	-	-	-	134	-	1	0.103795	0
Cluster-917.17769	1902	UniRef90_UPI00021A8396	1164	0	410	61.1987	94.6341	1	1	PREDICTED exosome complex component rrp45-like isoform X1	Bombus	-	-	-	-	-	-	cd11368]---[COG2123]---[cd11369]---[PRK04282]---[cd11365]---[cd11367]---[cd11358]---[pfam01138	410-1138]---[407-1153]---[410-1045]---[407-1156]---[407-1150]---[410-1045]---[473-1045]---[473-832	1.00e-117]---[5.00e-56]---[7.00e-44]---[3.00e-43]---[2.00e-42]---[1.00e-37]---[1.00e-35]---[4.00e-24	cd11368 RNase_PH_RRP45 RRP45 subunit of eukaryotic exosome. The RRP45 subunit of eukaryotic exosome is a member of the RNase_PH family named after the bacterial Ribonuclease PH a 3'-5' exoribonuclease. Structurally all members of this family form hexameric rings (trimers of Rrp41-Rrp45 Rrp46-Rrp43 and Mtr3-Rrp42 dimers). The eukaryotic exosome core is composed of six individually encoded RNase PH…	-	-	-	-	-	-	-	-	-	389	+	1	0.0114441	0
Cluster-917.24819	2235	UniRef90_UPI000619D72A	717	4e-164	503	32.0805	47.5149	1	2	PREDICTED adenosine deaminase CECR1-like	Bombus	-	-	-	-	-	-	cd01321]---[TIGR01431]---[pfam00962]---[cd00443]---[cd01320]---[PRK09358]---[TIGR01430]---[COG1816]---[PTZ00124]---[cd01292	63-899]---[39-923]---[225-878]---[225-863]---[252-881]---[252-881]---[246-878]---[354-764]---[369-731]---[264-827	6.00e-108]---[1.00e-106]---[7.00e-42]---[1.00e-31]---[9.00e-19]---[2.00e-17]---[6.00e-16]---[2.00e-15]---[6.00e-13]---[1.00e-12	cd01321 ADGF Adenosine deaminase-related growth factors (ADGF) a novel family of secreted growth-factors with sequence similarty to adenosine deaminase.]---[TIGR01431 salivary_gland_growth_factor-2 adenosine deaminase-related growth factor. Members of this family have been described as secreted proteins with growth factor activity and regions of adenosine deaminase homology in insects mollusks an…	-	-	GO:0019239	deaminase activity	-	-	-	-	-	246	+	2	0.000929338	0
Cluster-917.18762	5807	UniRef90_UPI000623F63A	1212	0	745	20.8714	54.094	1	0	PREDICTED cerebellar degeneration-related protein 2 isoform X1	Bombus	-	-	-	-	-	-	cd12681]---[cd12418]---[cd12680]---[smart00360]---[cd00590]---[pfam00076]---[COG0724	4559-4765]---[4559-4762]---[4559-4762]---[4565-4762]---[4565-4759]---[4568-4759]---[4523-4765	3.00e-24]---[2.00e-14]---[1.00e-12]---[1.00e-08]---[2.00e-08]---[2.00e-07]---[7.00e-06	cd12681 RRM_SKAR RNA recognition motif in S6K1 Aly/REF-like target (SKAR) and similar proteins. This subgroup corresponds to the RRM of SKAR also termed polymerase delta-interacting protein 3 (PDIP3) 46 kDa DNA polymerase delta interaction protein (PDIP46) belonging to the Aly/REF family of RNA binding proteins that have been implicated in coupling transcription with pre-mRNA splicing and nucleo-…	-	-	GO:0003676	nucleic acid binding	-	-	-	-	-	440	+	0	0.0130819	0
Cluster-917.13411	1650	UniRef90_UPI00061A06F1	1359	0	471	82.3636	96.1783	1	1	PREDICTED LOW QUALITY PROTEIN ribosomal RNA-processing protein 8	Bombus terrestris	-	-	-	-	-	-	pfam05148	929-1570	2e-78	pfam05148 Methyltransf_8 Hypothetical methyltransferase. This family consists of several uncharacterized eukaryotic proteins which are related to methyltransferases pfam01209.	-	-	GO:0008168	methyltransferase activity	GO:0005730	nucleolus	-	-	-	265	+	1	0.149948	0
Cluster-1737.0	695	-	-	-	-	-	-	-	-	-	-	-	-	-	-	-	-	-	-	-	-	-	-	-	-	-	-	-	-	-	142	+	1	0.0281091	0
Cluster-1888.1	2955	UniRef90_UPI00061A04EF	891	0	479	30.1523	62.0042	1	1	PREDICTED succinyl-CoA ligase ADP-forming subunit beta mitochondrial-like isoform X1	Bombus	-	-	-	-	-	-	PRK00696]---[PRK00696]---[COG0045]---[COG0045]---[PLN00124]---[PLN00124]---[TIGR01016]---[TIGR01016]---[PRK14046]---[PRK14046]---[pfam08442]---[pfam08442]---[pfam00549	1850-2647]---[1222-1575]---[1850-2647]---[1222-1584]---[1850-2644]---[1195-1584]---[1850-2650]---[1213-1584]---[1859-2641]---[1213-1584]---[1219-1584]---[1850-2104]---[2279-2641	1.00e-125]---[3.00e-24]---[1.00e-111]---[4.00e-24]---[6.00e-110]---[9.00e-31]---[1.00e-99]---[7.00e-20]---[2.00e-87]---[5.00e-19]---[3.00e-36]---[2.00e-23]---[3.00e-31	PRK00696 sucC succinyl-CoA synthetase subunit beta Provisional.]---[COG0045 SucC Succinyl-CoA synthetase beta subunit Energy production and conversion .]---[PLN00124 PLN00124 succinyl-CoA ligase GDP-forming subunit beta Provisional.]---[TIGR01016 Succinyl-CoA_ligase_subunit_beta succinyl-CoA synthetase beta subunit. This model is designated subfamily because it does not discriminate the ADP-formi…	GO:0008152	metabolic process	GO:0003824	catalytic activity	-	-	-	-	-	314	+	1	0.0382598	0
Cluster-917.10678	1570	UniRef90_UPI00021A69BC	963	0	321	61.3376	100	1	2	PREDICTED homocysteine S-methyltransferase 1-like	Bombus	-	-	-	-	-	-	PRK09485]---[PLN02489]---[COG2040]---[pfam02574]---[PRK08645]---[COG0646	465-1406]---[489-1418]---[465-1418]---[483-1412]---[579-1436]---[579-1412	2.00e-94]---[8.00e-63]---[6.00e-61]---[2.00e-49]---[5.00e-15]---[1.00e-12	PRK09485 mmuM homocysteine methyltransferase Provisional.]---[PLN02489 PLN02489 homocysteine S-methyltransferase.]---[COG2040 MHT1 Homocysteine/selenocysteine methylase (S-methylmethionine-dependent) Amino acid transport and metabolism .]---[pfam02574 S-methyl_trans Homocysteine S-methyltransferase. This is a family of related homocysteine S-methyltransferases enzymes 5-methyltetrahydrofolate--ho…	-	-	-	-	-	-	-	-	-	328	+	2	0.00567068	0
Cluster-917.31287	4702	UniRef90_UPI000619A3F7	1380	0	460	29.3492	100	1	2	PREDICTED LOW QUALITY PROTEIN proline-rich protein PRCC	Bombus	-	-	-	-	-	-	pfam10253	1680-2042	7e-25	pfam10253 PRCC Mitotic checkpoint regulator MAD2B-interacting. This family constitutes the major conserved portion of PRCC proteins. In humans this family interacts with MAD2B the mitotic checkpoint protein. GF CC In Schizosaccharomyces pombe this protein is part of the Cwf-complex that is known to be involved in pre-mRNA splicing.	-	-	-	-	-	-	-	-	-	475	+	2	0.0247467	0
Cluster-917.13042	5773	UniRef90_UPI0006193078	2769	0	1323	47.9647	69.7657	1	2	PREDICTED Fanconi anemia group I protein isoform X3	Bombus	-	-	-	-	-	-	cd11720]---[cd11720]---[pfam14675]---[pfam14678]---[pfam14680]---[pfam08648]---[pfam14676]---[pfam14679]---[pfam14677	318-2966]---[2963-4294]---[366-1028]---[3581-4300]---[1815-2489]---[4745-4984]---[1305-1754]---[1044-1289]---[2601-2969	0.00e+00]---[2.00e-76]---[5.00e-51]---[1.00e-46]---[7.00e-45]---[7.00e-33]---[3.00e-28]---[9.00e-18]---[4.00e-10	cd11720 FANCI Fanconi anemia I protein. The Fanconi anemia ID complex consists of two subunits Fanconi anemia I and Fanconi anemia D2 (FANCI-FANCD2) and plays a central role in the repair of DNA interstrand cross-links (ICLs). The complex is activated via DNA damage-induced phosphorylation by ATR (ataxia telangiectasia and Rad3-related) and monoubiquitination by the FA core complex ubiquitin liga…	-	-	-	-	-	-	-	-	-	970	+	2	0.00390932	0
Cluster-917.331	914	-	-	-	-	-	-	-	-	-	-	-	-	-	-	-	-	-	-	-	-	-	-	-	-	-	-	-	-	-	116	+	1	0.00387087	0
Cluster-917.27265	994	-	-	-	-	-	-	-	-	-	-	-	-	-	-	-	-	-	-	-	-	-	-	-	-	-	-	-	-	-	218	-	2	0.00193054	0
Cluster-917.24168	967	UniRef90_UPI00061915AC	144	3e-08	149	14.8914	32.2148	1	1	PREDICTED uncharacterized protein LOC100645132 isoform X2	Bombus terrestris	-	-	-	-	-	-	-	-	-	-	-	-	-	-	-	-	-	-	-	94	-	2	0.164175	0
Cluster-917.31539	3516	UniRef90_UPI000614CB1E	1368	0	436	38.9078	98.3945	-1	0	PREDICTED ribosome biogenesis protein WDR12 homolog	Apoidea	-	-	-	-	-	-	cd00200]---[cd00200]---[COG2319]---[COG2319]---[COG2319]---[COG2319]---[COG2319]---[COG2319]---[pfam08154	2107-3114]---[2101-3018]---[2107-3114]---[2098-3060]---[2098-3117]---[2101-3114]---[2443-3111]---[2704-3114]---[3202-3405	3.00e-52]---[1.00e-44]---[1.00e-31]---[2.00e-27]---[4.00e-26]---[8.00e-25]---[9.00e-21]---[2.00e-08]---[2.00e-13	cd00200 WD40 WD40 domain found in a number of eukaryotic proteins that cover a wide variety of functions including adaptor/regulatory modules in signal transduction pre-mRNA processing and cytoskeleton assembly typically contains a GH dipeptide 11-24 residues from its N-terminus and the WD dipeptide at its C-terminus and is 40 residues long hence the name WD40 between GH and WD lies a conserved c…	-	-	-	-	-	-	-	-	-	344	-	0	0.0170779	0
Cluster-917.1706	1699	UniRef90_UPI0006195079	675	9e-132	236	39.7293	100	1	2	PREDICTED uncharacterized protein LOC100642896 isoform X1	Bombus	-	-	-	-	-	-	cd05295	1377-1550	7e-09	cd05295 MDH_like Malate dehydrogenase-like. These MDH-like proteins are related to other groups in the MDH family but do not have conserved substrate and cofactor binding residues. MDH is one of the key enzymes in the citric acid cycle facilitating both the conversion of malate to oxaloacetate and replenishing levels of oxalacetate by reductive carboxylation of pyruvate. Members of this subgroup …	-	-	-	-	-	-	-	-	-	225	+	2	0.0512941	0
Cluster-917.26813	3915	UniRef90_UPI0006190B95	564	6e-109	188	14.4061	100	-1	1	PREDICTED uncharacterized protein LOC105665909	Bombus terrestris	-	-	-	-	-	-	pfam01359	379-474	3e-08	pfam01359 Transposase_1 Transposase (partial DDE domain). This family includes the mariner transposase.	-	-	-	-	-	-	-	-	-	242	-	1	0.136134	0
Cluster-917.4585	958	UniRef90_A0A087ZUF2	756	4e-168	252	78.9144	100	1	1	Uncharacterized protein	Apoidea	-	-	-	-	-	-	pfam03942]---[COG3148	167-745]---[173-745	1.00e-44]---[7.00e-22	pfam03942 DTW DTW domain. This presumed domain is found in bacterial and eukaryotic proteins. Its function is unknown. The domain contains multiple conserved motifs including a DTXW motif that this domain has been named after.]---[COG3148 COG3148 Uncharacterized conserved protein Function unknown .	-	-	-	-	-	-	-	-	-	256	+	1	0.0105839	0
Cluster-917.15531	4738	-	-	-	-	-	-	-	-	-	-	-	-	-	-	-	-	-	-	-	-	-	-	-	-	-	-	-	-	-	161	-	1	0.00925082	0
Cluster-917.3180	1259	-	-	-	-	-	-	-	-	-	-	-	-	-	-	-	-	-	-	-	-	-	-	-	-	-	-	-	-	-	121	+	1	0.00488868	0
Cluster-917.27656	3268	UniRef90_UPI00021A64C2	1176	0	393	35.9853	94.1476	-1	2	PREDICTED uncharacterized protein LOC100649613 isoform X1	Bombus	-	-	-	-	-	-	-	-	-	-	-	-	-	-	-	-	-	-	-	297	-	2	0.082544	0
Cluster-917.26508	9972	-	-	-	-	-	-	-	-	-	-	-	-	-	-	-	-	-	-	-	-	-	-	-	-	-	-	-	-	-	128	-	2	0.00111294	0
Cluster-917.31244	1326	UniRef90_UPI00021A703B	453	9e-98	216	34.1629	69.9074	1	0	PREDICTED uncharacterized protein LOC100650243	Bombus terrestris	-	-	-	-	-	-	-	-	-	-	-	-	-	-	-	-	-	-	-	188	+	0	0.0116467	0
Cluster-917.7882	4496	UniRef90_C9W3F7	165	3e-17	326	3.66993	16.8712	-1	0	Cytochrome c oxidase subunit 1 (Fragment)	Bombus	GO:0009060]---[GO:0006119	aerobic respiration]---[oxidative phosphorylation	GO:0004129]---[GO:0020037]---[GO:0005506	cytochrome-c oxidase activity]---[heme binding]---[iron ion binding	GO:0016021]---[GO:0005743]---[GO:0070469	integral to membrane]---[mitochondrial inner membrane]---[respiratory chain	MTH00153]---[cd01663]---[MTH00223]---[MTH00167]---[MTH00079]---[MTH00142]---[MTH00116]---[MTH00103]---[MTH00037]---[MTH00007]---[MTH00077]---[MTH00183]---[cd00919]---[MTH00182]---[pfam00115]---[TIGR02891]---[MTH00184]---[COG0843]---[MTH00026]---[MTH00048	4335-4496]---[4335-4496]---[4332-4496]---[4332-4496]---[4308-4496]---[4332-4496]---[4332-4496]---[4332-4496]---[4332-4496]---[4332-4496]---[4332-4496]---[4332-4496]---[4341-4496]---[4380-4496]---[4341-4496]---[4341-4496]---[4380-4496]---[4341-4496]---[4326-4496]---[4332-4496	5.00e-27]---[2.00e-24]---[2.00e-22]---[2.00e-22]---[3.00e-22]---[5.00e-22]---[1.00e-21]---[3.00e-19]---[4.00e-19]---[7.00e-19]---[1.00e-18]---[1.00e-18]---[3.00e-18]---[1.00e-16]---[8.00e-16]---[2.00e-15]---[2.00e-15]---[3.00e-15]---[3.00e-14]---[6.00e-14	MTH00153 COX1 cytochrome c oxidase subunit I Provisional.]---[cd01663 Cyt_c_Oxidase_I Cytochrome C oxidase subunit I. Cytochrome c oxidase (CcO) the terminal oxidase in the respiratory chains of eukaryotes and most bacteria is a multi-chain transmembrane protein located in the inner membrane of mitochondria and the cell membrane of prokaryotes. It catalyzes the reduction of O2 and simultaneously …	GO:0009060]---[GO:0055114	aerobic respiration]---[oxidation-reduction process	GO:0004129]---[GO:0005506]---[GO:0009055]---[GO:0020037	cytochrome-c oxidase activity]---[iron ion binding]---[electron carrier activity]---[heme binding	GO:0016021	integral to membrane	AELG01001230.1/1050-1162	3e-22	30195 Bombus terrestris	137	+	2	0.00898342	0
Cluster-917.13573	3679	UniRef90_A0A088A3M5	1893	0	649	51.4542	97.3806	1	2	Uncharacterized protein	Aculeata	-	-	-	-	-	-	cd00200]---[cd00200]---[cd00200]---[COG2319]---[COG2319]---[COG2319]---[COG2319]---[pfam12937]---[PLN00181]---[PLN00181]---[pfam00646]---[smart00320]---[smart00256]---[pfam00400]---[pfam00400	1398-2228]---[1635-2354]---[1371-1979]---[1377-2258]---[1398-2273]---[1371-2150]---[1380-2354]---[1110-1247]---[1452-1982]---[1818-2231]---[1104-1247]---[2106-2228]---[1119-1241]---[2109-2228]---[1869-1976	7.00e-84]---[2.00e-57]---[3.00e-56]---[1.00e-44]---[1.00e-41]---[1.00e-36]---[2.00e-34]---[1.00e-11]---[4.00e-07]---[2.00e-06]---[4.00e-07]---[3.00e-06]---[3.00e-06]---[7.00e-06]---[1.00e-05	cd00200 WD40 WD40 domain found in a number of eukaryotic proteins that cover a wide variety of functions including adaptor/regulatory modules in signal transduction pre-mRNA processing and cytoskeleton assembly typically contains a GH dipeptide 11-24 residues from its N-terminus and the WD dipeptide at its C-terminus and is 40 residues long hence the name WD40 between GH and WD lies a conserved c…	-	-	GO:0005515	protein binding	-	-	-	-	-	638	+	2	0.00679384	0
Cluster-917.26609	5456	UniRef90_UPI00021A7314	774	3e-172	258	14.1862	100	1	2	PREDICTED dopamine N-acetyltransferase-like isoform X1	Bombus terrestris	-	-	-	-	-	-	-	-	-	-	-	-	-	-	-	-	-	-	-	273	+	2	0.000294252	0
Cluster-917.5947	2353	UniRef90_UPI0006195DB0	294	5e-27	165	12.4947	55.7576	-1	0	PREDICTED uncharacterized protein LOC105666784	Bombus terrestris	-	-	-	-	-	-	-	-	-	-	-	-	-	-	-	-	-	-	-	112	-	1	0.0138814	0
Cluster-917.31470	3579	UniRef90_UPI00022C96F0	1185	0	567	33.1098	69.6649	1	0	PREDICTED protein downstream neighbor of son homolog	Bombus	-	-	-	-	-	-	-	-	-	-	-	-	-	-	-	-	-	-	-	395	+	0	0.00230072	0
Cluster-917.29587	5465	UniRef90_A0A088ASU9	1617	0	537	29.5883	100	1	1	Uncharacterized protein	Apidae	-	-	GO:0020037]---[GO:0005506]---[GO:0004497]---[GO:0016705	heme binding]---[iron ion binding]---[monooxygenase activity]---[oxidoreductase activity, acting on paired donors, with incorporation or reduction of molecular oxygen	GO:0016021	integral to membrane	pfam00067]---[PLN03112]---[PLN00110]---[PTZ00404]---[PLN02687]---[PLN02394]---[PLN02183]---[COG2124]---[PLN03234]---[PLN02966]---[PLN02655]---[PLN00168]---[PLN02302]---[PLN02290]---[PLN02971]---[PLN02987]---[PLN02936]---[PLN02196]---[PLN02500]---[PLN02774	1826-3217]---[1808-3148]---[1805-3157]---[1829-3226]---[1817-3226]---[1820-3154]---[1805-3148]---[1826-3184]---[1823-3148]---[1823-3148]---[2372-3148]---[1817-3226]---[2432-3220]---[1907-3127]---[1823-3154]---[1808-3127]---[2621-3133]---[2609-3115]---[2600-3127]---[1796-3127	6.00e-105]---[4.00e-54]---[5.00e-52]---[3.00e-48]---[6.00e-48]---[6.00e-42]---[4.00e-41]---[3.00e-40]---[2.00e-36]---[9.00e-35]---[2.00e-29]---[3.00e-28]---[1.00e-26]---[2.00e-25]---[2.00e-23]---[5.00e-22]---[2.00e-20]---[2.00e-20]---[1.00e-18]---[3.00e-17	pfam00067 p450 Cytochrome P450. Cytochrome P450s are haem-thiolate proteins involved in the oxidative degradation of various compounds. They are particularly well known for their role in the degradation of environmental toxins and mutagens. They can be divided into 4 classes according to the method by which electrons from NAD(P)H are delivered to the catalytic site. Sequence conservation is relat…	GO:0055114	oxidation-reduction process	GO:0005506]---[GO:0016705]---[GO:0020037	iron ion binding]---[oxidoreductase activity, acting on paired donors, with incorporation or reduction of molecular oxygen]---[heme binding	-	-	-	-	-	578	+	1	0.000505763	0
Cluster-917.14570	1935	UniRef90_UPI000595A5AB	747	8e-91	317	38.6047	61.5142	-1	2	PREDICTED DENN domain-containing protein 5B-like partial	Solenopsis invicta	-	-	-	-	-	-	cd01757]---[cd01756]---[cd01752]---[pfam01477]---[cd00113]---[pfam02759	371-859]---[371-547]---[374-553]---[371-547]---[377-550]---[1195-1335	9.00e-38]---[2.00e-16]---[2.00e-13]---[2.00e-10]---[4.00e-09]---[1.00e-06	cd01757 PLAT_RAB6IP1 PLAT/LH2 domain present in RAB6 interacting protein 1 (Rab6IP1)_like family. PLAT/LH2 domains consists of an eight stranded beta-barrel. In RabIP1 this domain may participate in lipid-mediated modulation of Rab6IP1's function via it's generally proposed function of mediating interaction with lipids or membrane bound proteins.]---[cd01756 PLAT_repeat PLAT/LH2 domain repeats of…	-	-	GO:0005515	protein binding	-	-	-	-	-	127	-	2	0.26193	0
Cluster-917.15387	1469	UniRef90_UPI00061998F3	294	3e-19	255	20.0136	21.5686	1	2	PREDICTED LOW QUALITY PROTEIN another transcription unit protein-like	Bombus terrestris	-	-	-	-	-	-	-	-	-	-	-	-	-	-	-	-	-	-	-	306	-	0	0.000815992	0
Cluster-917.32544	1001	-	-	-	-	-	-	-	-	-	-	-	-	-	-	-	-	-	-	-	-	-	-	-	-	-	-	-	-	-	173	+	2	0.5	0
Cluster-917.8084	968	UniRef90_UPI000619C250	714	6e-163	264	73.7603	90.1515	1	2	PREDICTED peptidyl-prolyl cis-trans isomerase cyp6-like isoform X1	Bombus	-	-	-	-	-	-	cd01926]---[PTZ00060]---[cd00317]---[cd01922]---[PLN03149]---[pfam00160]---[cd01923]---[cd01927]---[COG0652]---[cd01928]---[cd01925]---[cd01921]---[pfam13879]---[PTZ00221	498-779]---[498-761]---[498-800]---[501-791]---[486-779]---[498-779]---[471-779]---[501-779]---[498-791]---[501-761]---[471-800]---[504-815]---[165-422]---[576-785	3.00e-32]---[2.00e-28]---[2.00e-24]---[1.00e-22]---[1.00e-20]---[4.00e-20]---[5.00e-20]---[4.00e-18]---[2.00e-17]---[3.00e-17]---[3.00e-15]---[4.00e-13]---[5.00e-10]---[1.00e-08	cd01926 cyclophilin_ABH_like cyclophilin_ABH_like Cyclophilin A B and H-like cyclophilin-type peptidylprolyl cis- trans isomerase (PPIase) domain. This family represents the archetypal cystolic cyclophilin similar to human cyclophilins A B and H. PPIase is an enzyme which accelerates protein folding by catalyzing the cis-trans isomerization of the peptide bonds preceding proline residues. These e…	GO:0000413]---[GO:0006457	protein peptidyl-prolyl isomerization]---[protein folding	GO:0003755	peptidyl-prolyl cis-trans isomerase activity	-	-	-	-	-	257	+	2	0.0071716	0
Cluster-917.29529	5632	UniRef90_A0A0J7KFZ4	987	5e-96	818	17.5249	41.3203	1	2	Enzymatic polyprotein endonuclease reverse	Lasius niger	-	-	GO:0004519	endonuclease activity	-	-	cd01647]---[cd03715]---[pfam00078]---[cd01645]---[cd03714	5220-5630]---[5139-5630]---[5268-5630]---[5139-5630]---[5421-5630	3.00e-47]---[3.00e-25]---[4.00e-15]---[3.00e-14]---[2.00e-07	cd01647 RT_LTR RT_LTR Reverse transcriptases (RTs) from retrotransposons and retroviruses which have long terminal repeats (LTRs) in their DNA copies but not in their RNA template. RT catalyzes DNA replication from an RNA template and is responsible for the replication of retroelements. An RT gene is usually indicative of a mobile element such as a retrotransposon or retrovirus. RTs are present i…	-	-	-	-	-	-	-	-	-	360	+	2	0.00103615	0
Cluster-917.21587	3036	UniRef90_UPI000623D52D	1923	0	726	63.3399	88.292	1	1	PREDICTED CAP-Gly domain-containing linker protein 1-like	Bombus	-	-	-	-	-	-	TIGR04523]---[TIGR04523]---[TIGR04523]---[TIGR04523]---[COG1196]---[COG1196]---[COG1196]---[COG1196]---[COG1196]---[COG1196]---[COG0419]---[COG0419]---[COG0419]---[COG0419]---[COG0419]---[PRK03918]---[PRK03918]---[PRK03918]---[PRK03918]---[PRK03918]---[PRK03918]---[PTZ00440]---[PTZ00440]---[PTZ00440]---[PTZ00440]---[PTZ00440]---[PTZ00440]---[TIGR02168]---[TIGR02168]---[TIGR02168]---[TIGR02168]---…	59-1822]---[32-1453]---[116-1819]---[32-1180]---[2-1180]---[188-1438]---[98-1081]---[239-1225]---[17-871]---[668-1819]---[119-1957]---[23-1690]---[20-1687]---[2-1105]---[311-1702]---[125-1219]---[308-1222]---[161-1231]---[128-1213]---[119-1081]---[20-850]---[20-1645]---[41-1693]---[155-1711]---[131-1213]---[134-1222]---[155-1462]---[5-1006]---[17-1702]---[131-1036]---[263-1132]---[290-1201]---[20…	1.00e-32]---[2.00e-26]---[9.00e-25]---[9.00e-22]---[1.00e-25]---[3.00e-21]---[8.00e-20]---[7.00e-19]---[3.00e-14]---[1.00e-06]---[3.00e-20]---[9.00e-20]---[1.00e-19]---[6.00e-13]---[1.00e-11]---[9.00e-18]---[8.00e-15]---[3.00e-14]---[6.00e-13]---[1.00e-12]---[2.00e-08]---[2.00e-16]---[5.00e-13]---[1.00e-11]---[1.00e-09]---[1.00e-07]---[2.00e-07]---[3.00e-15]---[6.00e-15]---[6.00e-15]---[7.00e-12]…	TIGR04523 conserved_hypothetical_protein helix-rich Mycoplasma protein. Members of this family occur strictly within a subset of Mycoplasma species. Members average 750 amino acids in length including signal peptide. Sequences are predicted (Jpred 3) to be almost entirely alpha-helical. These sequences show strong periodicity (consistent with long alpha helical structures) and low complexity rich…	GO:0007094]---[GO:0007130	mitotic cell cycle spindle assembly checkpoint]---[synaptonemal complex assembly	GO:0003774	motor activity	GO:0016459]---[GO:0048786]---[GO:0000795	myosin complex]---[presynaptic active zone]---[synaptonemal complex	-	-	-	657	+	1	0.0982603	0
Cluster-917.8170	1161	UniRef90_A0A0M9ABN7	243	5e-49	167	20.9302	48.503	1	0	RNA-binding protein 1	Melipona quadrifasciata	-	-	GO:0003676]---[GO:0000166	nucleic acid binding]---[nucleotide binding	-	-	cd12373]---[cd12646]---[cd12645]---[cd12338]---[cd12599]---[smart00360]---[cd12337]---[cd00590]---[cd12597]---[pfam00076]---[cd12312]---[cd12595]---[cd12382]---[cd12598]---[cd12240]---[cd12594]---[cd12341]---[cd12559]---[cd12596]---[COG0724	160-369]---[160-369]---[157-369]---[160-369]---[163-369]---[160-363]---[160-369]---[163-366]---[160-366]---[163-360]---[163-366]---[160-366]---[160-369]---[160-366]---[163-369]---[160-366]---[157-357]---[163-366]---[160-366]---[148-369	1.00e-45]---[5.00e-34]---[2.00e-32]---[4.00e-23]---[8.00e-22]---[6.00e-19]---[9.00e-19]---[1.00e-17]---[2.00e-17]---[4.00e-17]---[1.00e-15]---[3.00e-15]---[8.00e-14]---[2.00e-13]---[1.00e-12]---[2.00e-12]---[2.00e-12]---[3.00e-12]---[4.00e-12]---[1.00e-11	cd12373 RRM_SRSF3_like RNA recognition motif in serine/arginine-rich splicing factor 3 (SRSF3) and similar proteins. This subfamily corresponds to the RRM of two serine/arginine (SR) proteins serine/arginine-rich splicing factor 3 (SRSF3) and serine/arginine-rich splicing factor 7 (SRSF7). SRSF3 also termed pre-mRNA-splicing factor SRp20 modulates alternative splicing by interacting with RNA cis-…	-	-	GO:0003676	nucleic acid binding	-	-	-	-	-	187	+	0	0.0611822	0
Cluster-917.25912	12745	UniRef90_A0A0L7R7X5	4050	0	1350	31.7772	100	1	1	WD repeat-containing protein 19 (Fragment)	Apidae	-	-	-	-	-	-	cd00204]---[cd00204]---[cd00204]---[cd00992]---[COG2319]---[smart00228]---[PHA02876]---[PHA02876]---[PHA02876]---[COG0666]---[COG0666]---[COG0666]---[PHA03095]---[PHA03095]---[pfam12796]---[pfam12796]---[PHA03100]---[PHA03100]---[PHA02878]---[PHA02878]---[cd00200]---[PHA02874]---[PHA02874]---[pfam00595]---[cd00136]---[cd00988]---[PHA02875]---[PHA02875	1215-1598]---[1419-1703]---[1041-1397]---[1944-2222]---[8090-9193]---[1941-2228]---[1077-1661]---[1206-1712]---[1173-1658]---[1266-1691]---[1209-1598]---[978-1550]---[1050-1676]---[1203-1697]---[1248-1628]---[1176-1427]---[1191-1643]---[1176-1631]---[1245-1601]---[1173-1661]---[8105-9124]---[1275-1700]---[1179-1742]---[1950-2219]---[2061-2222]---[2082-2228]---[1242-1694]---[1077-1781	3.00e-23]---[5.00e-12]---[9.00e-10]---[1.00e-15]---[3.00e-14]---[7.00e-14]---[1.00e-11]---[3.00e-08]---[6.00e-08]---[3.00e-11]---[1.00e-09]---[9.00e-07]---[5.00e-11]---[9.00e-11]---[2.00e-10]---[4.00e-07]---[2.00e-09]---[3.00e-09]---[3.00e-09]---[2.00e-07]---[4.00e-09]---[4.00e-09]---[2.00e-08]---[5.00e-08]---[2.00e-07]---[3.00e-06]---[4.00e-06]---[5.00e-06	cd00204 ANK ankyrin repeats ankyrin repeats mediate protein-protein interactions in very diverse families of proteins. The number of ANK repeats in a protein can range from 2 to over 20 (ankyrins for example). ANK repeats may occur in combinations with other types of domains. The structural repeat unit contains two antiparallel helices and a beta-hairpin repeats are stacked in a superhelical arra…	-	-	GO:0005515	protein binding	-	-	-	-	-	1376	+	1	1.83917e-05	0
Cluster-917.7283	2361	UniRef90_UPI00022C93AD	429	9e-85	544	18.1703	26.2868	1	0	PREDICTED fatty-acid amide hydrolase 2-like isoform X1	Bombus	-	-	-	-	-	-	COG0154]---[PRK09201]---[PRK06169]---[pfam01425]---[TIGR02715]---[PRK06170	583-873]---[730-849]---[715-858]---[628-825]---[730-849]---[730-873	6.00e-10]---[1.00e-09]---[6.00e-07]---[1.00e-06]---[3.00e-06]---[4.00e-06	COG0154 GatA Asp-tRNAAsn/Glu-tRNAGln amidotransferase A subunit and related amidases Translation ribosomal structure and biogenesis .]---[PRK09201 PRK09201 amidase Provisional.]---[PRK06169 PRK06169 putative amidase Provisional.]---[pfam01425 Amidase Amidase. ]---[TIGR02715 Glu-tRNAGln_amidotransferase_A_subunit amidohydrolase AtzE family. Members of this protein family are aminohydrolases relate…	-	-	-	-	-	-	-	-	-	143	+	0	0.0119721	0
Cluster-917.14106	5123	UniRef90_A0A088A7W1	2220	0	739	43.334	100	1	1	Uncharacterized protein	Apoidea	-	-	GO:0005525]---[GO:0003924	GTP binding]---[GTPase activity	-	-	cd08771]---[pfam01031]---[smart00053]---[COG0699]---[pfam00350]---[pfam02212]---[smart00302]---[pfam00856	332-1171]---[941-1750]---[266-1027]---[527-2446]---[347-916]---[2198-2467]---[2192-2467]---[3460-3741	2.00e-116]---[4.00e-114]---[4.00e-92]---[8.00e-56]---[3.00e-51]---[2.00e-31]---[1.00e-26]---[3.00e-06	cd08771 DLP_1 Dynamin_like protein family includes dynamins and Mx proteins. The dynamin family of large mechanochemical GTPases includes the classical dynamins and dynamin-like proteins (DLPs) that are found throughout the Eukarya. These proteins catalyze membrane fission during clathrin-mediated endocytosis. Dynamin consists of five domains an N-terminal G domain that binds and hydrolyzes GTP a…	-	-	GO:0005525]---[GO:0003924]---[GO:0005515	GTP binding]---[GTPase activity]---[protein binding	-	-	-	-	-	756	+	1	0.00319716	0
Cluster-917.23496	1030	UniRef90_UPI000623F643	171	2e-26	923	16.6019	6.17551	1	1	PREDICTED aminopeptidase N-like	Bombus impatiens	-	-	-	-	-	-	-	-	-	-	-	-	-	-	-	-	-	-	-	65	+	1	0.300391	0
Cluster-917.31952	2353	UniRef90_UPI00022C958D	84	3e-06	394	3.56991	7.1066	1	0	PREDICTED G-protein coupled receptor moody isoform X1	Bombus	-	-	-	-	-	-	-	-	-	-	-	-	-	-	-	-	-	-	-	107	+	0	0.000459535	0
Cluster-917.30507	2068	-	-	-	-	-	-	-	-	-	-	-	-	-	-	-	-	-	-	-	-	-	-	-	-	-	-	-	-	-	102	-	0	5.05595e-05	0
Cluster-917.30738	933	UniRef90_UPI00022CA067	546	5e-94	190	58.5209	95.7895	1	1	PREDICTED protein tantalus-like	Bombus	-	-	-	-	-	-	-	-	-	-	-	-	-	-	-	-	-	-	-	182	+	1	0.0243063	0
Cluster-917.12848	1817	UniRef90_A0A0M8ZPB1	987	0	335	54.3203	98.209	1	0	ATP-dependent (S)-NAD(P)H-hydrate dehydratase	Apidae	-	-	GO:0052855	ADP-dependent NAD(P)H-hydrate dehydratase activity	-	-	cd01171]---[COG0063]---[pfam01256]---[TIGR00196]---[PRK10565	481-1302]---[481-1323]---[505-1308]---[424-1320]---[475-1305	4.00e-74]---[4.00e-61]---[1.00e-50]---[1.00e-48]---[1.00e-18	cd01171 YXKO-related B.subtilis YXKO protein of unknown function and related proteins. Based on the conservation of the ATP binding site the substrate binding site and the Mg2 binding site and structural homology this group is a member of the ribokinase-like superfamily.]---[COG0063 COG0063 Predicted sugar kinase Carbohydrate transport and metabolism .]---[pfam01256 Carb_kinase Carbohydrate kinas…	-	-	GO:0052855	ADP-dependent NAD(P)H-hydrate dehydratase activity	-	-	-	-	-	399	+	0	0.00658674	0
Cluster-917.9737	3428	UniRef90_UPI00022CA957	1758	0	1368	51.2835	42.8363	1	2	PREDICTED DNA (cytosine-5)-methyltransferase PliMCI-like isoform X1	Bombus	-	-	-	-	-	-	cd04760]---[pfam12047]---[pfam01426]---[smart00439]---[cd04370]---[pfam02008]---[COG0270]---[pfam00145]---[cd00315]---[TIGR00675]---[cd04712]---[cd04717]---[cd04713	1668-2045]---[618-1019]---[1671-2051]---[1674-2051]---[1671-2042]---[1350-1478]---[2152-2340]---[2077-2325]---[2104-2325]---[2158-2319]---[1671-2021]---[1668-1943]---[1638-1934	2.00e-41]---[3.00e-33]---[6.00e-25]---[9.00e-23]---[1.00e-17]---[5.00e-16]---[3.00e-15]---[3.00e-14]---[6.00e-13]---[8.00e-12]---[3.00e-09]---[1.00e-07]---[8.00e-06	cd04760 BAH_Dnmt1_I BAH or Bromo Adjacent Homology domain first copy present in DNA (Cytosine-5)-methyltransferases from Bilateria Dnmt1 and similar proteins. DNA methylation or the covalent addition of a methyl group to cytosine within the context of the CpG dinucleotide has profound effects on the genome. These effects include transcriptional repression via inhibition of transcription factor bi…	-	-	GO:0003682]---[GO:0003677]---[GO:0008270	chromatin binding]---[DNA binding]---[zinc ion binding	-	-	-	-	-	621	+	2	0.0125443	0
Cluster-917.4038	2189	-	-	-	-	-	-	-	-	-	-	-	-	-	-	-	-	-	-	-	-	-	-	-	-	-	-	-	-	-	201	+	2	0.000168346	0
Cluster-22.0	963	UniRef90_A0A0N0BJT1	450	2e-15	184	46.729	82.6087	-1	1	Uncharacterized protein	Melipona quadrifasciata	GO:0015074]---[GO:0006313	DNA integration]---[transposition, DNA-mediated	GO:0003677	DNA binding	-	-	-	-	-	-	-	-	-	-	-	-	-	-	-	66	+	2	3.50566e-05	0
Cluster-917.17155	750	UniRef90_UPI000623EED2	111	3e-06	197	14.8	18.7817	1	1	PREDICTED uncharacterized protein LOC105681050	Bombus impatiens	-	-	-	-	-	-	-	-	-	-	-	-	-	-	-	-	-	-	-	119	+	2	0.00519777	0
Cluster-917.13523	10852	UniRef90_UPI000623CF6B	1446	0	868	13.3247	55.53	1	2	PREDICTED uncharacterized protein LOC100743444 isoform X1	Apoidea	-	-	-	-	-	-	cd10975]---[cd10974]---[cd10919]---[cd10585]---[cd10967]---[cd10941]---[cd10976]---[pfam01522]---[TIGR03006]---[cd10917	768-1556]---[768-1556]---[768-1556]---[774-1169]---[777-1094]---[759-1280]---[933-1562]---[774-1151]---[831-1208]---[777-1103	7.00e-133]---[3.00e-101]---[2.00e-97]---[1.00e-13]---[3.00e-12]---[2.00e-10]---[4.00e-10]---[6.00e-09]---[1.00e-07]---[2.00e-06	cd10975 CE4_CDA_like_2 Putative catalytic domain of chitin deacetylase-like proteins. Chitin deacetylases (CDAs EC 3.5.1.41) are secreted metalloproteins belonging to a family of extracellular chitin-modifying enzymes that catalyze the N-deacetylation of chitin a beta-1 4-linked N-acetylglucosamine polymer to form chitosan a polymer of beta-(1 4)-linked d-glucosamine residues. CDAs have been isol…	GO:0005975	carbohydrate metabolic process	GO:0016810	hydrolase activity, acting on carbon-nitrogen (but not peptide) bonds	-	-	-	-	-	515	+	2	4.07567e-05	0
Cluster-917.9709	817	-	-	-	-	-	-	-	-	-	-	-	-	-	-	-	-	-	-	-	-	-	-	-	-	-	-	-	-	-	186	-	2	0.992473	0
Cluster-917.3719	1605	UniRef90_A0A023EYP7	351	3e-22	1039	21.8692	12.897	1	0	Putative non-ltr retrotransposon r1bmks orf2 protein (Fragment)	Triatoma infestans	-	-	-	-	-	-	-	-	-	-	-	-	-	-	-	-	-	-	-	185	+	1	0.467883	0
Cluster-917.19110	2271	UniRef90_A0A087ZZF4	1482	0	517	65.2576	96.325	1	0	Uncharacterized protein	Apidae	-	-	-	-	GO:0016021	integral to membrane	COG0814]---[pfam01490	568-1659]---[556-1662	1.00e-12]---[2.00e-11	COG0814 SdaC Amino acid permeases Amino acid transport and metabolism .]---[pfam01490 Aa_trans Transmembrane amino acid transporter protein. This transmembrane region is found in many amino acid transporters including UNC-47 and MTR. UNC-47 encodes a vesicular amino butyric acid (GABA) transporter (VGAT). UNC-47 is predicted to have 10 transmembrane domains. MTR is a N system amino acid transport…	-	-	-	-	-	-	-	-	-	496	+	0	0.00390145	0
Cluster-917.17557	2211	UniRef90_UPI000619D128	1695	0	567	76.6621	99.6473	1	0	PREDICTED cilia- and flagella-associated protein 45-like isoform X1	Bombus	-	-	-	-	-	-	pfam13868]---[pfam13868]---[COG0419]---[COG0419]---[COG0419]---[COG0419]---[COG1196]---[COG1196]---[pfam02463]---[PRK03918]---[TIGR02169]---[PTZ00121	1006-2127]---[766-1890]---[805-2088]---[769-2142]---[766-2142]---[769-1893]---[1174-2154]---[808-1797]---[1174-2160]---[772-1896]---[766-1473]---[775-1485	2.00e-56]---[1.00e-11]---[4.00e-12]---[5.00e-11]---[7.00e-10]---[5.00e-09]---[2.00e-08]---[6.00e-06]---[4.00e-08]---[5.00e-07]---[6.00e-06]---[1.00e-05	pfam13868 Trichoplein tumor suppressor Mitostatin. Trichoplein or mitostatin was first defined as a meiosis-specific nuclear structural protein. It has since been linked with mitochondrial movement. It is associated with the mitochondrial outer membrane and over-expression leads to reduction in mitochondrial motility whereas lack of it enhances mitochondrial movement. The activity appears to be m…	-	-	-	-	-	-	-	-	-	573	+	0	0.0101917	0
Cluster-917.7102	1144	-	-	-	-	-	-	-	-	-	-	-	-	-	-	-	-	-	-	-	-	-	-	-	-	-	-	-	-	-	119	+	1	0.00541646	0
Cluster-917.5704	4938	UniRef90_A0A087ZYH0	825	0	370	16.7072	73.5135	-1	2	Uncharacterized protein	Apoidea	-	-	GO:0004930	G-protein coupled receptor activity	GO:0016021	integral to membrane	pfam00001	3929-4540	2e-19	pfam00001 7tm_1 7 transmembrane receptor (rhodopsin family). This family contains amongst other G-protein-coupled receptors (GCPRs) members of the opsin family which have been considered to be typical members of the rhodopsin superfamily. They share several motifs mainly the seven transmembrane helices GCPRs of the rhodopsin superfamily. All opsins bind a chromophore such as 11-cis-retinal. The f…	GO:0007186	G-protein coupled receptor signaling pathway	GO:0004930	G-protein coupled receptor activity	GO:0016021	integral to membrane	-	-	-	359	-	2	0.00082582	0
Cluster-917.35190	2273	UniRef90_A0A088A4B3	879	0	293	38.6714	100	-1	0	Uncharacterized protein	Apidae	GO:0006511	ubiquitin-dependent protein catabolic process	-	-	-	-	pfam03152]---[COG5140]---[PLN03086]---[cd00051]---[pfam13499]---[pfam13833	1590-2117]---[1275-2156]---[1485-2045]---[967-1134]---[976-1134]---[997-1134	4.00e-95]---[1.00e-68]---[4.00e-26]---[2.00e-11]---[3.00e-09]---[3.00e-06	pfam03152 UFD1 Ubiquitin fusion degradation protein UFD1. Post-translational ubiquitin-protein conjugates are recognized for degradation by the ubiquitin fusion degradation (UFD) pathway. Several proteins involved in this pathway have been identified. This family includes UFD1 a 40kD protein that is essential for vegetative cell viability. The human UFD1 gene is expressed at high levels during em…	GO:0006511	ubiquitin-dependent protein catabolic process	GO:0005509	calcium ion binding	-	-	-	-	-	311	-	0	0.0102688	0
Cluster-917.28236	9036	UniRef90_UPI00021A8878	231	1e-22	165	2.55644	47.8788	-1	1	PREDICTED 60S ribosomal protein L12	Bombus	-	-	-	-	-	-	PLN03072]---[PTZ00105]---[PTZ00105]---[smart00649]---[cd00349]---[COG0080	276-506]---[276-506]---[145-222]---[276-509]---[276-509]---[276-479	1.00e-21]---[1.00e-21]---[9.00e-06]---[6.00e-13]---[5.00e-12]---[1.00e-06	PLN03072 PLN03072 60S ribosomal protein L12 Provisional.]---[PTZ00105 PTZ00105 60S ribosomal protein L12 Provisional.]---[smart00649 RL11 Ribosomal protein L11/L12. ]---[cd00349 Ribosomal_L11 Ribosomal protein L11. Ribosomal protein L11 together with proteins L10 and L7/L12 and 23S rRNA form the L7/L12 stalk on the surface of the large subunit of the ribosome. The homologous eukaryotic cytoplasmi…	-	-	-	-	-	-	-	-	-	144	+	2	3.68531e-05	0
Cluster-917.33751	609	-	-	-	-	-	-	-	-	-	-	-	-	-	-	-	-	-	-	-	-	-	-	-	-	-	-	-	-	-	132	-	2	0.55233	0
Cluster-698.0	770	UniRef90_UPI00021A814C	279	2e-36	93	36.2338	100	-1	0	PREDICTED PCNA-associated factor-like	Bombus	-	-	-	-	-	-	-	-	-	-	-	-	-	-	-	-	-	-	-	94	-	0	0.136738	0
Cluster-3045.0	757	UniRef90_B7S8P8	162	5e-12	1380	21.4003	3.91304	-1	1	Retroelement polyprotein	Glyptapanteles flavicoxis	GO:0015074	DNA integration	GO:0003676]---[GO:0008270	nucleic acid binding]---[zinc ion binding	-	-	-	-	-	-	-	-	-	-	-	-	-	-	-	104	+	0	0.00127086	0
TranscriptName: transcript ID as in the assembly fasta file
TransLength: transcript length in nucleotides units
HSPNameUf: hit sequence ID (HSP) with lowest e-value as given from the blastx output against UniRef
HSPLengthUf: corresponding length (in nucleotides) of the HSP
HSPEvalueUf: e-value assigned to the HSP
HITLengthUf: length of the HIT as given from BLASTx output
QCoverageUf: percentage of the query (transcript) covered from the HSP
HCoverageUf: percentage the HSP covers the HIT
DescriptionUf: description of the HSP
Taxonomy: taxonomic group or species corresponding to the UniRef result
BPId: Biological processes IDs corresponding to the lowest e-value result between SwissProt and UniRef (separated by ]---[)
BPDesc: Biological processes descriptions as in BPId
MFId: molecular functions IDs with same sorting as in BPId
MFDesc: molecular descriptions with same sorting as in BPId
domBPId: Biological processes IDs corresponding to the results of rpsblast against pfam domains (each pfam may contain more GO terms separated with ';'. Pfam results are in turn separated by ]---[)
domBPDesc: Biological processes descriptions with same sorting as in domBPId
domMFId: molecular functions IDs with same sorting as in domBPId
domMFDesc: molecular descriptions with same sorting as in domBPId
LongOrfLength: length of the longest ORF as found from dna2pep
LongOrfStrand: strand of the longest ORF as found from dna2pep
LongOrfFrame: frame of the longest ORF as found from dna2pep
ProbToBeNonCoding: probability of the sequence be non-coding from Portrait
lncRNA4Annocript: Annocript's heuristic analysis. Score 1 means it is a lncRNA
