# Supplementary material for: Gene expression and epigenetics reveal species-specific mechanisms acting upon common molecular pathways in the evolution of task division in bees
Source: Sci Rep. 2021 Feb 11;11:3654. doi: 10.1038/s41598-020-75432-8 (PMC7878513; doi:10.1038/s41598-020-75432-8)
Supplement: Supplementary file 3 — Supplementary Information 3. [file 41598_2020_75432_MOESM3_ESM.xls]

## Sheet: Bt_For-UPp1-3_annotation.txt
S3 - Supplementary Table		Genes highly expressed in B. terrestris foragers.
		Columns description are below the Table.
TranscriptName	TransLength	HSPNameUf	HSPLengthUf	HSPEvalueUf	HITLengthUf	QCoverageUf	HCoverageUf	StrandUf	FrameUf	DescriptionUf	Taxonomy	BPId	BPDesc	MFId	MFDesc	CCId	CCDesc	CDName	CDStartEnd	CDEvalue	CDDesc	domBPId	domBPDesc	domMFId	domMFDesc	domCCId	domCCDesc	OtherNCName	OtherNCEvalue	OtherNCDesc	LongOrfLength	LongOrfStrand	LongOrfFrame	ProbToBeNonCoding	lncRNA4Annocript
Cluster-917.15398	1622	UniRef90_A0A0J7KKF9	288	2e-27	125	17.7559	76.8	-1	0	Uncharacterized protein	Lasius niger	-	-	-	-	-	-	-	-	-	-	-	-	-	-	-	-	-	-	-	112	-	0	0.0230298	0
Cluster-917.18996	2389	-	-	-	-	-	-	-	-	-	-	-	-	-	-	-	-	-	-	-	-	-	-	-	-	-	-	-	-	-	126	+	2	0.00111135	0
Cluster-917.29249	1349	-	-	-	-	-	-	-	-	-	-	-	-	-	-	-	-	-	-	-	-	-	-	-	-	-	-	-	-	-	103	+	0	0.206844	0
Cluster-917.15970	2589	-	-	-	-	-	-	-	-	-	-	-	-	-	-	-	-	-	-	-	-	-	-	-	-	-	-	-	-	-	131	-	0	0.0181902	0
Cluster-917.14920	6874	UniRef90_UPI000623F65F	4416	0	1438	64.2421	100	1	1	PREDICTED transmembrane protein 132C isoform X2	Bombus	-	-	-	-	-	-	-	-	-	-	-	-	-	-	-	-	-	-	-	1483	+	1	0.00216972	0
Cluster-917.9876	1444	UniRef90_UPI00022C993B	612	2e-81	482	42.3823	32.3651	-1	1	PREDICTED dihydrolipoyllysine-residue succinyltransferase component of 2-oxoglutarate dehydrogenase complex mitochondrial	Bombus	-	-	-	-	-	-	cd06849]---[PRK05704]---[PTZ00144]---[TIGR01347]---[COG0508]---[PRK11856]---[pfam00364]---[PRK11855]---[PRK11855]---[PRK14875]---[cd06663]---[PLN02744]---[cd06850]---[PRK11854]---[PRK11854]---[PLN02226]---[COG0511]---[PRK09282]---[TIGR02927]---[TIGR02927]---[PRK06302]---[TIGR01349	130-348]---[112-345]---[112-390]---[115-345]---[118-351]---[121-351]---[130-348]---[118-354]---[118-351]---[115-351]---[130-345]---[136-408]---[130-300]---[148-354]---[148-354]---[118-354]---[130-354]---[130-354]---[118-345]---[130-342]---[139-285]---[229-345	4.00e-19]---[3.00e-18]---[5.00e-18]---[3.00e-17]---[4.00e-17]---[6.00e-16]---[3.00e-14]---[9.00e-12]---[3.00e-10]---[7.00e-09]---[2.00e-08]---[4.00e-08]---[2.00e-07]---[4.00e-07]---[4.00e-07]---[5.00e-07]---[6.00e-07]---[1.00e-06]---[2.00e-06]---[9.00e-06]---[3.00e-06]---[4.00e-06	cd06849 lipoyl_domain Lipoyl domain of the dihydrolipoyl acyltransferase component (E2) of 2-oxo acid dehydrogenases. 2-oxo acid dehydrogenase multienzyme complexes like pyruvate dehydrogenase (PDH) 2-oxoglutarate dehydrogenase (OGDH) and branched-chain 2-oxo acid dehydrogenase (BCDH) contain at least three different enzymes 2-oxo acid dehydrogenase (E1) dihydrolipoyl acyltransferase (E2) and dih…	-	-	-	-	-	-	-	-	-	167	-	1	0.546453	0
Cluster-917.24185	5116	UniRef90_UPI00021A7EE5	1176	0	405	22.9867	96.7901	1	0	PREDICTED maternal protein exuperantia	Bombus terrestris	-	-	-	-	-	-	-	-	-	-	-	-	-	-	-	-	-	-	-	408	+	0	0.000147108	0
Cluster-917.29437	835	-	-	-	-	-	-	-	-	-	-	-	-	-	-	-	-	-	-	-	-	-	-	-	-	-	-	-	-	-	148	-	1	0.00478834	0
Cluster-917.25919	6656	UniRef90_A0A088AVT6	1854	0	1063	27.8546	57.9492	-1	0	Uncharacterized protein	Apoidea	-	-	GO:0016874]---[GO:0004842	ligase activity]---[ubiquitin-protein ligase activity	-	-	cd00078]---[smart00119]---[COG5021]---[pfam00632]---[cd00200]---[cd00200]---[cd00200]---[cd00200]---[COG2319]---[COG2319]---[COG2319]---[pfam08606]---[smart00320]---[pfam00400]---[PTZ00421]---[smart00504	751-1899]---[754-1827]---[745-1956]---[745-1716]---[5026-5907]---[5134-5880]---[5026-5760]---[5017-5478]---[5026-5859]---[5215-5838]---[5017-5955]---[6200-6409]---[5272-5379]---[5272-5379]---[5389-5751]---[6401-6535	2.00e-127]---[5.00e-90]---[2.00e-84]---[6.00e-81]---[6.00e-51]---[8.00e-46]---[8.00e-45]---[3.00e-15]---[3.00e-31]---[1.00e-28]---[4.00e-28]---[6.00e-30]---[2.00e-06]---[2.00e-06]---[3.00e-06]---[6.00e-06	cd00078 HECTc HECT domain C-terminal catalytic domain of a subclass of Ubiquitin-protein ligase (E3). It binds specific ubiquitin-conjugating enzymes (E2) accepts ubiquitin from E2 transfers ubiquitin to substrate lysine side chains and transfers additional ubiquitin molecules to the end of growing ubiquitin chains.]---[smart00119 HECTc Domain Homologous to E6-AP Carboxyl Terminus with. E3 ubiqui…	-	-	GO:0004842]---[GO:0005515	ubiquitin-protein ligase activity]---[protein binding	-	-	-	-	-	630	-	0	0.0425338	0
Cluster-2720.0	8228	UniRef90_UPI0006152106	4026	0	1453	48.9305	90.4336	1	1	PREDICTED rap guanine nucleotide exchange factor 2 isoform X7	Megachile rotundata	-	-	-	-	-	-	cd00155]---[smart00147]---[pfam00617]---[cd01785]---[cd00992]---[smart00228]---[cd06224]---[smart00229]---[pfam00618]---[cd01768]---[smart00314]---[pfam00595]---[cd00136]---[smart00100]---[cd00038	4142-4756]---[4142-4756]---[4145-4702]---[3815-4075]---[3086-3331]---[3083-3337]---[2762-3079]---[2744-3079]---[2759-3010]---[3824-4075]---[3818-4078]---[3095-3331]---[3128-3331]---[2345-2689]---[2342-2671	2.00e-62]---[8.00e-62]---[3.00e-60]---[4.00e-41]---[8.00e-16]---[2.00e-13]---[6.00e-13]---[3.00e-12]---[7.00e-12]---[6.00e-11]---[6.00e-11]---[2.00e-10]---[1.00e-08]---[2.00e-06]---[2.00e-06	cd00155 RasGEF Guanine nucleotide exchange factor for Ras-like small GTPases. Small GTP-binding proteins of the Ras superfamily function as molecular switches in fundamental events such as signal transduction cytoskeleton dynamics and intracellular trafficking. Guanine-nucleotide-exchange factors (GEFs) positively regulate these GTP-binding proteins in response to a variety of signals. GEFs catal…	GO:0007264	small GTPase mediated signal transduction	GO:0005085]---[GO:0005515	guanyl-nucleotide exchange factor activity]---[protein binding	-	-	-	-	-	1366	+	1	0.00148289	0
Cluster-917.24393	1978	-	-	-	-	-	-	-	-	-	-	-	-	-	-	-	-	-	-	-	-	-	-	-	-	-	-	-	-	-	116	-	0	0.00254382	0
Cluster-917.18430	11344	UniRef90_UPI0003DE8FB8	8769	0	3158	77.3008	92.4003	1	0	PREDICTED unconventional myosin-XV isoform X1	Apoidea	-	-	-	-	-	-	cd01387]---[cd01387]---[smart00242]---[smart00242]---[cd00124]---[cd00124]---[cd01381]---[cd01381]---[cd14883]---[cd14883]---[COG5022]---[COG5022]---[pfam00063]---[pfam00063]---[cd01377]---[cd01377]---[cd01385]---[cd01385]---[cd01380]---[cd01380]---[cd14873]---[cd14873]---[cd01378]---[cd01378]---[cd14896]---[cd14896]---[cd01383]---[cd01383]---[cd01379]---[cd01379]---[cd01384]---[cd01384]---[cd148…	1237-2733]---[747-1238]---[1141-2757]---[702-1238]---[1237-2733]---[747-1238]---[1237-2733]---[747-1238]---[1237-2733]---[750-1238]---[1141-3108]---[708-1238]---[1237-2733]---[714-1238]---[1237-2733]---[747-1238]---[1237-2733]---[747-1238]---[1237-2733]---[750-1238]---[1234-2733]---[747-1238]---[1237-2733]---[762-1238]---[1234-2733]---[747-1238]---[1237-2733]---[750-1238]---[1237-2733]---[765-123…	0.00e+00]---[2.00e-74]---[0.00e+00]---[5.00e-59]---[0.00e+00]---[5.00e-50]---[0.00e+00]---[2.00e-52]---[2.00e-172]---[4.00e-48]---[1.00e-168]---[2.00e-45]---[6.00e-168]---[4.00e-47]---[6.00e-165]---[1.00e-41]---[1.00e-162]---[9.00e-37]---[6.00e-159]---[5.00e-39]---[2.00e-157]---[4.00e-33]---[4.00e-154]---[2.00e-44]---[5.00e-151]---[2.00e-29]---[3.00e-148]---[2.00e-35]---[4.00e-147]---[5.00e-38]--…	cd01387 MYSc_Myo15 class XV mammal-like myosin motor domain. The class XV myosins are monomeric. In vertebrates myosin XV appears to be expressed in sensory tissue and play a role in hearing. The catalytic (head) domain has ATPase activity and belongs to the larger group of P-loop NTPases. C-terminal to the head domain are 2 MyTH4 domain a FERM domain and a SH3 domain. Myosins are actin-dependent…	-	-	GO:0003774]---[GO:0005524	motor activity]---[ATP binding	GO:0016459	myosin complex	-	-	-	2923	+	0	0.000118458	0
Cluster-917.27447	384	UniRef90_UPI000623FAC8	381	2e-65	2320	99.2188	5.47414	-1	2	PREDICTED microtubule-associated protein futsch-like isoform X3	Bombus impatiens	-	-	-	-	-	-	-	-	-	-	-	-	-	-	-	-	-	-	-	127	-	2	0.941243	0
Cluster-917.27236	3708	-	-	-	-	-	-	-	-	-	-	-	-	-	-	-	-	-	-	-	-	-	-	-	-	-	-	-	-	-	148	-	0	0.0195326	0
Cluster-917.11407	782	UniRef90_UPI000623BB4D	330	1e-46	636	42.1995	17.4528	1	2	PREDICTED dual specificity protein phosphatase 10	Bombus	-	-	-	-	-	-	-	-	-	-	-	-	-	-	-	-	-	-	-	141	+	2	0.876429	0
Cluster-917.23697	18421	UniRef90_UPI00022C90A9	5037	0	1681	27.3438	100	1	2	PREDICTED ras-responsive element-binding protein 1-like isoform X1	Bombus	-	-	-	-	-	-	cd01410]---[cd01407]---[cd00296]---[pfam01762]---[COG0846]---[cd01413]---[PRK00481]---[PRK14138]---[sd00017]---[sd00017]---[sd00017]---[sd00017]---[sd00017]---[sd00017]---[sd00017]---[cd01411]---[cd01412]---[cd01409]---[pfam02146]---[cd01408]---[PLN03133]---[PTZ00409]---[sd00019]---[sd00019]---[sd00019]---[sd00019]---[sd00019]---[PTZ00408	10255-10884]---[10252-10887]---[10255-10887]---[16241-16801]---[10204-10911]---[10255-10899]---[10216-10911]---[10210-10911]---[183-437]---[3735-4067]---[1452-1688]---[4545-4694]---[3738-3887]---[4545-4694]---[171-356]---[10258-10911]---[10237-10887]---[10570-10911]---[10585-10866]---[10228-10887]---[16175-16747]---[10291-10911]---[294-437]---[3738-3887]---[4548-4694]---[1548-1688]---[186-356]---…	7.00e-69]---[2.00e-47]---[8.00e-39]---[3.00e-35]---[1.00e-30]---[3.00e-28]---[2.00e-26]---[6.00e-24]---[1.00e-20]---[3.00e-16]---[5.00e-15]---[6.00e-14]---[5.00e-12]---[3.00e-11]---[7.00e-06]---[4.00e-19]---[3.00e-18]---[1.00e-15]---[1.00e-14]---[1.00e-14]---[2.00e-14]---[1.00e-13]---[1.00e-12]---[3.00e-12]---[5.00e-12]---[2.00e-09]---[1.00e-06]---[7.00e-10	cd01410 SIRT7 SIRT7 Eukaryotic and prokaryotic group (class4) which includes human sirtuin SIRT6 SIRT7 and several bacterial homologs and are members of the SIR2 family of proteins silent information regulator 2 (Sir2) enzymes which catalyze NAD -dependent protein/histone deacetylation. Sir2 proteins have been shown to regulate gene silencing DNA repair metabolic enzymes and life span.]---[cd0140…	GO:0006486	protein glycosylation	GO:0008378]---[GO:0070403	galactosyltransferase activity]---[NAD+ binding	GO:0016020	membrane	-	-	-	1683	+	2	0.000254933	0
Cluster-2993.1	971	UniRef90_A0A0L7QMI3	246	6e-16	905	25.3347	8.95028	1	2	Oxidation resistance protein 1	Habropoda laboriosa	-	-	-	-	-	-	-	-	-	-	-	-	-	-	-	-	-	-	-	86	+	2	0.122301	0
Cluster-917.25226	5497	UniRef90_UPI000619E409	3435	0	1145	62.4886	100	1	1	PREDICTED serine/threonine-protein kinase MARK2-like isoform X1	Apidae	-	-	-	-	-	-	cd14072]---[cd14071]---[cd14003]---[cd14079]---[cd14081]---[cd05117]---[smart00220]---[cd14075]---[cd14074]---[cd14073]---[cd14663]---[cd14078]---[pfam00069]---[cd14080]---[cd14077]---[cd14007]---[cd14161]---[cd14076]---[cd14099]---[cd14008	2966-3724]---[2969-3724]---[2966-3721]---[2960-3724]---[2963-3724]---[2966-3721]---[2969-3724]---[2960-3724]---[2963-3724]---[2966-3721]---[2966-3721]---[2963-3724]---[2969-3724]---[2969-3724]---[2963-3724]---[2969-3724]---[2966-3724]---[2963-3724]---[2966-3724]---[2987-3724	8.00e-176]---[3.00e-136]---[6.00e-130]---[1.00e-101]---[2.00e-99]---[3.00e-98]---[4.00e-95]---[8.00e-91]---[2.00e-89]---[5.00e-87]---[6.00e-87]---[1.00e-83]---[2.00e-83]---[2.00e-82]---[1.00e-79]---[5.00e-79]---[3.00e-72]---[3.00e-71]---[3.00e-71]---[3.00e-71	cd14072 STKc_MARK Catalytic domain of the Serine/Threonine Kinases MAP/microtubule affinity-regulating kinases. STKs catalyze the transfer of the gamma-phosphoryl group from ATP to serine/threonine residues on protein substrates. MARKs also called Partitioning-defective 1 (Par1) proteins function as regulators of diverse cellular processes in nematodes Drosophila yeast and vertebrates. They are i…	GO:0006468	protein phosphorylation	GO:0004672]---[GO:0005524	protein kinase activity]---[ATP binding	-	-	-	-	-	1151	+	1	0.000176624	0
Cluster-917.4270	1864	-	-	-	-	-	-	-	-	-	-	-	-	-	-	-	-	-	-	-	-	-	-	-	-	-	-	-	-	-	124	-	1	0.000717831	0
Cluster-917.34092	6711	UniRef90_UPI00061945E2	4782	0	1780	71.2561	88.427	-1	1	PREDICTED LOW QUALITY PROTEIN phosphatidylinositol 4-phosphate 3-kinase C2 domain-containing subunit beta	Bombus	-	-	-	-	-	-	cd05166]---[cd00895]---[cd05176]---[cd00891]---[cd05177]---[cd05165]---[cd00896]---[cd00894]---[smart00146]---[cd05174]---[cd05173]---[cd05175]---[pfam00454]---[cd04012]---[cd05167]---[cd00869]---[cd00893]---[cd05168]---[smart00145]---[cd00864	1170-2222]---[1170-2222]---[1170-2222]---[1218-2222]---[1170-2222]---[1170-2195]---[1170-2204]---[1182-2213]---[1323-1946]---[1170-2066]---[1170-2219]---[1170-2066]---[1323-1958]---[2853-3374]---[1203-1949]---[2349-2795]---[1203-1952]---[1203-1958]---[2352-2813]---[2364-2792	0.00e+00]---[5.00e-135]---[4.00e-133]---[1.00e-127]---[1.00e-106]---[9.00e-104]---[2.00e-81]---[5.00e-74]---[5.00e-70]---[2.00e-69]---[4.00e-69]---[2.00e-64]---[5.00e-63]---[5.00e-55]---[3.00e-53]---[1.00e-48]---[3.00e-46]---[2.00e-45]---[2.00e-38]---[6.00e-38	cd05166 PI3Kc_II Catalytic domain of Class II Phosphoinositide 3-kinase. PI3Ks catalyze the transfer of the gamma-phosphoryl group from ATP to the 3-hydroxyl of the inositol ring of D-myo-phosphatidylinositol (PtdIns) or its derivatives. PI3Ks play an important role in a variety of fundamental cellular processes including cell motility the Ras pathway vesicle trafficking and secretion immune cell…	-	-	GO:0016301	kinase activity	-	-	-	-	-	1517	-	1	0.110335	0
Cluster-917.3767	6151	UniRef90_UPI00021A7695	1416	0	474	23.0206	91.3502	-1	0	PREDICTED uncharacterized protein LOC100644137	Bombus terrestris	-	-	-	-	-	-	-	-	-	-	-	-	-	-	-	-	-	-	-	502	-	0	0.000495192	0
Cluster-917.24483	2634	UniRef90_UPI0006153A0D	384	4e-56	834	14.5786	15.3477	1	1	PREDICTED apoptosis-resistant E3 ubiquitin protein ligase 1 isoform X5	Megachile rotundata	-	-	-	-	-	-	-	-	-	-	-	-	-	-	-	-	-	-	-	134	+	0	0.0135718	0
Cluster-3017.0	1031	-	-	-	-	-	-	-	-	-	-	-	-	-	-	-	-	-	-	-	-	-	-	-	-	-	-	-	-	-	102	-	2	2.20189e-05	0
Cluster-917.27031	1045	-	-	-	-	-	-	-	-	-	-	-	-	-	-	-	-	-	-	-	-	-	-	-	-	-	-	-	-	-	112	+	0	0.0027853	0
Cluster-917.16340	1268	-	-	-	-	-	-	-	-	-	-	-	-	-	-	-	-	-	-	-	-	-	-	-	-	-	-	-	-	-	157	+	2	2.74147e-05	0
Cluster-917.2451	698	-	-	-	-	-	-	-	-	-	-	-	-	-	-	-	-	-	-	-	-	-	-	-	-	-	-	-	-	-	109	+	1	0.0659134	0
Cluster-917.32155	5418	UniRef90_UPI00022C8D61	1605	0	754	29.6235	70.9549	1	2	PREDICTED protein inscuteable homolog	Bombus	-	-	-	-	-	-	cd02685]---[cd02683]---[pfam04212]---[cd02656]---[smart00745]---[cd02678]---[pfam07524	3549-3992]---[4023-4250]---[4044-4250]---[4029-4250]---[4035-4247]---[4029-4238]---[5110-5319	4.00e-64]---[1.00e-14]---[2.00e-12]---[8.00e-11]---[1.00e-10]---[2.00e-09]---[6.00e-06	cd02685 MIT_C MIT_C domain found C-terminal to MIT (contained within Microtubule Interacting and Trafficking molecules) domains as well as in some bacterial proteins. The function of this domain is unknown.]---[cd02683 MIT_1 MIT domain contained within Microtubule Interacting and Trafficking molecules. This sub-family of MIT domains is found in proteins with unknown function co-occuring with an a…	-	-	-	-	-	-	-	-	-	537	+	2	0.000349048	0
Cluster-917.35214	6271	UniRef90_UPI000619F425	264	2e-64	154	4.20985	57.1429	-1	1	PREDICTED uncharacterized protein LOC100651438	Bombus	-	-	-	-	-	-	-	-	-	-	-	-	-	-	-	-	-	-	-	155	+	1	0.00314546	0
Cluster-917.3911	3629	UniRef90_UPI000623ED03	1182	3e-149	454	32.571	86.7841	-1	0	PREDICTED golgin subfamily A member 6-like protein 22	Bombus impatiens	-	-	-	-	-	-	cd01650]---[pfam00078]---[cd01651]---[PRK03918]---[pfam14529	669-1178]---[669-1160]---[669-1046]---[792-1823]---[1946-2167	2.00e-28]---[3.00e-18]---[5.00e-10]---[1.00e-08]---[6.00e-06	cd01650 RT_nLTR_like RT_nLTR Non-LTR (long terminal repeat) retrotransposon and non-LTR retrovirus reverse transcriptase (RT). This subfamily contains both non-LTR retrotransposons and non-LTR retrovirus RTs. RTs catalyze the conversion of single-stranded RNA into double-stranded DNA for integration into host chromosomes. RT is a multifunctional enzyme with RNA-directed DNA polymerase DNA directe…	-	-	-	-	-	-	-	-	-	321	+	0	0.731171	0
Cluster-917.35018	5406	UniRef90_UPI0006199832	3252	0	1253	60.1554	87.071	1	1	PREDICTED pleckstrin homology domain-containing family G member 5-like isoform X1	Bombus	-	-	-	-	-	-	pfam00621]---[smart00325]---[cd00160]---[cd13244]---[COG5422	3944-4507]---[3944-4507]---[3944-4504]---[4676-5005]---[3908-4774	4.00e-35]---[1.00e-29]---[2.00e-26]---[3.00e-26]---[7.00e-07	pfam00621 RhoGEF RhoGEF domain. Guanine nucleotide exchange factor for Rho/Rac/Cdc42-like GTPases Also called Dbl-homologous (DH) domain. It appears that pfam00169 domains invariably occur C-terminal to RhoGEF/DH domains.]---[smart00325 RhoGEF Guanine nucleotide exchange factor for Rho/Rac/Cdc42-like GTPases. Guanine nucleotide exchange factor for Rho/Rac/Cdc42-like GTPases Also called Dbl-homolo…	GO:0035023	regulation of Rho protein signal transduction	GO:0005089	Rho guanyl-nucleotide exchange factor activity	-	-	-	-	-	1084	+	1	0.00533444	0
Cluster-917.29826	5936	UniRef90_A0A087ZP54	1017	4e-144	345	17.1327	98.2609	1	1	Uncharacterized protein	Apis mellifera	-	-	-	-	-	-	-	-	-	-	-	-	-	-	-	-	-	-	-	541	+	1	0.00048413	0
Cluster-917.21626	2186	UniRef90_UPI00061986D3	1425	1e-99	1149	65.1876	40.9922	-1	0	PREDICTED fibroin heavy chain-like	Bombus terrestris	-	-	-	-	-	-	-	-	-	-	-	-	-	-	-	-	-	-	-	671	-	0	0.57167	0
Cluster-917.17015	3253	-	-	-	-	-	-	-	-	-	-	-	-	-	-	-	-	-	-	-	-	-	-	-	-	-	-	-	-	-	121	+	1	0.00436862	0
Cluster-917.33528	1711	-	-	-	-	-	-	-	-	-	-	-	-	-	-	-	-	-	-	-	-	-	-	-	-	-	-	-	-	-	172	-	2	0.00123324	0
Cluster-917.2674	3171	-	-	-	-	-	-	-	-	-	-	-	-	-	-	-	-	-	-	-	-	-	-	-	-	-	-	-	-	-	156	-	1	0.0026411	0
Cluster-917.25610	2847	-	-	-	-	-	-	-	-	-	-	-	-	-	-	-	-	-	-	-	-	-	-	-	-	-	-	-	-	-	131	-	0	0.371692	0
Cluster-917.32691	4034	UniRef90_UPI00021A7010	2109	0	715	52.2806	98.3217	1	0	PREDICTED peptide transporter family 1 isoform X1	Bombus	-	-	-	-	-	-	TIGR00926]---[pfam00854]---[COG3104]---[COG3104]---[TIGR00924]---[PRK15462]---[PRK09584]---[PRK10207	1444-3360]---[1603-2508]---[1351-2460]---[3073-3357]---[1396-2445]---[1381-1647]---[1399-1644]---[1399-1644	3.00e-174]---[2.00e-63]---[5.00e-63]---[5.00e-16]---[7.00e-21]---[1.00e-16]---[9.00e-10]---[9.00e-07	TIGR00926 Peptide_transporter_family_1 Peptide H symporter (also transports b-lactam antibiotics the antitumor agent bestatin and various protease inhibitors). Transport and binding proteins Amino acids peptides and amines .]---[pfam00854 PTR2 POT family. The POT (proton-dependent oligopeptide transport) family all appear to be proton dependent transporters.]---[COG3104 PTR2 Dipeptide/tripeptide …	GO:0006810	transport	GO:0005215	transporter activity	GO:0016020	membrane	-	-	-	721	+	0	0.000174513	0
Cluster-917.30818	3085	UniRef90_A0A088AD53	1458	0	485	47.2609	100	1	1	Uncharacterized protein	Apoidea	GO:0006355	regulation of transcription, DNA-dependent	GO:0003677	DNA binding	GO:0005634	nucleus	pfam05920]---[cd00086]---[smart00389	2402-2521]---[2351-2521]---[2357-2521	4.00e-18]---[1.00e-10]---[7.00e-09	pfam05920 Homeobox_KN Homeobox KN domain. This is a homeobox transcription factor KN domain conserved from fungi to human and plants.]---[cd00086 homeodomain Homeodomain DNA binding domains involved in the transcriptional regulation of key eukaryotic developmental processes may bind to DNA as monomers or as homo- and/or heterodimers in a sequence-specific manner.]---[smart00389 HOX Homeodomain. D…	GO:0006355	regulation of transcription, DNA-dependent	GO:0003677	DNA binding	-	-	-	-	-	511	+	1	0.0058247	0
Cluster-917.10721	536	UniRef90_A0A0L7QZP2	390	9e-79	433	72.7612	30.0231	1	2	Flavin-containing monooxygenase	Apidae	-	-	GO:0050660]---[GO:0004499]---[GO:0050661	flavin adenine dinucleotide binding]---[N,N-dimethylaniline monooxygenase activity]---[NADP binding	-	-	PLN02172]---[pfam00743	237-533]---[204-533	7.00e-24]---[3.00e-10	PLN02172 PLN02172 flavin-containing monooxygenase FMO GS-OX.]---[pfam00743 FMO-like Flavin-binding monooxygenase-like. This family includes FMO proteins cyclohexanone mono-oxygenase and a number of different mono-oxygenases.	GO:0055114	oxidation-reduction process	GO:0004499]---[GO:0050660]---[GO:0050661	N,N-dimethylaniline monooxygenase activity]---[flavin adenine dinucleotide binding]---[NADP binding	-	-	-	-	-	136	+	2	0.00138393	0
Cluster-917.7569	1226	UniRef90_A0A088AHJ4	294	1e-20	617	23.9804	16.5316	-1	2	Uncharacterized protein	Apis mellifera	-	-	GO:0008270	zinc ion binding	-	-	-	-	-	-	-	-	-	-	-	-	-	-	-	176	+	0	0.00265888	0
Cluster-917.17710	2709	UniRef90_UPI00022C934A	1596	0	651	58.9147	82.1813	1	0	PREDICTED uncharacterized protein LOC100743587	Bombus	-	-	-	-	-	-	pfam14719]---[cd01214]---[cd00934]---[smart00462]---[cd13167]---[cd13159	1261-1794]---[1240-1614]---[1255-1605]---[1258-1644]---[1261-1605]---[1261-1605	2.00e-101]---[1.00e-77]---[8.00e-17]---[2.00e-14]---[3.00e-11]---[2.00e-08	pfam14719 PID_2 Phosphotyrosine interaction domain (PTB/PID). ]---[cd01214 PTB_FAM43A Family with sequence similarity 43 member A (FAM43A) Phosphotyrosine-binding (PTB) domain. The function of FAM43A is currently unknown. Human FAM43A is located on chromosome 3 at location 3q29. It encodes a 3182 base pair mRNA which possesses one Pleckstrin homology-like domain. The mRNA translates into LOC13158…	-	-	GO:0005515	protein binding	-	-	-	-	-	554	+	0	0.0192093	0
Cluster-917.1146	1862	-	-	-	-	-	-	-	-	-	-	-	-	-	-	-	-	-	-	-	-	-	-	-	-	-	-	-	-	-	109	+	1	0.000627277	0
Cluster-917.20050	1098	-	-	-	-	-	-	-	-	-	-	-	-	-	-	-	-	-	-	-	-	-	-	-	-	-	-	-	-	-	119	-	2	2.34955e-06	0
Cluster-917.24722	3257	-	-	-	-	-	-	-	-	-	-	-	-	-	-	-	-	-	-	-	-	-	-	-	-	-	-	-	-	-	239	+	0	9.2685e-05	0
Cluster-917.13175	2388	UniRef90_UPI000623D2DF	723	2e-161	520	30.2764	46.3462	-1	2	PREDICTED beta-1 4-glucuronyltransferase 1-like isoform X1	Bombus	-	-	-	-	-	-	pfam13896	575-1012	1e-09	pfam13896 Glyco_transf_49 Glycosyl-transferase for dystroglycan. This glycosyl-transferase brings about the glycosylation of the alpha-dystroglycan subunit. Dystroglycan is an integral member of the skeletal muscular dystrophin glycoprotein complex which links dystrophin to proteins in the extracellular matrix.	-	-	-	-	-	-	-	-	-	283	-	2	0.00520373	0
Cluster-917.33817	4836	UniRef90_A0A0L7RJK2	1707	0	577	35.2978	100	-1	1	Cytosolic purine 5'-nucleotidase	Aculeata	-	-	GO:0046872	metal ion binding	-	-	pfam05761]---[TIGR02244	2796-4169]---[3096-4169	0.00e+00]---[2.00e-139	pfam05761 5_nucleotid 5' nucleotidase family. This family of eukaryotic proteins includes 5' nucleotidase enzymes such as purine 5'-nucleotidase EC 3.1.3.5.]---[TIGR02244 Cytosolic_purine_5'-nucleotidase HAD superfamily (subfamily IG) hydrolase 5'-nucleotidase. This model includes a 5'-nucleotidase specific for purines (IMP and GMP). These enzymes are members of the Haloacid Dehalogenase (HAD) su…	-	-	-	-	-	-	-	-	-	571	-	1	0.0183568	0
Cluster-917.10170	2821	-	-	-	-	-	-	-	-	-	-	-	-	-	-	-	-	-	-	-	-	-	-	-	-	-	-	-	-	-	113	-	1	0.000164058	0
Cluster-917.18335	4709	UniRef90_UPI0002064703	2379	0	1098	50.5203	72.4044	-1	0	PREDICTED uncharacterized protein LOC408649 isoform X2	Apis mellifera	-	-	-	-	-	-	cd10028]---[cd10028]---[TIGR00584]---[TIGR00584]---[PRK10201]---[PRK10201]---[pfam03167]---[pfam03167]---[COG3663]---[COG3663]---[smart00987]---[smart00987]---[cd09593]---[cd09593]---[smart00986]---[smart00986	3840-4328]---[1155-1643]---[3786-4373]---[1101-1688]---[3900-4322]---[1215-1637]---[3840-4325]---[1155-1640]---[3834-4328]---[1149-1643]---[3885-4325]---[1200-1640]---[3900-4298]---[1215-1613]---[3864-4307]---[1179-1622	1.00e-64]---[1.00e-64]---[2.00e-62]---[2.00e-62]---[1.00e-23]---[1.00e-23]---[4.00e-22]---[4.00e-22]---[1.00e-21]---[1.00e-21]---[6.00e-12]---[6.00e-12]---[1.00e-08]---[1.00e-08]---[1.00e-08]---[1.00e-08	cd10028 UDG_F2_MUG G T/U mismatch specific DNA glcosylase (MUG). G T/U mismatch specific DNA glycosylases (MUG) are classified as Family 2 of Uracil DNA glycosylase enzymes. MUG catalyzes the removal of thymine or uracil bases mispaired with guanine through the hydrolysis of their N-glycosidic bond generating abasic sites in DNA to initiate the base excision repair pathway. G U and G T mismatched…	-	-	-	-	-	-	-	-	-	1569	-	0	0.350605	0
Cluster-917.1286	956	-	-	-	-	-	-	-	-	-	-	-	-	-	-	-	-	-	-	-	-	-	-	-	-	-	-	-	-	-	119	-	1	0.00113056	0
Cluster-917.989	4225	UniRef90_UPI0006193341	1545	0	797	36.568	64.6173	1	0	PREDICTED oxysterol-binding protein 1 isoform X2	Bombus	-	-	-	-	-	-	pfam01237	1600-2709	5e-158	pfam01237 Oxysterol_BP Oxysterol-binding protein.	-	-	-	-	-	-	-	-	-	519	+	0	0.00141308	0
Cluster-917.16200	4306	UniRef90_A0A0N0U6L3	3408	0	1168	79.1454	99.1438	-1	1	Protein lingerer	Melipona quadrifasciata	-	-	-	-	-	-	cd14277]---[pfam12478	3598-3711]---[2575-2682	2.00e-12]---[1.00e-08	cd14277 UBA_UBP2_like UBA domain found in ubiquitin-associated protein 2 (UBAP-2) like proteins. The family contains some uncharacterized ubiquitin-associated proteins including UBAP-2 and its homolog UBAP2-like UBP2L also called protein NICE-4 (for newly identified cDNA from the epidermal differentiation complex EDC) both of which contain an N-terminal ubiquitin-associated (UBA) domain along wit…	-	-	-	-	-	-	-	-	-	1148	-	1	0.0312914	0
Cluster-917.18874	3788	-	-	-	-	-	-	-	-	-	-	-	-	-	-	-	-	-	-	-	-	-	-	-	-	-	-	-	-	-	160	-	2	0.00048358	0
Cluster-917.29031	1386	UniRef90_A0A0N0BJ56	651	2e-143	245	46.9697	88.5714	1	0	Protein twisted gastrulation	Apidae	-	-	-	-	-	-	pfam04668	493-894	9e-60	pfam04668 Tsg Twisted gastrulation (Tsg) protein conserved region. Tsg was identified in Drosophila as being required to specify the dorsal-most structures in the embryo for example amnioserosa. Biochemical experiments have revealed three key properties of Tsg it can synergistically inhibit Dpp/BMP action in both Drosophila and vertebrates by forming a tripartite complete between itself SOG/chord…	-	-	-	-	-	-	-	-	-	258	+	0	0.0067308	0
Cluster-453.0	859	-	-	-	-	-	-	-	-	-	-	-	-	-	-	-	-	-	-	-	-	-	-	-	-	-	-	-	-	-	101	-	2	0.0461323	0
Cluster-917.19946	4906	UniRef90_UPI00021A6367	4149	0	1436	84.5699	96.9359	1	1	PREDICTED SEC23-interacting protein isoform X1	Bombus	-	-	-	-	-	-	pfam02862	3884-4489	3e-60	pfam02862 DDHD DDHD domain. The DDHD domain is 180 residues long and contains four conserved residues that may form a metal binding site. The domain is named after these four residues. This pattern of conservation of metal binding residues is often seen in phosphoesterase domains. This domain is found in retinal degeneration B proteins as well as a family of probable phospholipases. It has been s…	-	-	GO:0046872	metal ion binding	-	-	-	-	-	1386	+	1	0.000441061	0
Cluster-881.0	1673	-	-	-	-	-	-	-	-	-	-	-	-	-	-	-	-	-	-	-	-	-	-	-	-	-	-	-	-	-	148	+	0	0.00123903	0
Cluster-917.22503	908	-	-	-	-	-	-	-	-	-	-	-	-	-	-	-	-	-	-	-	-	-	-	-	-	-	-	-	-	-	103	+	2	0.0142818	0
Cluster-917.33834	4283	UniRef90_UPI0000DB7436	1266	0	423	29.5587	100	-1	2	PREDICTED nuclear receptor subfamily 1 group D member 2 isoform X1	Apoidea	-	-	-	-	-	-	cd07157]---[pfam00105]---[cd06916]---[cd07179]---[smart00399]---[cd07156]---[cd07166]---[cd07158]---[cd06960]---[cd07171]---[cd06965]---[cd07162]---[cd07165]---[cd06959]---[cd06961]---[cd06968]---[cd07155]---[cd07170]---[cd07164]---[cd06967	1573-1827]---[1615-1827]---[1603-1821]---[1597-1821]---[1612-1824]---[1612-1821]---[1594-1833]---[1603-1821]---[1612-1821]---[1588-1830]---[1594-1824]---[1615-1824]---[1585-1821]---[1621-1824]---[1612-1824]---[1588-1821]---[1594-1821]---[1594-1839]---[1594-1821]---[1606-1827	5.00e-37]---[4.00e-30]---[1.00e-27]---[2.00e-27]---[6.00e-25]---[1.00e-22]---[1.00e-21]---[2.00e-21]---[3.00e-21]---[5.00e-21]---[4.00e-20]---[9.00e-20]---[1.00e-19]---[2.00e-19]---[3.00e-19]---[1.00e-18]---[1.00e-18]---[2.00e-18]---[4.00e-18]---[6.00e-18	cd07157 2DBD_NR_DBD1 The first DNA-binding domain (DBD) of the 2DBD nuclear receptors is composed of two C4-type zinc fingers. The first DNA-binding domain (DBD) of the 2DBD nuclear receptors(NRs) is composed of two C4-type zinc fingers. Each zinc finger contains a group of four Cys residues which co-ordinates a single zinc atom. NRs interact with specific DNA sites upstream of the target gene an…	GO:0006355	regulation of transcription, DNA-dependent	GO:0003700]---[GO:0008270]---[GO:0043565	sequence-specific DNA binding transcription factor activity]---[zinc ion binding]---[sequence-specific DNA binding	GO:0005634	nucleus	-	-	-	492	-	2	0.039365	0
Cluster-917.27780	1982	-	-	-	-	-	-	-	-	-	-	-	-	-	-	-	-	-	-	-	-	-	-	-	-	-	-	-	-	-	111	-	1	8.99476e-06	0
Cluster-917.25072	12622	UniRef90_A0A0L7QS56	4050	0	2325	32.0868	58.0645	1	1	Pre-mRNA-processing-splicing factor 8	Bilateria	GO:0000398	nuclear mRNA splicing, via spliceosome	GO:0030623]---[GO:0017070	U5 snRNA binding]---[U6 snRNA binding	GO:0005681	spliceosomal complex	COG5178]---[COG5178]---[pfam08083]---[cd13838]---[cd08056]---[pfam12134]---[pfam10596]---[pfam08082]---[pfam10597]---[pfam08084]---[pfam10598]---[smart00232]---[cd07767]---[pfam00002]---[pfam01398	3224-7276]---[310-3231]---[1447-2673]---[5567-6319]---[6470-7222]---[5549-6241]---[4595-5074]---[445-900]---[3893-4300]---[6902-7228]---[3230-3508]---[6575-6970]---[6602-6955]---[8650-9426]---[6566-6886	0.00e+00]---[0.00e+00]---[0.00e+00]---[1.00e-169]---[4.00e-153]---[7.00e-144]---[4.00e-99]---[3.00e-82]---[2.00e-77]---[6.00e-56]---[2.00e-42]---[1.00e-22]---[9.00e-19]---[7.00e-16]---[2.00e-14	COG5178 PRP8 U5 snRNP spliceosome subunit RNA processing and modification .]---[pfam08083 PROCN PROCN (NUC071) domain. The PROCN domain is the central domain in pre-mRNA splicing factors of PRO8 family.]---[cd13838 RNase_H_like_Prp8_IV Ribonuclease-like Prp8 domain IV core. This family contains Prp8 domain IV which adopts a RNase H like fold within its core structure but with little sequence simi…	GO:0000398]---[GO:0007186	nuclear mRNA splicing, via spliceosome]---[G-protein coupled receptor signaling pathway	GO:0017070]---[GO:0030623]---[GO:0003723]---[GO:0004930]---[GO:0005515	U6 snRNA binding]---[U5 snRNA binding]---[RNA binding]---[G-protein coupled receptor activity]---[protein binding	GO:0016021	integral to membrane	-	-	-	1413	+	1	5.81201e-05	0
Cluster-917.16299	5311	UniRef90_A0A088AIQ0	2694	0	1295	50.7249	69.3436	1	2	Uncharacterized protein	Apoidea	-	-	-	-	GO:0016021	integral to membrane	cd00057]---[cd00110]---[cd00110]---[cd00110]---[cd00110]---[pfam02210]---[pfam02210]---[pfam02210]---[pfam02210]---[smart00282]---[smart00282]---[smart00282]---[smart00282]---[smart00231]---[pfam00754]---[pfam00054]---[pfam00054]---[pfam00054]---[pfam13385	227-610]---[632-1078]---[2496-2930]---[1266-1610]---[3180-3569]---[716-1078]---[2577-2936]---[1266-1616]---[3201-3575]---[704-1078]---[2562-2936]---[1266-1616]---[3186-3569]---[194-613]---[227-604]---[716-1078]---[2577-2945]---[1266-1613]---[2499-2921	3.00e-33]---[1.00e-29]---[8.00e-22]---[4.00e-16]---[7.00e-12]---[2.00e-27]---[8.00e-21]---[3.00e-20]---[3.00e-15]---[1.00e-26]---[3.00e-23]---[6.00e-18]---[3.00e-13]---[5.00e-26]---[3.00e-23]---[7.00e-16]---[3.00e-12]---[8.00e-12]---[3.00e-06	cd00057 FA58C Coagulation factor 5/8 C-terminal domain discoidin domain Cell surface-attached carbohydrate-binding domain present in eukaryotes and assumed to have horizontally transferred to eubacterial genomes.]---[cd00110 LamG Laminin G domain Laminin G-like domains are usually Ca mediated receptors that can have binding sites for steroids beta1 integrins heparin sulfatides fibulin-1 and alpha…	-	-	-	-	-	-	-	-	-	903	+	2	0.00126181	0
Cluster-917.11114	8314	UniRef90_A0A0N0BD70	6759	0	2402	81.2966	93.7968	1	1	Acetyl-CoA carboxylase	Melipona quadrifasciata	GO:0006633	fatty acid biosynthetic process	GO:0003989]---[GO:0005524]---[GO:0004075]---[GO:0046872	acetyl-CoA carboxylase activity]---[ATP binding]---[biotin carboxylase activity]---[metal ion binding	-	-	pfam08326]---[pfam01039]---[COG0439]---[COG4770]---[PRK12999]---[PRK12999]---[PRK08591]---[COG1038]---[TIGR00514]---[PRK08654]---[PRK06111]---[COG4799]---[PRK05586]---[TIGR02712]---[PRK08462]---[TIGR01235]---[PRK12833]---[PRK07178]---[PRK08463]---[pfam02786]---[pfam00289	3113-5317]---[5612-7243]---[1025-2518]---[1025-3115]---[1019-2500]---[2903-3115]---[1025-2500]---[1019-2500]---[1025-2515]---[1028-2500]---[1025-2497]---[5570-7231]---[1025-2497]---[1031-2500]---[1025-2500]---[1031-2500]---[1016-2518]---[1022-2554]---[1025-2557]---[1397-2077]---[1025-1381	0.00e+00]---[6.00e-142]---[9.00e-127]---[9.00e-106]---[9.00e-100]---[6.00e-07]---[3.00e-99]---[7.00e-93]---[3.00e-90]---[6.00e-90]---[7.00e-90]---[1.00e-88]---[3.00e-87]---[5.00e-87]---[4.00e-86]---[4.00e-83]---[2.00e-79]---[3.00e-74]---[6.00e-68]---[2.00e-54]---[6.00e-28	pfam08326 ACC_central Acetyl-CoA carboxylase central region. The region featured in this family is found in various eukaryotic acetyl-CoA carboxylases N-terminal to the catalytic domain (pfam01039). This enzyme (EC 6.4.1.2) is involved in the synthesis of long-chain fatty acids as it catalyses the rate-limiting step in this process.]---[pfam01039 Carboxyl_trans Carboxyl transferase domain. All of…	GO:0006633	fatty acid biosynthetic process	GO:0003989]---[GO:0005524	acetyl-CoA carboxylase activity]---[ATP binding	-	-	-	-	-	2285	+	1	0.000884249	0
Cluster-917.24248	1125	UniRef90_UPI00021A7F09	255	1e-48	608	22.6667	13.9803	1	2	PREDICTED protein 5NUC-like	Bombus	-	-	-	-	-	-	cd07409	1005-1124	3e-11	cd07409 MPP_CD73_N CD73 ecto-5'-nucleotidase and related proteins N-terminal metallophosphatase domain. CD73 is a mammalian ecto-5'-nucleotidase expressed in endothelial cells and lymphocytes that catalyzes the conversion of 5'-AMP to adenosine in the final step of a pathway that generates adenosine from ATP. This pathway also includes a CD39 nucleoside triphosphate dephosphorylase that mediates …	-	-	-	-	-	-	-	-	-	123	+	1	0.0367706	0
Cluster-917.4110	4145	UniRef90_UPI00061506DA	297	2e-53	99	7.16526	100	1	0	PREDICTED uncharacterized protein LOC100874823 isoform X2	Apoidea	-	-	-	-	-	-	-	-	-	-	-	-	-	-	-	-	-	-	-	238	-	2	0.000912675	0
Cluster-917.17650	1596	UniRef90_UPI000623F63A	570	1e-106	745	35.7143	25.5034	1	1	PREDICTED cerebellar degeneration-related protein 2 isoform X1	Bombus	-	-	-	-	-	-	pfam01576	1034-1366	2e-07	pfam01576 Myosin_tail_1 Myosin tail. The myosin molecule is a multi-subunit complex made up of two heavy chains and four light chains it is a fundamental contractile protein found in all eukaryote cell types. This family consists of the coiled-coil myosin heavy chain tail region. The coiled-coil is composed of the tail from two molecules of myosin. These can then assemble into the macromolecular …	-	-	GO:0003774	motor activity	GO:0016459	myosin complex	-	-	-	217	+	1	0.000839585	0
Cluster-917.30142	936	UniRef90_UPI000711D51F	210	2e-15	478	22.4359	15.4812	1	2	PREDICTED protein FAM46C isoform X1	Dinoponera quadriceps	-	-	-	-	-	-	-	-	-	-	-	-	-	-	-	-	-	-	-	148	-	1	0.0431478	0
Cluster-917.13494	4867	UniRef90_A0A087ZQC0	1491	0	560	30.6349	88.9286	-1	1	Uncharacterized protein	Apis mellifera	-	-	-	-	-	-	cd01388]---[cd01388]---[pfam00505]---[smart00398]---[cd00084	2964-3071]---[2512-2616]---[2964-3068]---[2964-3071]---[2964-3068	6.00e-10]---[7.00e-06]---[2.00e-07]---[5.00e-07]---[4.00e-06	cd01388 SOX-TCF_HMG-box SOX-TCF_HMG-box class I member of the HMG-box superfamily of DNA-binding proteins. These proteins contain a single HMG box and bind the minor groove of DNA in a highly sequence-specific manner. Members include SRY and its homologs in insects and vertebrates and transcription factor-like proteins TCF-1 -3 -4 and LEF-1. They appear to bind the minor groove of the A/T C A A A…	-	-	-	-	-	-	-	-	-	521	-	1	0.0427981	0
Cluster-917.22257	2854	UniRef90_A0A088AIY8	1149	0	407	40.2593	94.1032	1	0	Uncharacterized protein	Apoidea	-	-	GO:0070403	NAD+ binding	-	-	cd01410]---[cd01407]---[cd00296]---[COG0846]---[cd01413]---[PRK00481]---[PRK14138]---[cd01411]---[cd01412]---[cd01409]---[pfam02146]---[cd01408]---[PTZ00409]---[PTZ00408]---[PRK05333	517-1146]---[514-1149]---[514-1146]---[490-1197]---[502-1146]---[490-1185]---[490-1191]---[490-1143]---[514-1164]---[490-831]---[535-816]---[514-1173]---[490-1110]---[502-1107]---[490-831	2.00e-80]---[1.00e-54]---[2.00e-44]---[9.00e-35]---[3.00e-32]---[4.00e-30]---[4.00e-27]---[7.00e-22]---[6.00e-21]---[6.00e-18]---[3.00e-17]---[6.00e-17]---[7.00e-16]---[7.00e-12]---[9.00e-11	cd01410 SIRT7 SIRT7 Eukaryotic and prokaryotic group (class4) which includes human sirtuin SIRT6 SIRT7 and several bacterial homologs and are members of the SIR2 family of proteins silent information regulator 2 (Sir2) enzymes which catalyze NAD -dependent protein/histone deacetylation. Sir2 proteins have been shown to regulate gene silencing DNA repair metabolic enzymes and life span.]---[cd0140…	-	-	GO:0070403	NAD+ binding	-	-	-	-	-	420	+	0	0.000696222	0
Cluster-917.27888	3106	UniRef90_UPI000623DF30	1017	0	680	32.7431	49.8529	1	0	PREDICTED glutamate receptor ionotropic delta-1-like partial	Bombus	-	-	-	-	-	-	pfam00060	1660-2370	6e-15	pfam00060 Lig_chan Ligand-gated ion channel. This family includes the four transmembrane regions of the ionotropic glutamate receptors and NMDA receptors.	-	-	GO:0004970	ionotropic glutamate receptor activity	GO:0016020	membrane	-	-	-	368	+	0	0.0143126	0
Cluster-917.30097	1073	UniRef90_UPI00021A7822	591	1e-125	401	55.0792	49.1272	-1	0	PREDICTED antichymotrypsin-2-like	Bombus terrestris	-	-	-	-	-	-	pfam00079]---[cd00172]---[smart00093]---[cd02058]---[COG4826]---[cd02043]---[cd02048]---[cd02044]---[cd02059]---[cd02045]---[cd02056]---[cd02051]---[cd02049]---[cd02050]---[cd02055]---[cd02057]---[PHA02948]---[cd02053]---[cd02046]---[cd02047	3-503]---[3-500]---[3-476]---[3-503]---[12-602]---[3-467]---[3-443]---[3-494]---[3-473]---[3-497]---[9-494]---[9-512]---[9-506]---[3-443]---[12-503]---[3-476]---[9-443]---[3-443]---[3-443]---[3-515	3.00e-57]---[3.00e-54]---[4.00e-45]---[4.00e-35]---[3.00e-32]---[2.00e-31]---[2.00e-31]---[4.00e-31]---[1.00e-28]---[1.00e-25]---[2.00e-25]---[2.00e-25]---[2.00e-24]---[9.00e-23]---[2.00e-17]---[5.00e-17]---[9.00e-12]---[2.00e-10]---[3.00e-10]---[4.00e-10	pfam00079 Serpin Serpin (serine protease inhibitor). Structure is a multi-domain fold containing a bundle of helices and a beta sandwich.]---[cd00172 SERPIN SERine Proteinase INhibitors (serpins) exhibit conformational polymorphism shifting from native to cleaved latent delta or polymorphic forms. Many serpins such as antitrypsin and antichymotrypsin function as serine protease inhibitors which r…	-	-	-	-	-	-	-	-	-	220	-	0	0.19483	0
Cluster-917.4794	8516	UniRef90_A0A0M9AE02	219	3e-17	75	2.57163	96	-1	2	Uncharacterized protein	Melipona quadrifasciata	-	-	-	-	-	-	-	-	-	-	-	-	-	-	-	-	-	-	-	168	-	2	0.00237625	0
Cluster-917.1397	3917	-	-	-	-	-	-	-	-	-	-	-	-	-	-	-	-	-	-	-	-	-	-	-	-	-	-	-	-	-	136	+	2	0.00412081	0
Cluster-917.23068	39629	UniRef90_UPI000619C0DD	27462	0	12675	69.2977	72.2209	1	0	PREDICTED titin isoform X4	Bombus	-	-	-	-	-	-	pfam07679]---[pfam07679]---[pfam07679]---[pfam07679]---[pfam07679]---[pfam07679]---[pfam07679]---[pfam07679]---[pfam07679]---[pfam07679]---[pfam07679]---[pfam07679]---[pfam07679]---[pfam07679]---[pfam07679]---[pfam07679]---[pfam07679]---[pfam07679]---[pfam07679]---[pfam07679]---[pfam07679]---[pfam07679]---[pfam07679]---[pfam07679]---[pfam07679]---[pfam07679]---[pfam07679]---[pfam07679]---[pfam076…	14152-14421]---[15679-15951]---[13822-14091]---[16465-16740]---[33232-33504]---[1003-1272]---[33907-34167]---[7333-7611]---[5737-6015]---[9658-9933]---[14746-15021]---[1378-1650]---[415-678]---[14455-14718]---[15370-15630]---[5338-5613]---[13510-13779]---[35020-35274]---[10471-10746]---[34198-34470]---[4939-5214]---[11701-11964]---[1675-1947]---[8530-8802]---[10885-11160]---[4138-4413]---[6139-64…	1.00e-31]---[8.00e-28]---[3.00e-23]---[3.00e-23]---[5.00e-23]---[5.00e-21]---[3.00e-20]---[5.00e-20]---[1.00e-19]---[1.00e-19]---[2.00e-19]---[3.00e-19]---[3.00e-19]---[6.00e-19]---[2.00e-18]---[3.00e-18]---[3.00e-18]---[1.00e-17]---[1.00e-17]---[2.00e-17]---[2.00e-17]---[3.00e-17]---[5.00e-17]---[1.00e-16]---[1.00e-16]---[1.00e-16]---[1.00e-16]---[2.00e-16]---[4.00e-16]---[4.00e-16]---[6.00e-16]…	pfam07679 I-set Immunoglobulin I-set domain. ]---[cd00063 FN3 Fibronectin type 3 domain One of three types of internal repeats found in the plasma protein fibronectin. Its tenth fibronectin type III repeat contains an RGD cell recognition sequence in a flexible loop between 2 strands. Approximately 2 of all animal proteins contain the FN3 repeat including extracellular and intracellular proteins …	-	-	GO:0005515	protein binding	-	-	-	-	-	12703	+	0	0.0152173	0
Cluster-917.28090	2483	UniRef90_UPI0006192CDE	1830	0	906	73.7012	67.3289	-1	2	PREDICTED very low-density lipoprotein receptor-like	Bombus	-	-	-	-	-	-	cd00112]---[cd00112]---[cd00112]---[cd00112]---[cd00112]---[cd00112]---[cd00112]---[smart00192]---[smart00192]---[smart00192]---[smart00192]---[smart00192]---[pfam00057]---[pfam00057]---[pfam00057]---[pfam00057]---[pfam00057]---[pfam00057]---[pfam14670]---[smart00135]---[smart00135]---[smart00179]---[cd00054	1480-1578]---[1606-1701]---[1345-1455]---[1114-1218]---[847-954]---[979-1044]---[727-828]---[1483-1581]---[1606-1701]---[1354-1455]---[1123-1221]---[856-957]---[847-960]---[1453-1581]---[1345-1461]---[1606-1707]---[1114-1224]---[967-1041]---[598-702]---[4-135]---[136-261]---[472-594]---[505-594	5.00e-14]---[1.00e-12]---[3.00e-12]---[2.00e-10]---[2.00e-10]---[4.00e-06]---[5.00e-06]---[4.00e-13]---[5.00e-12]---[6.00e-10]---[6.00e-09]---[5.00e-08]---[8.00e-12]---[3.00e-11]---[1.00e-10]---[2.00e-10]---[6.00e-10]---[5.00e-06]---[5.00e-10]---[2.00e-08]---[3.00e-08]---[8.00e-07]---[6.00e-06	cd00112 LDLa Low Density Lipoprotein Receptor Class A domain a cysteine-rich repeat that plays a central role in mammalian cholesterol metabolism the receptor protein binds LDL and transports it into cells by endocytosis 7 successive cysteine-rich repeats of about 40 amino acids are present in the N-terminal of this multidomain membrane protein other homologous domains occur in related receptors …	-	-	GO:0005515	protein binding	-	-	-	-	-	643	-	2	0.000289371	0
Cluster-917.14234	9381	UniRef90_A0A088ALV6	3570	0	1192	38.0556	99.4128	1	0	Uncharacterized protein	Aculeata	-	-	GO:0005524]---[GO:0008026]---[GO:0003676	ATP binding]---[ATP-dependent helicase activity]---[nucleic acid binding	-	-	COG1643]---[TIGR01967]---[PRK11131]---[TIGR01970]---[PRK11664]---[pfam09738]---[cd05684]---[pfam07717]---[pfam04408]---[cd00046]---[smart00487]---[smart00847]---[PRK11824]---[TIGR03591]---[COG1185]---[pfam00226]---[COG0484]---[TIGR02349]---[cd04472]---[PRK10767	1729-3702]---[1660-3633]---[1762-3633]---[1768-3057]---[1765-3057]---[7288-8112]---[877-1113]---[3313-3615]---[2941-3213]---[1819-2235]---[1768-2298]---[2962-3213]---[820-1101]---[820-1098]---[847-1104]---[5669-5854]---[5669-5860]---[5669-5851]---[877-1089]---[5669-5857	0.00e+00]---[9.00e-138]---[2.00e-127]---[4.00e-87]---[3.00e-81]---[1.00e-50]---[4.00e-41]---[1.00e-38]---[1.00e-34]---[2.00e-30]---[1.00e-26]---[2.00e-25]---[1.00e-23]---[2.00e-22]---[6.00e-21]---[3.00e-20]---[4.00e-20]---[2.00e-19]---[2.00e-18]---[5.00e-18	COG1643 HrpA HrpA-like helicases DNA replication recombination and repair .]---[TIGR01967 ATP-dependent_RNA_helicase_HrpA RNA helicase HrpA. This model represents HrpA one of two related but uncharacterized DEAH-box ATP-dependent helicases in many Proteobacteria and a few high-GC Gram-positive bacteria. HrpA is about 1300 amino acids long while its paralog HrpB also uncharacterized is about 800 a…	GO:0006355	regulation of transcription, DNA-dependent	GO:0004386	helicase activity	-	-	-	-	-	1208	+	0	0.00015212	0
Cluster-917.16111	5593	UniRef90_UPI00022C8FCF	3585	0	1453	64.098	82.2436	1	0	PREDICTED atrial natriuretic peptide receptor 1-like isoform X1	Bombus	-	-	-	-	-	-	cd06373]---[cd14042]---[cd06352]---[cd13992]---[smart00044]---[pfam00211]---[cd06386]---[cd06385]---[pfam01094]---[cd06384]---[cd07302]---[cd14043]---[cd13999]---[cd14045]---[cd14044]---[pfam07714]---[smart00219]---[smart00221]---[cd00192]---[pfam00069	856-2043]---[2401-3192]---[853-2043]---[2404-3183]---[3292-3870]---[3373-3933]---[862-2037]---[856-2064]---[955-1980]---[856-2067]---[3394-3927]---[2428-3189]---[2404-3156]---[2410-3183]---[2422-3183]---[2407-3174]---[2389-3174]---[2389-3174]---[2440-3168]---[2407-3168	1.00e-157]---[2.00e-146]---[1.00e-122]---[2.00e-90]---[2.00e-86]---[2.00e-84]---[7.00e-76]---[2.00e-75]---[2.00e-66]---[6.00e-66]---[7.00e-66]---[4.00e-62]---[4.00e-60]---[5.00e-52]---[9.00e-46]---[1.00e-43]---[8.00e-43]---[1.00e-42]---[3.00e-42]---[1.00e-37	cd06373 PBP1_NPR_like Ligand binding domain of natriuretic peptide receptor (NPR) family. Ligand binding domain of natriuretic peptide receptor (NPR) family which consists of three different subtypes type A natriuretic peptide receptor (NPR-A or GC-A) type B natriuretic peptide receptors (NPR-B or GC-B) and type C natriuretic peptide receptor (NPR-C). There are three types of natriuretic peptide …	GO:0009190]---[GO:0035556]---[GO:0006468	cyclic nucleotide biosynthetic process]---[intracellular signal transduction]---[protein phosphorylation	GO:0016849]---[GO:0004672]---[GO:0005524	phosphorus-oxygen lyase activity]---[protein kinase activity]---[ATP binding	-	-	-	-	-	1317	+	0	0.000260756	0
Cluster-917.12756	3506	UniRef90_UPI0006199B11	1377	0	459	39.2755	100	1	2	PREDICTED mitochondrial sodium/hydrogen exchanger 9B2 isoform X1	Bombus terrestris	-	-	-	-	-	-	pfam00999]---[COG0025]---[COG0475	2325-2786]---[2301-2786]---[2301-2852	3.00e-10]---[8.00e-10]---[2.00e-06	pfam00999 Na_H_Exchanger Sodium/hydrogen exchanger family. Na/H antiporters are key transporters in maintaining the pH of actively metabolizing cells. The molecular mechanisms of antiport are unclear. These antiporters contain 10-12 transmembrane regions (M) at the amino-terminus and a large cytoplasmic region at the carboxyl terminus. The transmembrane regions M3-M12 share identity with other me…	GO:0006812]---[GO:0055085	cation transport]---[transmembrane transport	GO:0015299	solute:hydrogen antiporter activity	GO:0016021	integral to membrane	-	-	-	467	+	2	0.00613515	0
Cluster-917.18230	6316	UniRef90_UPI000623CBD4	3882	0	1303	61.463	99.386	1	1	PREDICTED uncharacterized protein LOC100746267	Apoidea	-	-	-	-	-	-	cd07605]---[cd07646]---[cd07645]---[pfam08397]---[cd11779]---[cd07644]---[cd07643]---[cd00174]---[cd11915]---[smart00326	569-1240]---[566-1249]---[569-1243]---[599-1240]---[1658-1822]---[596-1240]---[704-1201]---[1664-1816]---[1667-1828]---[1652-1822	9.00e-58]---[1.00e-35]---[4.00e-28]---[2.00e-27]---[1.00e-18]---[5.00e-13]---[7.00e-10]---[1.00e-06]---[2.00e-06]---[3.00e-06	cd07605 I-BAR_IMD Inverse (I)-BAR also known as the IRSp53/MIM homology Domain (IMD) a dimerization module that binds and bends membranes. Inverse (I)-BAR (or IMD) is a member of the Bin/Amphiphysin/Rvs (BAR) domain family. It is a dimerization and lipid-binding module that bends membranes and induces membrane protrusions in the opposite direction compared to classical BAR and F-BAR domains which…	GO:0007009	plasma membrane organization	-	-	-	-	-	-	-	1320	+	1	0.000381566	0
Cluster-917.31653	4214	UniRef90_UPI000623DA2D	564	3e-46	254	13.384	74.0157	1	2	PREDICTED G-box-binding factor-like partial	Bombus impatiens	-	-	-	-	-	-	-	-	-	-	-	-	-	-	-	-	-	-	-	554	+	2	0.0637254	0
Cluster-917.29113	4414	UniRef90_UPI0006292955	912	0	334	20.6615	100	1	2	PREDICTED TLD domain-containing protein 2 isoform X21	Apidae	-	-	-	-	-	-	smart00584]---[pfam07534]---[COG5142	3597-4082]---[3675-4082]---[3603-4076	2.00e-60]---[3.00e-36]---[1.00e-25	smart00584 TLDc domain in TBC and LysM domain containing proteins. ]---[pfam07534 TLD TLD. This domain is predicted to be an enzyme and is often found associated with pfam01476. It's structure consists of a beta-sandwich surrounded by two helices and two one-turn helices.]---[COG5142 OXR1 Oxidation resistance protein DNA replication recombination and repair .	-	-	-	-	-	-	-	-	-	308	+	2	0.000435153	0
Cluster-917.2154	2861	UniRef90_UPI000623C029	969	0	865	33.8693	30.6358	-1	0	PREDICTED tubulin glycylase 3A-like	Bombus	-	-	-	-	-	-	pfam03133	495-875	3e-21	pfam03133 TTL Tubulin-tyrosine ligase family. Tubulins and microtubules are subjected to several post-translational modifications of which the reversible detyrosination/tyrosination of the carboxy-terminal end of most alpha-tubulins has been extensively analysed. This modification cycle involves a specific carboxypeptidase and the activity of the tubulin-tyrosine ligase (TTL). The true physiologi…	GO:0006464	cellular protein modification process	-	-	-	-	-	-	-	181	-	0	0.00671744	0
Cluster-917.8361	3277	UniRef90_UPI00021A8718	2067	0	664	63.076	100	1	1	PREDICTED ATP-binding cassette sub-family D member 3	Bombus	-	-	-	-	-	-	TIGR00954]---[pfam06472]---[COG4178]---[cd03223]---[COG1132]---[COG2274]---[TIGR03375]---[COG4988]---[TIGR02857]---[cd03228]---[COG1121]---[COG4987]---[COG1120]---[cd03254]---[pfam00005]---[COG1131]---[COG1124]---[COG4619]---[TIGR02868]---[COG1122	275-2230]---[383-1303]---[779-2227]---[1583-2224]---[980-2185]---[1424-2185]---[1409-2176]---[1514-2167]---[1580-2176]---[1583-2176]---[1580-2164]---[1580-2227]---[1616-2164]---[1583-2173]---[1631-2086]---[1577-2164]---[1628-2185]---[1619-2164]---[1370-2116]---[1613-2167	0.00e+00]---[2.00e-90]---[2.00e-84]---[4.00e-71]---[5.00e-28]---[3.00e-24]---[1.00e-23]---[8.00e-23]---[1.00e-22]---[2.00e-22]---[2.00e-20]---[3.00e-20]---[1.00e-19]---[3.00e-18]---[4.00e-18]---[6.00e-18]---[1.00e-17]---[2.00e-17]---[2.00e-17]---[2.00e-17	TIGR00954 Peroxisomal_long-chain_fatty_acid_import_protein_1 Peroxysomal Fatty Acyl CoA Transporter (FAT) Family protei. Transport and binding proteins Carbohydrates organic alcohols and acids .]---[pfam06472 ABC_membrane_2 ABC transporter transmembrane region 2. This domain covers the transmembrane of a small family of ABC transporters and shares sequence similarity with pfam00664. Mutations in …	GO:0006810]---[GO:0055085	transport]---[transmembrane transport	GO:0005524]---[GO:0042626]---[GO:0016887	ATP binding]---[ATPase activity, coupled to transmembrane movement of substances]---[ATPase activity	GO:0016021	integral to membrane	-	-	-	524	+	1	0.000999018	0
Cluster-917.16139	4080	UniRef90_UPI000619F92E	1770	0	590	43.3824	100	1	0	PREDICTED glucose dehydrogenase FAD quinone -like	Bombus terrestris	-	-	-	-	-	-	PRK02106]---[PRK02106]---[COG2303]---[COG2303]---[TIGR01810]---[TIGR01810]---[pfam00732]---[pfam00732]---[TIGR03970]---[TIGR03970]---[TIGR03970]---[TIGR03970]---[pfam05199]---[pfam05199]---[PLN02785]---[PLN02785]---[TIGR04542]---[TIGR04542	76-1740]---[2363-4033]---[76-1746]---[2357-4033]---[79-1740]---[2363-4024]---[289-960]---[3143-3814]---[127-960]---[3143-3976]---[2366-2824]---[1279-1737]---[1291-1719]---[2384-2812]---[22-1716]---[2387-4069]---[3191-3976]---[127-909	8.00e-145]---[1.00e-136]---[3.00e-119]---[2.00e-112]---[2.00e-109]---[2.00e-102]---[7.00e-54]---[2.00e-45]---[4.00e-46]---[1.00e-42]---[3.00e-18]---[3.00e-18]---[2.00e-45]---[1.00e-41]---[2.00e-31]---[6.00e-28]---[2.00e-14]---[4.00e-13	PRK02106 PRK02106 choline dehydrogenase Validated.]---[COG2303 BetA Choline dehydrogenase and related flavoproteins Amino acid transport and metabolism .]---[TIGR01810 Oxygen-dependent_choline_dehydrogenase choline dehydrogenase. Choline dehydrogenase catalyzes the conversion of exogenously supplied choline into the intermediate glycine betaine aldehyde as part of a two-step oxidative reaction le…	GO:0055114	oxidation-reduction process	GO:0016614]---[GO:0050660	oxidoreductase activity, acting on CH-OH group of donors]---[flavin adenine dinucleotide binding	-	-	-	-	-	590	+	0	9.94664e-05	0
Cluster-917.27541	3749	UniRef90_UPI00021A760F	732	2e-165	247	19.5252	98.7854	1	1	PREDICTED heme oxygenase	Bombus	-	-	-	-	-	-	pfam04275]---[TIGR01223]---[cd00232]---[pfam01126]---[COG5398]---[CHL00168	3115-3450]---[2935-3459]---[212-838]---[212-829]---[224-865]---[338-922	8.00e-42]---[3.00e-37]---[4.00e-30]---[5.00e-25]---[1.00e-18]---[3.00e-16	pfam04275 P-mevalo_kinase Phosphomevalonate kinase. Phosphomevalonate kinase (EC 2.7.4.2) catalyses the phosphorylation of 5-phosphomevalonate into 5-diphosphomevalonate an essential step in isoprenoid biosynthesis via the mevalonate pathway. This family represents the animal type of the enzyme. The other is the ERG8 type found in plants and fungi and some bacteria (see pfam00288).]---[TIGR01223 …	GO:0006695]---[GO:0006788]---[GO:0055114	cholesterol biosynthetic process]---[heme oxidation]---[oxidation-reduction process	GO:0004631]---[GO:0004392	phosphomevalonate kinase activity]---[heme oxygenase (decyclizing) activity	GO:0005737	cytoplasm	-	-	-	255	+	1	0.00729906	0
Cluster-917.11651	8798	UniRef90_A0A087ZR40	1287	0	430	14.6283	99.7674	-1	2	Uncharacterized protein	Apis	GO:0046856	phosphatidylinositol dephosphorylation	GO:0016787	hydrolase activity	-	-	cd09094]---[cd09074]---[smart00128]---[cd09093]---[cd09090]---[cd09089]---[COG5411]---[cd09099]---[cd09095]---[cd09098]---[PLN03191]---[cd09101]---[cd09091]---[cd09100]---[pfam03372]---[cd08372	7066-7968]---[7066-7968]---[7066-7968]---[7066-7968]---[7072-7968]---[7066-7968]---[7084-8037]---[7183-7866]---[7066-7968]---[7066-7968]---[7039-7746]---[7066-7968]---[7066-7968]---[7066-7863]---[7093-7953]---[7081-7863	1.00e-109]---[4.00e-68]---[8.00e-65]---[3.00e-58]---[8.00e-52]---[4.00e-44]---[6.00e-38]---[5.00e-35]---[5.00e-33]---[6.00e-32]---[1.00e-28]---[5.00e-28]---[2.00e-25]---[3.00e-23]---[1.00e-06]---[4.00e-06	cd09094 INPP5c_INPP5J-like Catalytic inositol polyphosphate 5-phosphatase (INPP5c) domain of inositol polyphosphate 5-phosphatase J and related proteins. INPP5c domain of Inositol polyphosphate-5-phosphatase J (INPP5J) also known as PIB5PA or PIPP and related proteins. This subfamily belongs to a family of Mg2 -dependent inositol polyphosphate 5-phosphatases which hydrolyze the 5-phosphate from t…	-	-	-	-	-	-	-	-	-	448	-	2	0.000416075	0
Cluster-2213.0	1234	UniRef90_UPI000623D020	468	3e-40	549	37.9254	28.4153	1	2	PREDICTED uncharacterized protein LOC105681171	Bombus impatiens	-	-	-	-	-	-	-	-	-	-	-	-	-	-	-	-	-	-	-	205	-	2	0.410006	0
Cluster-917.1974	1616	UniRef90_A0A0L7R9G4	159	5e-23	327	9.83911	16.208	1	2	BCL-6 corepressor-like protein 1	Habropoda laboriosa	-	-	-	-	-	-	-	-	-	-	-	-	-	-	-	-	-	-	-	108	-	1	0.251261	0
Cluster-917.22564	6949	UniRef90_K7ITB1	4971	0	1680	71.5355	98.631	1	0	Clathrin heavy chain	Hymenoptera	GO:0006886]---[GO:0016192	intracellular protein transport]---[vesicle-mediated transport	GO:0005198	structural molecule activity	GO:0030132]---[GO:0030130	clathrin coat of coated pit]---[clathrin coat of trans-Golgi network vesicle	smart00299]---[smart00299]---[smart00299]---[smart00299]---[smart00299]---[smart00299]---[smart00299]---[pfam00637]---[pfam00637]---[pfam00637]---[pfam00637]---[pfam00637]---[pfam00637]---[pfam00637]---[pfam13838]---[pfam09268	4792-5220]---[3469-3876]---[3907-4323]---[2593-2985]---[3028-3402]---[4354-4767]---[5239-5703]---[5254-5667]---[3919-4338]---[3499-3885]---[4804-5229]---[4369-4776]---[2605-3009]---[3061-3399]---[2038-2235]---[1963-2034	3.00e-38]---[2.00e-34]---[5.00e-34]---[9.00e-31]---[1.00e-29]---[1.00e-26]---[2.00e-25]---[5.00e-34]---[7.00e-34]---[4.00e-33]---[2.00e-32]---[8.00e-31]---[1.00e-25]---[2.00e-23]---[1.00e-25]---[4.00e-07	smart00299 CLH Clathrin heavy chain repeat homology. ]---[pfam00637 Clathrin Region in Clathrin and VPS. Each region is about 140 amino acids long. The regions are composed of multiple alpha helical repeats. They occur in the arm region of the Clathrin heavy chain.]---[pfam13838 Clathrin_H_link Clathrin-H-link. This short domain is found on clathrins and often appears on proteins directly downstr…	GO:0006886]---[GO:0016192	intracellular protein transport]---[vesicle-mediated transport	GO:0005198	structural molecule activity	GO:0030130]---[GO:0030132	clathrin coat of trans-Golgi network vesicle]---[clathrin coat of coated pit	-	-	-	1694	+	0	0.00103558	0
Cluster-917.15681	12267	UniRef90_UPI000619BC3C	2466	0	1148	20.1027	71.6028	-1	1	PREDICTED tectonin beta-propeller repeat-containing protein isoform X2	Bombus	-	-	-	-	-	-	TIGR00906]---[COG5151]---[pfam04056]---[cd01453]---[TIGR00909]---[TIGR00909]---[COG0531]---[pfam13520]---[TIGR00622]---[pfam00337]---[smart00908]---[cd00070]---[smart00276]---[pfam00324]---[pfam13906]---[PRK11357]---[pfam07975]---[smart01047]---[TIGR00908]---[TIGR00911]---[TIGR00905	2618-4330]---[427-1575]---[598-1173]---[574-1128]---[2669-3850]---[4142-4309]---[2642-3865]---[2681-3865]---[1270-1563]---[7386-7799]---[7386-7781]---[7383-7799]---[7386-7784]---[2693-3889]---[4172-4324]---[2657-3859]---[1432-1563]---[1435-1563]---[2666-3862]---[2666-3865]---[2663-3847	1.00e-160]---[2.00e-99]---[7.00e-85]---[6.00e-84]---[2.00e-73]---[9.00e-08]---[2.00e-62]---[9.00e-40]---[2.00e-39]---[3.00e-36]---[8.00e-35]---[1.00e-34]---[3.00e-31]---[6.00e-28]---[1.00e-23]---[8.00e-21]---[3.00e-18]---[5.00e-17]---[6.00e-17]---[8.00e-17]---[2.00e-14	TIGR00906 Low_affinity_cationic_amino_acid_transporter_2 cationic amino acid transport permease. Transport and binding proteins Amino acids peptides and amines .]---[COG5151 SSL1 RNA polymerase II transcription initiation/nucleotide excision repair factor TFIIH subunit SSL1 Transcription / DNA replication recombination and repair .]---[pfam04056 Ssl1 Ssl1-like. Ssl1-like proteins are 40kDa subuni…	GO:0003333]---[GO:0006810]---[GO:0055085]---[GO:0006281	amino acid transmembrane transport]---[transport]---[transmembrane transport]---[DNA repair	GO:0015171]---[GO:0030246]---[GO:0008270	amino acid transmembrane transporter activity]---[carbohydrate binding]---[zinc ion binding	GO:0016020	membrane	-	-	-	822	-	1	0.00130874	0
Cluster-917.26704	2471	UniRef90_UPI0003DF6F32	993	0	1123	40.1862	29.3856	1	0	PREDICTED microtubule-associated protein futsch-like isoform X1	Apis dorsata	-	-	-	-	-	-	COG1196]---[COG1196]---[COG1196]---[COG1196]---[COG1196]---[COG0419]---[COG0419]---[COG0419]---[COG0419]---[COG0419]---[COG0419]---[TIGR02168]---[TIGR02168]---[TIGR02168]---[PRK02224]---[PRK02224]---[PRK02224]---[TIGR02169]---[TIGR02169]---[TIGR02169]---[TIGR02169]---[TIGR02169]---[pfam10473]---[PRK03918]---[PRK03918]---[PRK03918]---[PRK03918]---[PRK03918]---[COG4717]---[COG1579]---[COG1579]---[T…	1630-2415]---[1669-2241]---[1663-2346]---[1597-2352]---[1486-2376]---[1672-2427]---[1597-2352]---[1648-2346]---[1672-2328]---[1678-2376]---[1900-2352]---[1510-2391]---[1669-2373]---[1525-2304]---[1723-2388]---[1765-2205]---[1525-2352]---[1726-2433]---[1612-2352]---[1483-2328]---[1765-2346]---[1672-2289]---[1930-2304]---[1675-2343]---[1672-2418]---[1648-2241]---[1672-2205]---[1672-2388]---[1690-24…	4.00e-15]---[6.00e-11]---[7.00e-10]---[2.00e-09]---[2.00e-09]---[1.00e-11]---[3.00e-11]---[5.00e-10]---[8.00e-10]---[1.00e-07]---[3.00e-07]---[3.00e-11]---[7.00e-10]---[4.00e-07]---[3.00e-11]---[8.00e-09]---[4.00e-08]---[4.00e-11]---[4.00e-11]---[3.00e-10]---[5.00e-08]---[8.00e-07]---[8.00e-11]---[2.00e-08]---[2.00e-08]---[1.00e-06]---[1.00e-06]---[1.00e-06]---[3.00e-08]---[9.00e-08]---[7.00e-06]…	COG1196 Smc Chromosome segregation ATPases Cell division and chromosome partitioning .]---[COG0419 SbcC ATPase involved in DNA repair DNA replication recombination and repair .]---[TIGR02168 Chromosome_partition_protein_Smc chromosome segregation protein SMC common bacterial type. SMC (structural maintenance of chromosomes) proteins bind DNA and act in organizing and segregating chromosomes for p…	GO:0007224]---[GO:0007094	smoothened signaling pathway]---[mitotic cell cycle spindle assembly checkpoint	GO:0008134]---[GO:0042803]---[GO:0045502]---[GO:0003774	transcription factor binding]---[protein homodimerization activity]---[dynein binding]---[motor activity	GO:0016459	myosin complex	-	-	-	343	+	0	0.00384165	0
Cluster-917.11332	5153	UniRef90_UPI00022C8B7D	1176	0	392	22.8217	100	1	1	PREDICTED uncharacterized protein LOC100746165 isoform X1	Bombus impatiens	-	-	-	-	-	-	-	-	-	-	-	-	-	-	-	-	-	-	-	419	+	1	0.000127554	0
Cluster-917.11502	2462	-	-	-	-	-	-	-	-	-	-	-	-	-	-	-	-	-	-	-	-	-	-	-	-	-	-	-	-	-	169	+	2	0.000926373	0
Cluster-917.688	732	UniRef90_A0A088ACK8	528	1e-116	847	72.1311	20.7792	1	1	Uncharacterized protein	Apidae	-	-	-	-	-	-	-	-	-	-	-	-	-	-	-	-	-	-	-	191	+	1	0.0228579	0
Cluster-917.5236	2225	UniRef90_UPI00021A75FD	1779	0	593	79.9551	100	1	2	PREDICTED apoptosis-inducing factor 3-like isoform X1	Bombus	-	-	-	-	-	-	pfam07992]---[COG0446]---[cd03478]---[PRK09754]---[PRK09564]---[COG1251]---[TIGR03385]---[COG1249]---[TIGR02374]---[TIGR01350]---[PRK13512]---[PRK06292]---[PRK06416]---[cd03467]---[COG1252]---[PRK14989]---[PRK06116]---[PRK06370]---[TIGR03169]---[TIGR01424	855-1682]---[855-1958]---[483-758]---[846-1898]---[855-1694]---[855-1793]---[1023-1793]---[855-1811]---[855-1682]---[855-1808]---[849-1682]---[1116-1781]---[1038-1796]---[483-770]---[852-1811]---[843-1682]---[1116-1679]---[1116-1679]---[1071-1682]---[984-1679	5.00e-53]---[8.00e-53]---[3.00e-43]---[1.00e-41]---[2.00e-36]---[1.00e-33]---[7.00e-30]---[8.00e-29]---[2.00e-24]---[1.00e-23]---[1.00e-20]---[4.00e-19]---[6.00e-19]---[8.00e-18]---[2.00e-16]---[2.00e-16]---[2.00e-16]---[3.00e-16]---[9.00e-16]---[2.00e-15	pfam07992 Pyr_redox_2 Pyridine nucleotide-disulphide oxidoreductase. This family includes both class I and class II oxidoreductases and also NADH oxidases and peroxidases. This domain is actually a small NADH binding domain within a larger FAD binding domain.]---[COG0446 HcaD Uncharacterized NAD(FAD)-dependent dehydrogenases General function prediction only .]---[cd03478 Rieske_AIFL_N AIFL (apopt…	GO:0055114	oxidation-reduction process	GO:0016491	oxidoreductase activity	-	-	-	-	-	601	+	2	0.00130042	0
Cluster-917.13044	8874	UniRef90_A0A088AW86	2220	0	780	25.0169	100	-1	1	Uncharacterized protein	Apidae	-	-	GO:0003723	RNA binding	-	-	pfam04757]---[cd02394]---[cd02394]---[cd00105]---[cd00105]---[smart00322]---[pfam00013]---[pfam00013]---[pfam13014	944-1471]---[7368-7568]---[6912-7109]---[7371-7568]---[6912-7109]---[7362-7577]---[7371-7568]---[6912-7109]---[7407-7538	2.00e-22]---[4.00e-14]---[5.00e-10]---[2.00e-11]---[2.00e-07]---[1.00e-10]---[1.00e-09]---[1.00e-06]---[1.00e-05	pfam04757 Pex2_Pex12 Pex2 / Pex12 amino terminal region. This region is found at the N terminal of a number of known and predicted peroxins including Pex2 Pex10 and Pex12. This conserved region is usually associated with a C terminal ring finger (pfam00097) domain.]---[cd02394 vigilin_like_KH K homology RNA-binding domain_vigilin_like. The vigilin family is a large and extended family of multiple…	-	-	GO:0003723	RNA binding	-	-	-	-	-	770	-	1	8.69732e-06	0
Cluster-917.24372	1943	UniRef90_UPI00021A696E	1362	0	931	70.0978	48.7648	1	0	PREDICTED prosaposin	Bombus	-	-	-	-	-	-	smart00741]---[smart00741]---[smart00741]---[pfam02199]---[smart00162]---[pfam03489]---[pfam05184	802-1032]---[1453-1677]---[1135-1356]---[673-774]---[673-771]---[928-1026]---[1450-1560	8.00e-19]---[2.00e-16]---[7.00e-08]---[1.00e-14]---[7.00e-13]---[3.00e-06]---[5.00e-06	smart00741 SapB Saposin (B) Domains. Present in multiple copies in prosaposin and in pulmonary surfactant-associated protein B. In plant aspartic proteinases a saposin domain is circularly permuted. This causes the prediction algorithm to predict two such domains where only one is truly present.]---[pfam02199 SapA Saposin A-type domain. ]---[smart00162 SAPA Saposin/surfactant protein-B A-type DOM…	GO:0006629	lipid metabolic process	-	-	-	-	-	-	-	489	+	0	0.00337534	0
Cluster-917.26705	4942	UniRef90_UPI0003DEAD2D	3483	0	1163	70.4775	99.5701	1	2	PREDICTED myosin-2 heavy chain isoform X2	Apidae	-	-	-	-	-	-	COG1196]---[COG1196]---[COG1196]---[COG1196]---[COG1196]---[COG0419]---[COG0419]---[COG0419]---[COG0419]---[COG0419]---[COG0419]---[TIGR02168]---[TIGR02168]---[TIGR02168]---[PRK02224]---[PRK02224]---[PRK02224]---[TIGR02169]---[TIGR02169]---[TIGR02169]---[TIGR02169]---[TIGR02169]---[pfam10473]---[PRK03918]---[PRK03918]---[PRK03918]---[PRK03918]---[PRK03918]---[COG4717]---[TIGR00618]---[pfam10174]-…	3312-4097]---[3351-3923]---[3345-4028]---[3279-4034]---[3168-4058]---[3354-4109]---[3279-4034]---[3330-4028]---[3354-4010]---[3360-4058]---[3582-4034]---[3192-4073]---[3351-4055]---[3111-3986]---[3405-4070]---[3447-3887]---[3408-4034]---[3408-4115]---[3294-4034]---[3165-4010]---[3447-4028]---[3354-3971]---[3612-3986]---[3357-4025]---[3354-4100]---[3330-3923]---[3354-3887]---[3354-4070]---[3372-41…	1.00e-14]---[2.00e-10]---[2.00e-09]---[4.00e-09]---[5.00e-09]---[3.00e-11]---[9.00e-11]---[2.00e-09]---[2.00e-09]---[4.00e-07]---[8.00e-07]---[8.00e-11]---[2.00e-09]---[6.00e-07]---[1.00e-10]---[2.00e-08]---[8.00e-06]---[1.00e-10]---[1.00e-10]---[7.00e-10]---[1.00e-07]---[2.00e-06]---[3.00e-09]---[5.00e-08]---[6.00e-08]---[3.00e-06]---[3.00e-06]---[4.00e-06]---[9.00e-08]---[3.00e-07]---[4.00e-07]…	COG1196 Smc Chromosome segregation ATPases Cell division and chromosome partitioning .]---[COG0419 SbcC ATPase involved in DNA repair DNA replication recombination and repair .]---[TIGR02168 Chromosome_partition_protein_Smc chromosome segregation protein SMC common bacterial type. SMC (structural maintenance of chromosomes) proteins bind DNA and act in organizing and segregating chromosomes for p…	GO:0007224]---[GO:0007094	smoothened signaling pathway]---[mitotic cell cycle spindle assembly checkpoint	GO:0008134]---[GO:0042803]---[GO:0045502]---[GO:0003774	transcription factor binding]---[protein homodimerization activity]---[dynein binding]---[motor activity	GO:0048786]---[GO:0016459	presynaptic active zone]---[myosin complex	-	-	-	1177	+	2	0.000615568	0
Cluster-917.6704	2924	-	-	-	-	-	-	-	-	-	-	-	-	-	-	-	-	-	-	-	-	-	-	-	-	-	-	-	-	-	165	-	0	0.00347454	0
Cluster-917.33284	3913	UniRef90_UPI00021A7104	1041	0	797	26.6036	43.5383	-1	1	PREDICTED titin-like isoform X1	Bombus	-	-	-	-	-	-	-	-	-	-	-	-	-	-	-	-	-	-	-	815	-	1	0.0168234	0
Cluster-917.30925	4258	UniRef90_UPI00061A0356	1713	0	580	40.2302	98.4483	1	2	PREDICTED parathyroid hormone/parathyroid hormone-related peptide receptor-like isoform X1	Bombus	-	-	-	-	-	-	pfam00002]---[pfam02793]---[smart00008	867-1682]---[600-797]---[588-788	2.00e-69]---[2.00e-16]---[6.00e-15	pfam00002 7tm_2 7 transmembrane receptor (Secretin family). This family is known as Family B the secretin-receptor family or family 2 of the G-protein-coupled receptors (GCPRs).They have been described in many animal species but not in plants fungi or prokaryotes. Three distinct sub-families are recognized. Subfamily B1 contains classical hormone receptors such as receptors for secretin and gluca…	GO:0007186	G-protein coupled receptor signaling pathway	GO:0004930	G-protein coupled receptor activity	GO:0016021]---[GO:0016020	integral to membrane]---[membrane	-	-	-	585	+	2	0.000724631	0
Cluster-917.2417	8062	UniRef90_UPI00061A02E2	3048	0	968	37.807	100	1	0	PREDICTED disks large 1 tumor suppressor protein isoform X12	Bombus	-	-	-	-	-	-	pfam00625]---[smart00072]---[cd11861]---[cd12032]---[cd12031]---[PLN02772]---[cd00071]---[cd12029]---[pfam09058]---[TIGR03263]---[COG0194]---[smart00228]---[smart00228]---[smart00228]---[cd00992]---[cd00992]---[cd00992]---[cd12030]---[PRK00300]---[cd11862]---[pfam00595]---[pfam00595]---[cd12036]---[cd12035]---[cd00136]---[cd00136	4066-4593]---[4090-4602]---[3472-3654]---[3454-3675]---[3463-3663]---[4072-4593]---[4075-4425]---[3463-3663]---[1699-1881]---[4072-4599]---[4138-4593]---[3109-3363]---[2620-2904]---[2437-2610]---[3112-3354]---[2623-2898]---[2425-2604]---[3472-3663]---[4156-4602]---[3472-3651]---[3118-3354]---[2629-2898]---[3472-3651]---[3472-3648]---[3142-3351]---[2653-2895	1.00e-73]---[2.00e-59]---[1.00e-36]---[4.00e-34]---[1.00e-29]---[1.00e-28]---[1.00e-27]---[3.00e-27]---[2.00e-26]---[3.00e-26]---[7.00e-25]---[8.00e-25]---[6.00e-16]---[1.00e-06]---[8.00e-25]---[2.00e-17]---[3.00e-07]---[2.00e-23]---[2.00e-23]---[7.00e-20]---[1.00e-19]---[4.00e-11]---[8.00e-15]---[1.00e-14]---[3.00e-13]---[4.00e-07	pfam00625 Guanylate_kin Guanylate kinase. ]---[smart00072 GuKc Guanylate kinase homologues. Active enzymes catalyze ATP-dependent phosphorylation of GMP to GDP. Structure resembles that of adenylate kinase. So-called membrane-associated guanylate kinase homologues (MAGUKs) do not possess guanylate kinase activities instead at least some possess protein-binding functions.]---[cd11861 SH3_DLG-like …	-	-	GO:0005515	protein binding	-	-	-	-	-	1042	+	0	0.00198006	0
Cluster-917.13148	2652	-	-	-	-	-	-	-	-	-	-	-	-	-	-	-	-	-	-	-	-	-	-	-	-	-	-	-	-	-	105	+	0	0.000396488	0
Cluster-917.21997	4435	UniRef90_UPI00061A0A3B	1128	0	376	25.434	100	-1	1	PREDICTED choline/ethanolamine kinase isoform X2	Bombus terrestris	-	-	-	-	-	-	cd05156]---[cd05156]---[cd09019]---[pfam01633]---[cd05157]---[cd05157]---[PLN00194]---[PRK11055]---[pfam01263]---[TIGR02636]---[COG2017]---[PLN02236]---[PLN02236]---[PTZ00296]---[PLN02421]---[PLN02421]---[cd14021]---[cd14021]---[cd01081]---[PTZ00485]---[cd05151]---[COG0510]---[cd05120]---[pfam01636]---[PTZ00384	1792-2535]---[405-629]---[3909-4415]---[1792-2451]---[1783-2535]---[420-638]---[3894-4415]---[3891-4409]---[3906-4433]---[3894-4415]---[3888-4433]---[1819-2571]---[390-608]---[1750-2589]---[1834-2586]---[399-614]---[1744-2040]---[2194-2526]---[3939-4433]---[3939-4409]---[1858-2532]---[1837-2358]---[1858-2532]---[1798-2532]---[1747-2559	2.00e-117]---[5.00e-26]---[8.00e-76]---[3.00e-63]---[6.00e-62]---[3.00e-15]---[1.00e-54]---[3.00e-47]---[5.00e-47]---[2.00e-46]---[1.00e-43]---[8.00e-37]---[7.00e-13]---[2.00e-36]---[2.00e-34]---[3.00e-10]---[4.00e-26]---[2.00e-24]---[1.00e-19]---[1.00e-16]---[2.00e-16]---[5.00e-13]---[1.00e-12]---[8.00e-12]---[9.00e-10	cd05156 ChoK_euk Euykaryotic Choline Kinase. ChoK catalyzes the transfer of the gamma-phosphoryl group from ATP (or CTP) to its substrate choline producing phosphorylcholine (PCho) a precursor to the biosynthesis of two major membrane phospholipids phosphatidylcholine (PC) and sphingomyelin (SM). Although choline is the preferred substrate ChoK also shows substantial activity towards ethanolamine…	GO:0005975	carbohydrate metabolic process	GO:0016853	isomerase activity	-	-	-	-	-	401	-	1	7.20587e-05	0
Cluster-917.29328	3931	-	-	-	-	-	-	-	-	-	-	-	-	-	-	-	-	-	-	-	-	-	-	-	-	-	-	-	-	-	177	-	0	0.00166236	0
Cluster-917.6113	3768	UniRef90_UPI000619371E	2079	0	693	55.1752	100	1	0	PREDICTED organic cation transporter 1-like isoform X1	Bombus	-	-	-	-	-	-	TIGR00898]---[pfam00083]---[TIGR00879]---[cd06174]---[cd06174]---[cd06174]---[cd06174]---[cd06174]---[TIGR00895]---[pfam07690]---[pfam07690]---[pfam07690]---[pfam07690]---[COG0477]---[COG0477]---[TIGR00891]---[pfam13347]---[TIGR00883]---[TIGR00893]---[TIGR00710]---[COG2814]---[TIGR00880]---[TIGR00880]---[TIGR01299]---[TIGR01299]---[COG2211]---[PRK11551	1603-3285]---[1996-3294]---[2011-3261]---[2740-3255]---[2023-2487]---[2752-3255]---[2068-2487]---[2083-2487]---[2110-3144]---[2092-2520]---[2752-3261]---[2662-3159]---[2098-2388]---[2092-2514]---[2752-3330]---[2002-3165]---[2119-3261]---[2119-3165]---[2083-3252]---[2086-2493]---[2089-2478]---[2101-2493]---[2905-3261]---[2104-2571]---[2839-3261]---[2656-3252]---[2074-2547	7.00e-133]---[4.00e-36]---[6.00e-27]---[7.00e-22]---[3.00e-21]---[1.00e-16]---[1.00e-12]---[3.00e-07]---[9.00e-19]---[1.00e-14]---[4.00e-14]---[1.00e-11]---[3.00e-07]---[3.00e-14]---[9.00e-11]---[4.00e-12]---[1.00e-11]---[2.00e-11]---[2.00e-11]---[7.00e-09]---[6.00e-08]---[6.00e-08]---[4.00e-07]---[8.00e-08]---[3.00e-07]---[5.00e-06]---[7.00e-06	TIGR00898 organic_anion_transporter cation transport protein. Transport and binding proteins Cations and iron carrying compounds .]---[pfam00083 Sugar_tr Sugar (and other) transporter. ]---[TIGR00879 Membrane_transporter MFS transporter sugar porter (SP) family. This model represent the sugar porter subfamily of the major facilitator superfamily (pfam00083) Transport and binding proteins Carbohyd…	GO:0055085	transmembrane transport	GO:0022857	transmembrane transporter activity	GO:0016021	integral to membrane	-	-	-	699	+	0	0.0165724	0
Cluster-917.19051	11989	UniRef90_V9I7I7	1221	0	488	10.1843	83.6066	1	0	Inward rectifier potassium channel 4	Apis	-	-	GO:0005242	inward rectifier potassium channel activity	GO:0016021	integral to membrane	pfam01007	5599-6573	4e-162	pfam01007 IRK Inward rectifier potassium channel.	GO:0006813	potassium ion transport	GO:0005242	inward rectifier potassium channel activity	GO:0016021	integral to membrane	-	-	-	437	+	0	9.09306e-05	0
Cluster-917.28429	9361	UniRef90_UPI0006199F58	5811	0	2683	62.0767	72.1953	1	1	PREDICTED uncharacterized protein LOC100642932	Bombus terrestris	-	-	-	-	-	-	cd00190]---[smart00020]---[pfam00089]---[cd00112]---[cd00112]---[cd00112]---[cd00112]---[cd00112]---[pfam00057]---[pfam00057]---[pfam00057]---[pfam00057]---[pfam00057]---[smart00192]---[smart00192]---[smart00192]---[smart00192	7676-8356]---[7670-8347]---[7676-8350]---[6950-7054]---[7175-7279]---[6836-6937]---[6701-6823]---[7064-7171]---[6947-7054]---[6839-6937]---[7175-7279]---[6695-6823]---[7064-7171]---[6947-7045]---[7175-7270]---[6698-6814]---[6836-6928	2.00e-37]---[4.00e-36]---[1.00e-25]---[1.00e-11]---[1.00e-10]---[6.00e-10]---[1.00e-09]---[1.00e-06]---[4.00e-11]---[5.00e-10]---[8.00e-08]---[3.00e-07]---[6.00e-06]---[1.00e-09]---[3.00e-08]---[2.00e-07]---[4.00e-07	cd00190 Tryp_SPc Trypsin-like serine protease Many of these are synthesized as inactive precursor zymogens that are cleaved during limited proteolysis to generate their active forms. Alignment contains also inactive enzymes that have substitutions of the catalytic triad residues.]---[smart00020 Tryp_SPc Trypsin-like serine protease. Many of these are synthesised as inactive precursor zymogens tha…	GO:0006508	proteolysis	GO:0004252]---[GO:0005515	serine-type endopeptidase activity]---[protein binding	-	-	-	-	-	1994	+	1	0.0101946	0
Cluster-917.21562	10753	UniRef90_UPI000623E713	7017	0	2351	65.2562	100	1	2	PREDICTED uncharacterized protein LOC100742970 isoform X1	Bombus	-	-	-	-	-	-	cd00190]---[smart00020]---[pfam00089]---[smart00202]---[smart00202]---[smart00202]---[pfam00530]---[pfam00530]---[pfam00530]---[COG5640]---[smart00130]---[pfam01607]---[pfam01607]---[pfam01607]---[smart00494]---[smart00494]---[smart00494]---[cd00108]---[smart00034]---[cd00037]---[pfam00057]---[pfam00057]---[cd00112]---[cd00112]---[cd00112]---[smart00473]---[pfam00059]---[pfam00051]---[smart00192]…	8382-9098]---[8379-9089]---[8382-9089]---[7938-8240]---[7482-7790]---[5895-6206]---[7947-8240]---[7491-7793]---[5904-6206]---[8355-9104]---[6714-6965]---[3003-3161]---[3279-3437]---[2721-2879]---[2997-3143]---[3279-3419]---[2721-2864]---[6714-6959]---[6228-6692]---[6261-6695]---[6993-7103]---[7362-7457]---[6999-7103]---[7362-7457]---[7809-7922]---[7116-7334]---[6291-6695]---[6714-6959]---[7356-74…	1.00e-76]---[2.00e-74]---[2.00e-54]---[5.00e-42]---[4.00e-31]---[8.00e-18]---[2.00e-35]---[1.00e-27]---[1.00e-19]---[6.00e-19]---[2.00e-13]---[7.00e-13]---[1.00e-09]---[1.00e-09]---[2.00e-12]---[8.00e-11]---[1.00e-06]---[8.00e-12]---[3.00e-11]---[5.00e-11]---[8.00e-09]---[8.00e-07]---[1.00e-08]---[2.00e-08]---[1.00e-06]---[2.00e-08]---[9.00e-08]---[1.00e-07]---[1.00e-06]---[2.00e-06]---[3.00e-06	cd00190 Tryp_SPc Trypsin-like serine protease Many of these are synthesized as inactive precursor zymogens that are cleaved during limited proteolysis to generate their active forms. Alignment contains also inactive enzymes that have substitutions of the catalytic triad residues.]---[smart00020 Tryp_SPc Trypsin-like serine protease. Many of these are synthesised as inactive precursor zymogens tha…	GO:0006508]---[GO:0006030	proteolysis]---[chitin metabolic process	GO:0004252]---[GO:0005044]---[GO:0008061]---[GO:0005515	serine-type endopeptidase activity]---[scavenger receptor activity]---[chitin binding]---[protein binding	GO:0016020]---[GO:0005576	membrane]---[extracellular region	-	-	-	2370	+	2	0.000930514	0
Cluster-917.15524	23830	UniRef90_UPI000619CA42	9342	0	3224	39.2027	99.0385	-1	0	PREDICTED laminin subunit alpha-1 isoform X1	Bombus	-	-	-	-	-	-	pfam00055]---[smart00136]---[smart01051]---[pfam08683]---[cd00110]---[cd00110]---[cd00110]---[cd00110]---[cd00110]---[smart00281]---[smart00281]---[pfam02210]---[pfam02210]---[pfam02210]---[pfam02210]---[pfam02210]---[smart00282]---[smart00282]---[smart00282]---[smart00282]---[smart00282]---[cd00055]---[cd00055]---[cd00055]---[cd00055]---[cd00055]---[cd00055]---[cd00055]---[cd00055]---[cd00055]--…	22085-22765]---[22085-22771]---[7737-8123]---[7734-8096]---[13571-14044]---[14120-14536]---[15341-15841]---[14759-15265]---[15938-16393]---[18785-19162]---[21053-21448]---[13562-13963]---[14114-14488]---[15341-15751]---[14756-15187]---[15932-16345]---[13562-13978]---[14114-14500]---[15341-15763]---[14759-15202]---[15932-16378]---[19988-20128]---[19841-19984]---[20735-20881]---[20267-20413]---[181…	2.00e-59]---[1.00e-56]---[1.00e-53]---[6.00e-48]---[4.00e-23]---[6.00e-18]---[1.00e-16]---[4.00e-15]---[8.00e-10]---[7.00e-23]---[3.00e-17]---[8.00e-22]---[2.00e-19]---[4.00e-16]---[9.00e-12]---[3.00e-07]---[3.00e-21]---[3.00e-19]---[1.00e-17]---[4.00e-13]---[4.00e-12]---[3.00e-16]---[1.00e-14]---[1.00e-12]---[3.00e-11]---[4.00e-11]---[7.00e-11]---[6.00e-10]---[1.00e-09]---[2.00e-09]---[2.00e-08]…	pfam00055 Laminin_N Laminin N-terminal (Domain VI). ]---[smart00136 LamNT Laminin N-terminal domain (domain VI). N-terminal domain of laminins and laminin-related protein such as Unc-6/ netrins.]---[smart01051 CAMSAP_CKK Microtubule-binding calmodulin-regulated spectrin-associated. This is the C-terminal domain of a family of eumetazoan proteins collectively defined as calmodulin-regulated spectr…	-	-	GO:0008017]---[GO:0005515	microtubule binding]---[protein binding	GO:0045095	keratin filament	-	-	-	3146	-	0	0.000140656	0
Cluster-917.14408	588	-	-	-	-	-	-	-	-	-	-	-	-	-	-	-	-	-	-	-	-	-	-	-	-	-	-	-	-	-	101	-	1	0.236546	0
Cluster-917.3749	1657	UniRef90_A0A0N0BIZ3	168	7e-19	62	10.1388	90.3226	1	0	Uncharacterized protein	Melipona quadrifasciata	-	-	-	-	-	-	-	-	-	-	-	-	-	-	-	-	-	-	-	71	-	0	0.0121915	0
Cluster-917.5469	857	-	-	-	-	-	-	-	-	-	-	-	-	-	-	-	-	-	-	-	-	-	-	-	-	-	-	-	-	-	87	-	0	0.965103	1
Cluster-917.7010	3164	UniRef90_UPI0003DE927B	153	3e-22	133	4.83565	38.3459	1	0	PREDICTED uncharacterized protein LOC102655134 isoform X1	Apis	-	-	-	-	-	-	-	-	-	-	-	-	-	-	-	-	-	-	-	124	-	1	0.000584945	0
Cluster-917.25533	1707	UniRef90_UPI00021A8531	1008	0	522	59.051	64.3678	-1	1	PREDICTED sialin	Bombus	-	-	-	-	-	-	TIGR00894]---[pfam07690]---[pfam07690]---[cd06174]---[cd06174]---[TIGR00893]---[TIGR00881]---[COG2271]---[COG0477]---[TIGR00890]---[COG2814]---[pfam00083]---[TIGR00880]---[TIGR00895]---[COG2223]---[COG3104	180-1139]---[234-902]---[570-908]---[222-902]---[462-908]---[252-884]---[354-878]---[312-923]---[237-920]---[207-908]---[465-902]---[246-827]---[453-824]---[453-878]---[381-833]---[384-869	4.00e-47]---[2.00e-34]---[6.00e-06]---[9.00e-28]---[2.00e-14]---[7.00e-25]---[4.00e-19]---[7.00e-18]---[3.00e-16]---[2.00e-11]---[3.00e-09]---[3.00e-08]---[9.00e-08]---[5.00e-07]---[2.00e-06]---[8.00e-06	TIGR00894 Sodium-dependent_phosphate_transport_protein_1 Na( )-dependent inorganic phosphate cotransporter. Transport and binding proteins Anions .]---[pfam07690 MFS_1 Major Facilitator Superfamily. ]---[cd06174 MFS The Major Facilitator Superfamily (MFS) is a large and diverse group of secondary transporters that includes uniporters symporters and antiporters. MFS proteins facilitate the transpo…	GO:0055085	transmembrane transport	GO:0022857	transmembrane transporter activity	GO:0016021	integral to membrane	-	-	-	352	-	1	0.000827258	0
Cluster-917.20122	6121	UniRef90_A0A0L7R8C6	2103	0	1113	34.3571	62.1743	-1	0	Puratrophin-1	Apidae	GO:0035023	regulation of Rho protein signal transduction	GO:0005089	Rho guanyl-nucleotide exchange factor activity	-	-	cd13242]---[pfam00621]---[pfam00621]---[cd00160]---[cd00160]---[smart00325]---[cd13241]---[cd13240]---[cd01227]---[cd13239]---[cd13325]---[cd13243	1513-1929]---[2240-2479]---[2047-2232]---[2240-2479]---[2047-2232]---[2237-2479]---[1528-1884]---[1537-1884]---[1528-1872]---[1540-1866]---[1543-1866]---[1537-1851	3.00e-73]---[7.00e-17]---[3.00e-09]---[9.00e-17]---[2.00e-06]---[2.00e-16]---[3.00e-16]---[1.00e-14]---[7.00e-14]---[4.00e-10]---[1.00e-09]---[4.00e-07	cd13242 PH_puratrophin-1 Puratrophin-1 pleckstrin homology (PH) domain. Puratrophin-1 (also called Purkinje cell atrophy-associated protein 1 or PLEKHG4/Pleckstrin homology domain-containing family G member 4) contains a spectrin repeat a RhoGEF (DH) domain and a PH domain. It is thought to function in intracellular signaling and cytoskeleton dynamics at the Golgi. Puratrophin-1 is expressed in k…	GO:0035023	regulation of Rho protein signal transduction	GO:0005089	Rho guanyl-nucleotide exchange factor activity	-	-	-	-	-	737	-	0	0.0177908	0
Cluster-917.32475	3576	UniRef90_UPI00021A71E7	2295	0	825	64.1779	92.7273	-1	2	PREDICTED molybdenum cofactor sulfurase 1 isoform X1	Bombus	-	-	-	-	-	-	PLN02724]---[PLN02724]---[COG0520]---[pfam00266]---[cd06453]---[TIGR01979]---[pfam03476]---[COG3217]---[TIGR01977]---[PRK09295	587-2842]---[351-542]---[1466-2779]---[1469-2779]---[1466-2782]---[1451-2779]---[836-1204]---[587-1204]---[1454-2779]---[1601-2779	0.00e+00]---[9.00e-07]---[1.00e-35]---[5.00e-27]---[1.00e-19]---[2.00e-18]---[2.00e-18]---[5.00e-15]---[3.00e-13]---[2.00e-07	PLN02724 PLN02724 Molybdenum cofactor sulfurase.]---[COG0520 csdA Selenocysteine lyase/Cysteine desulfurase Posttranslational modification protein turnover chaperones .]---[pfam00266 Aminotran_5 Aminotransferase class-V. This domain is found in amino transferases and other enzymes including cysteine desulphurase EC 4.4.1.-.]---[cd06453 SufS_like Cysteine desulfurase (SufS)-like. This family belon…	-	-	-	-	-	-	-	-	-	793	-	2	0.643262	0
Cluster-917.21498	8133	UniRef90_UPI000623FC68	8130	0	2716	99.9631	100	1	0	PREDICTED hydrocephalus-inducing protein homolog	Bombus	-	-	-	-	-	-	-	-	-	-	-	-	-	-	-	-	-	-	-	2710	+	0	0.000518851	0
Cluster-917.21806	1402	-	-	-	-	-	-	-	-	-	-	-	-	-	-	-	-	-	-	-	-	-	-	-	-	-	-	-	-	-	122	-	2	0.110688	0
Cluster-917.21744	1237	-	-	-	-	-	-	-	-	-	-	-	-	-	-	-	-	-	-	-	-	-	-	-	-	-	-	-	-	-	135	-	2	0.361182	0
Cluster-917.19652	4298	UniRef90_UPI0003DED6EA	2010	0	654	46.7659	95.8716	1	0	PREDICTED nuclear factor 1 A-type isoform X5	Hymenoptera	-	-	-	-	-	-	smart00523]---[pfam10524]---[pfam03165	1498-1824]---[1318-1437]---[1501-1815	1.00e-22]---[8.00e-20]---[2.00e-17	smart00523 DWA Domain A in dwarfin family proteins. ]---[pfam10524 NfI_DNAbd_pre-N Nuclear factor I protein pre-N-terminus. The Nuclear factor I (NFI) family of site-specific DNA-binding proteins (also known as CTF or CAAT box transcription factor) functions both in viral DNA replication and in the regulation of gene expression in higher organisms. The N-terminal 200 residues contains the DNA-bin…	GO:0006355	regulation of transcription, DNA-dependent	-	-	GO:0005622	intracellular	-	-	-	694	+	0	0.00649658	0
Cluster-917.2522	1576	-	-	-	-	-	-	-	-	-	-	-	-	-	-	-	-	-	-	-	-	-	-	-	-	-	-	-	-	-	116	+	2	2.2733e-06	0
Cluster-917.5049	1661	-	-	-	-	-	-	-	-	-	-	-	-	-	-	-	-	-	-	-	-	-	-	-	-	-	-	-	-	-	155	-	1	0.0197221	0
Cluster-917.7390	2259	UniRef90_A0A088A3H3	1011	0	822	44.7543	36.8613	1	1	Uncharacterized protein	Apidae	-	-	GO:0005524]---[GO:0004672	ATP binding]---[protein kinase activity	-	-	cd14011]---[cd14011]---[cd14011	605-811]---[240-494]---[32-169	7.00e-16]---[6.00e-10]---[4.00e-08	cd14011 PK_SCY1_like Pseudokinase domain of Scy1-like proteins. The pseudokinase domain shows similarity to protein kinases but lacks crucial residues for catalytic activity. This subfamily is composed of the catalytically inactive kinases with similarity to yeast Scy1. It includes four mammalian proteins called SCY1-like protein 1 (SCYL1) SCYL2 SCYL3 as well as Testis-EXpressed protein 14 (TEX14…	-	-	-	-	-	-	-	-	-	290	+	1	2.93061e-05	0
Cluster-917.6349	1406	-	-	-	-	-	-	-	-	-	-	-	-	-	-	-	-	-	-	-	-	-	-	-	-	-	-	-	-	-	131	+	2	0.524279	0
Cluster-917.13147	2170	UniRef90_UPI0006195EEC	876	0	5705	40.3687	5.11832	-1	1	PREDICTED muscle M-line assembly protein unc-89 isoform X1	Bombus	-	-	-	-	-	-	cd13325]---[cd00160]---[cd00160]---[pfam00621]---[pfam00621]---[smart00325]---[smart00325]---[cd13239]---[cd01227	139-474]---[517-819]---[1216-1392]---[517-831]---[1216-1383]---[517-858]---[1216-1383]---[163-489]---[160-489	1.00e-56]---[1.00e-16]---[8.00e-08]---[5.00e-16]---[2.00e-08]---[2.00e-14]---[3.00e-06]---[1.00e-10]---[3.00e-07	cd13325 PH_unc89 unc89 pleckstrin homology (PH) domain. unc89 is a myofibrillar protein. unc89-B the largest isoform is composed of 53 immunoglobulin (Ig) domains 2 Fn3 domains a triplet of SH3 DH and PH domains at its N-terminus and 2 protein kinase domains (PK1 and PK2) at its C-terminus. unc-89 mutants display disorganization of muscle A-bands and usually lack M-lines. The COOH-terminal region…	GO:0035023	regulation of Rho protein signal transduction	GO:0005089	Rho guanyl-nucleotide exchange factor activity	-	-	-	-	-	293	-	1	0.00163617	0
Cluster-917.27752	1172	UniRef90_E1ZYC0	420	4e-98	387	35.8362	36.1757	1	0	Serine-arginine protein 55	Camponotus floridanus	-	-	GO:0003676]---[GO:0000166	nucleic acid binding]---[nucleotide binding	GO:0016021	integral to membrane	cd12600]---[cd12337]---[cd12766]---[cd12764]---[cd12765]---[cd12339]---[cd12339]---[cd12596]---[cd12594]---[cd12595]---[cd12373]---[cd12602]---[cd12601]---[cd12338]---[pfam00076]---[pfam00076]---[cd12382]---[cd12382]---[smart00360]---[smart00360]---[cd12768]---[cd00590]---[cd00590]---[cd12598]---[cd12599	628-843]---[131-334]---[628-843]---[628-843]---[619-840]---[628-840]---[131-328]---[131-334]---[131-328]---[131-334]---[131-334]---[628-810]---[628-810]---[131-328]---[134-319]---[634-831]---[125-334]---[634-831]---[131-325]---[631-834]---[628-813]---[134-328]---[634-834]---[131-328]---[131-331	1.00e-48]---[1.00e-38]---[9.00e-38]---[1.00e-36]---[5.00e-35]---[1.00e-31]---[5.00e-09]---[3.00e-27]---[7.00e-26]---[3.00e-24]---[7.00e-22]---[2.00e-20]---[7.00e-18]---[2.00e-17]---[3.00e-16]---[2.00e-12]---[2.00e-15]---[6.00e-06]---[2.00e-15]---[1.00e-11]---[4.00e-14]---[6.00e-14]---[4.00e-12]---[1.00e-13]---[2.00e-13	cd12600 RRM2_SRSF4_like RNA recognition motif 2 in serine/arginine-rich splicing factor 4 (SRSF4) and similar proteins. This subfamily corresponds to the RRM2 of three serine/arginine (SR) proteins serine/arginine-rich splicing factor 4 (SRSF4 or SRp75 or SFRS4) serine/arginine-rich splicing factor 5 (SRSF5 or SRp40 or SFRS5 or HRS) serine/arginine-rich splicing factor 6 (SRSF6 or SRp55). SRSF4 p…	-	-	GO:0003676	nucleic acid binding	-	-	-	-	-	295	+	0	0.0435984	0
Cluster-917.29234	821	UniRef90_J9LX18	186	6e-29	497	22.6553	12.4748	1	1	Uncharacterized protein	Acyrthosiphon pisum	GO:0015074	DNA integration	GO:0003676	nucleic acid binding	-	-	-	-	-	-	-	-	-	-	-	-	-	-	-	82	-	2	0.965443	0
Cluster-917.14981	3933	-	-	-	-	-	-	-	-	-	-	-	-	-	-	-	-	-	-	-	-	-	-	-	-	-	-	-	-	-	106	-	2	0.102677	0
Cluster-917.5831	1571	UniRef90_UPI000619A048	744	6e-47	389	47.3584	63.7532	1	2	PREDICTED proline-rich protein 4-like	Bombus	-	-	-	-	-	-	-	-	-	-	-	-	-	-	-	-	-	-	-	417	-	0	0.2432	0
Cluster-917.28345	4128	UniRef90_UPI0003DE940F	2634	0	1005	63.8081	87.2637	1	2	PREDICTED MLX-interacting protein isoform X1	Apidae	-	-	-	-	-	-	cd00083]---[pfam00010]---[smart00353	2496-2678]---[2505-2669]---[2526-2675	9.00e-13]---[9.00e-11]---[3.00e-08	cd00083 HLH Helix-loop-helix domain found in specific DNA- binding proteins that act as transcription factors 60-100 amino acids long. A DNA-binding basic region is followed by two alpha-helices separated by a variable loop region HLH forms homo- and heterodimers dimerization creates a parallel left-handed four helix bundle the basic region N-terminal to the first amphipathic helix mediates high-…	-	-	GO:0046983	protein dimerization activity	-	-	-	-	-	866	+	2	0.000168902	0
Cluster-917.6781	1284	-	-	-	-	-	-	-	-	-	-	-	-	-	-	-	-	-	-	-	-	-	-	-	-	-	-	-	-	-	163	-	2	0.000618982	0
Cluster-917.31919	12700	UniRef90_UPI000619A30E	402	7e-78	209	3.16535	64.1148	-1	2	PREDICTED uncharacterized protein LOC105666405 isoform X2	Bombus	-	-	-	-	-	-	smart00595]---[pfam10545	7608-7886]---[7620-7883	9.00e-09]---[2.00e-07	smart00595 MADF subfamily of SANT domain. ]---[pfam10545 MADF_DNA_bdg Alcohol dehydrogenase transcription factor Myb/SANT-like. The myb/SANT-like domain in Adf-1 (MADF) is an approximately 80-amino-acid module that directs sequence specific DNA binding to a site consisting of multiple tri-nucleotide repeats. The MADF domain is found in one or more copies in eukaryotic and viral proteins and is of…	-	-	-	-	-	-	-	-	-	181	-	2	0.000807759	0
Cluster-917.31101	2497	UniRef90_A0A088ACI6	1182	0	609	47.3368	64.6962	1	1	Uncharacterized protein	Hymenoptera	-	-	-	-	-	-	pfam00566]---[smart00164	1040-1654]---[1040-1642	6.00e-15]---[7.00e-11	pfam00566 RabGAP-TBC Rab-GTPase-TBC domain. Identification of a TBC domain in GYP6_YEAST and GYP7_YEAST which are GTPase activator proteins of yeast Ypt6 and Ypt7 implies that these domains are GTPase activator proteins of Rab-like small GTPases.]---[smart00164 TBC Domain in Tre-2 BUB2p and Cdc16p. Probable Rab-GAPs. Widespread domain present in Gyp6 and Gyp7 thereby giving rise to the notion tha…	-	-	-	-	-	-	-	-	-	446	+	1	0.000830614	0
Cluster-917.27722	7991	UniRef90_UPI00058E9627	4368	0	1824	54.6615	81.9627	1	0	PREDICTED uncharacterized protein LOC105187964	Harpegnathos saltator	-	-	-	-	-	-	cd00992]---[cd00992]---[cd00992]---[smart00228]---[smart00228]---[smart00228]---[pfam00595]---[pfam00595]---[cd00136]---[COG0793]---[cd00988]---[cd00988	3091-3330]---[4300-4536]---[2791-2964]---[3091-3339]---[4297-4548]---[2791-2967]---[3118-3324]---[4309-4539]---[4339-4545]---[3079-3357]---[3121-3351]---[4333-4536	3.00e-17]---[3.00e-15]---[1.00e-11]---[2.00e-16]---[1.00e-13]---[6.00e-10]---[9.00e-10]---[2.00e-08]---[7.00e-09]---[8.00e-08]---[9.00e-07]---[9.00e-06	cd00992 PDZ_signaling PDZ domain found in a variety of Eumetazoan signaling molecules often in tandem arrangements. May be responsible for specific protein-protein interactions as most PDZ domains bind C-terminal polypeptides and binding to internal (non-C-terminal) polypeptides and even to lipids has been demonstrated. In this subfamily of PDZ domains an N-terminal beta-strand forms the peptide-…	-	-	GO:0005515	protein binding	-	-	-	-	-	1522	+	0	0.000885513	0
Cluster-917.3324	3840	UniRef90_UPI0003DECA8A	2820	0	937	73.4375	100	1	0	PREDICTED MAP/microtubule affinity-regulating kinase 3 isoform X13	Apoidea	-	-	-	-	-	-	cd14072]---[cd14071]---[cd14003]---[cd14079]---[cd14081]---[cd05117]---[smart00220]---[cd14075]---[cd14074]---[cd14073]---[cd14663]---[cd14078]---[pfam00069]---[cd14080]---[cd14077]---[cd14007]---[cd14161]---[cd14099]---[cd14076]---[cd14008	1309-2067]---[1312-2067]---[1309-2064]---[1303-2067]---[1306-2067]---[1309-2064]---[1312-2067]---[1303-2067]---[1306-2067]---[1309-2064]---[1309-2064]---[1306-2067]---[1312-2067]---[1312-2067]---[1306-2067]---[1312-2067]---[1309-2067]---[1309-2067]---[1306-2067]---[1330-2067	0.00e+00]---[3.00e-155]---[5.00e-148]---[4.00e-115]---[9.00e-113]---[3.00e-111]---[1.00e-107]---[1.00e-102]---[5.00e-101]---[3.00e-98]---[4.00e-98]---[2.00e-94]---[5.00e-94]---[7.00e-93]---[1.00e-89]---[4.00e-89]---[3.00e-81]---[4.00e-80]---[6.00e-80]---[6.00e-80	cd14072 STKc_MARK Catalytic domain of the Serine/Threonine Kinases MAP/microtubule affinity-regulating kinases. STKs catalyze the transfer of the gamma-phosphoryl group from ATP to serine/threonine residues on protein substrates. MARKs also called Partitioning-defective 1 (Par1) proteins function as regulators of diverse cellular processes in nematodes Drosophila yeast and vertebrates. They are i…	GO:0006468	protein phosphorylation	GO:0004672]---[GO:0005524	protein kinase activity]---[ATP binding	-	-	-	-	-	983	+	0	0.000790629	0
Cluster-917.28988	3782	UniRef90_UPI00021A831A	1725	0	593	45.6108	96.6273	1	1	PREDICTED uncharacterized protein LOC100646205	Bombus terrestris	-	-	-	-	-	-	cd11781]---[cd11786]---[cd11921]---[cd11920]---[smart00326]---[cd11803]---[cd11919]---[cd11929]---[cd11927]---[cd00174]---[cd11782]---[cd11805]---[cd11877]---[cd11809]---[cd11928]---[pfam14604]---[cd11826]---[cd11949]---[cd11841]---[cd11762	3539-3697]---[3542-3697]---[3542-3700]---[3542-3694]---[3530-3694]---[3542-3700]---[3542-3700]---[3530-3697]---[3542-3697]---[3539-3688]---[3542-3697]---[3542-3694]---[3539-3697]---[3542-3691]---[3545-3694]---[3548-3694]---[3545-3694]---[3542-3694]---[3539-3691]---[3542-3697	5.00e-23]---[2.00e-15]---[7.00e-15]---[1.00e-14]---[3.00e-14]---[1.00e-13]---[3.00e-13]---[3.00e-13]---[6.00e-13]---[6.00e-13]---[1.00e-12]---[6.00e-12]---[8.00e-12]---[7.00e-11]---[8.00e-11]---[9.00e-10]---[1.00e-09]---[2.00e-09]---[2.00e-09]---[3.00e-09	cd11781 SH3_Sorbs_1 First Src Homology 3 domain of Sorbin and SH3 domain containing (Sorbs) proteins and similar domains. This family also called the vinexin family is composed predominantly of adaptor proteins containing one sorbin homology (SoHo) and three SH3 domains. Members include the first SH3 domains of Sorbs1 (or ponsin) Sorbs2 (or ArgBP2) Vinexin (or Sorbs3) and similar domains. They ar…	-	-	GO:0005515	protein binding	-	-	-	-	-	814	+	1	0.000119897	0
Cluster-917.4888	1625	-	-	-	-	-	-	-	-	-	-	-	-	-	-	-	-	-	-	-	-	-	-	-	-	-	-	-	-	-	125	+	2	0.00040921	0
Cluster-917.17486	2419	UniRef90_UPI000623F373	96	8e-08	420	3.96858	7.61905	1	1	PREDICTED zinc transporter ZIP13 homolog isoform X2	Bombus impatiens	-	-	-	-	-	-	-	-	-	-	-	-	-	-	-	-	-	-	-	120	+	1	0.00286514	0
Cluster-917.3357	5411	UniRef90_UPI0006193549	4638	0	1546	85.7143	100	1	2	PREDICTED mucin-19 isoform X1	Bombus terrestris	-	-	-	-	-	-	-	-	-	-	-	-	-	-	-	-	-	-	-	1549	+	2	0.007599	0
Cluster-917.7959	2932	UniRef90_UPI0006195CE7	1647	0	569	56.1733	100	1	0	PREDICTED protein daughterless isoform X12	Bombus terrestris	-	-	-	-	-	-	smart00353]---[cd00083]---[pfam00010	2185-2346]---[2161-2343]---[2170-2331	5.00e-11]---[2.00e-10]---[1.00e-09	smart00353 HLH helix loop helix domain. ]---[cd00083 HLH Helix-loop-helix domain found in specific DNA- binding proteins that act as transcription factors 60-100 amino acids long. A DNA-binding basic region is followed by two alpha-helices separated by a variable loop region HLH forms homo- and heterodimers dimerization creates a parallel left-handed four helix bundle the basic region N-terminal …	-	-	GO:0046983	protein dimerization activity	-	-	-	-	-	580	+	0	0.00216385	0
Cluster-917.19157	1171	UniRef90_UPI00022CA666	285	1e-42	180	24.3382	52.7778	-1	2	PREDICTED uncharacterized protein C3orf18-like isoform X1	Bombus impatiens	-	-	-	-	-	-	-	-	-	-	-	-	-	-	-	-	-	-	-	113	-	2	0.00711474	0
Cluster-917.10428	451	UniRef90_UPI00021A7096	156	4e-26	397	34.5898	13.0982	1	2	PREDICTED serine--pyruvate aminotransferase mitochondrial	Bombus	-	-	-	-	-	-	-	-	-	-	-	-	-	-	-	-	-	-	-	91	+	1	0.00525672	0
Cluster-917.8132	2976	-	-	-	-	-	-	-	-	-	-	-	-	-	-	-	-	-	-	-	-	-	-	-	-	-	-	-	-	-	102	+	1	0.245976	0
Cluster-917.27960	6543	UniRef90_UPI0006190B60	2481	0	2180	37.9184	37.9358	1	0	PREDICTED mucin-2-like	Bombus terrestris	-	-	-	-	-	-	-	-	-	-	-	-	-	-	-	-	-	-	-	2180	+	0	0.03614	0
Cluster-917.26234	4358	UniRef90_UPI000619B68C	804	1e-150	354	18.4488	75.7062	-1	1	PREDICTED doublesex- and mab-3-related transcription factor A2 isoform X1	Bombus impatiens	-	-	-	-	-	-	pfam00751]---[smart00301]---[pfam08828	2447-2557]---[2429-2557]---[1979-2104	4.00e-13]---[8.00e-12]---[4.00e-07	pfam00751 DM DM DNA binding domain. The DM domain is named after dsx and mab-3. dsx contains a single amino-terminal DM domain whereas mab-3 contains two amino-terminal domains. The DM domain has a pattern of conserved zinc chelating residues C2H2C4. The dsx DM domain has been shown to dimerise and bind palindromic DNA.]---[smart00301 DM Doublesex DNA-binding motif. ]---[pfam08828 DSX_dimer Doubl…	GO:0006355	regulation of transcription, DNA-dependent	GO:0043565	sequence-specific DNA binding	-	-	-	-	-	297	-	1	0.00326006	0
Cluster-917.3891	2100	-	-	-	-	-	-	-	-	-	-	-	-	-	-	-	-	-	-	-	-	-	-	-	-	-	-	-	-	-	126	+	1	0.067552	0
Cluster-917.18681	3289	UniRef90_A0A088AQN8	981	0	424	29.8267	77.3585	1	0	Uncharacterized protein	Apoidea	GO:0040007	growth	-	-	GO:0005576	extracellular region	smart00204]---[pfam00019]---[pfam00688]---[PHA02913	2087-2392]---[2078-2392]---[1204-1935]---[2078-2389	3.00e-53]---[7.00e-49]---[1.00e-47]---[2.00e-08	smart00204 TGFB Transforming growth factor-beta (TGF-beta) family. Family members are active as disulphide-linked homo- or heterodimers. TGFB is a multifunctional peptide that controls proliferation differentiation and other functions in many cell types.]---[pfam00019 TGF_beta Transforming growth factor beta like domain. ]---[pfam00688 TGFb_propeptide TGF-beta propeptide. This propeptide is known…	GO:0040007	growth	GO:0008083	growth factor activity	-	-	-	-	-	359	+	0	0.00151041	0
Cluster-917.19955	6405	UniRef90_UPI00061936BF	3846	0	1288	60.0468	99.5342	1	2	PREDICTED tyrosine-protein kinase PR2 isoform X1	Apoidea	-	-	-	-	-	-	cd05040]---[smart00221]---[smart00219]---[pfam07714]---[cd00192]---[cd05060]---[cd05057]---[cd05056]---[cd05034]---[cd05038]---[cd05033]---[cd05032]---[cd05068]---[cd13999]---[cd05059]---[cd05052]---[cd05115]---[cd05148]---[cd05083]---[cd05039	810-1592]---[798-1586]---[798-1586]---[798-1586]---[810-1586]---[810-1574]---[810-1580]---[777-1607]---[810-1586]---[810-1586]---[783-1586]---[777-1592]---[783-1574]---[816-1586]---[810-1586]---[798-1574]---[798-1565]---[810-1574]---[810-1574]---[783-1586	5.00e-132]---[2.00e-98]---[7.00e-98]---[2.00e-96]---[2.00e-88]---[3.00e-85]---[9.00e-73]---[4.00e-67]---[1.00e-65]---[1.00e-65]---[2.00e-65]---[2.00e-62]---[4.00e-60]---[3.00e-59]---[4.00e-59]---[4.00e-59]---[1.00e-58]---[3.00e-57]---[7.00e-57]---[2.00e-56	cd05040 PTKc_Ack_like Catalytic domain of the Protein Tyrosine Kinase Activated Cdc42-associated kinase. PTKs catalyze the transfer of the gamma-phosphoryl group from ATP to tyrosine (tyr) residues in protein substrates. This subfamily includes Ack1 thirty-eight-negative kinase 1 (Tnk1) and similar proteins. They are cytoplasmic (or nonreceptor) PTKs containing an N-terminal catalytic domain an S…	GO:0006468	protein phosphorylation	GO:0004672	protein kinase activity	-	-	-	-	-	1292	+	2	0.000825803	0
Cluster-917.27754	1298	UniRef90_UPI000623CC2E	807	0	651	62.1726	41.321	1	2	PREDICTED tenascin-like	Bombus impatiens	-	-	-	-	-	-	pfam00757]---[PTZ00214]---[pfam03302]---[pfam01500]---[pfam06247]---[cd15834	786-1283]---[777-1280]---[768-1280]---[756-1271]---[852-1256]---[759-1268	2.00e-08]---[1.00e-07]---[1.00e-07]---[1.00e-07]---[6.00e-06]---[8.00e-06	pfam00757 Furin-like Furin-like cysteine rich region. ]---[PTZ00214 PTZ00214 high cysteine membrane protein Group 4 Provisional.]---[pfam03302 VSP Giardia variant-specific surface protein. ]---[pfam01500 Keratin_B2 Keratin high sulfur B2 protein. High sulfur proteins are cysteine-rich proteins synthesized during the differentiation of hair matrix cells and form hair fibres in association with hai…	GO:0006468]---[GO:0007169	protein phosphorylation]---[transmembrane receptor protein tyrosine kinase signaling pathway	GO:0004714]---[GO:0005524	transmembrane receptor protein tyrosine kinase activity]---[ATP binding	GO:0016020]---[GO:0045095]---[GO:0009986	membrane]---[keratin filament]---[cell surface	-	-	-	277	+	2	0.00574645	0
Cluster-917.29134	6893	UniRef90_UPI0006199FAC	4206	0	1402	61.0184	100	-1	1	PREDICTED vascular endothelial growth factor receptor 1 isoform X1	Bombus	-	-	-	-	-	-	cd05103]---[cd05102]---[cd14207]---[cd05106]---[cd05105]---[cd05104]---[cd05107]---[pfam07714]---[pfam07714]---[cd00192]---[cd00192]---[smart00221]---[smart00221]---[smart00219]---[smart00219]---[cd05054]---[cd05054]---[cd05053]---[cd05053]---[cd05055]---[cd05055]---[cd05099]---[cd05099]---[cd05045]---[cd05045]---[cd05035]---[cd05035]---[cd05100]---[cd05100]---[cd05032]---[cd05032]---[cd05098]---…	3083-4210]---[3083-4210]---[3095-4210]---[3092-4225]---[3092-4225]---[3104-4225]---[3092-4225]---[3110-3613]---[3875-4186]---[3110-3622]---[3857-4174]---[3110-3604]---[3860-4186]---[3110-3613]---[3884-4186]---[3095-3589]---[3836-4210]---[3110-3589]---[3884-4225]---[3092-3577]---[3860-4225]---[3047-3589]---[3884-4225]---[3092-3634]---[3884-4189]---[3092-3577]---[3884-4186]---[3047-3574]---[3884-42…	1.00e-96]---[2.00e-96]---[3.00e-93]---[6.00e-92]---[2.00e-89]---[5.00e-87]---[1.00e-85]---[3.00e-74]---[1.00e-21]---[1.00e-73]---[7.00e-22]---[5.00e-70]---[9.00e-23]---[5.00e-69]---[3.00e-21]---[9.00e-65]---[2.00e-36]---[9.00e-59]---[1.00e-26]---[2.00e-56]---[4.00e-36]---[6.00e-52]---[1.00e-23]---[4.00e-50]---[1.00e-14]---[2.00e-49]---[2.00e-07]---[3.00e-49]---[5.00e-21]---[4.00e-48]---[5.00e-14]…	cd05103 PTKc_VEGFR2 Catalytic domain of the Protein Tyrosine Kinase Vascular Endothelial Growth Factor Receptor 2. PTKs catalyze the transfer of the gamma-phosphoryl group from ATP to tyrosine (tyr) residues in protein substrates. VEGFR2 (or Flk1) binds the ligands VEGFA VEGFC VEGFD and VEGFE. VEGFR2 signaling is implicated in all aspects of normal and pathological vascular endothelial cell biolo…	GO:0006468	protein phosphorylation	GO:0004672	protein kinase activity	-	-	-	-	-	1405	-	1	0.0585015	0
Cluster-917.26991	11020	UniRef90_UPI000619D194	2319	0	823	21.0436	93.9247	-1	2	PREDICTED E3 ubiquitin-protein ligase NEDD4 isoform X3	Apoidea	-	-	-	-	-	-	COG5021]---[smart00119]---[cd00078]---[pfam00632]---[cd07598]---[pfam06730]---[cd04033]---[pfam07970]---[COG5184]---[COG5184]---[pfam00168]---[pfam06825]---[smart00239]---[cd00030]---[cd04042]---[cd04040]---[pfam13850]---[cd08386]---[cd04026]---[cd08405]---[cd04038	2529-4286]---[2529-3518]---[2529-3590]---[2529-3434]---[8803-9438]---[8800-9429]---[4410-4811]---[6606-7097]---[9647-10855]---[9656-10735]---[4548-4811]---[7905-8066]---[4515-4814]---[4506-4811]---[4431-4814]---[4494-4811]---[6132-6413]---[4518-4811]---[4557-4814]---[4545-4865]---[4539-4814	7.00e-157]---[4.00e-141]---[7.00e-141]---[3.00e-102]---[7.00e-99]---[1.00e-67]---[2.00e-54]---[3.00e-47]---[1.00e-46]---[1.00e-21]---[1.00e-21]---[4.00e-21]---[2.00e-20]---[2.00e-20]---[6.00e-15]---[1.00e-14]---[3.00e-14]---[1.00e-13]---[3.00e-13]---[3.00e-13]---[9.00e-13	COG5021 HUL4 Ubiquitin-protein ligase Posttranslational modification protein turnover chaperones .]---[smart00119 HECTc Domain Homologous to E6-AP Carboxyl Terminus with. E3 ubiquitin-protein ligases. Can bind to E2 enzymes.]---[cd00078 HECTc HECT domain C-terminal catalytic domain of a subclass of Ubiquitin-protein ligase (E3). It binds specific ubiquitin-conjugating enzymes (E2) accepts ubiquit…	-	-	GO:0004842]---[GO:0005515]---[GO:0003714	ubiquitin-protein ligase activity]---[protein binding]---[transcription corepressor activity	-	-	-	-	-	796	-	2	0.00330917	0
Cluster-917.24189	4576	-	-	-	-	-	-	-	-	-	-	-	-	-	-	-	-	-	-	-	-	-	-	-	-	-	-	-	-	-	107	+	1	3.25143e-05	0
Cluster-917.30326	1140	-	-	-	-	-	-	-	-	-	-	-	-	-	-	-	-	-	-	-	-	-	-	-	-	-	-	-	-	-	114	+	1	5.6886e-05	0
Cluster-2876.3	2956	-	-	-	-	-	-	-	-	-	-	-	-	-	-	-	-	-	-	-	-	-	-	-	-	-	-	-	-	-	124	-	0	0.000301595	0
Cluster-917.21315	6179	UniRef90_UPI0006191C86	2775	0	925	44.9102	100	1	1	PREDICTED protein spire isoform X1	Bombus	-	-	-	-	-	-	smart00750]---[cd15748]---[cd15767	956-1546]---[2954-3058]---[2948-3091	1.00e-17]---[2.00e-08]---[2.00e-07	smart00750 KIND kinase non-catalytic C-lobe domain. It is an interaction domain identified as being similar to the C-terminal protein kinase catalytic fold (C lobe). Its presence at the N terminus of signalling proteins and the absence of the active-site residues in the catalytic and activation loops suggest that it folds independently and is likely to be non-catalytic. The occurrence of KIND onl…	-	-	-	-	-	-	-	-	-	946	+	1	0.000746733	0
Cluster-917.5228	2164	-	-	-	-	-	-	-	-	-	-	-	-	-	-	-	-	-	-	-	-	-	-	-	-	-	-	-	-	-	130	+	0	5.21071e-06	0
Cluster-917.16472	1273	-	-	-	-	-	-	-	-	-	-	-	-	-	-	-	-	-	-	-	-	-	-	-	-	-	-	-	-	-	109	+	1	0.000175092	0
Cluster-917.27287	4111	UniRef90_UPI000619AE2A	2934	0	978	71.3695	100	1	2	PREDICTED Niemann-Pick C1 protein-like isoform X1	Bombus	-	-	-	-	-	-	pfam02460]---[TIGR00917]---[pfam12349]---[TIGR00918]---[TIGR00918]---[COG1033]---[COG1033]---[TIGR00921]---[COG2409]---[TIGR00833	1746-3875]---[1173-3872]---[2211-2675]---[1842-2678]---[3405-3914]---[2040-3869]---[2148-2645]---[2157-2627]---[2142-2642]---[2064-3068	3.00e-74]---[6.00e-59]---[7.00e-42]---[5.00e-25]---[1.00e-10]---[1.00e-19]---[3.00e-07]---[1.00e-06]---[3.00e-06]---[4.00e-06	pfam02460 Patched Patched family. The transmembrane protein Patched is a receptor for the morphogene Sonic Hedgehog. This protein associates with the smoothened protein to transduce hedgehog signals.]---[TIGR00917 Niemann-Pick_C_disease_protein Niemann-Pick C type protein family. The model describes Niemann-Pick C type protein in eukaryotes. The defective protein has been associated with Niemann-…	-	-	-	-	GO:0016021	integral to membrane	-	-	-	987	+	2	0.000440995	0
Cluster-917.22609	4265	UniRef90_UPI000623F948	3072	0	1026	72.0281	100	1	0	PREDICTED trafficking kinesin-binding protein milt isoform X3	Bombus	-	-	-	-	-	-	pfam04849]---[pfam12448]---[TIGR02168]---[TIGR02168]---[TIGR02168]---[TIGR02168]---[TIGR02168]---[COG1196]---[COG1196]---[TIGR02169]---[TIGR02169]---[TIGR04523]---[TIGR04523]---[TIGR04523	1378-2286]---[2617-2940]---[1675-2268]---[1654-2283]---[1642-2283]---[1702-2283]---[1681-2271]---[1654-2283]---[1654-2277]---[1651-2286]---[1642-2280]---[1654-2217]---[1474-2274]---[1654-2265	1.00e-67]---[2.00e-12]---[1.00e-10]---[1.00e-07]---[8.00e-07]---[9.00e-06]---[1.00e-05]---[7.00e-10]---[2.00e-07]---[9.00e-10]---[9.00e-06]---[2.00e-07]---[2.00e-06]---[4.00e-06	pfam04849 HAP1_N HAP1 N-terminal conserved region. This family represents an N-terminal conserved region found in several huntingtin-associated protein 1 (HAP1) homologues. HAP1 binds to huntingtin in a polyglutamine repeat-length-dependent manner. However its possible role in the pathogenesis of Huntington's disease is unclear. This family also includes a similar N-terminal conserved region from…	-	-	-	-	-	-	-	-	-	1031	+	0	0.00239561	0
Cluster-917.20719	1393	-	-	-	-	-	-	-	-	-	-	-	-	-	-	-	-	-	-	-	-	-	-	-	-	-	-	-	-	-	101	+	2	0.00431415	0
Cluster-917.31419	2928	-	-	-	-	-	-	-	-	-	-	-	-	-	-	-	-	-	-	-	-	-	-	-	-	-	-	-	-	-	104	-	0	4.84278e-05	0
Cluster-2893.1	770	UniRef90_UPI0006191DE9	696	1e-49	1241	90.3896	18.614	-1	2	PREDICTED uncharacterized protein LOC105666850	Bombus terrestris	-	-	-	-	-	-	-	-	-	-	-	-	-	-	-	-	-	-	-	157	-	2	0.0198207	0
Cluster-917.30733	4770	UniRef90_V9I7R2	1008	0	395	21.1321	85.3165	1	2	Calcium-binding mitochondrial carrier protein Aralar1	Apis cerana	GO:0006810	transport	GO:0005509	calcium ion binding	GO:0016021	integral to membrane	PTZ00184]---[COG5126	4026-4388]---[4026-4388	3.00e-09]---[4.00e-08	PTZ00184 PTZ00184 calmodulin Provisional.]---[COG5126 FRQ1 Ca2 -binding protein (EF-Hand superfamily) Signal transduction mechanisms / Cytoskeleton / Cell division and chromosome partitioning / General function prediction only .	-	-	-	-	-	-	-	-	-	368	+	2	0.00278888	0
Cluster-917.28499	1681	UniRef90_UPI00022CA9A3	990	0	684	58.8935	48.2456	1	2	PREDICTED acetyl-coenzyme A synthetase	Bombus	-	-	-	-	-	-	PRK00174]---[cd05966]---[TIGR02188]---[PLN02654]---[COG0365]---[cd05967]---[PRK10524]---[TIGR02316]---[PTZ00237]---[PRK04319]---[pfam00501]---[PRK03584]---[cd05943]---[cd05968]---[cd05968]---[COG0318]---[cd05959]---[PLN03052]---[TIGR01217]---[cd05911]---[cd05969]---[cd05969	702-1679]---[771-1679]---[744-1679]---[693-1679]---[903-1679]---[786-1679]---[750-1679]---[759-1679]---[789-1649]---[906-1676]---[969-1679]---[690-1649]---[747-1649]---[1020-1304]---[1548-1679]---[969-1631]---[927-1667]---[717-1622]---[702-1649]---[1026-1622]---[1026-1277]---[1557-1679	2.00e-147]---[3.00e-146]---[2.00e-132]---[8.00e-127]---[1.00e-81]---[2.00e-70]---[1.00e-66]---[5.00e-52]---[8.00e-39]---[4.00e-38]---[7.00e-34]---[1.00e-33]---[9.00e-33]---[3.00e-28]---[1.00e-10]---[2.00e-26]---[2.00e-25]---[1.00e-21]---[6.00e-20]---[2.00e-17]---[2.00e-17]---[1.00e-06	PRK00174 PRK00174 acetyl-CoA synthetase Provisional.]---[cd05966 ACS Acetyl-CoA synthetase (also known as acetate-CoA ligase and acetyl-activating enzyme). Acetyl-CoA synthetase (ACS) catalyzes the formation of acetyl-CoA from acetate CoA and ATP. Synthesis of acetyl-CoA is carried out in a two-step reaction. In the first step the enzyme catalyzes the synthesis of acetyl-AMP intermediate from ace…	GO:0008152	metabolic process	GO:0003824	catalytic activity	-	-	-	-	-	336	+	2	2.08283e-05	0
Cluster-917.10697	1445	UniRef90_UPI000623EB2A	705	1e-155	1045	48.7889	22.8708	1	2	PREDICTED protein turtle isoform X9	Bombus impatiens	-	-	-	-	-	-	-	-	-	-	-	-	-	-	-	-	-	-	-	273	+	2	0.0545968	0
Cluster-917.33808	1280	UniRef90_UPI000614A53E	360	3e-56	474	28.125	25.3165	-1	0	PREDICTED protein eva-1 isoform X3	Megachile rotundata	-	-	-	-	-	-	pfam02140	3-236	5e-06	pfam02140 Gal_Lectin Galactose binding lectin domain.	-	-	GO:0030246	carbohydrate binding	-	-	-	-	-	126	-	0	0.0471045	0
Cluster-917.13825	2002	-	-	-	-	-	-	-	-	-	-	-	-	-	-	-	-	-	-	-	-	-	-	-	-	-	-	-	-	-	106	-	2	0.000170608	0
Cluster-917.33282	2140	UniRef90_A0A0N0U603	987	0	449	46.1215	73.2739	1	2	SPRY domain-containing SOCS box protein 1	Melipona quadrifasciata	GO:0035556	intracellular signal transduction	-	-	GO:0005622	intracellular	cd12906]---[cd12875]---[cd12907]---[cd12876]---[smart00449]---[pfam00622]---[cd11709]---[cd03718]---[cd03716]---[cd03587]---[cd03744]---[cd03743]---[pfam07525]---[cd12889	1128-1649]---[1128-1649]---[1128-1652]---[1131-1706]---[1251-1646]---[1251-1646]---[1254-1625]---[1662-1790]---[1662-1790]---[1665-1790]---[1662-1790]---[1662-1790]---[1668-1784]---[1233-1586	1.00e-125]---[1.00e-83]---[6.00e-52]---[1.00e-23]---[2.00e-14]---[2.00e-13]---[2.00e-13]---[3.00e-11]---[3.00e-09]---[2.00e-08]---[3.00e-08]---[4.00e-08]---[1.00e-06]---[1.00e-06	cd12906 SPRY_SOCS1-2-4 SPRY domain in the suppressor of cytokine signaling 1 2 4 families (SOCS1 SOCS2 SOCS4). The SPRY domain-containing SOCS box protein family (SPSB1-4 also known as SSB-1 to -4) is composed of a central SPRY protein interaction domain and a C-terminal SOCS box. All four SPSB proteins interact with c-Met the hepatocyte growth factor receptor but only SPSB1 SPSB2 and SPSB4 inter…	GO:0035556	intracellular signal transduction	GO:0005515	protein binding	-	-	-	-	-	513	+	2	0.00497026	0
Cluster-917.17050	4577	UniRef90_UPI000619F425	273	2e-50	154	5.96461	59.0909	-1	1	PREDICTED uncharacterized protein LOC100651438	Bombus	-	-	-	-	-	-	-	-	-	-	-	-	-	-	-	-	-	-	-	155	+	2	0.00161055	0
Cluster-917.35026	3620	UniRef90_UPI00021A7C7F	1050	0	526	29.0055	66.3498	1	1	PREDICTED facilitated trehalose transporter Tret1-2 homolog	Bombus	-	-	-	-	-	-	pfam00083]---[pfam00083]---[cd06174]---[cd06174]---[cd06174]---[TIGR00879]---[TIGR00879]---[pfam07690]---[pfam07690]---[COG0477]---[TIGR00898]---[TIGR00895]---[PRK10077]---[PRK10077]---[COG2814]---[TIGR00711	1172-2002]---[2889-3368]---[1151-1591]---[1118-1582]---[2865-3326]---[1067-1996]---[2868-3365]---[1139-1582]---[1136-1564]---[1148-1591]---[1295-1717]---[1175-1717]---[2859-3374]---[1295-1732]---[1154-1537]---[1157-1579	2.00e-25]---[3.00e-17]---[2.00e-20]---[5.00e-12]---[5.00e-06]---[2.00e-19]---[2.00e-15]---[7.00e-14]---[1.00e-10]---[2.00e-12]---[2.00e-10]---[4.00e-09]---[2.00e-07]---[9.00e-07]---[8.00e-07]---[3.00e-06	pfam00083 Sugar_tr Sugar (and other) transporter. ]---[cd06174 MFS The Major Facilitator Superfamily (MFS) is a large and diverse group of secondary transporters that includes uniporters symporters and antiporters. MFS proteins facilitate the transport across cytoplasmic or internal membranes of a variety of substrates including ions sugar phosphates drugs neurotransmitters nucleosides amino acid…	GO:0055085	transmembrane transport	GO:0022857	transmembrane transporter activity	GO:0016021	integral to membrane	-	-	-	364	+	1	9.02198e-05	0
Cluster-917.31216	3852	UniRef90_UPI000614E444	2115	0	1075	54.9065	65.8605	1	1	PREDICTED solute carrier organic anion transporter family member 4A1	Megachile rotundata	-	-	-	-	-	-	pfam03137]---[TIGR00805]---[cd01330]---[pfam07690]---[cd00104]---[cd06174]---[pfam07648	1154-2884]---[1052-2959]---[2375-2533]---[1553-2305]---[2405-2530]---[1553-2305]---[2405-2530	8.00e-159]---[3.00e-140]---[5.00e-20]---[2.00e-10]---[1.00e-09]---[9.00e-09]---[3.00e-07	pfam03137 OATP Organic Anion Transporter Polypeptide (OATP) family. This family consists of several eukaryotic Organic-Anion-Transporting Polypeptides (OATPs). Several have been identified mostly in human and rat. Different OATPs vary in tissue distribution and substrate specificity. Since the numbering of different OATPs in particular species was based originally on the order of discovery simila…	GO:0006810]---[GO:0055085	transport]---[transmembrane transport	GO:0005215]---[GO:0005515	transporter activity]---[protein binding	GO:0016020]---[GO:0016021	membrane]---[integral to membrane	-	-	-	725	+	1	0.00111092	0
Cluster-917.34796	1644	UniRef90_UPI00061983CA	420	2e-88	345	25.5474	40.8696	1	1	PREDICTED sodium-independent sulfate anion transporter-like	Bombus terrestris	-	-	-	-	-	-	pfam13792]---[TIGR00815]---[COG0659]---[PRK11660	698-946]---[701-1045]---[680-1030]---[713-1045	8.00e-32]---[2.00e-29]---[1.00e-27]---[3.00e-13	pfam13792 Sulfate_tra_GLY Sulfate transporter N-terminal domain with GLY motif. This domain is found usually at the N-terminus of sulfate-transporter proteins. It carries a highly conserved GLY sequence motif but the function of the domain is not known.]---[TIGR00815 Sulfate_transporter high affinity sulphate transporter 1. The SulP family is a large and ubiquitous family with over 30 sequenced m…	-	-	-	-	-	-	-	-	-	165	+	1	0.000693629	0
Cluster-917.17729	6421	UniRef90_A0A0L7QLL6	1473	0	513	22.9404	95.9064	-1	1	Pituitary homeobox like protein Ptx1	Apidae	GO:0007275]---[GO:0006355	multicellular organismal development]---[regulation of transcription, DNA-dependent	GO:0043565	sequence-specific DNA binding	GO:0005634	nucleus	pfam00046]---[cd00086]---[smart00389]---[COG5576	3166-3336]---[3163-3336]---[3169-3339]---[3145-3339	4.00e-20]---[2.00e-17]---[4.00e-17]---[1.00e-08	pfam00046 Homeobox Homeobox domain. ]---[cd00086 homeodomain Homeodomain DNA binding domains involved in the transcriptional regulation of key eukaryotic developmental processes may bind to DNA as monomers or as homo- and/or heterodimers in a sequence-specific manner.]---[smart00389 HOX Homeodomain. DNA-binding factors that are involved in the transcriptional regulation of key developmental proce…	-	-	GO:0003677	DNA binding	-	-	-	-	-	530	-	1	0.0129991	0
Cluster-917.25835	1822	-	-	-	-	-	-	-	-	-	-	-	-	-	-	-	-	-	-	-	-	-	-	-	-	-	-	-	-	-	225	+	0	0.00263818	0
Cluster-917.16470	6633	UniRef90_UPI0006195FAD	3138	0	1046	47.3089	100	1	0	PREDICTED dual 3'''' 5''''-cyclic-AMP and -GMP phosphodiesterase 11-like isoform X1	Bombus	-	-	-	-	-	-	pfam00233]---[smart00065]---[smart00065]---[cd00077]---[pfam01590]---[pfam01590]---[smart00471]---[COG2203	2326-3042]---[1582-2037]---[898-1497]---[2326-2853]---[1582-2013]---[898-1467]---[2323-2826]---[1759-2040	3.00e-67]---[1.00e-21]---[3.00e-20]---[1.00e-14]---[2.00e-12]---[5.00e-10]---[5.00e-12]---[2.00e-06	pfam00233 PDEase_I 3'5'-cyclic nucleotide phosphodiesterase. ]---[smart00065 GAF Domain present in phytochromes and cGMP-specific phosphodiesterases. Mutations within these domains in PDE6B result in autosomal recessive inheritance of retinitis pigmentosa.]---[cd00077 HDc Metal dependent phosphohydrolases with conserved 'HD' motif.]---[pfam01590 GAF GAF domain. This domain is present in cGMP-spec…	GO:0007165	signal transduction	GO:0004114]---[GO:0005515	3',5'-cyclic-nucleotide phosphodiesterase activity]---[protein binding	-	-	-	-	-	1051	+	0	9.89081e-05	0
Cluster-917.29227	1640	UniRef90_A0A088AUV2	894	2e-175	573	54.5122	52.007	1	2	Uncharacterized protein	Apidae	-	-	GO:0008324	cation transmembrane transporter activity	GO:0016021	integral to membrane	pfam01769]---[COG1824	1041-1382]---[1011-1382	3.00e-18]---[2.00e-09	pfam01769 MgtE Divalent cation transporter. This region is the integral membrane part of the eubacterial MgtE family of magnesium transporters. Related regions are found also in archaebacterial and eukaryotic proteins. All the archaebacterial and eukaryotic examples have two copies of the region. This suggests that the eubacterial examples may act as dimers. Members of this family probably transp…	GO:0006812	cation transport	GO:0008324	cation transmembrane transporter activity	-	-	-	-	-	319	+	2	0.00106164	0
Cluster-917.17262	3372	UniRef90_A0A154PM14	1935	0	1537	57.3843	42.0299	-1	2	Protein diaphanous	Dufourea novaeangliae	-	-	-	-	-	-	cd09244]---[cd09248]---[cd09249]---[smart01041]---[pfam03097]---[cd09242]---[cd09034]---[cd09246]---[cd11633]---[cd09239]---[cd09240]---[cd09241]---[cd11624]---[cd11634]---[cd00992]---[smart00228]---[pfam02185]---[cd00089]---[cd11622]---[smart00742	1073-2224]---[1073-2224]---[1073-2224]---[1016-2224]---[1061-2224]---[1511-2224]---[1277-2224]---[1508-2224]---[2240-2491]---[1583-2236]---[1511-2209]---[1508-2221]---[2249-2470]---[2246-2482]---[785-1021]---[779-1021]---[2267-2449]---[2267-2458]---[2267-2464]---[2282-2449	5.00e-175]---[6.00e-112]---[4.00e-109]---[3.00e-93]---[1.00e-88]---[8.00e-48]---[2.00e-41]---[8.00e-41]---[1.00e-40]---[6.00e-37]---[3.00e-34]---[1.00e-32]---[3.00e-27]---[4.00e-26]---[5.00e-17]---[1.00e-13]---[8.00e-12]---[9.00e-10]---[2.00e-09]---[8.00e-09	cd09244 BRO1_Rhophilin Protein-interacting Bro1-like domain of RhoA-binding protein Rhophilin and related domains. This family contains the Bro1-like domain of RhoA-binding proteins Rhophilin-1 and -2 and related domains. It belongs to the BRO1_Alix_like superfamily which also includes the Bro1-like domains of mammalian Alix (apoptosis-linked gene-2 interacting protein X) His-Domain type N23 prot…	GO:0007165	signal transduction	-	-	-	-	-	-	-	705	-	2	0.000269184	0
Cluster-917.32128	14888	UniRef90_UPI000623E613	13788	0	4631	92.6115	99.2226	1	1	PREDICTED basement membrane-specific heparan sulfate proteoglycan core protein isoform X1	Bombus	-	-	-	-	-	-	cd00110]---[smart00281]---[smart00281]---[smart00281]---[smart00282]---[cd05743]---[pfam02210]---[pfam00052]---[pfam00052]---[pfam00052]---[pfam00054]---[cd00112]---[cd00112]---[cd00112]---[cd00112]---[cd00112]---[cd00112]---[cd00112]---[cd00112]---[cd00112]---[cd00112]---[cd00112]---[cd00112]---[cd00112]---[cd00112]---[cd00112]---[cd00112]---[cd00112]---[cd00112]---[cd00112]---[pfam00057]---[pfa…	12989-13429]---[7796-8170]---[8813-9202]---[6683-7051]---[13037-13438]---[6149-6376]---[13052-13438]---[7799-8209]---[6686-7090]---[8831-9238]---[13052-13447]---[5861-5965]---[5744-5848]---[4814-4918]---[4118-4222]---[5168-5269]---[1238-1342]---[1355-1459]---[1808-1912]---[5054-5158]---[1700-1804]---[1463-1567]---[4586-4693]---[4922-5026]---[5990-6097]---[4403-4507]---[884-991]---[4700-4804]---[5…	1.00e-32]---[3.00e-32]---[1.00e-27]---[3.00e-19]---[1.00e-29]---[3.00e-28]---[2.00e-25]---[1.00e-24]---[2.00e-15]---[2.00e-15]---[1.00e-22]---[1.00e-13]---[1.00e-10]---[4.00e-10]---[5.00e-10]---[5.00e-10]---[6.00e-10]---[6.00e-10]---[7.00e-10]---[1.00e-09]---[2.00e-09]---[2.00e-09]---[5.00e-09]---[6.00e-09]---[8.00e-09]---[1.00e-08]---[2.00e-08]---[2.00e-08]---[4.00e-06]---[4.00e-06]---[3.00e-13]…	cd00110 LamG Laminin G domain Laminin G-like domains are usually Ca mediated receptors that can have binding sites for steroids beta1 integrins heparin sulfatides fibulin-1 and alpha-dystroglycans. Proteins that contain LamG domains serve a variety of purposes including signal transduction via cell-surface steroid receptors adhesion migration and differentiation through mediation of cell adhesion…	-	-	GO:0005515	protein binding	-	-	-	-	-	4634	+	1	0.00858111	0
Cluster-917.9359	1696	-	-	-	-	-	-	-	-	-	-	-	-	-	-	-	-	-	-	-	-	-	-	-	-	-	-	-	-	-	153	-	0	0.0018305	0
Cluster-917.1424	1536	-	-	-	-	-	-	-	-	-	-	-	-	-	-	-	-	-	-	-	-	-	-	-	-	-	-	-	-	-	105	+	1	0.000756475	0
Cluster-917.25347	4435	UniRef90_A4GKG5	1692	0	570	38.1511	98.9474	1	0	Cryptochrome 2	Aculeata	-	-	-	-	-	-	pfam03441]---[COG0415]---[TIGR03556]---[TIGR02765]---[TIGR02766]---[pfam00875]---[PRK10674	2086-2913]---[1459-2922]---[1474-2922]---[1459-2757]---[1468-2865]---[1465-1956]---[2026-2886	1.00e-102]---[6.00e-80]---[6.00e-63]---[3.00e-59]---[1.00e-47]---[3.00e-47]---[5.00e-36	pfam03441 FAD_binding_7 FAD binding domain of DNA photolyase. ]---[COG0415 PhrB Deoxyribodipyrimidine photolyase DNA replication recombination and repair .]---[TIGR03556 photolyase_8HDF deoxyribodipyrimidine photo-lyase 8-HDF type. This model describes a narrow clade of cyanobacterial deoxyribodipyrimidine photo-lyase. This group in contrast to several closely related proteins uses a chromophore …	-	-	-	-	-	-	-	-	-	603	+	0	2.71063e-05	0
Cluster-917.5267	1483	-	-	-	-	-	-	-	-	-	-	-	-	-	-	-	-	-	-	-	-	-	-	-	-	-	-	-	-	-	141	+	2	0.391139	0
Cluster-917.24037	1448	UniRef90_UPI0006198BD9	138	5e-20	282	9.53039	16.3121	-1	2	PREDICTED glycine-rich cell wall structural protein 1-like isoform X1	Bombus terrestris	-	-	-	-	-	-	-	-	-	-	-	-	-	-	-	-	-	-	-	212	-	2	0.0710342	0
Cluster-917.9101	6986	UniRef90_V9I831	1656	0	554	23.7046	100	1	1	Putative glycerophosphodiester phosphodiesterase 5	Apis cerana	GO:0006629	lipid metabolic process	GO:0008081	phosphoric diester hydrolase activity	GO:0016021	integral to membrane	cd08607]---[cd08572]---[cd08606]---[cd08605]---[pfam03009]---[cd05814]---[COG0584]---[cd08556]---[cd08562]---[cd08563]---[cd08582]---[cd08575]---[cd08567]---[cd08579]---[cd08568]---[cd08559]---[cd08564]---[cd08578]---[cd08566]---[cd08581	3275-4135]---[3275-4135]---[3281-4135]---[3281-4135]---[3287-4141]---[544-1038]---[3281-4138]---[3281-4129]---[3281-4135]---[3284-4132]---[3281-4132]---[3287-4126]---[3284-4138]---[3281-4129]---[3284-3862]---[3275-4048]---[3281-4123]---[3353-4048]---[3281-3841]---[3281-3865	9.00e-127]---[8.00e-115]---[3.00e-54]---[2.00e-49]---[1.00e-45]---[5.00e-35]---[6.00e-28]---[2.00e-23]---[9.00e-23]---[2.00e-22]---[7.00e-17]---[1.00e-16]---[4.00e-16]---[1.00e-15]---[1.00e-14]---[1.00e-13]---[2.00e-13]---[3.00e-13]---[6.00e-13]---[1.00e-11	cd08607 GDPD_GDE5 Glycerophosphodiester phosphodiesterase domain of putative mammalian glycerophosphodiester phosphodiesterase GDE5 and similar proteins. This subfamily corresponds to the glycerophosphodiester phosphodiesterase domain (GDPD) present in putative mammalian GDE5 and similar proteins. Mammalian GDE5 is widely expressed in mammalian tissues with highest expression in the spinal chord.…	GO:0006629	lipid metabolic process	GO:0008081	phosphoric diester hydrolase activity	-	-	-	-	-	564	+	1	0.00226841	0
Cluster-917.34343	4927	UniRef90_UPI0006152241	2001	0	909	40.6129	78.6579	-1	1	PREDICTED A disintegrin and metalloproteinase with thrombospondin motifs 7-like isoform X5	Megachile rotundata	-	-	-	-	-	-	cd04273]---[cd04267]---[cd04269]---[pfam01421]---[pfam05986]---[pfam01562]---[cd04272]---[cd00203]---[pfam13688]---[smart00209]---[smart00209]---[pfam13582]---[pfam13574	3352-3981]---[3373-3981]---[3352-3981]---[3340-3981]---[1943-2284]---[4330-4692]---[3349-3978]---[3376-3705]---[3502-3984]---[2914-3045]---[1742-1909]---[3502-3846]---[3373-3849	4.00e-92]---[3.00e-32]---[2.00e-28]---[1.00e-25]---[4.00e-22]---[1.00e-19]---[3.00e-15]---[4.00e-13]---[2.00e-10]---[1.00e-08]---[2.00e-07]---[3.00e-07]---[4.00e-07	cd04273 ZnMc_ADAMTS_like Zinc-dependent metalloprotease ADAMTS_like subgroup. ADAMs (A Disintegrin And Metalloprotease) are glycoproteins which play roles in cell signaling cell fusion and cell-cell interactions. This particular subfamily represents domain architectures that combine ADAM-like metalloproteinases with thrombospondin type-1 repeats. ADAMTS (a disintegrin and metalloproteinase with t…	GO:0006508	proteolysis	GO:0004222]---[GO:0008270	metalloendopeptidase activity]---[zinc ion binding	GO:0031012	extracellular matrix	-	-	-	717	-	1	0.000759745	0
Cluster-917.26564	4929	-	-	-	-	-	-	-	-	-	-	-	-	-	-	-	-	-	-	-	-	-	-	-	-	-	-	-	-	-	236	-	0	0.000564325	0
Cluster-917.33459	1636	-	-	-	-	-	-	-	-	-	-	-	-	-	-	-	-	-	-	-	-	-	-	-	-	-	-	-	-	-	104	-	2	0.457599	0
Cluster-917.22334	2482	-	-	-	-	-	-	-	-	-	-	-	-	-	-	-	-	-	-	-	-	-	-	-	-	-	-	-	-	-	107	+	1	0.000352685	0
Cluster-917.26814	557	UniRef90_F4X3L9	255	5e-33	1032	45.781	8.43023	1	1	IQ motif and SEC7 domain-containing protein 1	Aculeata	GO:0032012	regulation of ARF protein signal transduction	GO:0005086	ARF guanyl-nucleotide exchange factor activity	-	-	-	-	-	-	-	-	-	-	-	-	-	-	-	95	+	0	0.566783	0
Cluster-917.10216	1868	UniRef90_UPI00021A66E7	333	1e-102	449	17.8266	24.7216	1	0	PREDICTED protein tilB homolog	Bombus	-	-	-	-	-	-	sd00031]---[sd00031]---[pfam13855]---[pfam12799]---[pfam12799]---[sd00033]---[sd00033]---[sd00033]---[sd00033]---[sd00033]---[sd00033]---[sd00033]---[COG4886	244-516]---[238-477]---[310-471]---[307-435]---[373-498]---[244-492]---[238-486]---[238-516]---[304-516]---[304-462]---[313-516]---[307-486]---[223-507	2.00e-11]---[8.00e-10]---[1.00e-10]---[2.00e-09]---[9.00e-08]---[2.00e-09]---[6.00e-09]---[2.00e-08]---[3.00e-08]---[5.00e-08]---[8.00e-07]---[1.00e-06]---[4.00e-08	sd00031 LRR_1 leucine-rich repeats. A leucine-rich repeat (LRR) is a structural protein motif of 20-30 amino acids that is unusually rich in the hydrophobic amino acid leucine. The conserved eleven-residue sequence motif (LxxLxLxxN/CxL) within the LRRs corresponds to the beta-strand and adjacent loop regions whereas the remaining parts of the repeats are variable. LRRs fold together to form a sol…	-	-	GO:0005515	protein binding	-	-	-	-	-	261	-	0	0.00233079	0
Cluster-917.32168	4175	UniRef90_A0A087ZP33	2529	0	839	60.5749	100	1	0	Uncharacterized protein	Apidae	-	-	-	-	GO:0016021	integral to membrane	pfam04109	1180-2262	3e-172	pfam04109 APG9 Autophagy protein Apg9. In yeast 15 Apg proteins coordinate the formation of autophagosomes. Autophagy is a bulk degradation process induced by starvation in eukaryotic cells. Apg9 plays a direct role in the formation of the cytoplasm to vacuole targeting and autophagic vesicles possibly serving as a marker for a specialized compartment essential for these vesicle-mediated alternat…	-	-	-	-	-	-	-	-	-	846	+	0	0.000743201	0
Cluster-917.20570	9992	UniRef90_A0A088ACX9	3270	0	1101	32.7262	99.7275	-1	1	Uncharacterized protein	Apidae	GO:0007155]---[GO:0007229	cell adhesion]---[integrin-mediated signaling pathway	-	-	GO:0008305	integrin complex	COG2217]---[COG2217]---[TIGR01511]---[TIGR01525]---[pfam08441]---[pfam04080]---[PRK10671]---[PRK10671]---[PRK10671]---[TIGR01512]---[pfam00122]---[COG5237]---[PRK11033]---[TIGR01494]---[COG0474]---[TIGR01647]---[PRK14010]---[COG2216]---[cd00371]---[cd00371]---[cd00371]---[cd00371]---[pfam00403]---[pfam00403]---[pfam00403]---[pfam00403]---[TIGR01497]---[COG2608]---[COG2608]---[COG2608]---[COG2608]…	309-1949]---[1989-2168]---[312-1508]---[312-1451]---[7067-8335]---[3785-4519]---[309-2003]---[1968-2495]---[2382-2777]---[309-1331]---[582-1331]---[3623-4534]---[309-1937]---[360-1178]---[504-1154]---[489-1169]---[387-1478]---[525-1157]---[1755-1943]---[2322-2495]---[2580-2771]---[1980-2162]---[1758-1943]---[2322-2504]---[2586-2768]---[1986-2168]---[525-1178]---[1752-1946]---[2322-2504]---[1971-2…	2.00e-144]---[3.00e-07]---[3.00e-125]---[3.00e-100]---[5.00e-81]---[7.00e-80]---[7.00e-75]---[4.00e-08]---[9.00e-08]---[2.00e-70]---[3.00e-54]---[4.00e-54]---[3.00e-46]---[1.00e-45]---[6.00e-19]---[1.00e-18]---[2.00e-14]---[2.00e-14]---[3.00e-14]---[4.00e-11]---[5.00e-11]---[6.00e-09]---[2.00e-13]---[2.00e-09]---[4.00e-09]---[2.00e-07]---[7.00e-12]---[5.00e-11]---[8.00e-10]---[1.00e-08]---[3.00e-…	COG2217 ZntA Cation transport ATPase Inorganic ion transport and metabolism .]---[TIGR01511 ATPase-IB1_Cu copper-(or silver)-translocating P-type ATPase. This model describes the P-type ATPase primarily responsible for translocating copper ions accross biological membranes. These transporters are found in prokaryotes and eukaryotes. This model encompasses those species which pump copper ions out …	GO:0030001	metal ion transport	GO:0000166]---[GO:0046872	nucleotide binding]---[metal ion binding	-	-	-	-	-	1118	-	1	0.0150262	0
Cluster-917.17676	4510	UniRef90_A0A088AHA2	2175	0	718	48.2262	100	1	0	Uncharacterized protein	Aculeata	-	-	GO:0005524]---[GO:0004674	ATP binding]---[protein serine/threonine kinase activity	-	-	cd14071]---[cd14003]---[cd14072]---[cd14079]---[cd05117]---[cd14081]---[smart00220]---[cd14075]---[cd14073]---[cd14074]---[cd14078]---[cd14663]---[cd14080]---[pfam00069]---[cd14007]---[cd14077]---[cd14161]---[cd14162]---[cd14008]---[cd14076	382-1140]---[385-1137]---[385-1140]---[376-1140]---[382-1137]---[379-1140]---[385-1140]---[376-1140]---[385-1137]---[376-1140]---[379-1140]---[385-1137]---[385-1140]---[385-1140]---[385-1140]---[379-1140]---[385-1140]---[385-1137]---[403-1140]---[379-1140	0.00e+00]---[7.00e-140]---[7.00e-137]---[1.00e-113]---[4.00e-105]---[2.00e-101]---[1.00e-98]---[3.00e-97]---[6.00e-95]---[9.00e-95]---[5.00e-94]---[8.00e-90]---[6.00e-88]---[4.00e-86]---[2.00e-85]---[3.00e-81]---[1.00e-79]---[6.00e-78]---[6.00e-77]---[1.00e-72	cd14071 STKc_SIK Catalytic domain of the Serine/Threonine Kinases Salt-Inducible kinases. STKs catalyze the transfer of the gamma-phosphoryl group from ATP to serine/threonine residues on protein substrates. SIKs are part of a complex network that regulates Na K-ATPase to maintain sodium homeostasis and blood pressure. Vertebrates contain three forms of SIKs (SIK1-3) from three distinct genes whi…	GO:0006468	protein phosphorylation	GO:0004672]---[GO:0005524	protein kinase activity]---[ATP binding	-	-	-	-	-	736	+	0	0.00108347	0
Cluster-917.3352	5162	UniRef90_A0A087ZUH6	1509	0	525	29.2329	95.4286	-1	0	Uncharacterized protein	Apis	-	-	GO:0046872]---[GO:0003676	metal ion binding]---[nucleic acid binding	-	-	sd00017]---[sd00017]---[sd00017]---[sd00019]---[sd00019]---[COG5048	1854-2102]---[1953-2273]---[2037-2276]---[1953-2099]---[2037-2270]---[1380-2147	2.00e-30]---[2.00e-27]---[2.00e-11]---[5.00e-20]---[5.00e-10]---[9.00e-08	sd00017 ZF_C2H2 Zinc finger C2H2 type. The C2H2 zinc finger is a classical zinc finger domain. C2H2-type zinc fingers are ubiquitous more than 1 of all mammalian proteins are predicted to contain at least one zinc finger. They often function as DNA or protein binding structural motifs such as in eukaryotic transcription factors and therefore they play important roles in cellular processes such as…	-	-	-	-	-	-	-	-	-	505	-	0	0.00080548	0
Cluster-917.10569	1845	-	-	-	-	-	-	-	-	-	-	-	-	-	-	-	-	-	-	-	-	-	-	-	-	-	-	-	-	-	121	+	0	0.00537053	0
Cluster-917.5045	498	-	-	-	-	-	-	-	-	-	-	-	-	-	-	-	-	-	-	-	-	-	-	-	-	-	-	-	-	-	133	-	1	0.688816	0
Cluster-2385.0	2357	-	-	-	-	-	-	-	-	-	-	-	-	-	-	-	-	-	-	-	-	-	-	-	-	-	-	-	-	-	124	+	0	0.0049752	0
Cluster-917.30405	1759	UniRef90_A0A087ZSE5	1509	0	650	85.7874	77.2308	1	2	Uncharacterized protein	Aculeata	-	-	GO:0046872]---[GO:0003676	metal ion binding]---[nucleic acid binding	-	-	sd00017]---[sd00017]---[sd00017]---[sd00017]---[sd00019]---[sd00019	6-251]---[3-161]---[90-491]---[309-587]---[9-161]---[429-587	2.00e-27]---[7.00e-20]---[9.00e-13]---[4.00e-08]---[4.00e-18]---[6.00e-06	sd00017 ZF_C2H2 Zinc finger C2H2 type. The C2H2 zinc finger is a classical zinc finger domain. C2H2-type zinc fingers are ubiquitous more than 1 of all mammalian proteins are predicted to contain at least one zinc finger. They often function as DNA or protein binding structural motifs such as in eukaryotic transcription factors and therefore they play important roles in cellular processes such as…	-	-	-	-	-	-	-	-	-	503	+	2	0.0473001	0
Cluster-917.19582	9112	UniRef90_UPI000619511E	1746	0	582	19.1615	100	-1	1	PREDICTED uncharacterized protein LOC105666505	Bombus	-	-	-	-	-	-	pfam00328]---[pfam00328]---[cd07061]---[cd07061	7347-8393]---[4220-5197]---[4205-5032]---[7347-8186	6.00e-26]---[6.00e-19]---[2.00e-19]---[2.00e-17	pfam00328 His_Phos_2 Histidine phosphatase superfamily (branch 2). The histidine phosphatase superfamily is so named because catalysis centres on a conserved His residue that is transiently phosphorylated during the catalytic cycle. Other conserved residues contribute to a 'phosphate pocket' and interact with the phospho group of substrate before during and after its transfer to the His residue. …	-	-	GO:0003993	acid phosphatase activity	-	-	-	-	-	598	-	1	0.00131414	0
Cluster-917.13835	1108	UniRef90_UPI000619B056	438	1e-94	148	39.5307	98.6486	1	0	PREDICTED uncharacterized protein LOC105666827 isoform X1	Bombus terrestris	-	-	-	-	-	-	-	-	-	-	-	-	-	-	-	-	-	-	-	146	+	0	0.0559255	0
Cluster-917.13679	3004	UniRef90_UPI0007674505	261	6e-24	394	8.68842	22.0812	-1	1	PREDICTED RNA-directed DNA polymerase from mobile element jockey-like	Dufourea novaeangliae	-	-	-	-	-	-	-	-	-	-	-	-	-	-	-	-	-	-	-	171	-	0	0.0178396	0
Cluster-917.14246	4905	-	-	-	-	-	-	-	-	-	-	-	-	-	-	-	-	-	-	-	-	-	-	-	-	-	-	AELG01005074.1/15341-15257	3e-08	30195 Bombus terrestris	296	+	1	0.00694393	0
Cluster-917.25082	2018	UniRef90_UPI0006199B28	657	8e-143	1186	32.557	18.4654	1	2	PREDICTED unconventional myosin-If-like isoform X1	Bombus	-	-	-	-	-	-	smart00242]---[cd01378]---[pfam00063]---[COG5022]---[cd00124]---[cd01377]---[cd01384]---[cd01380]---[cd01382]---[cd01383]---[cd01381]---[cd14883]---[cd01379]---[cd14872]---[cd14890]---[cd14907]---[PTZ00014]---[cd14897]---[cd01385]---[cd14873	300-947]---[357-947]---[321-941]---[300-941]---[357-932]---[372-932]---[369-944]---[360-932]---[372-938]---[360-938]---[360-914]---[360-947]---[357-941]---[360-923]---[360-932]---[363-1001]---[291-947]---[363-941]---[369-947]---[360-932	2.00e-120]---[1.00e-114]---[6.00e-95]---[7.00e-94]---[5.00e-89]---[4.00e-77]---[8.00e-72]---[9.00e-72]---[3.00e-70]---[4.00e-70]---[8.00e-70]---[6.00e-69]---[1.00e-67]---[2.00e-66]---[1.00e-64]---[1.00e-63]---[1.00e-61]---[3.00e-61]---[5.00e-60]---[7.00e-59	smart00242 MYSc Myosin. Large ATPases. ATPase molecular motor. Muscle contraction consists of a cyclical interaction between myosin and actin. The core of the myosin structure is similar in fold to that of kinesin.]---[cd01378 MYSc_Myo1 class I myosin motor domain. Myosin I generates movement at the leading edge in cell motility and class I myosins have been implicated in phagocytosis and vesicle…	-	-	GO:0003774]---[GO:0005524	motor activity]---[ATP binding	GO:0016459	myosin complex	-	-	-	335	+	2	0.000522018	0
Cluster-917.5359	3669	UniRef90_UPI000619A4F7	2589	0	1194	70.5642	70.3518	1	0	PREDICTED MAP7 domain-containing protein 1 isoform X4	Bombus	-	-	-	-	-	-	-	-	-	-	-	-	-	-	-	-	-	-	-	1222	+	0	0.0141454	0
Cluster-917.17440	8219	UniRef90_A0A088ADX7	1962	0	721	23.8715	90.7074	1	2	Uncharacterized protein	Apidae	-	-	GO:0003677]---[GO:0046872	DNA binding]---[metal ion binding	GO:0005634	nucleus	sd00017]---[sd00017]---[sd00017]---[sd00017]---[sd00017]---[sd00017]---[sd00019]---[sd00019]---[sd00019]---[sd00019]---[pfam00046]---[cd00086]---[smart00389]---[COG5576]---[COG5048	7371-7592]---[5796-5996]---[7365-7517]---[7452-7592]---[5670-5951]---[5886-5996]---[7371-7517]---[7455-7592]---[5889-5996]---[5796-5951]---[6813-6980]---[6813-6986]---[6813-6977]---[6801-7139]---[7440-7601	3.00e-28]---[2.00e-20]---[9.00e-15]---[2.00e-13]---[3.00e-13]---[1.00e-12]---[2.00e-14]---[5.00e-13]---[1.00e-12]---[9.00e-10]---[5.00e-11]---[9.00e-11]---[5.00e-10]---[2.00e-09]---[5.00e-06	sd00017 ZF_C2H2 Zinc finger C2H2 type. The C2H2 zinc finger is a classical zinc finger domain. C2H2-type zinc fingers are ubiquitous more than 1 of all mammalian proteins are predicted to contain at least one zinc finger. They often function as DNA or protein binding structural motifs such as in eukaryotic transcription factors and therefore they play important roles in cellular processes such as…	-	-	GO:0003677	DNA binding	-	-	-	-	-	790	+	2	0.000648255	0
Cluster-917.20854	6062	UniRef90_A0A087ZWD0	756	4e-60	695	12.4711	36.8345	1	0	Uncharacterized protein	Apis mellifera	-	-	GO:0008440	inositol-1,4,5-trisphosphate 3-kinase activity	-	-	-	-	-	-	-	-	-	-	-	-	-	-	-	258	+	0	0.0215536	0
Cluster-917.6879	1475	UniRef90_A0A034VZC4	231	4e-16	342	15.661	23.6842	1	0	Transposable element Tc1 transposase	Bactrocera dorsalis	GO:0015074]---[GO:0006313	DNA integration]---[transposition, DNA-mediated	GO:0003677	DNA binding	-	-	-	-	-	-	-	-	-	-	-	-	-	-	-	151	+	2	0.000454418	0
Cluster-917.17060	4734	UniRef90_UPI0003DEAD69	1305	0	443	27.5665	97.0655	1	1	PREDICTED synapse-associated protein of 47 kDa-like isoform X2	Apis mellifera	-	-	-	-	-	-	pfam03909]---[smart00751	908-1087]---[932-1075	3.00e-10]---[1.00e-08	pfam03909 BSD BSD domain. This domain contains a distinctive -FW- motif. It is found in a family of eukaryotic transcription factors as well as a set of proteins of unknown function.]---[smart00751 BSD domain in transcription factors and synapse-associated proteins.	-	-	-	-	-	-	-	-	-	450	+	1	0.00227195	0
Cluster-917.16804	2534	UniRef90_A0A088AP57	753	4e-108	269	29.7159	100	1	2	Uncharacterized protein	Aculeata	GO:0006357	regulation of transcription from RNA polymerase II promoter	GO:0043565]---[GO:0003700	sequence-specific DNA binding]---[sequence-specific DNA binding transcription factor activity	-	-	cd14722]---[cd14699]---[smart00338]---[cd14721]---[cd14687]---[pfam00170]---[cd14692]---[cd14686	465-626]---[465-617]---[465-620]---[465-626]---[465-620]---[465-605]---[465-626]---[465-599	2.00e-18]---[7.00e-10]---[2.00e-08]---[3.00e-08]---[1.00e-07]---[2.00e-06]---[3.00e-06]---[4.00e-06	cd14722 bZIP_ATF3 Basic leucine zipper (bZIP) domain of Activating Transcription Factor-3 (ATF-3) and similar proteins a DNA-binding and dimerization domain. ATF-3 is a Basic leucine zipper (bZIP) transcription factor that is induced by various stress signals such as cytokines genetoxic agents or physiological stresses. It is implicated in cancer and host defense against pathogens. It negatively …	GO:0006355	regulation of transcription, DNA-dependent	GO:0003700]---[GO:0043565	sequence-specific DNA binding transcription factor activity]---[sequence-specific DNA binding	-	-	-	-	-	255	+	2	0.00394202	0
Cluster-2818.1	3123	-	-	-	-	-	-	-	-	-	-	-	-	-	-	-	-	-	-	-	-	-	-	-	-	-	-	-	-	-	113	+	0	0.000263604	0
Cluster-917.25460	4633	UniRef90_UPI00021A7284	1437	0	479	31.0166	100	1	0	PREDICTED putative inorganic phosphate cotransporter	Bombus	-	-	-	-	-	-	TIGR00894]---[cd06174]---[cd06174]---[pfam07690]---[pfam07690]---[TIGR00893]---[TIGR00881]---[COG0477]---[COG2271]---[TIGR00879]---[pfam00083]---[TIGR02332]---[TIGR00880]---[TIGR00895]---[COG3104	451-1749]---[439-1713]---[406-999]---[451-1569]---[361-891]---[463-1476]---[451-1347]---[439-1440]---[427-1713]---[565-1485]---[451-1185]---[565-1185]---[577-999]---[583-1509]---[565-1002	9.00e-104]---[3.00e-43]---[8.00e-15]---[5.00e-40]---[7.00e-08]---[4.00e-38]---[2.00e-23]---[2.00e-17]---[3.00e-15]---[1.00e-12]---[2.00e-12]---[1.00e-07]---[7.00e-07]---[1.00e-06]---[5.00e-06	TIGR00894 Sodium-dependent_phosphate_transport_protein_1 Na( )-dependent inorganic phosphate cotransporter. Transport and binding proteins Anions .]---[cd06174 MFS The Major Facilitator Superfamily (MFS) is a large and diverse group of secondary transporters that includes uniporters symporters and antiporters. MFS proteins facilitate the transport across cytoplasmic or internal membranes of a var…	GO:0055085	transmembrane transport	GO:0022857	transmembrane transporter activity	GO:0016021	integral to membrane	-	-	-	493	+	0	0.00123529	0
Cluster-917.32576	1999	UniRef90_UPI00061986D3	1059	1e-135	1149	52.9765	30.7224	1	1	PREDICTED fibroin heavy chain-like	Bombus terrestris	-	-	-	-	-	-	-	-	-	-	-	-	-	-	-	-	-	-	-	424	+	1	0.000433132	0
Cluster-917.33116	7245	UniRef90_A0A088AQD7	1536	0	912	21.2008	53.3991	-1	2	Uncharacterized protein	Apoidea	-	-	GO:0005096	GTPase activator activity	-	-	cd07603]---[cd07638]---[cd07637]---[cd13250]---[pfam01412]---[smart00105]---[cd07639]---[COG5347]---[cd07307]---[cd00204]---[cd00204]---[cd00204]---[smart00233]---[cd07635]---[cd07606]---[pfam00169]---[cd07602]---[cd00821]---[pfam12796]---[pfam12796]---[cd07601]---[cd07631]---[PLN03114	3281-3880]---[3281-3880]---[3281-3880]---[2864-3151]---[2408-2767]---[2402-2755]---[3293-3880]---[2399-2767]---[3287-3853]---[1192-1545]---[1192-1461]---[1192-1368]---[2873-3157]---[3284-3880]---[3284-3871]---[2873-3157]---[3281-3880]---[2885-3151]---[1258-1542]---[1192-1437]---[3269-3718]---[3260-3715]---[2471-2770	1.00e-96]---[4.00e-53]---[1.00e-48]---[2.00e-42]---[2.00e-32]---[1.00e-28]---[1.00e-27]---[6.00e-24]---[3.00e-20]---[1.00e-19]---[1.00e-14]---[3.00e-08]---[1.00e-15]---[2.00e-15]---[3.00e-15]---[4.00e-15]---[7.00e-15]---[3.00e-14]---[9.00e-13]---[2.00e-09]---[1.00e-12]---[5.00e-12]---[7.00e-12	cd07603 BAR_ACAPs The Bin/Amphiphysin/Rvs (BAR) domain of ArfGAP with Coiled-coil ANK repeat and PH domain containing proteins. BAR domains are dimerization lipid binding and curvature sensing modules found in many different proteins with diverse functions. This subfamily is composed of ACAPs (ArfGAP with Coiled-coil ANK repeat and PH domain containing proteins) which are Arf GTPase activating pr…	-	-	GO:0005096	GTPase activator activity	-	-	-	-	-	519	-	2	0.00306457	0
Cluster-917.15102	1551	UniRef90_UPI0006194978	1524	0	1525	98.2592	31.6721	-1	0	PREDICTED uncharacterized protein LOC100645518	Bombus terrestris	-	-	-	-	-	-	pfam01757]---[COG1835	1-1143]---[1-1179	7.00e-25]---[4.00e-20	pfam01757 Acyl_transf_3 Acyltransferase family. This family includes a range of acyltransferase enzymes. This domain is found in many as yet uncharacterized C. elegans proteins and it is approximately 300 amino acids long.]---[COG1835 COG1835 Predicted acyltransferases Lipid metabolism .	-	-	GO:0016747	transferase activity, transferring acyl groups other than amino-acyl groups	-	-	-	-	-	517	-	0	0.000718826	0
Cluster-917.7556	3409	UniRef90_UPI00021A7143	1560	0	520	45.7612	100	-1	1	PREDICTED ataxin-10	Bombus	-	-	-	-	-	-	pfam00110]---[smart00097]---[pfam09759	572-1621]---[572-1612]---[1771-2058	4.00e-153]---[2.00e-128]---[1.00e-32	pfam00110 wnt wnt family. Wnt genes have been identified in vertebrates and invertebrates but not in plants unicellular eukaryotes or prokaryotes. In humans 19 WNT proteins are known. Because of their insolubility little is known about Wnt protein structure but all have 23 or 24 Cys residues whose spacing is highly conserved. Signal transduction by Wnt proteins (including the Wnt/beta-catenin the…	GO:0007275]---[GO:0016055	multicellular organismal development]---[Wnt receptor signaling pathway	GO:0005102	receptor binding	GO:0005576	extracellular region	-	-	-	529	-	1	0.00198276	0
Cluster-917.33010	2551	UniRef90_UPI000623EE65	1182	0	394	46.3348	100	1	1	PREDICTED sodium/potassium-transporting ATPase subunit beta-1-interacting protein isoform X2	Bombus	-	-	-	-	-	-	pfam05640	173-688	3e-52	pfam05640 NKAIN Na K-Atpase Interacting protein. NKAIN (Na K-Atpase INteracting) proteins are a family of evolutionary conserved transmembrane proteins that localize to neurons that are critical for neuronal function and that interact with the beta subunits beta1 in vertebrates and beta in Drosophila of Na K-ATPase. NKAINs have highly conserved trans-membrane domains but otherwise no other charac…	-	-	-	-	-	-	-	-	-	409	+	1	0.00156335	0
Cluster-917.12282	2357	UniRef90_UPI000623DD4C	1398	0	4039	59.3127	11.0423	1	2	PREDICTED titin isoform X2	Bombus impatiens	-	-	-	-	-	-	PTZ00449]---[PHA03247]---[PHA03247]---[pfam05110	10-867]---[7-948]---[16-933]---[28-1029	2.00e-10]---[2.00e-07]---[9.00e-06]---[6.00e-06	PTZ00449 PTZ00449 104 kDa microneme/rhoptry antigen Provisional.]---[PHA03247 PHA03247 large tegument protein UL36 Provisional.]---[pfam05110 AF-4 AF-4 proto-oncoprotein. This family consists of AF4 (Proto-oncogene AF4) and FMR2 (Fragile X E mental retardation syndrome) nuclear proteins. These proteins have been linked to human diseases such as acute lymphoblastic leukaemia and mental retardation…	-	-	-	-	-	-	-	-	-	478	+	2	0.0812163	0
Cluster-917.29574	699	UniRef90_UPI00021A7400	273	1e-23	676	39.0558	13.4615	-1	1	PREDICTED DNA-directed RNA polymerase II subunit RPB1-like	Bombus terrestris	-	-	-	-	-	-	-	-	-	-	-	-	-	-	-	-	-	-	-	156	-	1	0.00776322	0
Cluster-1798.0	2250	-	-	-	-	-	-	-	-	-	-	-	-	-	-	-	-	-	-	-	-	-	-	-	-	-	-	-	-	-	105	-	2	2.74276e-05	0
Cluster-917.3694	3122	-	-	-	-	-	-	-	-	-	-	-	-	-	-	-	-	-	-	-	-	-	-	-	-	-	-	-	-	-	155	-	1	0.0299232	0
Cluster-917.13831	1795	UniRef90_A0A088APE7	399	8e-57	133	22.2284	100	-1	0	Uncharacterized protein	Hymenoptera	-	-	-	-	-	-	-	-	-	-	-	-	-	-	-	-	-	-	-	212	+	1	0.0658559	0
Cluster-917.29820	8080	UniRef90_UPI000623E0DC	6444	0	4155	79.7525	50.9747	1	1	PREDICTED LOW QUALITY PROTEIN dynein heavy chain 8 axonemal	Bombus	-	-	-	-	-	-	pfam03028]---[pfam03028]---[COG5245]---[COG5245]---[COG5245]---[pfam12780]---[pfam12781]---[pfam12775]---[pfam12777]---[pfam12774]---[pfam07728	5534-7006]---[7045-7809]---[686-5458]---[5918-6565]---[635-958]---[2528-3316]---[4451-5137]---[1406-2233]---[3356-4402]---[6-224]---[533-943	3.00e-122]---[4.00e-64]---[1.00e-82]---[3.00e-12]---[2.00e-06]---[4.00e-62]---[1.00e-50]---[8.00e-46]---[1.00e-29]---[4.00e-16]---[1.00e-08	pfam03028 Dynein_heavy Dynein heavy chain and region D6 of dynein motor. This family represents the C-terminal region of dynein heavy chain. The chain also contains ATPase activity and microtubule binding ability and acts as a motor for the movement of organelles and vesicles along microtubules. Dynein is also involved in cilia and flagella movement. The dynein subunit consists of at least two he…	GO:0007018	microtubule-based movement	GO:0003777]---[GO:0005524]---[GO:0016887	microtubule motor activity]---[ATP binding]---[ATPase activity	GO:0030286	dynein complex	-	-	-	2071	+	1	0.00269985	0
Cluster-917.21809	4659	UniRef90_UPI00021A659F	3189	0	1063	68.4482	100	-1	1	PREDICTED KN motif and ankyrin repeat domain-containing protein 2 isoform X1	Bombus	-	-	-	-	-	-	cd00204]---[cd00204]---[pfam12796]---[pfam12796]---[pfam12796]---[pfam12796]---[COG0666]---[COG0666]---[COG0666]---[COG0666]---[PLN03192]---[PLN03192]---[PLN03192]---[PHA03100]---[PHA03100]---[pfam13637]---[PHA03095]---[PHA03095]---[PHA03095]---[PHA02874]---[PHA02874]---[pfam13857]---[pfam13857]---[PHA02875]---[PTZ00322]---[PTZ00322]---[PHA02878	942-1337]---[1041-1373]---[909-1304]---[831-1091]---[1011-1355]---[1224-1370]---[936-1328]---[843-1145]---[843-1277]---[1005-1340]---[894-1337]---[840-1091]---[894-1376]---[903-1388]---[843-1355]---[942-1097]---[873-1340]---[888-1361]---[864-1358]---[858-1370]---[936-1487]---[879-1046]---[981-1133]---[924-1346]---[834-1052]---[924-1133]---[870-1340	2.00e-29]---[5.00e-09]---[2.00e-17]---[1.00e-15]---[9.00e-11]---[9.00e-06]---[9.00e-16]---[4.00e-12]---[1.00e-09]---[5.00e-08]---[4.00e-11]---[8.00e-07]---[1.00e-05]---[2.00e-09]---[1.00e-08]---[3.00e-09]---[4.00e-09]---[5.00e-07]---[5.00e-07]---[3.00e-08]---[8.00e-06]---[1.00e-07]---[1.00e-06]---[2.00e-07]---[2.00e-07]---[7.00e-07]---[4.00e-07	cd00204 ANK ankyrin repeats ankyrin repeats mediate protein-protein interactions in very diverse families of proteins. The number of ANK repeats in a protein can range from 2 to over 20 (ankyrins for example). ANK repeats may occur in combinations with other types of domains. The structural repeat unit contains two antiparallel helices and a beta-hairpin repeats are stacked in a superhelical arra…	-	-	-	-	-	-	-	-	-	1067	-	1	0.00631057	0
Cluster-917.29369	6485	UniRef90_UPI00021A8728	2475	0	951	38.165	86.7508	-1	1	PREDICTED protein slit-like isoform X1	Bombus	-	-	-	-	-	-	sd00031]---[sd00031]---[sd00031]---[sd00031]---[sd00031]---[sd00031]---[sd00031]---[sd00033]---[sd00033]---[sd00033]---[sd00033]---[sd00033]---[sd00033]---[sd00033]---[sd00033]---[sd00033]---[sd00033]---[sd00033]---[sd00033]---[sd00033]---[sd00033]---[sd00033]---[sd00033]---[sd00033]---[sd00033]---[pfam13855]---[pfam13855]---[pfam13855]---[pfam13855]---[pfam13855]---[pfam13855]---[pfam13855]---[C…	2375-2680]---[2300-2632]---[1718-2017]---[3161-3496]---[1652-1972]---[3116-3421]---[4948-5136]---[2315-2758]---[2300-2752]---[3104-3847]---[3116-3901]---[2312-2680]---[1652-2017]---[1652-2005]---[1649-2005]---[2315-2632]---[1655-2017]---[1694-2017]---[1655-2017]---[3215-3889]---[2423-2761]---[3284-3889]---[1652-1900]---[4948-5136]---[4954-5136]---[2456-2632]---[3245-3424]---[1727-1975]---[2390-25…	3.00e-24]---[4.00e-23]---[2.00e-21]---[1.00e-20]---[7.00e-19]---[2.00e-18]---[1.00e-06]---[9.00e-23]---[3.00e-22]---[2.00e-21]---[4.00e-21]---[5.00e-20]---[1.00e-19]---[9.00e-18]---[4.00e-17]---[7.00e-17]---[1.00e-16]---[1.00e-16]---[4.00e-16]---[5.00e-16]---[6.00e-15]---[5.00e-13]---[9.00e-07]---[5.00e-06]---[9.00e-06]---[1.00e-13]---[3.00e-11]---[1.00e-10]---[2.00e-10]---[1.00e-09]---[2.00e-07]…	sd00031 LRR_1 leucine-rich repeats. A leucine-rich repeat (LRR) is a structural protein motif of 20-30 amino acids that is unusually rich in the hydrophobic amino acid leucine. The conserved eleven-residue sequence motif (LxxLxLxxN/CxL) within the LRRs corresponds to the beta-strand and adjacent loop regions whereas the remaining parts of the repeats are variable. LRRs fold together to form a sol…	-	-	GO:0005515	protein binding	-	-	AAEU02000102.1/347445-347517	4e-28	7245 Drosophila yakuba	844	-	1	0.00219761	0
Cluster-917.26941	3372	UniRef90_UPI000623DFBE	2718	0	934	80.605	97.0021	1	0	PREDICTED uncharacterized protein DDB_G0284459-like isoform X1	Bombus	-	-	-	-	-	-	-	-	-	-	-	-	-	-	-	-	-	-	-	942	+	0	0.0110402	0
Cluster-917.12960	3309	-	-	-	-	-	-	-	-	-	-	-	-	-	-	-	-	-	-	-	-	-	-	-	-	-	-	-	-	-	121	-	0	0.000229235	0
Cluster-917.6010	2358	-	-	-	-	-	-	-	-	-	-	-	-	-	-	-	-	-	-	-	-	-	-	-	-	-	-	-	-	-	158	+	0	3.7882e-05	0
Cluster-917.26997	9957	UniRef90_UPI00061A01E0	2961	0	3724	29.7379	25.9936	1	0	PREDICTED uncharacterized protein LOC100645228 isoform X1	Bombus	-	-	-	-	-	-	cd13248]---[cd01260]---[pfam00169]---[smart00233]---[cd00821]---[cd13326]---[cd13316]---[cd13308]---[cd13298]---[cd13276]---[cd13288]---[cd13235]---[cd01252]---[cd13296]---[cd13263]---[cd01265]---[cd13250]---[cd13255]---[cd01238]---[cd13379	1780-2088]---[1807-2100]---[1798-2091]---[1798-2091]---[1804-2079]---[1804-2079]---[1807-2091]---[1810-2070]---[1798-2109]---[1807-2079]---[1795-2091]---[1849-2091]---[1807-2079]---[1807-2082]---[1810-2079]---[1804-2079]---[1804-2082]---[1810-2112]---[1804-2079]---[1810-2079	3.00e-56]---[1.00e-21]---[2.00e-21]---[7.00e-21]---[2.00e-20]---[3.00e-15]---[8.00e-15]---[9.00e-15]---[3.00e-14]---[2.00e-13]---[1.00e-12]---[2.00e-12]---[2.00e-12]---[3.00e-12]---[5.00e-12]---[2.00e-11]---[5.00e-11]---[2.00e-10]---[4.00e-10]---[4.00e-10	cd13248 PH_PEPP1_2_3 Phosphoinositol 3-phosphate binding proteins 1 2 and 3 pleckstrin homology (PH) domain. PEPP1 (also called PLEKHA4/PH domain-containing family A member 4 and RHOXF1/Rhox homeobox family member 1) and related homologs PEPP2 (also called PLEKHA5/PH domain-containing family A member 5) and PEPP3 (also called PLEKHA6/PH domain-containing family A member 6) have PH domains that in…
t in general are involved in targeting proteins to the appropriate cellular location or in the interaction with a binding partner. They share little sequence conservation but all have a common fold which is electrostatically polarized. Less than 10 of PH domains bind phosphoinositide phosphates (PIPs) with high affinity and specificity. PH domains are distinguished from other PIP-binding domains …	-
Cluster-917.13754	2004	UniRef90_A0A0L7QYZ8	216	1e-33	72	10.7784	100	-1	0	Uncharacterized protein	Habropoda laboriosa	-	-	-	-	-	-	-	-	-	-	-	-	-	-	-	-	-	-	-	110	-	0	0.438744	0
Cluster-917.18222	1740	UniRef90_UPI000619A659	1143	2e-178	1121	65.6897	33.9875	-1	0	PREDICTED hornerin-like	Bombus terrestris	-	-	-	-	-	-	-	-	-	-	-	-	-	-	-	-	-	-	-	455	-	0	0.087492	0
Cluster-917.14266	6563	UniRef90_UPI000619B103	2778	0	924	42.3282	99.5671	1	0	PREDICTED diacylglycerol kinase theta isoform X7	Bombus	-	-	-	-	-	-	pfam00609]---[smart00045]---[smart00046]---[cd01783]---[pfam00781]---[COG1597]---[cd00029]---[cd00029]---[smart00109]---[smart00109]---[smart00109]---[cd01768]---[pfam00788]---[pfam00788]---[pfam00130]---[pfam00130]---[TIGR00147]---[smart00314]---[smart00314	3304-3774]---[3304-3774]---[2827-3204]---[2242-2532]---[2821-3201]---[2827-3825]---[1177-1326]---[1564-1716]---[1177-1326]---[1564-1716]---[1366-1509]---[2254-2532]---[2254-2538]---[1987-2238]---[1177-1326]---[1564-1716]---[2950-3831]---[2254-2526]---[1987-2238	3.00e-74]---[1.00e-67]---[8.00e-43]---[1.00e-36]---[2.00e-29]---[6.00e-18]---[7.00e-17]---[3.00e-10]---[2.00e-15]---[1.00e-09]---[4.00e-07]---[5.00e-14]---[5.00e-14]---[4.00e-09]---[9.00e-12]---[3.00e-11]---[5.00e-10]---[3.00e-09]---[7.00e-06	pfam00609 DAGK_acc Diacylglycerol kinase accessory domain. Diacylglycerol (DAG) is a second messenger that acts as a protein kinase C activator. This domain is assumed to be an accessory domain its function is unknown.]---[smart00045 DAGKa Diacylglycerol kinase accessory domain (presumed). Diacylglycerol (DAG) is a second messenger that acts as a protein kinase C activator. DAG can be produced fr…	GO:0007205]---[GO:0007165]---[GO:0035556	protein kinase C-activating G-protein coupled receptor signaling pathway]---[signal transduction]---[intracellular signal transduction	GO:0004143]---[GO:0016301	diacylglycerol kinase activity]---[kinase activity	-	-	-	-	-	964	+	0	0.000338571	0
Cluster-917.29985	1696	-	-	-	-	-	-	-	-	-	-	-	-	-	-	-	-	-	-	-	-	-	-	-	-	-	-	-	-	-	116	+	1	0.0095859	0
Cluster-917.22955	5717	UniRef90_T1RLF5	1131	0	377	19.7831	100	1	2	Fatty acid desaturase	Bombus	GO:0006636	unsaturated fatty acid biosynthetic process	GO:0004768	stearoyl-CoA 9-desaturase activity	GO:0016021	integral to membrane	cd03505]---[COG1398]---[PLN02220]---[cd01060]---[cd01060]---[pfam00487	987-1703]---[894-1724]---[1005-1733]---[996-1241]---[1473-1604]---[999-1604	7.00e-71]---[8.00e-60]---[1.00e-31]---[2.00e-14]---[7.00e-06]---[3.00e-14	cd03505 Delta9-FADS-like The Delta9 Fatty Acid Desaturase (Delta9-FADS)-like CD includes the delta-9 and delta-11 acyl CoA desaturases found in various eukaryotes including vertebrates insects higher plants and fungi. The delta-9 acyl-lipid desaturases are found in a wide range of bacteria. These enzymes play essential roles in fatty acid metabolism and the regulation of cell membrane fluidity. A…	GO:0006629	lipid metabolic process	-	-	-	-	-	-	-	381	+	2	8.48755e-05	0
Cluster-917.21794	3802	UniRef90_UPI00021A7B87	1455	0	500	38.2693	97	1	2	PREDICTED proton-coupled amino acid transporter 4 isoform X3	Bombus terrestris	-	-	-	-	-	-	pfam01490]---[COG0814	1368-2582]---[1353-2549	2.00e-74]---[4.00e-32	pfam01490 Aa_trans Transmembrane amino acid transporter protein. This transmembrane region is found in many amino acid transporters including UNC-47 and MTR. UNC-47 encodes a vesicular amino butyric acid (GABA) transporter (VGAT). UNC-47 is predicted to have 10 transmembrane domains. MTR is a N system amino acid transporter system protein involved in methyltryptophan resistance. Other members of …	-	-	-	-	-	-	-	-	-	520	+	2	0.000710508	0
Cluster-917.22941	5335	UniRef90_UPI0006150980	1572	0	575	29.4658	95.8261	1	2	PREDICTED SPARC-related modular calcium-binding protein 2 isoform X1	Apoidea	-	-	-	-	-	-	cd07865]---[cd07840]---[cd07829]---[cd07866]---[cd07864]---[cd07843]---[cd07845]---[cd07841]---[cd07835]---[cd07861]---[cd07838]---[smart00220]---[cd07860]---[cd07832]---[cd07839]---[cd07833]---[pfam00069]---[PLN00009]---[cd07836]---[cd07834	4303-5235]---[4303-5196]---[4303-5196]---[4303-5223]---[4306-5199]---[4303-5214]---[4267-5220]---[4270-5199]---[4303-5196]---[4303-5199]---[4303-5196]---[4303-5196]---[4303-5196]---[4303-5199]---[4303-5199]---[4303-5199]---[4303-5196]---[4303-5199]---[4303-5196]---[4288-5199	0.00e+00]---[3.00e-142]---[6.00e-119]---[3.00e-109]---[2.00e-94]---[5.00e-90]---[2.00e-88]---[2.00e-87]---[6.00e-82]---[4.00e-76]---[1.00e-75]---[4.00e-74]---[6.00e-73]---[8.00e-73]---[9.00e-72]---[2.00e-71]---[6.00e-70]---[7.00e-69]---[1.00e-68]---[2.00e-68	cd07865 STKc_CDK9 Catalytic domain of the Serine/Threonine Kinase Cyclin-Dependent protein Kinase 9. STKs catalyze the transfer of the gamma-phosphoryl group from ATP to serine/threonine residues on protein substrates. CDK9 together with a cyclin partner (cyclin T1 T2a T2b or K) is the main component of distinct positive transcription elongation factors (P-TEFb) which function as Ser2 C-terminal …	GO:0006468	protein phosphorylation	GO:0004672]---[GO:0005524	protein kinase activity]---[ATP binding	-	-	-	-	-	556	+	2	0.000455305	0
Cluster-917.26187	1458	UniRef90_UPI000623C997	981	1e-111	282	67.284	100	-1	0	PREDICTED uncharacterized protein LOC105681849 partial	Bombus impatiens	-	-	-	-	-	-	cd03715]---[cd01647]---[cd01645	4-210]---[1-129]---[1-210	5.00e-15]---[1.00e-08]---[1.00e-06	cd03715 RT_ZFREV_like RT_ZFREV_like A subfamily of reverse transcriptases (RTs) found in sequences similar to the intact endogenous retrovirus ZFERV from zebrafish and to Moloney murine leukemia virus RT. An RT gene is usually indicative of a mobile element such as a retrotransposon or retrovirus. RTs occur in a variety of mobile elements including retrotransposons retroviruses group II introns b…	-	-	-	-	-	-	-	-	-	479	-	0	0.0643106	0
Cluster-917.3298	2686	UniRef90_H9IWL2	990	9e-116	1490	36.8578	22.4832	-1	2	Uncharacterized protein	Bombyx mori	-	-	-	-	-	-	pfam13843	1323-2258	2e-43	pfam13843 DDE_Tnp_1_7 Transposase IS4.	-	-	-	-	-	-	-	-	-	125	-	2	0.149456	0
Cluster-917.21370	8490	UniRef90_UPI00021A787A	2256	0	778	26.5724	96.6581	1	1	PREDICTED venom dipeptidyl peptidase 4	Bombus	-	-	-	-	-	-	pfam00930]---[pfam00326]---[COG1506	2984-4090]---[4334-4951]---[3062-4897	1.00e-76]---[3.00e-45]---[9.00e-39	pfam00930 DPPIV_N Dipeptidyl peptidase IV (DPP IV) N-terminal region. This family is an alignment of the region to the N-terminal side of the active site. The Prosite motif does not correspond to this Pfam entry.]---[pfam00326 Peptidase_S9 Prolyl oligopeptidase family. ]---[COG1506 DAP2 Dipeptidyl aminopeptidases/acylaminoacyl-peptidases Amino acid transport and metabolism .	GO:0006508	proteolysis	GO:0008236	serine-type peptidase activity	-	-	-	-	-	759	+	1	0.000465385	0
Cluster-917.28479	7050	UniRef90_UPI000258F25A	3084	0	1075	43.7447	100	-1	0	PREDICTED 2-oxoglutarate dehydrogenase mitochondrial isoform X2	Hymenoptera	-	-	-	-	-	-	PRK09404]---[COG0567]---[PRK12270]---[TIGR00239]---[cd02016]---[pfam00676]---[pfam02779]---[smart00861]---[cd00992]---[smart00228]---[smart00735]---[pfam00595]---[cd02000	3721-6633]---[3724-6636]---[3721-6411]---[3724-6633]---[5179-5967]---[5050-5967]---[4168-4818]---[4174-4617]---[646-864]---[634-867]---[1321-1398]---[646-864]---[5203-5562	0.00e+00]---[0.00e+00]---[0.00e+00]---[0.00e+00]---[6.00e-147]---[2.00e-57]---[6.00e-43]---[6.00e-19]---[2.00e-11]---[4.00e-09]---[1.00e-07]---[3.00e-07]---[3.00e-07	PRK09404 sucA 2-oxoglutarate dehydrogenase E1 component Reviewed.]---[COG0567 SucA 2-oxoglutarate dehydrogenase complex dehydrogenase (E1) component and related enzymes Energy production and conversion .]---[PRK12270 kgd alpha-ketoglutarate decarboxylase Reviewed.]---[TIGR00239 2-oxoglutarate_dehydrogenase_mitochondrial 2-oxoglutarate dehydrogenase E1 component. The 2-oxoglutarate dehydrogenase c…	GO:0008152	metabolic process	GO:0016624]---[GO:0005515	oxidoreductase activity, acting on the aldehyde or oxo group of donors, disulfide as acceptor]---[protein binding	-	-	-	-	-	1032	-	0	0.000826064	0
Cluster-917.13562	2590	UniRef90_UPI000619A213	1890	0	647	72.973	100	1	0	PREDICTED uncharacterized protein LOC100644671	Bombus terrestris	-	-	-	-	-	-	-	-	-	-	-	-	-	-	-	-	-	-	-	649	+	0	0.0400119	0
Cluster-917.18565	5954	UniRef90_UPI000619CC7D	3081	0	1035	51.7467	100	1	0	PREDICTED prominin-like protein isoform X1	Bombus	-	-	-	-	-	-	pfam05478	322-2640	9e-168	pfam05478 Prominin Prominin. The prominins are an emerging family of proteins that among the multispan membrane proteins display a novel topology. Mouse prominin and human prominin (mouse)-like 1 (PROML1) are predicted to contain five membrane spanning domains with an N-terminal domain exposed to the extracellular space followed by four alternating small cytoplasmic and large extracellular loops …	-	-	-	-	GO:0016021	integral to membrane	-	-	-	1027	+	0	0.000235068	0
Cluster-917.34469	992	-	-	-	-	-	-	-	-	-	-	-	-	-	-	-	-	-	-	-	-	-	-	-	-	-	-	-	-	-	103	-	2	0.000144906	0
Cluster-917.15457	3393	UniRef90_A0A0L7R5H9	2028	0	677	59.7701	100	1	2	Protein FAM102A	Apidae	-	-	-	-	-	-	pfam10358	789-1208	4e-21	pfam10358 NT-C2 N-terminal C2 in EEIG1 and EHBP1 proteins. This version of the C2 domain was initally identified in the vertebrate estrogen early-induced gene 1 (EEIG1) and its Drosophila ortholog required for uptake of dsRNA via the endocytotic machinery to induce RNAi silencing. It is also in C.elegans ortholog Sym-3 (SYnthetic lethal with Mec-3) and the mammalian protein EHBP1 (EH domain Bindi…	-	-	-	-	-	-	-	-	-	717	+	2	0.00234687	0
Cluster-917.13589	754	-	-	-	-	-	-	-	-	-	-	-	-	-	-	-	-	-	-	-	-	-	-	-	-	-	-	-	-	-	109	+	2	0.698192	0
Cluster-917.27188	7719	UniRef90_A0A0L7QWJ9	1089	3e-166	364	14.108	99.7253	-1	2	Uncharacterized protein	Apoidea	-	-	-	-	GO:0016021	integral to membrane	-	-	-	-	-	-	-	-	-	-	-	-	-	420	-	2	0.0240721	0
Cluster-917.21623	5035	UniRef90_UPI00061986D3	2976	0	1149	59.1063	86.3359	1	0	PREDICTED fibroin heavy chain-like	Bombus terrestris	-	-	-	-	-	-	-	-	-	-	-	-	-	-	-	-	-	-	-	1166	+	0	0.0690877	0
Cluster-917.27300	13645	UniRef90_UPI00061A0500	9921	0	3352	72.708	98.6575	1	0	PREDICTED titin-like	Bombus terrestris	-	-	-	-	-	-	PTZ00449]---[PTZ00449]---[PHA03378]---[PHA03247]---[pfam15402]---[pfam15240	5746-6780]---[6373-7572]---[4462-4767]---[4384-4764]---[4384-4818]---[4399-4779	2.00e-10]---[2.00e-06]---[8.00e-07]---[6.00e-06]---[7.00e-06]---[8.00e-06	PTZ00449 PTZ00449 104 kDa microneme/rhoptry antigen Provisional.]---[PHA03378 PHA03378 EBNA-3B Provisional.]---[PHA03247 PHA03247 large tegument protein UL36 Provisional.]---[pfam15402 Spc7_N N-terminus of kinetochore NMS complex subunit Spc7. ]---[pfam15240 Pro-rich Proline-rich. This family includes several eukaryotic proline-rich proteins.	-	-	-	-	-	-	-	-	-	3354	+	0	0.000965175	0
Cluster-917.4642	1634	-	-	-	-	-	-	-	-	-	-	-	-	-	-	-	-	-	-	-	-	-	-	-	-	-	-	-	-	-	102	+	2	0.00146967	0
Cluster-917.25345	3738	UniRef90_E2BGC2	1347	0	558	36.0353	80.6452	1	1	Cryptochrome-1	Harpegnathos saltator	-	-	-	-	-	-	pfam03441]---[pfam03441]---[COG0415]---[COG0415]---[TIGR02765]---[TIGR03556]---[pfam00875]---[TIGR02766]---[TIGR02766]---[PRK10674	1271-1924]---[2040-2216]---[644-1924]---[2040-2225]---[644-1924]---[659-1924]---[650-1141]---[653-1924]---[2040-2168]---[1211-1924	2.00e-68]---[2.00e-16]---[3.00e-59]---[6.00e-08]---[2.00e-54]---[6.00e-52]---[2.00e-42]---[6.00e-31]---[3.00e-07]---[2.00e-23	pfam03441 FAD_binding_7 FAD binding domain of DNA photolyase. ]---[COG0415 PhrB Deoxyribodipyrimidine photolyase DNA replication recombination and repair .]---[TIGR02765 deoxyribodipyrimidine_photolyase cryptochrome DASH family. Photolyases and cryptochromes are related flavoproteins. Photolyases harness the energy of blue light to repair DNA damage by removing pyrimidine dimers. Cryptochromes do…	-	-	-	-	-	-	-	-	-	482	+	1	0.000279117	0
Cluster-917.26819	3966	UniRef90_A0A0J7K530	996	9e-173	345	25.1135	96.2319	-1	1	Transposase	Lasius niger	-	-	-	-	-	-	pfam01359]---[pfam13358	2124-2363]---[1926-2396	1.00e-32]---[2.00e-10	pfam01359 Transposase_1 Transposase (partial DDE domain). This family includes the mariner transposase.]---[pfam13358 DDE_3 DDE superfamily endonuclease. This family of proteins are related to pfam00665 and are probably endonucleases of the DDE superfamily. Transposase proteins are necessary for efficient DNA transposition. This domain is a member of the DDE superfamily which contain three carbox…	-	-	-	-	-	-	-	-	-	387	-	1	0.0322981	0
Cluster-917.15471	1450	UniRef90_UPI0006197E8E	1182	0	1061	81.5172	37.1348	1	2	PREDICTED uncharacterized protein LOC100647524	Bombus terrestris	-	-	-	-	-	-	PHA03392]---[pfam00201]---[COG1819]---[TIGR01426	366-1448]---[396-1448]---[363-1448]---[390-1445	2.00e-50]---[3.00e-20]---[4.00e-09]---[8.00e-08	PHA03392 egt ecdysteroid UDP-glucosyltransferase Provisional.]---[pfam00201 UDPGT UDP-glucoronosyl and UDP-glucosyl transferase. ]---[COG1819 COG1819 Glycosyl transferases related to UDP-glucuronosyltransferase Carbohydrate transport and metabolism / Signal transduction mechanisms .]---[TIGR01426 Glycosyl_transferase glycosyltransferase MGT family. This model describes the MGT (macroside glycosyl…	GO:0008152	metabolic process	GO:0016758	transferase activity, transferring hexosyl groups	-	-	-	-	-	397	+	2	4.67199e-05	0
Cluster-917.10890	5781	UniRef90_A0A088A0P1	1536	0	642	26.5698	79.7508	1	0	Uncharacterized protein	Apidae	-	-	GO:0005524]---[GO:0016887	ATP binding]---[ATPase activity	GO:0016021	integral to membrane	TIGR00955]---[TIGR00955]---[TIGR00955]---[PLN03211]---[pfam01061]---[TIGR00956]---[TIGR00956]---[TIGR00956]---[TIGR00956]---[cd03213]---[cd03213]---[cd03213]---[cd03234]---[cd03234]---[cd03234]---[COG1131]---[COG1131]---[COG1131]---[cd03232]---[cd03232]---[cd03232]---[PLN03140]---[PLN03140]---[PLN03140]---[PLN03140]---[PLN03140]---[cd00267]---[cd00267]---[cd00267]---[cd03225]---[cd03225]---[cd032…	682-2202]---[4959-5249]---[578-682]---[682-2217]---[1399-2028]---[685-2193]---[592-2031]---[4872-5243]---[560-682]---[682-1077]---[4929-5243]---[518-691]---[673-1077]---[4965-5249]---[518-682]---[682-1092]---[4929-5270]---[566-691]---[829-1077]---[4929-5243]---[518-682]---[688-1938]---[772-2019]---[572-682]---[4986-5258]---[4917-5246]---[829-1059]---[4932-5141]---[569-688]---[769-1059]---[4932-51…	5.00e-116]---[1.00e-14]---[9.00e-09]---[9.00e-45]---[4.00e-41]---[7.00e-40]---[8.00e-32]---[6.00e-10]---[8.00e-08]---[5.00e-37]---[5.00e-21]---[1.00e-13]---[1.00e-28]---[2.00e-11]---[7.00e-09]---[9.00e-28]---[3.00e-15]---[5.00e-09]---[6.00e-27]---[2.00e-15]---[2.00e-09]---[8.00e-22]---[6.00e-18]---[2.00e-08]---[1.00e-07]---[6.00e-07]---[3.00e-19]---[9.00e-10]---[4.00e-07]---[4.00e-19]---[7.00e-09…	TIGR00955 Protein_white The Eye Pigment Precursor Transporter (EPP) Family protein. Transport and binding proteins Other .]---[PLN03211 PLN03211 ABC transporter G-25 Provisional.]---[pfam01061 ABC2_membrane ABC-2 type transporter. ]---[TIGR00956 Multidrug_resistance_protein Pleiotropic Drug Resistance (PDR) Family protein. Transport and binding proteins Other .]---[cd03213 ABCG_EPDR Eye pigment a…	-	-	-	-	GO:0016020	membrane	-	-	-	546	+	0	0.000444379	0
Cluster-917.31466	3437	UniRef90_A0A088AGT2	240	1e-13	528	6.98283	14.7727	1	0	Uncharacterized protein	Hymenoptera	-	-	-	-	-	-	-	-	-	-	-	-	-	-	-	-	-	-	-	115	-	1	9.75512e-05	0
Cluster-917.11041	1915	-	-	-	-	-	-	-	-	-	-	-	-	-	-	-	-	-	-	-	-	-	-	-	-	-	-	-	-	-	126	-	0	0.515116	0
Cluster-917.23222	20041	UniRef90_UPI0006195EEC	17115	0	5705	85.3999	100	1	1	PREDICTED muscle M-line assembly protein unc-89 isoform X1	Bombus	-	-	-	-	-	-	cd14109]---[cd14109]---[cd14112]---[cd14112]---[cd14006]---[cd14006]---[cd05117]---[cd05117]---[cd14103]---[cd14103]---[smart00220]---[smart00220]---[cd14114]---[cd14114]---[cd14192]---[cd14192]---[cd14106]---[cd14106]---[cd14007]---[cd14007]---[cd14105]---[cd14105]---[cd14193]---[cd14193]---[cd14190]---[cd14190]---[cd14104]---[cd14104]---[cd14191]---[cd14191]---[pfam00069]---[pfam00069]---[cd141…	16544-17308]---[18704-19453]---[18680-19453]---[16550-17308]---[18707-19450]---[16568-17305]---[16547-17305]---[18686-19450]---[16568-17308]---[18707-19453]---[16550-17308]---[18689-19453]---[16544-17308]---[18689-19453]---[16568-17308]---[18716-19453]---[16535-17308]---[18704-19453]---[16550-17308]---[18713-19456]---[16538-17308]---[18674-19453]---[16547-17308]---[18716-19453]---[16568-17308]---…	1.00e-93]---[1.00e-29]---[2.00e-93]---[1.00e-29]---[5.00e-81]---[2.00e-78]---[6.00e-77]---[4.00e-43]---[3.00e-76]---[1.00e-44]---[7.00e-70]---[5.00e-46]---[6.00e-64]---[3.00e-39]---[7.00e-61]---[3.00e-31]---[4.00e-59]---[2.00e-44]---[5.00e-59]---[6.00e-33]---[1.00e-58]---[1.00e-38]---[2.00e-58]---[8.00e-33]---[2.00e-57]---[6.00e-30]---[2.00e-56]---[3.00e-40]---[1.00e-55]---[1.00e-35]---[5.00e-55]…	cd14109 PK_Unc-89_rpt1 Pseudokinase domain first repeat of the Giant Serine/Threonine Kinase Uncoordinated protein 89. The pseudokinase domain shows similarity to protein kinases but lacks crucial residues for catalytic activity. The nematode Unc-89 gene through alternative promoter use and splicing encodes at least six major isoforms (Unc-89A to Unc-89F) of giant muscle proteins that are homolog…	GO:0006468	protein phosphorylation	GO:0004672]---[GO:0005524	protein kinase activity]---[ATP binding	-	-	-	-	-	5716	+	1	0.00656125	0
Cluster-917.17115	1355	-	-	-	-	-	-	-	-	-	-	-	-	-	-	-	-	-	-	-	-	-	-	-	-	-	-	-	-	-	115	+	1	0.00167321	0
Cluster-917.18078	969	UniRef90_A0A088AE25	120	3e-09	314	12.3839	12.7389	1	0	Uncharacterized protein	Apoidea	-	-	-	-	-	-	-	-	-	-	-	-	-	-	-	-	-	-	-	67	+	2	0.0846282	0
Cluster-917.26109	3729	UniRef90_UPI00022C8917	1617	0	515	43.3628	100	1	2	PREDICTED PR domain zinc finger protein 5-like isoform X1	Bombus	-	-	-	-	-	-	sd00017]---[sd00017]---[pfam05485]---[smart00980]---[smart00692]---[sd00019	1677-1913]---[1767-1919]---[312-545]---[312-545]---[375-545]---[1770-1913	3.00e-14]---[3.00e-09]---[7.00e-13]---[3.00e-10]---[1.00e-09]---[1.00e-08	sd00017 ZF_C2H2 Zinc finger C2H2 type. The C2H2 zinc finger is a classical zinc finger domain. C2H2-type zinc fingers are ubiquitous more than 1 of all mammalian proteins are predicted to contain at least one zinc finger. They often function as DNA or protein binding structural motifs such as in eukaryotic transcription factors and therefore they play important roles in cellular processes such as…	-	-	GO:0003676	nucleic acid binding	-	-	-	-	-	417	+	2	0.00125916	0
Cluster-917.8889	4491	-	-	-	-	-	-	-	-	-	-	-	-	-	-	-	-	-	-	-	-	-	-	-	-	-	-	-	-	-	123	+	1	0.000104895	0
Cluster-917.8707	707	UniRef90_UPI0005961278	111	6e-06	184	15.7001	21.1957	1	0	PREDICTED ribose-phosphate pyrophosphokinase 1-like isoform X1	Solenopsis invicta	-	-	-	-	-	-	-	-	-	-	-	-	-	-	-	-	-	-	-	61	+	0	0.911958	0
Cluster-917.26551	8128	UniRef90_UPI000619F89C	3999	0	1608	49.2003	81.1567	1	2	PREDICTED uncharacterized protein CG43867 isoform X6	Apoidea	-	-	-	-	-	-	cd13282]---[cd13206]---[COG0456]---[smart00139]---[smart00139]---[smart00295]---[cd00821]---[pfam00373]---[pfam00169]---[pfam00583]---[cd13288]---[cd13276]---[cd13248]---[cd13255]---[TIGR01575]---[cd13263]---[smart00233]---[cd13215]---[pfam00784]---[cd13273]---[cd10573	2898-3185]---[5071-5352]---[7478-7930]---[4053-4289]---[3633-3926]---[4528-5085]---[2898-3158]---[4714-5085]---[2892-3173]---[7553-7780]---[2886-3164]---[2898-3149]---[2898-3158]---[2883-3158]---[7490-7825]---[2898-3167]---[2892-3173]---[2874-3170]---[4053-4289]---[2898-3188]---[2898-3161	3.00e-45]---[1.00e-34]---[9.00e-23]---[4.00e-20]---[2.00e-18]---[5.00e-16]---[7.00e-14]---[9.00e-14]---[5.00e-13]---[8.00e-13]---[3.00e-12]---[5.00e-12]---[6.00e-12]---[1.00e-11]---[2.00e-11]---[2.00e-11]---[3.00e-11]---[6.00e-11]---[6.00e-11]---[2.00e-10]---[4.00e-10	cd13282 PH1_PLEKHH1_PLEKHH2 Pleckstrin homology (PH) domain containing family H (with MyTH4 domain) members 1 and 2 (PLEKHH1) PH domain repeat 1. PLEKHH1 and PLEKHH2 (also called PLEKHH1L) are thought to function in phospholipid binding and signal transduction. There are 3 Human PLEKHH genes PLEKHH1 PLEKHH2 and PLEKHH3. There are many isoforms the longest of which contain a FERM domain a MyTH4 do…	-	-	GO:0008080	N-acetyltransferase activity	GO:0005856	cytoskeleton	-	-	-	1401	+	2	0.000935582	0
Cluster-917.10913	3473	UniRef90_A0A0M9A9X1	1212	0	460	34.8978	87.3913	1	2	Uncharacterized protein	Apidae	-	-	GO:0046872]---[GO:0003676	metal ion binding]---[nucleic acid binding	-	-	sd00017]---[sd00017]---[sd00017]---[sd00019]---[sd00019]---[sd00019]---[sd00018	1797-2021]---[1713-1946]---[1695-1862]---[1800-1946]---[1884-2021]---[1716-1862]---[1878-1949	3.00e-33]---[8.00e-29]---[2.00e-12]---[8.00e-21]---[7.00e-16]---[2.00e-10]---[9.00e-06	sd00017 ZF_C2H2 Zinc finger C2H2 type. The C2H2 zinc finger is a classical zinc finger domain. C2H2-type zinc fingers are ubiquitous more than 1 of all mammalian proteins are predicted to contain at least one zinc finger. They often function as DNA or protein binding structural motifs such as in eukaryotic transcription factors and therefore they play important roles in cellular processes such as…	-	-	-	-	-	-	-	-	-	429	+	2	0.000435473	0
Cluster-917.28359	845	-	-	-	-	-	-	-	-	-	-	-	-	-	-	-	-	-	-	-	-	-	-	-	-	-	-	-	-	-	114	-	1	0.43375	0
Cluster-917.24408	9201	UniRef90_UPI0006191BC3	4824	0	1654	52.4291	97.2189	-1	0	PREDICTED uncharacterized protein LOC100643472 isoform X1	Bombus	-	-	-	-	-	-	cd06431]---[TIGR04523]---[cd06430]---[pfam01501]---[cd00505]---[cd04194	880-1593]---[4807-6531]---[1198-1584]---[901-1584]---[895-1680]---[907-1584	1.00e-17]---[2.00e-08]---[1.00e-07]---[3.00e-07]---[3.00e-07]---[3.00e-06	cd06431 GT8_LARGE_C LARGE catalytic domain has closest homology to GT8 glycosyltransferase involved in lipooligosaccharide synthesis. The catalytic domain of LARGE is a putative glycosyltransferase. Mutations of LARGE in mouse and human cause dystroglycanopathies a disease associated with hypoglycosylation of the membrane protein alpha-dystroglycan (alpha-DG) and consequent loss of extracellular …	-	-	GO:0016757	transferase activity, transferring glycosyl groups	-	-	-	-	-	1628	-	0	0.002321	0
Cluster-917.31979	848	-	-	-	-	-	-	-	-	-	-	-	-	-	-	-	-	-	-	-	-	-	-	-	-	-	-	-	-	-	134	+	2	0.000188519	0
Cluster-917.10040	2924	-	-	-	-	-	-	-	-	-	-	-	-	-	-	-	-	-	-	-	-	-	-	-	-	-	-	-	-	-	104	+	2	0.000179046	0
Cluster-917.7457	2933	UniRef90_UPI00021A84EC	894	1e-157	298	30.4807	100	-1	0	PREDICTED neuropeptides capa receptor-like partial	Bombus terrestris	-	-	-	-	-	-	pfam00001]---[PHA03087	303-911]---[384-971	8.00e-27]---[1.00e-08	pfam00001 7tm_1 7 transmembrane receptor (rhodopsin family). This family contains amongst other G-protein-coupled receptors (GCPRs) members of the opsin family which have been considered to be typical members of the rhodopsin superfamily. They share several motifs mainly the seven transmembrane helices GCPRs of the rhodopsin superfamily. All opsins bind a chromophore such as 11-cis-retinal. The f…	GO:0007186	G-protein coupled receptor signaling pathway	GO:0004930	G-protein coupled receptor activity	GO:0016021	integral to membrane	-	-	-	302	-	0	0.0196287	0
Cluster-917.13390	4896	UniRef90_A0A0L7QP47	3144	0	1028	64.2157	100	1	2	DNA damage-regulated autophagy modulator protein 1	Habropoda laboriosa	-	-	-	-	GO:0016021	integral to membrane	pfam10277	822-1502	7e-46	pfam10277 Frag1 Frag1/DRAM/Sfk1 family. This family includes Frag1 DRAM and Sfk1 proteins. Frag1 (FGF receptor activating protein 1) is a protein that is conserved from fungi to humans. There are four potential iso-prenylation sites throughout the peptide viz CILW CIIW and CIGL. Frag1 is a membrane-spanning protein that is ubiquitously expressed in adult tissues suggesting an important cellular f…	-	-	-	-	-	-	-	-	-	773	+	2	0.0031331	0
Cluster-917.31685	4461	UniRef90_UPI000206359B	2697	0	1309	60.4573	69.8243	1	0	PREDICTED DENN domain-containing protein 5B-like isoform X5	Apis	-	-	-	-	-	-	pfam02141]---[smart00799]---[cd01757]---[smart00800]---[pfam03455]---[pfam03456]---[smart00801]---[cd01756]---[cd01752]---[pfam01477]---[cd00113]---[pfam02759	919-1491]---[919-1491]---[3378-3866]---[388-696]---[1879-2106]---[502-690]---[1879-2106]---[3690-3866]---[3684-3863]---[3690-3866]---[3687-3860]---[2671-3042	3.00e-51]---[9.00e-50]---[9.00e-36]---[6.00e-31]---[3.00e-20]---[2.00e-18]---[1.00e-16]---[1.00e-15]---[1.00e-12]---[1.00e-09]---[2.00e-08]---[2.00e-08	pfam02141 DENN DENN (AEX-3) domain. DENN (after differentially expressed in neoplastic vs normal cells) is a domain which occurs in several proteins involved in Rab- mediated processes or regulation of MAPK signalling pathways.]---[smart00799 DENN Domain found in a variety of signalling proteins always encircled by uDENN and dDENN. The DENN domain is found in a variety of signalling proteins invo…	-	-	GO:0005515	protein binding	-	-	-	-	-	917	+	0	0.000752989	0
Cluster-917.30723	2019	UniRef90_UPI000623E15A	1608	0	1023	79.6434	52.3949	1	0	PREDICTED phosphoinositide 3-kinase adapter protein 1	Bombus impatiens	-	-	-	-	-	-	pfam14545	895-1317	4e-66	pfam14545 DBB Dof BCAP and BANK (DBB) motif . The DBB domain is named from the Drosophila (Downstream of FGFR - Dof also known as Heartbroken or Stumps) protein the BANKS and BCAP both signalling in B-cell pathway proteins. This domain defines a minimal region required for mediating Dof dimerization. Since this domain can interact both with itself and with a region in the C-terminal part of the m…	-	-	-	-	-	-	-	-	-	544	+	0	0.000748882	0
Cluster-917.26342	6571	UniRef90_UPI00021A6630	1635	0	545	24.8821	100	-1	0	PREDICTED arylsulfatase J-like	Bombus	-	-	-	-	-	-	pfam09741]---[COG3119]---[pfam00884]---[PRK13759]---[TIGR03417]---[COG1368	822-1532]---[4724-5893]---[4916-5881]---[4697-5884]---[4769-5884]---[4877-5881	3.00e-106]---[1.00e-60]---[3.00e-51]---[9.00e-30]---[2.00e-19]---[1.00e-10	pfam09741 DUF2045 Uncharacterized conserved protein (DUF2045). This entry is the conserved 250 residues of proteins of approximately 450 amino acids. It contains several highly conserved motifs including a CVxLxxxD motif.The function is unknown.]---[COG3119 AslA Arylsulfatase A and related enzymes Inorganic ion transport and metabolism .]---[pfam00884 Sulfatase Sulfatase. ]---[PRK13759 PRK13759 a…	GO:0008152	metabolic process	GO:0008484	sulfuric ester hydrolase activity	-	-	-	-	-	581	-	0	0.000194709	0
Cluster-917.20198	2121	UniRef90_UPI00021A8324	1548	0	1608	72.9844	31.903	1	0	PREDICTED fibrillin-1-like	Bombus	-	-	-	-	-	-	pfam14670]---[pfam14670]---[smart00179]---[smart00179]---[smart00179]---[cd00054]---[cd00054]---[cd00054]---[pfam07645	1003-1089]---[1114-1218]---[1513-1614]---[1642-1755]---[1783-1866]---[1513-1623]---[1642-1782]---[1783-1866]---[1513-1638	1.00e-10]---[2.00e-07]---[9.00e-10]---[4.00e-08]---[5.00e-06]---[7.00e-09]---[3.00e-08]---[8.00e-06]---[1.00e-07	pfam14670 FXa_inhibition Coagulation Factor Xa inhibitory site. This short domain on coagulation enzyme factor Xa is found to be the target for a potent inhibitor of coagulation TAK-442.]---[smart00179 EGF_CA Calcium-binding EGF-like domain. ]---[cd00054 EGF_CA Calcium-binding EGF-like domain present in a large number of membrane-bound and extracellular (mostly animal) proteins. Many of these pro…	-	-	GO:0005509	calcium ion binding	-	-	-	-	-	617	+	0	0.00841786	0
Cluster-2986.0	1156	-	-	-	-	-	-	-	-	-	-	-	-	-	-	-	-	-	-	-	-	-	-	-	-	-	-	-	-	-	143	+	2	0.673666	0
Cluster-917.34857	6175	UniRef90_UPI0006190AD2	2877	0	959	46.5911	100	1	2	PREDICTED WD repeat-containing protein 63-like	Bombus terrestris	-	-	-	-	-	-	COG2319	4035-4982	4e-10	COG2319 COG2319 FOG WD40 repeat General function prediction only .	-	-	-	-	-	-	-	-	-	981	+	2	0.000817283	0
Cluster-917.17028	1910	UniRef90_UPI00061A04AB	1299	0	453	68.0105	98.234	1	1	PREDICTED reticulon-1 isoform X1	Bombus	-	-	-	-	-	-	pfam02453	1190-1702	5e-57	pfam02453 Reticulon Reticulon. Reticulon also know as neuroendocrine-specific protein (NSP) is a protein of unknown function which associates with the endoplasmic reticulum. This family represents the C-terminal domain of the three reticulon isoforms and their homologues.	-	-	-	-	-	-	-	-	-	448	+	1	0.00751761	0
Cluster-917.6714	2087	-	-	-	-	-	-	-	-	-	-	-	-	-	-	-	-	-	-	-	-	-	-	-	-	-	-	-	-	-	106	+	2	3.95344e-05	0
Cluster-917.26024	9487	UniRef90_UPI000614D1FE	5055	0	1828	53.2834	92.0678	-1	2	PREDICTED AT-rich interactive domain-containing protein 2	Megachile rotundata	-	-	-	-	-	-	-	-	-	-	-	-	-	-	-	-	-	-	-	1728	-	2	0.00486891	0
Cluster-917.25037	4627	UniRef90_A0A0L7RCA7	1770	0	592	38.2537	99.6622	-1	2	Uncharacterized protein	Apoidea	-	-	-	-	GO:0016021	integral to membrane	pfam01697	1380-2195	5e-45	pfam01697 Glyco_transf_92 Glycosyltransferase family 92. Members of this family act as galactosyltransferases belonging to glycosyltransferase family 92. The aligned region contains several conserved cysteine residues and several charged residues that may be catalytic residues. This is supported by the inclusion of this family in the GT-A glycosyl transferase superfamily.	-	-	-	-	-	-	-	-	-	596	-	2	5.59231e-05	0
Cluster-917.33324	2018	UniRef90_UPI00021A64C7	1584	0	528	78.4936	100	1	1	PREDICTED organic cation/carnitine transporter 1-like	Bombus	-	-	-	-	-	-	TIGR00898]---[TIGR01299]---[cd06174]---[cd06174]---[cd06174]---[cd06174]---[pfam00083]---[TIGR00879]---[pfam07690]---[pfam07690]---[TIGR00895]---[TIGR00895]---[COG0477]---[COG2271]---[TIGR00887]---[TIGR00881]---[PRK12307]---[COG2814]---[TIGR00880]---[pfam13347]---[TIGR00886]---[TIGR00893]---[PRK03893	527-1855]---[329-1063]---[425-985]---[416-985]---[1499-1840]---[1511-1840]---[524-1849]---[395-1849]---[434-1060]---[287-844]---[461-1282]---[290-862]---[422-1051]---[506-997]---[533-1849]---[557-1201]---[344-904]---[383-1045]---[533-991]---[533-982]---[506-1045]---[464-1294]---[476-1057	3.00e-41]---[2.00e-37]---[2.00e-27]---[5.00e-16]---[3.00e-09]---[5.00e-06]---[1.00e-25]---[1.00e-21]---[4.00e-20]---[5.00e-09]---[2.00e-18]---[2.00e-08]---[1.00e-15]---[4.00e-14]---[7.00e-12]---[5.00e-11]---[3.00e-10]---[2.00e-09]---[4.00e-08]---[3.00e-07]---[5.00e-07]---[3.00e-06]---[9.00e-06	TIGR00898 organic_anion_transporter cation transport protein. Transport and binding proteins Cations and iron carrying compounds .]---[TIGR01299 synaptic_vesicle_protein_2C synaptic vesicle protein SV2. This model describes a tightly conserved subfamily of the larger family of sugar (and other) transporters described by pfam00083. Members of this subfamily include closely related forms SV2A and S…	GO:0055085	transmembrane transport	GO:0022857	transmembrane transporter activity	GO:0016021	integral to membrane	-	-	-	538	+	1	0.000969303	0
Cluster-917.18034	6784	-	-	-	-	-	-	-	-	-	-	-	-	-	-	-	-	-	-	-	-	-	-	-	-	-	-	-	-	-	271	-	0	0.0671475	0
Cluster-917.27768	3764	UniRef90_A0A088A0A6	1875	0	644	49.814	100	-1	2	Uncharacterized protein	Aculeata	-	-	-	-	-	-	pfam12736	2341-3045	2e-33	pfam12736 CABIT Cell-cycle sustaining positive selection . The 'CABIT' domain (for 'cysteine-containing all- in Themis') is found in a newly identified gene family that has three mammalian homologues (Themis Icb1 and 9130404H23Rik) that encode proteins with two CABIT domains and a highly conserved proline-rich region. In contrast Fam59A Fam59B and related proteins from mammals to cnidarians inclu…	-	-	-	-	-	-	-	-	-	650	-	2	0.0259657	0
Cluster-917.3615	1111	-	-	-	-	-	-	-	-	-	-	-	-	-	-	-	-	-	-	-	-	-	-	-	-	-	-	-	-	-	133	+	0	0.000535107	0
Cluster-917.6188	2431	-	-	-	-	-	-	-	-	-	-	-	-	-	-	-	-	-	-	-	-	-	-	-	-	-	-	-	-	-	108	+	2	0.00013163	0
Cluster-917.18491	5700	UniRef90_A0A0M8ZNT0	102	9e-08	56	1.78947	60.7143	1	2	Uncharacterized protein	Melipona quadrifasciata	-	-	-	-	-	-	-	-	-	-	-	-	-	-	-	-	-	-	-	185	-	0	0.000398166	0
Cluster-917.30734	1680	UniRef90_V9I7R2	1011	0	395	60.1786	85.5696	1	2	Calcium-binding mitochondrial carrier protein Aralar1	Apis cerana	GO:0006810	transport	GO:0005509	calcium ion binding	GO:0016021	integral to membrane	PTZ00184]---[COG5126]---[cd00051	936-1298]---[936-1298]---[852-1013	4.00e-10]---[7.00e-09]---[6.00e-06	PTZ00184 PTZ00184 calmodulin Provisional.]---[COG5126 FRQ1 Ca2 -binding protein (EF-Hand superfamily) Signal transduction mechanisms / Cytoskeleton / Cell division and chromosome partitioning / General function prediction only .]---[cd00051 EFh EF-hand calcium binding motif A diverse superfamily of calcium sensors and calcium signal modulators most examples in this alignment model have 2 active c…	-	-	-	-	-	-	-	-	-	355	+	2	0.00398886	0
Cluster-917.29713	2723	UniRef90_E2ASI3	120	5e-07	192	4.4069	20.8333	1	0	Putative uncharacterized protein	Camponotus floridanus	-	-	-	-	-	-	-	-	-	-	-	-	-	-	-	-	-	-	-	187	-	2	0.0288563	0
Cluster-917.23451	4778	UniRef90_UPI000252BD61	525	4e-107	179	10.9879	100	1	2	PREDICTED LOW QUALITY PROTEIN protein tyrosine phosphatase type IVA 1	Apis florea	-	-	-	-	-	-	PTZ00242]---[PTZ00393]---[COG2453]---[pfam00102	1536-2000]---[1548-2000]---[1647-2027]---[1575-1970	2.00e-55]---[1.00e-39]---[1.00e-09]---[5.00e-08	PTZ00242 PTZ00242 protein tyrosine phosphatase Provisional.]---[PTZ00393 PTZ00393 protein tyrosine phosphatase Provisional.]---[COG2453 CDC14 Predicted protein-tyrosine phosphatase Signal transduction mechanisms .]---[pfam00102 Y_phosphatase Protein-tyrosine phosphatase.	GO:0006470	protein dephosphorylation	GO:0004725	protein tyrosine phosphatase activity	-	-	-	-	-	206	+	2	0.000296933	0
Cluster-917.19292	2277	UniRef90_UPI000623C209	1923	0	1545	84.4532	41.4887	-1	2	PREDICTED uncharacterized protein LOC100741389 isoform X1	Bombus	-	-	-	-	-	-	-	-	-	-	-	-	-	-	-	-	-	-	-	645	-	2	0.00923348	0
Cluster-917.17402	11459	UniRef90_UPI000623C2D1	4605	0	1567	40.1868	97.9579	1	1	PREDICTED lysine-specific demethylase 4C-like	Bombus	-	-	-	-	-	-	TIGR00955]---[TIGR00955]---[cd03213]---[COG1131]---[pfam02373]---[TIGR00956]---[TIGR00956]---[cd03234]---[PLN03211]---[PLN03211]---[cd03235]---[PLN03140]---[PLN03140]---[COG1121]---[pfam13832]---[cd03255]---[COG1120]---[cd03256]---[COG1136]---[COG4988]---[COG3638]---[cd03263]---[pfam00005]---[cd15571	10075-10851]---[8718-9725]---[10171-10863]---[10153-10797]---[641-991]---[10096-10947]---[10090-10815]---[10171-10797]---[10096-10863]---[8730-9314]---[10189-10794]---[10171-10857]---[10096-10785]---[10228-10794]---[4028-4342]---[10189-10797]---[10084-10806]---[10168-10800]---[10189-10791]---[10147-10890]---[10156-10800]---[10246-10803]---[10336-10782]---[4028-4342	1.00e-71]---[6.00e-29]---[4.00e-59]---[8.00e-47]---[7.00e-45]---[5.00e-43]---[1.00e-31]---[3.00e-42]---[1.00e-40]---[3.00e-07]---[7.00e-35]---[1.00e-32]---[3.00e-21]---[5.00e-32]---[2.00e-30]---[2.00e-30]---[1.00e-29]---[2.00e-28]---[5.00e-28]---[6.00e-28]---[6.00e-28]---[1.00e-27]---[2.00e-27]---[5.00e-27	TIGR00955 Protein_white The Eye Pigment Precursor Transporter (EPP) Family protein. Transport and binding proteins Other .]---[cd03213 ABCG_EPDR Eye pigment and drug resistance transporter subfamily G of the ATP-binding cassette superfamily. ABCG transporters are involved in eye pigment (EP) precursor transport regulation of lipid-trafficking mechanisms and pleiotropic drug resistance (DR). DR is…	-	-	GO:0005524]---[GO:0016887	ATP binding]---[ATPase activity	-	-	-	-	-	1545	+	1	0.000478453	0
Cluster-917.11821	6156	UniRef90_UPI000766E897	2610	0	882	42.3977	98.7528	1	1	PREDICTED transcription factor SOX-5 isoform X1	Dufourea novaeangliae	-	-	-	-	-	-	cd01388]---[pfam00505]---[smart00398]---[cd00084]---[cd01389]---[cd01390]---[COG5648]---[PTZ00199	3245-3460]---[3248-3454]---[3245-3454]---[3248-3445]---[3245-3475]---[3251-3406]---[3194-3448]---[3197-3439	1.00e-34]---[1.00e-20]---[1.00e-20]---[1.00e-18]---[6.00e-16]---[1.00e-12]---[1.00e-10]---[4.00e-07	cd01388 SOX-TCF_HMG-box SOX-TCF_HMG-box class I member of the HMG-box superfamily of DNA-binding proteins. These proteins contain a single HMG box and bind the minor groove of DNA in a highly sequence-specific manner. Members include SRY and its homologs in insects and vertebrates and transcription factor-like proteins TCF-1 -3 -4 and LEF-1. They appear to bind the minor groove of the A/T C A A A…	-	-	-	-	-	-	-	-	-	877	+	1	0.00269636	0
Cluster-917.7031	5965	UniRef90_UPI0006198A5A	1440	0	895	24.1408	57.2067	1	2	PREDICTED regulator of G-protein signaling 9 isoform X1	Bombus	-	-	-	-	-	-	cd08705]---[cd08740]---[cd08738]---[pfam00615]---[cd08737]---[cd08739]---[smart00315]---[cd04450]---[cd08706]---[cd08718]---[cd08746]---[cd08715]---[cd07440]---[smart00049]---[cd08711]---[cd08745]---[cd08712]---[cd08713]---[cd08717]---[cd04371	2238-2603]---[2238-2612]---[2238-2600]---[2259-2603]---[2235-2609]---[2238-2600]---[2259-2603]---[1407-1670]---[2265-2603]---[2250-2603]---[2226-2603]---[2262-2603]---[2274-2600]---[1428-1658]---[2229-2603]---[2250-2600]---[2265-2603]---[2262-2597]---[2262-2600]---[1407-1649	9.00e-57]---[1.00e-37]---[1.00e-32]---[2.00e-32]---[2.00e-32]---[3.00e-31]---[2.00e-28]---[7.00e-25]---[8.00e-22]---[6.00e-21]---[2.00e-20]---[2.00e-20]---[2.00e-20]---[1.00e-19]---[3.00e-19]---[4.00e-19]---[1.00e-18]---[1.00e-18]---[8.00e-18]---[2.00e-17	cd08705 RGS_R7-like Regulator of G protein signaling (RGS) domain found in the R7 subfamily of proteins. The RGS (Regulator of G-protein Signaling) domain is an essential part of the R7 (Neuronal RGS) protein subfamily of the RGS protein family a diverse group of multifunctional proteins that regulate cellular signaling events downstream of G-protein coupled receptors (GPCRs). As a major G-protei…	-	-	-	-	-	-	-	-	-	516	+	2	0.00017216	0
Cluster-917.17220	2758	-	-	-	-	-	-	-	-	-	-	-	-	-	-	-	-	-	-	-	-	-	-	-	-	-	-	-	-	-	115	+	0	0.0226321	0
Cluster-917.18943	5952	UniRef90_UPI0003DF495C	2916	0	1723	48.9919	56.4132	1	2	PREDICTED uncharacterized protein LOC102673535	Apidae	-	-	-	-	-	-	cd02961]---[cd02961]---[cd02961]---[pfam13848]---[PTZ00102]---[PTZ00102	3516-3803]---[272-559]---[1274-1561]---[1028-1564]---[3501-4010]---[254-652	2.00e-09]---[3.00e-09]---[5.00e-07]---[3.00e-07]---[2.00e-06]---[9.00e-06	cd02961 PDI_a_family Protein Disulfide Isomerase (PDIa) family redox active TRX domains composed of eukaryotic proteins involved in oxidative protein folding in the endoplasmic reticulum (ER) by acting as catalysts and folding assistants. Members of this family include PDI and PDI-related proteins like ERp72 ERp57 (or ERp60) ERp44 P5 PDIR ERp46 and the transmembrane PDIs. PDI ERp57 ERp72 P5 PDIR …	-	-	-	-	-	-	-	-	-	994	+	2	0.00200184	0
Cluster-917.30809	1715	UniRef90_UPI00021A79E3	480	5e-102	169	27.9883	94.6746	1	1	PREDICTED uncharacterized protein LOC100644144 isoform X1	Bombus	-	-	-	-	-	-	-	-	-	-	-	-	-	-	-	-	-	-	-	162	+	1	0.0176718	0
Cluster-917.20088	2746	-	-	-	-	-	-	-	-	-	-	-	-	-	-	-	-	-	-	-	-	-	-	-	-	-	-	-	-	-	148	+	0	0.00534335	0
Cluster-917.13944	3048	UniRef90_UPI000619AD08	594	3e-121	640	19.4882	23.75	1	0	PREDICTED dynein heavy chain 5 axonemal-like partial	Bombus terrestris	-	-	-	-	-	-	pfam08385	823-1992	8e-32	pfam08385 DHC_N1 Dynein heavy chain N-terminal region 1. Dynein heavy chains interact with other heavy chains to form dimers and with intermediate chain-light chain complexes to form a basal cargo binding unit. The region featured in this family includes the sequences implicated in mediating these interactions. It is thought to be flexible and not to adopt a rigid conformation.	-	-	-	-	-	-	-	-	-	110	+	0	0.00188569	0
Cluster-917.30409	561	UniRef90_UPI000614E5C9	117	4e-10	813	20.8556	4.79705	-1	1	PREDICTED peroxidase-like isoform X1	Megachile rotundata	-	-	-	-	-	-	-	-	-	-	-	-	-	-	-	-	-	-	-	85	+	0	0.00249395	0
Cluster-917.27406	7175	UniRef90_A0A087ZVR0	2940	0	1060	40.9756	97.7358	1	1	Sodium/hydrogen exchanger	Apidae	GO:0006885	regulation of pH	GO:0015385	sodium:hydrogen antiporter activity	GO:0016021	integral to membrane	TIGR00840]---[pfam00999]---[COG0025]---[TIGR00831	2210-3604]---[2240-3310]---[2402-3304]---[2393-3139	9.00e-154]---[6.00e-60]---[1.00e-35]---[2.00e-22	TIGR00840 Endosomal/prevacuolar_sodium/hydrogen_exchanger sodium/hydrogen exchanger 3. The Monovalent Cation Proton Antiporter-1 (CPA1) Family (TC 2.A.36)The CPA1 family is a large family of proteins derived from Gram-positive and Gram-negative bacteria blue green bacteria yeast plants and animals.Transporters from eukaryotes have been functionally characterized and all of these catalyze Na H exc…	GO:0006812]---[GO:0055085	cation transport]---[transmembrane transport	GO:0015299	solute:hydrogen antiporter activity	GO:0016021	integral to membrane	-	-	-	1010	+	1	0.00118063	0
Cluster-917.12704	1475	-	-	-	-	-	-	-	-	-	-	-	-	-	-	-	-	-	-	-	-	-	-	-	-	-	-	-	-	-	112	+	1	0.0015947	0
Cluster-917.9482	680	-	-	-	-	-	-	-	-	-	-	-	-	-	-	-	-	-	-	-	-	-	-	-	-	-	-	-	-	-	149	+	1	0.0684226	0
Cluster-917.25795	1735	-	-	-	-	-	-	-	-	-	-	-	-	-	-	-	-	-	-	-	-	-	-	-	-	-	-	-	-	-	154	+	2	0.161705	0
Cluster-917.35022	3682	UniRef90_UPI000619F3D2	1482	0	636	40.2499	77.673	1	1	PREDICTED phosphoglucomutase-2 isoform X1	Bombus	-	-	-	-	-	-	PTZ00150]---[cd05799]---[COG1109]---[cd08871]---[cd08871]---[cd03084]---[cd05800]---[pfam02878]---[cd03089]---[TIGR03990]---[cd03087]---[pfam02879]---[COG0033]---[cd00177]---[cd00177]---[cd05802]---[pfam02880]---[pfam01852]---[PRK14317]---[smart00234]---[smart00234]---[PRK07564]---[cd05803	2195-3556]---[2321-3556]---[2312-3556]---[872-1243]---[1366-1668]---[2615-3556]---[2327-3556]---[2321-2752]---[2372-3196]---[2330-3256]---[2330-3496]---[2828-3139]---[2327-3463]---[941-1234]---[1366-1644]---[2330-2854]---[3173-3556]---[944-1234]---[2330-2854]---[944-1231]---[1363-1653]---[2330-3496]---[2342-3130	0.00e+00]---[0.00e+00]---[1.00e-74]---[3.00e-62]---[2.00e-42]---[1.00e-52]---[3.00e-46]---[3.00e-38]---[2.00e-20]---[1.00e-19]---[7.00e-19]---[1.00e-18]---[7.00e-17]---[1.00e-16]---[1.00e-10]---[3.00e-15]---[2.00e-13]---[6.00e-13]---[7.00e-13]---[5.00e-12]---[3.00e-06]---[6.00e-12]---[2.00e-11	PTZ00150 PTZ00150 phosphoglucomutase-2-like protein Provisional.]---[cd05799 PGM2 This CD includes PGM2 (phosphoglucomutase 2) and PGM2L1 (phosphoglucomutase 2-like 1). The mammalian PGM2 is thought to be a phosphopentomutase that catalyzes the conversion of the nucleoside breakdown products ribose-1-phosphate and deoxyribose-1-phosphate to the corresponding 5-phosphopentoses. PGM2L1 is thought t…	GO:0005975	carbohydrate metabolic process	GO:0016868]---[GO:0008289	intramolecular transferase activity, phosphotransferases]---[lipid binding	-	-	-	-	-	530	+	1	0.0159591	0
Cluster-917.22737	2357	UniRef90_UPI000623F65F	1698	0	1438	72.0407	39.3602	1	1	PREDICTED transmembrane protein 132C isoform X2	Bombus	-	-	-	-	-	-	-	-	-	-	-	-	-	-	-	-	-	-	-	567	+	1	0.0284081	0
Cluster-917.17878	1769	UniRef90_A0A087ZZK4	354	2e-37	352	20.0113	32.6705	1	0	Uncharacterized protein	Apidae	-	-	-	-	-	-	-	-	-	-	-	-	-	-	-	-	-	-	-	125	+	0	0.0157076	0
Cluster-917.7475	1252	UniRef90_UPI000619C118	147	1e-19	2221	11.7412	2.20621	1	1	PREDICTED LOW QUALITY PROTEIN afadin	Bombus terrestris	-	-	-	-	-	-	-	-	-	-	-	-	-	-	-	-	-	-	-	269	+	1	0.000262928	0
Cluster-917.7164	1346	UniRef90_UPI00021A65BE	399	7e-71	302	29.6434	44.0397	-1	0	PREDICTED uncharacterized protein LOC100648590	Bombus	-	-	-	-	-	-	-	-	-	-	-	-	-	-	-	-	-	-	-	170	-	0	1.50829e-06	0
Cluster-917.27150	658	-	-	-	-	-	-	-	-	-	-	-	-	-	-	-	-	-	-	-	-	-	-	-	-	-	-	-	-	-	108	+	1	0.197387	0
Cluster-917.17428	3952	UniRef90_UPI00061957FF	2064	0	828	52.2267	83.5749	1	2	PREDICTED transcription factor GATA-6-like isoform X1	Bombus terrestris	-	-	-	-	-	-	cd00202]---[smart00401]---[pfam00320]---[COG5641	2904-3059]---[2904-3041]---[2907-3011]---[2904-3161	4.00e-17]---[3.00e-14]---[4.00e-12]---[5.00e-09	cd00202 ZnF_GATA Zinc finger DNA binding domain binds specifically to DNA consensus sequence AT GATA AG promoter elements a subset of family members may also bind protein zinc-finger consensus topology is C-X(2)-C-X(17)-C-X(2)-C.]---[smart00401 ZnF_GATA zinc finger binding to DNA consensus sequence AT GATA AG . ]---[pfam00320 GATA GATA zinc finger. This domain uses four cysteine residues to coord…	GO:0006355	regulation of transcription, DNA-dependent	GO:0003700]---[GO:0008270]---[GO:0043565	sequence-specific DNA binding transcription factor activity]---[zinc ion binding]---[sequence-specific DNA binding	-	-	-	-	-	800	+	2	0.0487751	0
Cluster-917.17025	2873	UniRef90_UPI0006196D24	1236	0	633	43.0212	65.0869	1	0	PREDICTED uncharacterized protein DDB_G0271670-like	Bombus terrestris	-	-	-	-	-	-	-	-	-	-	-	-	-	-	-	-	-	-	-	651	+	0	0.00450379	0
Cluster-917.3780	1899	-	-	-	-	-	-	-	-	-	-	-	-	-	-	-	-	-	-	-	-	-	-	-	-	-	-	-	-	-	235	-	1	0.167995	0
Cluster-917.25390	1647	UniRef90_UPI0006196B7D	981	0	648	59.5628	50.463	1	2	PREDICTED uncharacterized protein LOC100643409 isoform X1	Bombus	-	-	-	-	-	-	pfam03134]---[COG5052	177-440]---[210-497	1.00e-37]---[1.00e-11	pfam03134 TB2_DP1_HVA22 TB2/DP1 HVA22 family. This family includes members from a wide variety of eukaryotes. It includes the TB2/DP1 (deleted in polyposis) protein which in humans is deleted in severe forms of familial adenomatous polyposis an autosomal dominant oncological inherited disease. The family also includes the plant protein of known similarity to TB2/DP1 the HVA22 abscisic acid-induce…	-	-	-	-	-	-	-	-	-	432	+	2	0.000595556	0
Cluster-917.20412	6188	UniRef90_UPI00021A7C7F	1050	0	526	16.9683	66.3498	1	2	PREDICTED facilitated trehalose transporter Tret1-2 homolog	Bombus	-	-	-	-	-	-	pfam00083]---[pfam00083]---[cd06174]---[cd06174]---[TIGR00879]---[pfam07690]---[pfam07690]---[COG0477]---[TIGR00898]---[TIGR00895]---[COG2814]---[PRK10077]---[TIGR00711	2769-3599]---[4486-4770]---[2748-3188]---[2715-3179]---[2664-3593]---[2736-3179]---[2733-3161]---[2745-3188]---[2892-3314]---[2772-3314]---[2751-3134]---[2892-3329]---[2754-3176	5.00e-25]---[6.00e-08]---[5.00e-20]---[1.00e-11]---[5.00e-19]---[2.00e-13]---[3.00e-10]---[4.00e-12]---[4.00e-10]---[8.00e-09]---[2.00e-06]---[2.00e-06]---[7.00e-06	pfam00083 Sugar_tr Sugar (and other) transporter. ]---[cd06174 MFS The Major Facilitator Superfamily (MFS) is a large and diverse group of secondary transporters that includes uniporters symporters and antiporters. MFS proteins facilitate the transport across cytoplasmic or internal membranes of a variety of substrates including ions sugar phosphates drugs neurotransmitters nucleosides amino acid…	GO:0055085	transmembrane transport	GO:0022857	transmembrane transporter activity	GO:0016021	integral to membrane	-	-	-	364	+	2	7.26662e-05	0
Cluster-917.8429	8895	UniRef90_UPI0006195314	1737	0	600	19.5278	92.1667	1	2	PREDICTED dopamine beta-hydroxylase	Bombus	-	-	-	-	-	-	cd13368]---[cd13368]---[pfam03712]---[cd04387]---[pfam01082]---[pfam00620]---[smart00324]---[pfam00621]---[cd00159]---[cd04403]---[cd04398]---[smart00325]---[cd04378]---[cd04386]---[cd04379]---[cd01228]---[cd01228]---[cd00160]---[cd04385]---[cd04372]---[cd04409]---[cd04377	6308-6688]---[6136-6309]---[1326-1886]---[4831-5415]---[885-1277]---[4930-5367]---[4903-5376]---[6671-7222]---[4909-5367]---[4906-5415]---[4906-5415]---[6671-7222]---[4927-5415]---[4936-5427]---[4831-5415]---[6305-6625]---[6136-6309]---[6671-7228]---[4918-5373]---[4906-5415]---[4930-5415]---[4933-5415	2.00e-48]---[2.00e-18]---[3.00e-46]---[2.00e-43]---[2.00e-41]---[8.00e-40]---[3.00e-39]---[5.00e-36]---[9.00e-36]---[2.00e-30]---[1.00e-29]---[3.00e-26]---[8.00e-26]---[1.00e-25]---[2.00e-25]---[2.00e-25]---[6.00e-15]---[9.00e-25]---[2.00e-24]---[1.00e-23]---[1.00e-23]---[3.00e-23	cd13368 PH_BCR_arthropod Breakpoint Cluster Region-related pleckstrin homology (PH) domain. The BCR gene is one of the two genes in the BCR-ABL complex which is associated with the Philadelphia chromosome a product of a reciprocal translocation between chromosomes 22 and 9. BCR is a GTPase-activating protein (GAP) for RAC1 (primarily) and CDC42. The Dbl region of BCR has the most RhoGEF activity …	GO:0055114]---[GO:0007165]---[GO:0035023	oxidation-reduction process]---[signal transduction]---[regulation of Rho protein signal transduction	GO:0004497]---[GO:0005507]---[GO:0016715]---[GO:0005089	monooxygenase activity]---[copper ion binding]---[oxidoreductase activity, acting on paired donors, with incorporation or reduction of molecular oxygen, reduced ascorbate as one donor, and incorporation of one atom of oxygen]---[Rho guanyl-nucleotide exchange factor activity	-	-	-	-	-	659	-	2	0.0036145	0
Cluster-917.24670	7730	UniRef90_A0A087ZVF9	2430	0	802	31.436	100	1	2	Uncharacterized protein	Apoidea	-	-	-	-	-	-	pfam03399]---[cd00038]---[cd00038]---[smart00100]---[smart00100]---[pfam00027]---[pfam00027]---[COG0664]---[COG0664]---[COG5079]---[PLN02868]---[PRK11753	1920-2507]---[6108-6437]---[5736-6083]---[6090-6437]---[5727-6083]---[5769-6029]---[6138-6383]---[5769-6101]---[6075-6455]---[1893-2552]---[5796-6104]---[5748-6005	2.00e-59]---[9.00e-28]---[2.00e-27]---[1.00e-24]---[4.00e-24]---[3.00e-18]---[1.00e-17]---[2.00e-15]---[2.00e-15]---[2.00e-11]---[2.00e-10]---[5.00e-06	pfam03399 SAC3_GANP SAC3/GANP/Nin1/mts3/eIF-3 p25 family. This large family includes diverse proteins involved in large complexes. The alignment contains one highly conserved negatively charged residue and one highly conserved positively charged residue that are probably important for the function of these proteins. The family includes the yeast nuclear export factor Sac3 and mammalian GANP/MCM3-…	-	-	-	-	-	-	-	-	-	818	+	2	0.000157903	0
Cluster-917.23709	9617	UniRef90_A0A087ZWH1	2331	0	754	24.2383	98.939	1	2	Uncharacterized protein	Apidae	-	-	-	-	-	-	cd00078]---[smart00119]---[pfam00632]---[COG5021]---[pfam06588]---[sd00038]---[sd00038]---[PLN02153	3231-4079]---[3231-4076]---[3210-4085]---[3282-4085]---[5088-5675]---[5844-6371]---[5805-6161]---[5886-6161	8.00e-106]---[6.00e-95]---[6.00e-90]---[8.00e-80]---[2.00e-73]---[7.00e-12]---[2.00e-10]---[7.00e-07	cd00078 HECTc HECT domain C-terminal catalytic domain of a subclass of Ubiquitin-protein ligase (E3). It binds specific ubiquitin-conjugating enzymes (E2) accepts ubiquitin from E2 transfers ubiquitin to substrate lysine side chains and transfers additional ubiquitin molecules to the end of growing ubiquitin chains.]---[smart00119 HECTc Domain Homologous to E6-AP Carboxyl Terminus with. E3 ubiqui…	-	-	GO:0004842	ubiquitin-protein ligase activity	-	-	-	-	-	745	+	1	0.000959337	0
Cluster-917.21177	3371	UniRef90_UPI0003DF6A12	2781	0	1036	82.4978	94.0154	1	0	PREDICTED vinculin-like isoform X8	Apis	-	-	-	-	-	-	pfam01044	262-3009	0	pfam01044 Vinculin Vinculin family.	GO:0007155	cell adhesion	GO:0051015	actin filament binding	-	-	-	-	-	986	+	0	0.00159068	0
Cluster-674.0	4195	UniRef90_UPI000623D538	3852	0	1376	91.8236	93.3866	1	1	PREDICTED uncharacterized protein LOC105681031	Bombus	-	-	-	-	-	-	-	-	-	-	-	-	-	-	-	-	-	-	-	1275	+	1	0.00373015	0
Cluster-1170.1	2983	UniRef90_UPI000623EAF8	2232	0	1983	74.824	37.5189	1	1	PREDICTED protein lap4 isoform X5	Bombus impatiens	-	-	-	-	-	-	cd00992]---[cd00992]---[cd00992]---[cd00992]---[smart00228]---[smart00228]---[smart00228]---[smart00228]---[pfam00595]---[pfam00595]---[pfam00595]---[pfam00595]---[TIGR02037]---[cd00136]---[cd00136]---[cd00136]---[cd00987]---[cd00988]---[cd00988]---[pfam13180]---[cd00989	1430-1696]---[1724-1993]---[746-997]---[317-499]---[1430-1705]---[731-1000]---[1721-1999]---[317-502]---[1439-1696]---[1724-1990]---[761-997]---[317-499]---[1448-1918]---[1457-1693]---[1808-1990]---[764-997]---[1457-1696]---[1526-1699]---[809-1003]---[1517-1702]---[1535-1702	4.00e-20]---[6.00e-20]---[2.00e-16]---[9.00e-11]---[6.00e-19]---[2.00e-16]---[5.00e-15]---[6.00e-11]---[7.00e-15]---[3.00e-11]---[2.00e-10]---[4.00e-06]---[1.00e-10]---[6.00e-10]---[2.00e-07]---[4.00e-06]---[4.00e-09]---[2.00e-07]---[9.00e-06]---[1.00e-06]---[3.00e-06	cd00992 PDZ_signaling PDZ domain found in a variety of Eumetazoan signaling molecules often in tandem arrangements. May be responsible for specific protein-protein interactions as most PDZ domains bind C-terminal polypeptides and binding to internal (non-C-terminal) polypeptides and even to lipids has been demonstrated. In this subfamily of PDZ domains an N-terminal beta-strand forms the peptide-…	-	-	GO:0005515	protein binding	-	-	-	-	-	765	+	1	0.00404411	0
Cluster-917.12357	1459	-	-	-	-	-	-	-	-	-	-	-	-	-	-	-	-	-	-	-	-	-	-	-	-	-	-	-	-	-	115	-	2	0.015015	0
Cluster-917.22844	2641	UniRef90_A0A0L7R087	255	4e-09	3109	9.65543	1.73689	-1	1	Uncharacterized protein	Habropoda laboriosa	-	-	-	-	-	-	-	-	-	-	-	-	-	-	-	-	-	-	-	88	+	0	0.000472535	0
Cluster-917.20228	4666	UniRef90_UPI0006192CDE	1842	0	906	39.4771	70.6402	1	2	PREDICTED very low-density lipoprotein receptor-like	Bombus	-	-	-	-	-	-	cd00112]---[cd00112]---[cd00112]---[cd00112]---[cd00112]---[smart00192]---[smart00192]---[smart00192]---[smart00192]---[smart00192]---[pfam00057]---[pfam00057]---[pfam00057]---[pfam00057]---[pfam00057]---[pfam14670]---[pfam00058]---[smart00135]---[smart00135]---[smart00179	451-549]---[574-678]---[3123-3233]---[3360-3464]---[3624-3731]---[448-546]---[571-669]---[3123-3224]---[3357-3455]---[3621-3722]---[448-549]---[568-678]---[3618-3731]---[3117-3233]---[3354-3464]---[3876-3980]---[4509-4625]---[4443-4574]---[4317-4442]---[3984-4106	5.00e-16]---[3.00e-13]---[8.00e-12]---[4.00e-10]---[6.00e-10]---[5.00e-15]---[4.00e-11]---[2.00e-09]---[1.00e-08]---[1.00e-07]---[9.00e-13]---[3.00e-12]---[2.00e-11]---[4.00e-10]---[2.00e-09]---[1.00e-09]---[2.00e-09]---[6.00e-08]---[7.00e-08]---[2.00e-06	cd00112 LDLa Low Density Lipoprotein Receptor Class A domain a cysteine-rich repeat that plays a central role in mammalian cholesterol metabolism the receptor protein binds LDL and transports it into cells by endocytosis 7 successive cysteine-rich repeats of about 40 amino acids are present in the N-terminal of this multidomain membrane protein other homologous domains occur in related receptors …	-	-	GO:0005515	protein binding	-	-	-	-	-	560	+	2	0.000264569	0
Cluster-2319.0	1308	-	-	-	-	-	-	-	-	-	-	-	-	-	-	-	-	-	-	-	-	-	-	-	-	-	-	-	-	-	132	+	0	4.74731e-06	0
Cluster-917.20593	6483	UniRef90_UPI000623F1D7	4062	0	1357	62.6562	100	-1	2	PREDICTED protein ECT2 isoform X1	Bombus impatiens	-	-	-	-	-	-	cd01229]---[pfam00621]---[smart00325]---[cd00160]---[pfam12738]---[COG5422]---[cd00027]---[smart00292	1511-2053]---[2024-2578]---[2024-2578]---[2027-2587]---[4508-4696]---[1433-2587]---[4493-4702]---[4493-4702	7.00e-79]---[1.00e-48]---[5.00e-39]---[4.00e-36]---[9.00e-13]---[6.00e-09]---[4.00e-08]---[3.00e-06	cd01229 PH_Ect2 Epithelial cell transforming 2 (Ect2) pleckstrin homology (PH) domain. Ect2 a mammalian ortholog of Drosophila pebble plays a role in neuronal differentiation and brain development. Pebble and Ect2 have been identified as Rho-family guanine nucleotide exchange factors (GEF) that mediate activation of Rho during cytokinesis but are proposed to play slightly different roles. PH doma…	GO:0035023	regulation of Rho protein signal transduction	GO:0005089	Rho guanyl-nucleotide exchange factor activity	-	-	-	-	-	1358	-	2	0.120821	0
Cluster-917.15017	916	UniRef90_UPI000619A659	600	3e-107	1121	65.5022	17.8412	-1	0	PREDICTED hornerin-like	Bombus terrestris	-	-	-	-	-	-	-	-	-	-	-	-	-	-	-	-	-	-	-	305	-	0	0.81702	0
Cluster-917.31180	4150	UniRef90_A0A087ZXK0	1416	1e-165	526	34.1205	91.2548	1	0	Uncharacterized protein	Apis mellifera	-	-	-	-	-	-	cd12250	133-288	7e-14	cd12250 RRM2_hnRNPR_like RNA recognition motif 2 in heterogeneous nuclear ribonucleoprotein R (hnRNP R) and similar proteins. This subfamily corresponds to the RRM2 in hnRNP R hnRNP Q APOBEC-1 complementation factor (ACF) and dead end protein homolog 1 (DND1). hnRNP R is a ubiquitously expressed nuclear RNA-binding protein that specifically bind mRNAs with a preference for poly(U) stretches. It h…	-	-	-	-	-	-	-	-	-	477	+	0	0.00131337	0
Cluster-2187.0	3175	-	-	-	-	-	-	-	-	-	-	-	-	-	-	-	-	-	-	-	-	-	-	-	-	-	-	-	-	-	121	-	1	9.93049e-06	0
Cluster-917.7328	4517	UniRef90_C4WSP5	594	7e-120	210	13.1503	94.2857	1	2	ACYPI001698 protein	Macrosiphini	GO:0006886]---[GO:0006913]---[GO:0007264	intracellular protein transport]---[nucleocytoplasmic transport]---[small GTPase mediated signal transduction	GO:0005525]---[GO:0003924	GTP binding]---[GTPase activity	GO:0005622]---[GO:0016020	intracellular]---[membrane	cd01861]---[smart00175]---[cd00154]---[pfam00071]---[PTZ00099]---[cd01860]---[cd04123]---[cd01867]---[cd01863]---[cd01869]---[cd01868]---[cd04113]---[cd01864]---[cd01866]---[cd00876]---[cd01865]---[cd01862]---[cd04112]---[PLN03108]---[cd04114	201-683]---[201-674]---[201-674]---[204-686]---[261-737]---[198-686]---[201-683]---[201-674]---[201-674]---[201-683]---[201-671]---[201-674]---[201-683]---[201-683]---[204-674]---[201-671]---[201-683]---[201-683]---[201-746]---[201-683	3.00e-99]---[6.00e-68]---[1.00e-67]---[2.00e-64]---[6.00e-61]---[2.00e-60]---[1.00e-49]---[2.00e-47]---[7.00e-47]---[3.00e-46]---[8.00e-46]---[2.00e-43]---[2.00e-42]---[2.00e-41]---[2.00e-40]---[2.00e-40]---[5.00e-39]---[5.00e-39]---[7.00e-38]---[1.00e-37	cd01861 Rab6 Rab GTPase family 6 (Rab6). Rab6 is involved in microtubule-dependent transport pathways through the Golgi and from endosomes to the Golgi. Rab6A of mammals is implicated in retrograde transport through the Golgi stack and is also required for a slow COPI-independent retrograde transport pathway from the Golgi to the endoplasmic reticulum (ER). This pathway may allow Golgi residents …	GO:0007264	small GTPase mediated signal transduction	GO:0005525	GTP binding	-	-	-	-	-	215	+	2	0.000179979	0
Cluster-917.18506	4072	UniRef90_UPI000619AD21	1578	0	526	38.7525	100	1	2	PREDICTED sphingosine kinase 2-like isoform X2	Bombus	-	-	-	-	-	-	pfam00781]---[PLN02958]---[COG1597]---[smart00046]---[PRK13337]---[TIGR00147	1092-1478]---[1044-1409]---[1086-2069]---[1098-1481]---[1101-1409]---[1089-1409	6.00e-24]---[5.00e-22]---[2.00e-17]---[3.00e-14]---[6.00e-06]---[6.00e-06	pfam00781 DAGK_cat Diacylglycerol kinase catalytic domain. Diacylglycerol (DAG) is a second messenger that acts as a protein kinase C activator. The catalytic domain is assumed from the finding of bacterial homologues. YegS is the Escherichia coli protein in this family whose crystal structure reveals an active site in the inter-domain cleft formed by four conserved sequence motifs revealing a no…	-	-	GO:0016301	kinase activity	-	-	-	-	-	526	+	2	0.000221031	0
Cluster-917.15034	4107	UniRef90_UPI00061947B5	3930	0	1334	95.6903	100	1	2	PREDICTED protein mesh isoform X1	Bombus	-	-	-	-	-	-	smart00723]---[pfam03782]---[smart00539]---[pfam06119]---[smart00216]---[pfam00094]---[cd00033]---[smart00032	1977-2432]---[1986-2432]---[795-1280]---[1008-1280]---[2442-3008]---[2478-3008]---[3378-3530]---[3378-3530	5.00e-42]---[8.00e-39]---[5.00e-30]---[2.00e-22]---[2.00e-12]---[3.00e-10]---[5.00e-07]---[2.00e-06	smart00723 AMOP Adhesion-associated domain present in MUC4 and other proteins. ]---[pfam03782 AMOP AMOP domain. This domain may have a role in cell adhesion. It is called the AMOP domain after Adhesion associated domain in MUC4 and Other Proteins. This domain is extracellular and contains a number of cysteines that probably form disulphide bridges.]---[smart00539 NIDO Extracellular domain of unkn…	GO:0007160	cell-matrix adhesion	-	-	-	-	-	-	-	1323	+	2	0.00215167	0
Cluster-917.20201	7466	UniRef90_A0A088AU48	6549	0	2184	87.7177	100	1	0	Uncharacterized protein	Apoidea	-	-	GO:0003824	catalytic activity	-	-	cd05905]---[cd05905]---[cd05931]---[cd05931]---[cd04433]---[PRK09192]---[PRK09192]---[pfam00501]---[pfam00501]---[cd05906]---[cd05906]---[COG0318]---[COG0318]---[PRK05691]---[PRK05691]---[PRK07769]---[PRK07769]---[PRK05850]---[PRK05850]---[PRK12476]---[PRK12476]---[cd05908]---[cd05908]---[cd05936]---[cd05936]---[PRK07768]---[cd05911]---[cd05911]---[PRK07656]---[cd05959]---[cd05959]---[PRK05851]--…	3514-5205]---[5488-7203]---[5443-7200]---[3538-5202]---[3970-5172]---[3514-5226]---[5491-6669]---[5437-6777]---[3538-4755]---[3418-5205]---[5431-6957]---[3439-5220]---[5425-7071]---[5437-6966]---[3439-5217]---[3631-5211]---[5590-6768]---[3538-5169]---[5425-7083]---[3631-5217]---[5590-6957]---[3505-5205]---[5515-7065]---[3439-4755]---[5425-6993]---[3811-5196]---[3535-4728]---[5509-7074]---[3439-43…	0.00e+00]---[0.00e+00]---[3.00e-63]---[9.00e-60]---[5.00e-37]---[9.00e-36]---[3.00e-14]---[9.00e-35]---[4.00e-25]---[1.00e-34]---[7.00e-20]---[1.00e-30]---[5.00e-30]---[3.00e-27]---[7.00e-19]---[1.00e-23]---[3.00e-14]---[2.00e-22]---[4.00e-21]---[2.00e-20]---[2.00e-19]---[5.00e-20]---[7.00e-15]---[6.00e-18]---[1.00e-07]---[5.00e-17]---[2.00e-13]---[3.00e-12]---[9.00e-13]---[4.00e-12]---[6.00e-06]…	cd05905 Dip2 Disco-interacting protein 2 (Dip2). Dip2 proteins show sequence similarity to other members of the adenylate forming enzyme family including insect luciferase acetyl CoA ligases and the adenylation domain of nonribosomal peptide synthetases (NRPS). However its function may have diverged from other members of the superfamily. In mouse embryo Dip2 homolog A plays an important role in t…	GO:0008152	metabolic process	GO:0003824	catalytic activity	-	-	-	-	-	2192	+	0	0.00136257	0
Cluster-917.17550	1977	-	-	-	-	-	-	-	-	-	-	-	-	-	-	-	-	-	-	-	-	-	-	-	-	-	-	-	-	-	104	-	2	0.00279903	0
Cluster-917.10739	7295	UniRef90_UPI0006198F74	2361	0	1284	32.3646	61.2928	1	1	PREDICTED band 3 anion transport protein isoform X1	Bombus	-	-	-	-	-	-	TIGR00834]---[TIGR00834]---[pfam00955]---[pfam07565]---[pfam07565	4532-6802]---[3450-3725]---[5102-6595]---[4517-4915]---[3531-3830	0.00e+00]---[7.00e-34]---[0.00e+00]---[6.00e-56]---[2.00e-29	TIGR00834 Band_3_anion_transport_protein anion exchange protein. The Anion Exchanger (AE) Family (TC 2.A.31)Characterized protein members of the AE family are found only in animals.They preferentially catalyze anion exchange (antiport) reactions typically acting as HCO3- Cl- antiporters but also transporting a range of other inorganic and organic anions. Additionally renal Na HCO3- cotransporters…	GO:0006820	anion transport	GO:0008509	anion transmembrane transporter activity	GO:0016021	integral to membrane	-	-	-	806	+	1	0.0002951	0
Cluster-917.17615	3948	UniRef90_UPI00022CA9A3	1236	0	684	31.307	60.2339	-1	0	PREDICTED acetyl-coenzyme A synthetase	Bombus	-	-	-	-	-	-	cd05966]---[PRK00174]---[TIGR02188]---[PLN02654]---[COG0365]---[cd05968]---[cd05967]---[PRK04319]---[PRK10524]---[cd05969]---[cd04433]---[cd05972]---[TIGR02316]---[cd05973]---[pfam00501]---[cd05971]---[cd05943]---[COG0318]---[cd05974]---[cd05970	2755-3948]---[2734-3948]---[2734-3948]---[2725-3948]---[2764-3948]---[2755-3906]---[2740-3945]---[2755-3945]---[2740-3945]---[2806-3897]---[2821-3885]---[2803-3933]---[2740-3900]---[2803-3888]---[3085-3906]---[2803-3891]---[2740-3948]---[2791-3930]---[2797-3891]---[2806-3888	0.00e+00]---[0.00e+00]---[0.00e+00]---[0.00e+00]---[2.00e-173]---[1.00e-124]---[2.00e-124]---[3.00e-122]---[2.00e-106]---[4.00e-105]---[8.00e-98]---[8.00e-91]---[8.00e-89]---[2.00e-68]---[2.00e-67]---[7.00e-63]---[3.00e-60]---[5.00e-60]---[2.00e-58]---[7.00e-57	cd05966 ACS Acetyl-CoA synthetase (also known as acetate-CoA ligase and acetyl-activating enzyme). Acetyl-CoA synthetase (ACS) catalyzes the formation of acetyl-CoA from acetate CoA and ATP. Synthesis of acetyl-CoA is carried out in a two-step reaction. In the first step the enzyme catalyzes the synthesis of acetyl-AMP intermediate from acetate and ATP. In the second step acetyl-AMP reacts with C…	GO:0008152	metabolic process	GO:0003824	catalytic activity	-	-	-	-	-	412	-	0	0.00264539	0
Cluster-2511.1	3588	UniRef90_UPI0006191E64	1008	0	627	28.0936	53.5885	1	0	PREDICTED uncharacterized protein LOC105667100	Bombus	-	-	-	-	-	-	-	-	-	-	-	-	-	-	-	-	-	-	-	339	+	0	0.000135219	0
Cluster-917.27147	3113	-	-	-	-	-	-	-	-	-	-	-	-	-	-	-	-	-	-	-	-	-	-	-	-	-	-	-	-	-	117	+	1	0.000161928	0
Cluster-917.6365	5022	UniRef90_UPI00061940B0	906	1e-132	1968	18.0406	15.752	-1	2	PREDICTED kinase D-interacting substrate of 220 kDa isoform X1	Bombus	-	-	-	-	-	-	-	-	-	-	-	-	-	-	-	-	-	-	-	623	-	2	0.0071086	0
Cluster-917.16805	1421	UniRef90_A0A0M8ZTE3	270	6e-38	97	19.0007	93.8144	-1	2	Uncharacterized protein	Melipona quadrifasciata	-	-	-	-	-	-	-	-	-	-	-	-	-	-	-	-	-	-	-	146	+	0	0.0645366	0
Cluster-917.10841	3197	UniRef90_UPI00021A7607	1998	0	666	62.4961	100	1	2	PREDICTED probable sodium/potassium/calcium exchanger CG1090	Bombus	-	-	-	-	-	-	TIGR00927]---[TIGR00927]---[TIGR00367]---[TIGR00367]---[TIGR00367]---[TIGR00367]---[pfam01699]---[pfam01699]---[COG0530]---[COG0530]---[COG0530]---[COG0530]---[PRK10734]---[PRK10734]---[PRK10734]---[PLN03151]---[TIGR00845]---[TIGR00845]---[TIGR00846]---[TIGR00378	1425-1979]---[2205-2816]---[1515-1988]---[2367-2645]---[2406-2618]---[1503-1934]---[1551-1946]---[2382-2804]---[1506-2045]---[2361-2801]---[1527-1934]---[2430-2606]---[2424-2645]---[2409-2639]---[1554-1781]---[1524-2003]---[1512-1775]---[2289-2618]---[1509-1943]---[1527-1943	2.00e-46]---[3.00e-32]---[4.00e-33]---[3.00e-23]---[9.00e-13]---[7.00e-10]---[6.00e-27]---[7.00e-25]---[5.00e-20]---[3.00e-19]---[1.00e-13]---[3.00e-11]---[5.00e-11]---[8.00e-10]---[1.00e-07]---[1.00e-10]---[3.00e-09]---[5.00e-09]---[3.00e-06]---[9.00e-06	TIGR00927 retinal_rod K -dependent Na /Ca exchanger. Transport and binding proteins Cations and iron carrying compounds .]---[TIGR00367 Uncharacterized_membrane_protein_MJ0091 K -dependent Na /Ca exchanger related-protein. This model models a family of bacterial and archaeal proteins that is homologous except for lacking a central region of 250 amino acids and an N-terminal region of 100 residues…	GO:0055085	transmembrane transport	-	-	GO:0016021	integral to membrane	-	-	-	696	+	2	0.00441509	0
Cluster-917.33503	1893	UniRef90_A0A088ARD2	1656	0	1086	87.4802	50.8287	1	1	ATP-citrate synthase	Apoidea	GO:0006085]---[GO:0006101]---[GO:0006629	acetyl-CoA biosynthetic process]---[citrate metabolic process]---[lipid metabolic process	GO:0005524]---[GO:0003878]---[GO:0048037]---[GO:0046872	ATP binding]---[ATP citrate synthase activity]---[cofactor binding]---[metal ion binding	GO:0005737	cytoplasm	PLN02235]---[COG0045]---[PLN02522]---[TIGR01016]---[PRK14046]---[PRK00696]---[pfam08442	236-1477]---[344-1414]---[1649-1888]---[368-1405]---[413-1405]---[413-1405]---[371-841	1.00e-135]---[4.00e-59]---[6.00e-22]---[6.00e-20]---[6.00e-13]---[4.00e-12]---[1.00e-05	PLN02235 PLN02235 ATP citrate (pro-S)-lyase.]---[COG0045 SucC Succinyl-CoA synthetase beta subunit Energy production and conversion .]---[PLN02522 PLN02522 ATP citrate (pro-S)-lyase.]---[TIGR01016 Succinyl-CoA_ligase_subunit_beta succinyl-CoA synthetase beta subunit. This model is designated subfamily because it does not discriminate the ADP-forming enzyme ((EC 6.2.1.5) from the GDP_forming (EC 6…	-	-	-	-	-	-	-	-	-	558	+	1	0.000626087	0
Cluster-917.20230	2143	UniRef90_UPI0006192CDE	1677	0	906	78.2548	61.6998	-1	2	PREDICTED very low-density lipoprotein receptor-like	Bombus	-	-	-	-	-	-	cd00112]---[cd00112]---[cd00112]---[cd00112]---[cd00112]---[cd00112]---[smart00192]---[smart00192]---[smart00192]---[smart00192]---[pfam00057]---[pfam00057]---[pfam00057]---[pfam00057]---[pfam00057]---[pfam14670]---[pfam00058]---[smart00135]---[smart00135]---[smart00179]---[cd00054	1569-1667]---[1434-1544]---[1203-1307]---[936-1043]---[1068-1133]---[816-917]---[1572-1670]---[1443-1544]---[1212-1310]---[945-1046]---[936-1049]---[1542-1670]---[1434-1550]---[1203-1313]---[1056-1130]---[687-791]---[42-158]---[93-224]---[225-350]---[561-683]---[594-683	4.00e-14]---[2.00e-12]---[1.00e-10]---[2.00e-10]---[3.00e-06]---[4.00e-06]---[3.00e-13]---[4.00e-10]---[4.00e-09]---[4.00e-08]---[6.00e-12]---[2.00e-11]---[1.00e-10]---[5.00e-10]---[4.00e-06]---[3.00e-10]---[4.00e-10]---[2.00e-08]---[2.00e-08]---[6.00e-07]---[5.00e-06	cd00112 LDLa Low Density Lipoprotein Receptor Class A domain a cysteine-rich repeat that plays a central role in mammalian cholesterol metabolism the receptor protein binds LDL and transports it into cells by endocytosis 7 successive cysteine-rich repeats of about 40 amino acids are present in the N-terminal of this multidomain membrane protein other homologous domains occur in related receptors …	-	-	GO:0005515	protein binding	-	-	-	-	-	619	-	2	0.00040911	0
Cluster-917.21253	5599	UniRef90_A0A088A827	462	2e-77	158	8.25147	97.4684	1	0	Protein quiver	Apoidea	GO:0045187]---[GO:0032222]---[GO:0048511]---[GO:0030431	regulation of circadian sleep/wake cycle, sleep]---[regulation of synaptic transmission, cholinergic]---[rhythmic process]---[sleep	GO:0034235	GPI anchor binding	GO:0031225]---[GO:0005886	anchored to membrane]---[plasma membrane	-	-	-	-	-	-	-	-	-	-	-	-	-	171	+	0	0.00104937	0
Cluster-917.13651	2269	-	-	-	-	-	-	-	-	-	-	-	-	-	-	-	-	-	-	-	-	-	-	-	-	-	-	-	-	-	137	+	0	0.000622643	0
Cluster-917.30155	7788	UniRef90_UPI000614E0E6	4839	0	1633	62.1341	100	-1	1	PREDICTED LOW QUALITY PROTEIN homeobox protein cut	Aculeata	-	-	-	-	-	-	pfam02376]---[pfam02376]---[pfam02376]---[pfam00046]---[smart00389]---[cd00086	3609-3869]---[4839-5099]---[2931-3119]---[2619-2789]---[2622-2789]---[2616-2789	2.00e-31]---[8.00e-30]---[2.00e-23]---[2.00e-12]---[2.00e-11]---[5.00e-11	pfam02376 CUT CUT domain. The CUT domain is a DNA-binding motif which can bind independently or in cooperation with the homeodomain often found downstream of the CUT domain. Multiple copies of the CUT domain can exist in one protein.]---[pfam00046 Homeobox Homeobox domain. ]---[smart00389 HOX Homeodomain. DNA-binding factors that are involved in the transcriptional regulation of key developmental…	-	-	GO:0003677	DNA binding	-	-	-	-	-	1807	-	1	0.667473	0
Cluster-917.4519	1144	UniRef90_A0A154PPM1	309	1e-27	6061	27.0105	1.69939	1	2	Chitin synthase 8 (Fragment)	Dufourea novaeangliae	-	-	-	-	-	-	-	-	-	-	-	-	-	-	-	-	-	-	-	159	+	2	0.063582	0
Cluster-917.6248	1654	-	-	-	-	-	-	-	-	-	-	-	-	-	-	-	-	-	-	-	-	-	-	-	-	-	-	-	-	-	149	-	0	0.971997	0
Cluster-917.33028	4752	UniRef90_A0A088AFF8	1524	0	572	32.0707	91.4336	1	2	Uncharacterized protein	Aculeata	-	-	GO:0005230	extracellular ligand-gated ion channel activity	GO:0016021]---[GO:0005886	integral to membrane]---[plasma membrane	TIGR00860]---[pfam02931	2094-3299]---[2094-2684	4.00e-50]---[2.00e-19	TIGR00860 Neuronal_acetylcholine_receptor_subunit_alpha-7 Cation transporter family protein. The Ligand-gated Ion Channel (LIC) Family of Neurotransmitter Receptors TC 1.A.9)Members of the LIC family of ionotropic neurotransmitter receptors are found only in vertebrate and invertebrate animals. They exhibit receptor specificity for (1)acetylcholine (2) serotonin (3) glycine (4) glutamate and (5) …	GO:0006810	transport	GO:0005230	extracellular ligand-gated ion channel activity	GO:0016020	membrane	-	-	-	559	+	2	0.000509747	0
Cluster-917.28272	574	UniRef90_UPI000615181D	183	2e-17	68	31.8815	89.7059	1	2	PREDICTED uncharacterized protein LOC105664301	Megachile rotundata	-	-	-	-	-	-	-	-	-	-	-	-	-	-	-	-	-	-	-	82	+	2	0.44746	0
Cluster-917.20697	7518	UniRef90_A0A088AVA3	3534	0	1205	47.0072	97.7593	-1	0	Phospholipid-transporting ATPase	Apidae	-	-	GO:0005524]---[GO:0000287]---[GO:0004012	ATP binding]---[magnesium ion binding]---[phospholipid-translocating ATPase activity	GO:0016021	integral to membrane	TIGR01652]---[PLN03190]---[COG0474]---[TIGR01494]---[TIGR01494]---[TIGR01517]---[TIGR01657]---[TIGR01116]---[TIGR01523]---[PRK10517]---[pfam00122]---[pfam13246]---[TIGR01106]---[TIGR01511	1513-4674]---[1507-4797]---[1513-4680]---[2536-4524]---[2134-2481]---[2281-3624]---[2278-3615]---[2173-3651]---[2314-3624]---[2314-3192]---[4243-4506]---[3067-3297]---[2314-3198]---[2698-2901	0.00e+00]---[0.00e+00]---[2.00e-143]---[1.00e-83]---[7.00e-11]---[2.00e-29]---[1.00e-26]---[6.00e-20]---[7.00e-15]---[2.00e-10]---[7.00e-10]---[1.00e-09]---[1.00e-06]---[6.00e-06	TIGR01652 Probable_phospholipid-transporting_ATPase_DRS2 phospholipid-translocating P-type ATPase flippase. This model describes the P-type ATPase responsible for transporting phospholipids from one leaflet of bilayer membranes to the other. These ATPases are found only in eukaryotes.]---[PLN03190 PLN03190 aminophospholipid translocase Provisional.]---[COG0474 MgtA Cation transport ATPase Inorgan…	-	-	GO:0000166]---[GO:0046872	nucleotide binding]---[metal ion binding	-	-	-	-	-	1250	-	0	0.000309727	0
Cluster-917.10023	2351	-	-	-	-	-	-	-	-	-	-	-	-	-	-	-	-	-	-	-	-	-	-	-	-	-	-	-	-	-	161	-	0	0.00307246	0
Cluster-917.29619	12950	UniRef90_A0A0L7QSX2	2595	0	1200	20.0386	72.0833	-1	2	UDP-N-acetylglucosamine--peptide N-acetylglucosaminyltransferase 110 kDa subunit	Habropoda laboriosa	-	-	GO:0016757	transferase activity, transferring glycosyl groups	-	-	pfam13844]---[COG3914]---[COG3914]---[COG3914]---[TIGR02917]---[TIGR02917]---[TIGR02917]---[TIGR02917]---[TIGR02917]---[TIGR02917]---[TIGR02917]---[TIGR02917]---[TIGR02917]---[TIGR02917]---[TIGR02917]---[TIGR02917]---[TIGR02917]---[TIGR02917]---[COG0457]---[COG0457]---[COG0457]---[COG0457]---[COG0457]---[COG0457]---[sd00006]---[sd00006]---[sd00006]---[sd00006]---[sd00006]---[sd00006]---[sd00006]-…	7957-9354]---[7948-8538]---[8887-10008]---[9874-10347]---[9391-10467]---[9616-10404]---[9631-10467]---[9661-10467]---[9616-10464]---[9412-10452]---[9601-10368]---[9601-10467]---[9631-10401]---[9601-10215]---[12109-12603]---[12118-12591]---[12106-12567]---[12106-12546]---[9628-10401]---[9643-10467]---[9505-10269]---[12103-12567]---[12106-12543]---[12103-12567]---[10048-10335]---[9640-9930]---[9742…	0.00e+00]---[4.00e-46]---[1.00e-39]---[4.00e-07]---[3.00e-30]---[2.00e-23]---[5.00e-23]---[1.00e-21]---[3.00e-20]---[2.00e-19]---[1.00e-18]---[1.00e-18]---[7.00e-18]---[3.00e-16]---[1.00e-10]---[2.00e-06]---[2.00e-06]---[9.00e-06]---[2.00e-28]---[4.00e-26]---[4.00e-24]---[8.00e-15]---[9.00e-11]---[3.00e-08]---[6.00e-23]---[2.00e-22]---[4.00e-22]---[5.00e-22]---[3.00e-21]---[8.00e-21]---[2.00e-18]…	pfam13844 Glyco_transf_41 Glycosyl transferase family 41. This family of glycosyltransferases includes O-linked beta-N-acetylglucosamine (O-GlcNAc) transferase an enzyme which catalyses the addition of O-GlcNAc to serine and threonine residues. In addition to its function as an O-GlcNAc transferase human OGT also appears to proteolytically cleave the epigenetic cell-cycle regulator HCF-1.]---[COG…	-	-	GO:0005515	protein binding	-	-	-	-	-	869	-	2	0.0011152	0
Cluster-917.14784	7748	UniRef90_UPI000614B880	1986	0	697	25.6324	94.9785	1	1	PREDICTED calcium-binding mitochondrial carrier protein Aralar1 isoform X1	Megachile rotundata	-	-	-	-	-	-	pfam00153]---[pfam00153]---[pfam00153]---[PTZ00169]---[PTZ00168]---[PTZ00184]---[COG5126	2411-2683]---[1853-2128]---[2129-2404]---[1856-2677]---[1838-2614]---[1136-1498]---[1136-1498	3.00e-27]---[8.00e-23]---[1.00e-15]---[9.00e-24]---[2.00e-13]---[5.00e-09]---[8.00e-08	pfam00153 Mito_carr Mitochondrial carrier protein. ]---[PTZ00169 PTZ00169 ADP/ATP transporter on adenylate translocase Provisional.]---[PTZ00168 PTZ00168 mitochondrial carrier protein Provisional.]---[PTZ00184 PTZ00184 calmodulin Provisional.]---[COG5126 FRQ1 Ca2 -binding protein (EF-Hand superfamily) Signal transduction mechanisms / Cytoskeleton / Cell division and chromosome partitioning / Gene…	-	-	-	-	-	-	-	-	-	682	+	1	0.00286319	0
Cluster-917.18701	6776	UniRef90_UPI00021A7B87	1500	0	500	22.137	100	1	0	PREDICTED proton-coupled amino acid transporter 4 isoform X3	Bombus terrestris	-	-	-	-	-	-	pfam01490]---[COG0814	4342-5556]---[4327-5523	6.00e-79]---[4.00e-33	pfam01490 Aa_trans Transmembrane amino acid transporter protein. This transmembrane region is found in many amino acid transporters including UNC-47 and MTR. UNC-47 encodes a vesicular amino butyric acid (GABA) transporter (VGAT). UNC-47 is predicted to have 10 transmembrane domains. MTR is a N system amino acid transporter system protein involved in methyltryptophan resistance. Other members of …	-	-	-	-	-	-	-	-	-	504	+	0	0.000415578	0
Cluster-917.14334	5004	UniRef90_A0A088A572	600	2e-117	222	11.9904	90.0901	1	1	Uncharacterized protein	Hymenoptera	-	-	-	-	GO:0016021	integral to membrane	pfam13903	647-1048	6e-06	pfam13903 Claudin_2 PMP-22/EMP/MP20/Claudin tight junction. Members of this family are claudins that form tight junctions between cells.	-	-	-	-	GO:0016021	integral to membrane	-	-	-	242	+	1	0.00310446	0
Cluster-917.29341	6764	UniRef90_A0A087ZX11	1350	0	609	19.9586	73.8916	-1	0	Palmitoyltransferase	Hymenoptera	-	-	GO:0019706]---[GO:0008270	protein-cysteine S-palmitoleyltransferase activity]---[zinc ion binding	GO:0016021	integral to membrane	pfam01529]---[pfam01529]---[cd00204]---[cd00204]---[cd00204]---[cd00204]---[COG5273]---[COG0666]---[COG0666]---[COG0666]---[pfam12796]---[pfam12796]---[pfam12796]---[PHA03095]---[PHA03095]---[PHA03095]---[PHA03095]---[PHA03095]---[PHA03100]---[PHA03100]---[PHA03100]---[pfam13637]---[PHA02874]---[PHA02878]---[PHA02876]---[PHA02876]---[PHA02875]---[PHA02875]---[PLN03192	4812-5075]---[4406-4690]---[5724-6065]---[5649-6005]---[5520-5879]---[5424-5798]---[4701-5225]---[5637-6092]---[5661-6005]---[5451-5798]---[5694-5975]---[5793-6065]---[5490-5873]---[5451-6029]---[5451-6047]---[5451-5957]---[5517-6029]---[5703-6038]---[5463-6092]---[5682-6038]---[5808-6050]---[5724-5879]---[5382-6074]---[5463-5945]---[5475-6044]---[5469-6029]---[5649-6011]---[5631-6065]---[5418-59…	8.00e-27]---[3.00e-08]---[3.00e-26]---[7.00e-26]---[5.00e-23]---[3.00e-15]---[2.00e-22]---[6.00e-19]---[5.00e-12]---[3.00e-08]---[6.00e-19]---[3.00e-17]---[6.00e-13]---[4.00e-14]---[2.00e-12]---[2.00e-09]---[2.00e-09]---[2.00e-07]---[2.00e-10]---[4.00e-10]---[9.00e-06]---[2.00e-07]---[3.00e-07]---[4.00e-07]---[6.00e-07]---[1.00e-06]---[1.00e-06]---[2.00e-06]---[2.00e-06	pfam01529 zf-DHHC DHHC palmitoyltransferase. This family includes the well known DHHC zinc binding domain as well as three of the four conserved transmembrane regions found in this family of palmitoyltransferase enzymes.]---[cd00204 ANK ankyrin repeats ankyrin repeats mediate protein-protein interactions in very diverse families of proteins. The number of ANK repeats in a protein can range from 2…	-	-	GO:0008270	zinc ion binding	-	-	-	-	-	479	-	0	0.155987	0
Cluster-917.20549	769	UniRef90_UPI0006191572	198	3e-34	185	25.7477	35.6757	1	2	PREDICTED uncharacterized protein LOC105667086 partial	Bombus terrestris	-	-	-	-	-	-	-	-	-	-	-	-	-	-	-	-	-	-	-	175	+	2	0.00838855	0
Cluster-917.22190	6523	UniRef90_A0A088A5L4	2376	0	816	36.425	97.0588	1	0	Uncharacterized protein	Apidae	-	-	-	-	-	-	PTZ00309]---[PLN02539]---[TIGR00871]---[COG0364]---[pfam02781]---[PRK05722]---[PLN02640]---[PLN02333]---[pfam11882]---[PRK12853]---[PRK12854]---[pfam07923]---[pfam00479	4584-6020]---[4623-6017]---[4629-6029]---[4629-6029]---[4596-5483]---[4629-6029]---[4605-6074]---[4605-6011]---[1771-2958]---[4629-6029]---[4587-6035]---[679-1521]---[5487-6017	0.00e+00]---[0.00e+00]---[0.00e+00]---[4.00e-160]---[2.00e-156]---[6.00e-156]---[3.00e-145]---[2.00e-144]---[3.00e-139]---[2.00e-132]---[6.00e-98]---[1.00e-70]---[3.00e-69	PTZ00309 PTZ00309 glucose-6-phosphate 1-dehydrogenase Provisional.]---[PLN02539 PLN02539 glucose-6-phosphate 1-dehydrogenase.]---[TIGR00871 Glucose-6-phosphate_1-dehydrogenase glucose-6-phosphate 1-dehydrogenase. This enzyme (EC 1.1.1.49) acts on glucose 6-phospate and reduces NADP( ). An alternate name appearing in the literature for the human enzyme based on a slower activity with beta-D-glucos…	GO:0006006]---[GO:0055114	glucose metabolic process]---[oxidation-reduction process	GO:0004345]---[GO:0050661	glucose-6-phosphate dehydrogenase activity]---[NADP binding	-	-	-	-	-	803	+	0	0.00108599	0
Cluster-917.23634	4313	UniRef90_UPI000623D69F	2775	0	930	64.3404	96.129	1	0	PREDICTED uncharacterized protein LOC100746702	Bombus	-	-	-	-	-	-	-	-	-	-	-	-	-	-	-	-	-	-	-	838	+	0	0.000199347	0
Cluster-917.15098	2304	UniRef90_UPI00021A682C	2157	0	719	93.6198	100	1	0	PREDICTED nose resistant to fluoxetine protein 6-like	Bombus terrestris	-	-	-	-	-	-	pfam01757]---[COG1835	1087-2199]---[1108-2271	1.00e-31]---[7.00e-30	pfam01757 Acyl_transf_3 Acyltransferase family. This family includes a range of acyltransferase enzymes. This domain is found in many as yet uncharacterized C. elegans proteins and it is approximately 300 amino acids long.]---[COG1835 COG1835 Predicted acyltransferases Lipid metabolism .	-	-	GO:0016747	transferase activity, transferring acyl groups other than amino-acyl groups	-	-	-	-	-	724	+	0	0.000109677	0
Cluster-917.17081	207	UniRef90_B0W187	204	3e-38	1946	98.5507	3.49435	-1	2	Myosin-2 heavy chain	Culex quinquefasciatus	-	-	GO:0005524]---[GO:0003774	ATP binding]---[motor activity	GO:0016459	myosin complex	cd01377]---[cd14909]---[cd14913]---[smart00242]---[cd14927]---[cd14923]---[cd14934]---[cd14916]---[pfam00063]---[cd14910]---[cd14915]---[cd14912]---[cd14917]---[cd14918]---[COG5022]---[cd00124]---[cd14929]---[cd14911]---[cd14932]---[cd14920	2-205]---[2-205]---[2-205]---[2-205]---[2-205]---[2-205]---[2-205]---[2-205]---[2-205]---[2-205]---[2-205]---[2-205]---[2-205]---[2-205]---[2-205]---[2-202]---[2-202]---[2-205]---[5-205]---[11-205	7.00e-65]---[5.00e-56]---[2.00e-48]---[2.00e-48]---[2.00e-48]---[2.00e-47]---[6.00e-47]---[8.00e-47]---[1.00e-46]---[3.00e-46]---[7.00e-46]---[8.00e-46]---[2.00e-45]---[3.00e-45]---[1.00e-43]---[3.00e-43]---[3.00e-42]---[3.00e-41]---[4.00e-39]---[2.00e-38	cd01377 MYSc_class_II class II myosins motor domain. Myosin motor domain in class II myosins. Class II myosins also called conventional myosins are the myosin type responsible for producing actomyosin contraction in metazoan muscle and non-muscle cells. Myosin II contains two heavy chains made up of the head (N-terminal) and tail (C-terminal) domains with a coiled-coil morphology that holds the t…	-	-	GO:0003774]---[GO:0005524	motor activity]---[ATP binding	GO:0016459	myosin complex	-	-	-	68	+	1	0.077231	0
Cluster-917.14122	1160	-	-	-	-	-	-	-	-	-	-	-	-	-	-	-	-	-	-	-	-	-	-	-	-	-	-	-	-	-	117	-	1	0.000441828	0
Cluster-917.21578	6680	UniRef90_UPI00021A803F	3237	0	1079	48.4581	100	1	2	PREDICTED uncharacterized protein LOC100643213	Bombus	-	-	-	-	-	-	cd07658]---[cd11823]---[cd07647]---[smart00326]---[cd00174]---[cd11827]---[cd07648]---[cd11959]---[cd07610]---[pfam00611]---[cd11766]---[cd11805]---[cd11819]---[cd11877]---[cd11839]---[cd11840]---[cd11772]---[cd11836]---[cd12073]---[cd11875	4149-4868]---[5640-5798]---[4149-4850]---[5637-5795]---[5640-5789]---[5640-5795]---[4158-4967]---[5649-5798]---[4158-4907]---[4158-4424]---[5640-5795]---[5640-5798]---[5646-5795]---[5646-5792]---[5646-5798]---[5640-5798]---[5646-5792]---[5643-5795]---[5649-5798]---[5640-5798	1.00e-84]---[4.00e-23]---[4.00e-15]---[7.00e-15]---[6.00e-14]---[6.00e-13]---[3.00e-12]---[1.00e-11]---[2.00e-11]---[3.00e-11]---[3.00e-11]---[7.00e-11]---[8.00e-11]---[9.00e-11]---[1.00e-10]---[1.00e-10]---[2.00e-10]---[4.00e-10]---[6.00e-10]---[7.00e-10	cd07658 F-BAR_NOSTRIN The F-BAR (FES-CIP4 Homology and Bin/Amphiphysin/Rvs) domain of Nitric Oxide Synthase TRaffic INducer (NOSTRIN). F-BAR domains are dimerization modules that bind and bend membranes and are found in proteins involved in membrane dynamics and actin reorganization. Nitric Oxide Synthase TRaffic INducer (NOSTRIN) is expressed in endothelial and epithelial cells and is involved i…	-	-	-	-	-	-	-	-	-	1095	+	2	0.00211201	0
Cluster-917.20048	1157	-	-	-	-	-	-	-	-	-	-	-	-	-	-	-	-	-	-	-	-	-	-	-	-	-	-	-	-	-	122	-	0	0.0030438	0
Cluster-917.25796	4188	UniRef90_UPI0003DEA625	2376	0	772	56.7335	99.4819	1	0	PREDICTED tousled-like kinase isoform X5	Hymenoptera	-	-	-	-	-	-	cd13990]---[cd14041]---[cd14040]---[smart00220]---[cd05117]---[pfam00069]---[cd00180]---[cd14014]---[cd14003]---[cd14008]---[cd14007]---[cd14099]---[cd05123]---[COG0515]---[cd08215]---[cd06606]---[cd14009]---[cd05122]---[cd14098]---[cd05118	2209-3048]---[2191-3069]---[2191-3090]---[2212-3051]---[2209-3045]---[2212-3051]---[2230-3045]---[2209-3015]---[2209-3048]---[2230-3051]---[2230-3054]---[2206-3051]---[2230-3018]---[2212-3060]---[2209-3051]---[2227-3051]---[2230-3018]---[2212-3051]---[2209-3048]---[2212-3051	0.00e+00]---[2.00e-168]---[1.00e-164]---[2.00e-76]---[2.00e-63]---[1.00e-62]---[3.00e-56]---[9.00e-56]---[7.00e-53]---[3.00e-52]---[3.00e-49]---[4.00e-49]---[9.00e-49]---[2.00e-47]---[5.00e-44]---[1.00e-43]---[1.00e-42]---[3.00e-41]---[4.00e-41]---[5.00e-40	cd13990 STKc_TLK Catalytic domain of the Serine/Threonine kinase Tousled-Like Kinase. STKs catalyze the transfer of the gamma-phosphoryl group from ATP to serine/threonine residues on protein substrates. TLKs play important functions during the cell cycle and are implicated in chromatin remodeling DNA replication and repair and mitosis. They phosphorylate and regulate Anti-silencing function 1 pr…	GO:0006468	protein phosphorylation	GO:0004672]---[GO:0005524	protein kinase activity]---[ATP binding	-	-	-	-	-	798	+	0	0.000565561	0
Cluster-2170.0	1645	-	-	-	-	-	-	-	-	-	-	-	-	-	-	-	-	-	-	-	-	-	-	-	-	-	-	-	-	-	106	-	0	4.03809e-05	0
Cluster-917.24570	2154	UniRef90_UPI00021A7C73	522	3e-121	212	24.234	82.0755	1	1	PREDICTED peptidoglycan recognition protein-like	Bombus terrestris	-	-	-	-	-	-	smart00701]---[cd06583]---[smart00644]---[pfam01510]---[PHA00447	1520-1948]---[1589-1975]---[1589-1969]---[1586-1960]---[1664-1999	8.00e-52]---[6.00e-40]---[4.00e-26]---[6.00e-26]---[6.00e-15	smart00701 PGRP Animal peptidoglycan recognition proteins homologous to Bacteriophage T3 lysozyme. The bacteriophage molecule but not its moth homologue has been shown to have N-acetylmuramoyl-L-alanine amidase activity. One member of this family Tag7 is a cytokine.]---[cd06583 PGRP Peptidoglycan recognition proteins (PGRPs) are pattern recognition receptors that bind and in certain cases hydroly…	GO:0009253	peptidoglycan catabolic process	GO:0008745	N-acetylmuramoyl-L-alanine amidase activity	-	-	-	-	-	261	+	1	2.1932e-05	0
Cluster-917.6862	1207	-	-	-	-	-	-	-	-	-	-	-	-	-	-	-	-	-	-	-	-	-	-	-	-	-	-	-	-	-	129	-	1	1.87146e-05	0
Cluster-917.17424	1158	-	-	-	-	-	-	-	-	-	-	-	-	-	-	-	-	-	-	-	-	-	-	-	-	-	-	-	-	-	146	+	0	3.32807e-06	0
Cluster-917.7439	4728	-	-	-	-	-	-	-	-	-	-	-	-	-	-	-	-	-	-	-	-	-	-	-	-	-	-	-	-	-	127	-	2	0.000327111	0
Cluster-917.35444	4972	UniRef90_Q05GU3	1353	0	452	27.2124	100	1	2	Core alpha1 3-fucosyltransferase A	Apoidea	GO:0006486	protein glycosylation	GO:0018392	glycoprotein 3-alpha-L-fucosyltransferase activity	GO:0032580]---[GO:0016021	Golgi cisterna membrane]---[integral to membrane	pfam00852	2673-3437	8e-77	pfam00852 Glyco_transf_10 Glycosyltransferase family 10 (fucosyltransferase). This family of Fucosyltransferases are the enzymes transferring fucose from GDP-Fucose to GlcNAc in an alpha1 3 linkage. This family is know as glycosyltransferase family 10.	GO:0006486	protein glycosylation	GO:0008417	fucosyltransferase activity	GO:0016020	membrane	-	-	-	461	+	2	8.26169e-06	0
Cluster-917.2421	2225	-	-	-	-	-	-	-	-	-	-	-	-	-	-	-	-	-	-	-	-	-	-	-	-	-	-	-	-	-	130	-	1	0.000913249	0
Cluster-917.21049	8754	UniRef90_UPI000623C011	3570	0	1318	40.7814	90.4401	1	2	PREDICTED putative uncharacterized protein DDB_G0271606 isoform X1	Bombus	-	-	-	-	-	-	cd11807]---[cd00204]---[cd00204]---[cd00204]---[cd00204]---[pfam12796]---[pfam12796]---[cd11954]---[cd11953]---[cd11952]---[pfam13637]---[PHA03100]---[PHA03100]---[COG0666]---[COG0666]---[cd00174]---[smart00326]---[pfam13857]---[cd11772]---[cd11845]---[PTZ00322]---[PHA03095]---[PHA03095]---[PHA03095]---[PHA02874]---[cd11856]---[PHA02798]---[pfam00018	5031-5201]---[4650-4919]---[4719-4919]---[4650-4889]---[4809-4919]---[4641-4916]---[4641-4820]---[5031-5201]---[5031-5201]---[5031-5201]---[4734-4889]---[4629-4919]---[4713-4907]---[4542-4931]---[4431-4901]---[5034-5189]---[5031-5189]---[4689-4850]---[5037-5189]---[5034-5189]---[4701-4910]---[4668-4901]---[4626-4931]---[4602-4916]---[4719-4901]---[5034-5195]---[4734-4913]---[5043-5183	4.00e-24]---[3.00e-21]---[1.00e-19]---[2.00e-16]---[5.00e-06]---[2.00e-19]---[7.00e-08]---[4.00e-19]---[3.00e-17]---[8.00e-13]---[4.00e-12]---[7.00e-11]---[1.00e-07]---[1.00e-09]---[3.00e-09]---[4.00e-09]---[1.00e-08]---[1.00e-08]---[3.00e-07]---[4.00e-07]---[5.00e-07]---[5.00e-07]---[7.00e-07]---[8.00e-07]---[6.00e-07]---[8.00e-07]---[1.00e-06]---[1.00e-06	cd11807 SH3_ASPP Src homology 3 domain of Apoptosis Stimulating of p53 proteins (ASPP). The ASPP family of proteins bind to important regulators of apoptosis (p53 Bcl-2 and RelA) and cell growth (APCL PP1). They share similarity at their C-termini where they harbor a proline-rich region four ankyrin (ANK) repeats and an SH3 domain. Vertebrates contain three members of the family ASPP1 ASPP2 and i…	-	-	GO:0005515	protein binding	-	-	-	-	-	1292	+	2	0.000537751	0
Cluster-917.21621	2243	UniRef90_K7J8Y9	618	7e-132	248	27.5524	83.0645	1	0	Proteasome subunit alpha type	Hymenoptera	GO:0006511	ubiquitin-dependent protein catabolic process	GO:0004298	threonine-type endopeptidase activity	GO:0005737]---[GO:0005634]---[GO:0019773	cytoplasm]---[nucleus]---[proteasome core complex, alpha-subunit complex	cd03755]---[cd01911]---[PRK03996]---[TIGR03633]---[cd03756]---[COG0638]---[pfam00227]---[cd03750]---[cd03752]---[cd03749]---[cd01906]---[cd03753]---[cd03751]---[PTZ00246]---[cd03754]---[cd01901]---[TIGR03634]---[cd03764]---[cd01912]---[pfam10584	643-1248]---[643-1254]---[643-1242]---[643-1242]---[643-1221]---[637-1236]---[712-1236]---[643-1227]---[640-1221]---[643-1245]---[724-1239]---[643-1239]---[643-1200]---[631-1221]---[643-1251]---[724-1227]---[721-1221]---[730-1221]---[727-1227]---[643-711	1.00e-135]---[9.00e-102]---[1.00e-81]---[3.00e-77]---[8.00e-74]---[8.00e-65]---[3.00e-57]---[1.00e-54]---[7.00e-53]---[2.00e-52]---[3.00e-52]---[2.00e-51]---[5.00e-49]---[1.00e-45]---[2.00e-38]---[6.00e-35]---[1.00e-16]---[8.00e-16]---[6.00e-14]---[6.00e-10	cd03755 proteasome_alpha_type_7 proteasome_alpha_type_7. The 20S proteasome multisubunit proteolytic complex is the central enzyme of nonlysosomal protein degradation in both the cytosol and nucleus. It is composed of 28 subunits arranged as four homoheptameric rings that stack on top of one another forming an elongated alpha-beta-beta-alpha cylinder with a central cavity. The proteasome alpha an…	GO:0051603]---[GO:0006511	proteolysis involved in cellular protein catabolic process]---[ubiquitin-dependent protein catabolic process	GO:0004298]---[GO:0004175	threonine-type endopeptidase activity]---[endopeptidase activity	GO:0005839]---[GO:0019773	proteasome core complex]---[proteasome core complex, alpha-subunit complex	-	-	-	242	+	0	0.00264341	0
Cluster-917.10831	1364	UniRef90_UPI000619BA83	1101	0	1771	80.7185	19.3676	-1	0	PREDICTED mucin-19-like	Bombus terrestris	-	-	-	-	-	-	cd02872]---[pfam01607]---[smart00494]---[pfam00704]---[smart00636	1110-1343]---[777-932]---[777-938]---[1161-1358]---[1161-1358	7.00e-10]---[1.00e-09]---[8.00e-09]---[7.00e-08]---[9.00e-07	cd02872 GH18_chitolectin_chitotriosidase This conserved domain family includes a large number of catalytically inactive chitinase-like lectins (chitolectins) including YKL-39 YKL-40 (HCGP39) YM1 oviductin and AMCase (acidic mammalian chitinase) as well as catalytically active chitotriosidases. The conserved domain is an eight-stranded alpha/beta barrel fold belonging to the family 18 glycosyl hyd…	GO:0006030]---[GO:0005975	chitin metabolic process]---[carbohydrate metabolic process	GO:0008061]---[GO:0004553	chitin binding]---[hydrolase activity, hydrolyzing O-glycosyl compounds	GO:0005576	extracellular region	-	-	-	260	-	0	0.0634418	0
Cluster-917.26007	4250	UniRef90_A0A088A6H2	675	3e-119	255	15.8824	88.2353	-1	2	Uncharacterized protein	Apis	GO:0055085	transmembrane transport	-	-	GO:0016021	integral to membrane	TIGR00892]---[cd06174]---[cd06174]---[pfam07690]---[TIGR00890]---[TIGR04259]---[COG0477	2782-3279]---[2770-3261]---[2770-3063]---[2782-3261]---[2782-3258]---[2782-3072]---[2644-3258	1.00e-23]---[2.00e-14]---[4.00e-11]---[2.00e-14]---[1.00e-08]---[4.00e-07]---[7.00e-06	TIGR00892 Monocarboxylate_transporter_2 monocarboxylate transporter 1. Transport and binding proteins Carbohydrates organic alcohols and acids .]---[cd06174 MFS The Major Facilitator Superfamily (MFS) is a large and diverse group of secondary transporters that includes uniporters symporters and antiporters. MFS proteins facilitate the transport across cytoplasmic or internal membranes of a variet…	GO:0055085	transmembrane transport	-	-	GO:0016021	integral to membrane	-	-	-	235	-	2	0.000765944	0
Cluster-917.30578	608	-	-	-	-	-	-	-	-	-	-	-	-	-	-	-	-	-	-	-	-	-	-	-	-	-	-	-	-	-	104	-	1	0.0397818	0
Cluster-917.32639	1782	UniRef90_UPI0007384208	1056	0	431	59.2593	81.6705	-1	1	PREDICTED serine/threonine-protein kinase tricorner-like	Diachasma alloeum	-	-	-	-	-	-	cd05599]---[cd05627]---[cd05628]---[cd05573]---[cd05629]---[cd05598]---[cd05626]---[cd05625]---[cd05123]---[cd05600]---[cd05597]---[cd05579]---[cd05596]---[cd05601]---[smart00220]---[cd05580]---[cd05623]---[cd05578]---[cd05624]---[cd05622	3-662]---[3-665]---[3-662]---[3-662]---[3-662]---[3-659]---[3-656]---[3-656]---[3-638]---[3-692]---[21-662]---[3-638]---[6-680]---[15-662]---[3-656]---[3-662]---[18-767]---[3-656]---[18-686]---[6-689	6.00e-142]---[1.00e-128]---[1.00e-128]---[8.00e-111]---[1.00e-107]---[5.00e-96]---[2.00e-78]---[4.00e-74]---[2.00e-72]---[5.00e-72]---[5.00e-71]---[7.00e-68]---[2.00e-67]---[2.00e-65]---[1.00e-63]---[6.00e-60]---[1.00e-56]---[3.00e-55]---[8.00e-55]---[8.00e-53	cd05599 STKc_NDR_like Catalytic domain of Nuclear Dbf2-Related kinase-like Protein Serine/Threonine Kinases. STKs catalyze the transfer of the gamma-phosphoryl group from ATP to serine/threonine residues on protein substrates. NDR kinases regulate mitosis cell growth embryonic development and neurological processes. They are also required for proper centrosome duplication. Higher eukaryotes conta…	-	-	-	-	-	-	-	-	-	362	-	1	0.00102192	0
Cluster-917.34718	1870	UniRef90_A0A088AIY7	699	3e-138	466	37.3797	50	-1	1	Uncharacterized protein	Apoidea	-	-	-	-	GO:0016021	integral to membrane	pfam01490]---[pfam01490]---[COG0814]---[PTZ00206	16-618]---[1076-1459]---[4-573]---[1-447	1.00e-31]---[1.00e-10]---[3.00e-07]---[4.00e-07	pfam01490 Aa_trans Transmembrane amino acid transporter protein. This transmembrane region is found in many amino acid transporters including UNC-47 and MTR. UNC-47 encodes a vesicular amino butyric acid (GABA) transporter (VGAT). UNC-47 is predicted to have 10 transmembrane domains. MTR is a N system amino acid transporter system protein involved in methyltryptophan resistance. Other members of …	-	-	-	-	-	-	-	-	-	233	-	1	0.000435119	0
Cluster-917.26466	4156	UniRef90_A0A0M9A185	3471	0	1218	83.5178	93.2677	-1	0	Protein flightless-1	Melipona quadrifasciata	GO:0030036]---[GO:0051014	actin cytoskeleton organization]---[actin filament severing	-	-	-	-	sd00033]---[sd00033]---[sd00033]---[cd11290]---[COG4886]---[COG4886]---[COG4886]---[COG4886]---[cd11292]---[cd11292]---[cd11292]---[cd11288]---[cd11288]---[PLN00113]---[PLN00113]---[PLN00113]---[PLN00113]---[PLN00113]---[PLN00113]---[sd00031]---[sd00031]---[sd00031]---[sd00031]---[sd00031]---[cd11291]---[cd11291]---[cd11280]---[cd11280]---[cd11280]---[cd11280]---[smart00262]---[smart00262]---[sma…	2933-3709]---[2828-3634]---[3224-3973]---[2138-2473]---[2765-3880]---[2810-3685]---[3068-3910]---[2807-3475]---[1466-1759]---[1838-2101]---[611-823]---[581-889]---[1838-2092]---[2831-3931]---[2831-3937]---[2831-3904]---[2963-3898]---[2795-3682]---[3341-3931]---[3392-3778]---[3245-3634]---[2828-3139]---[2954-3277]---[3593-3913]---[223-411]---[1460-1756]---[947-1195]---[1835-2092]---[2168-2443]---[…	2.00e-49]---[1.00e-29]---[3.00e-29]---[2.00e-48]---[6.00e-28]---[4.00e-25]---[2.00e-16]---[5.00e-14]---[7.00e-27]---[1.00e-08]---[2.00e-06]---[3.00e-25]---[2.00e-07]---[2.00e-24]---[4.00e-24]---[4.00e-21]---[2.00e-19]---[8.00e-15]---[2.00e-09]---[8.00e-20]---[5.00e-18]---[7.00e-16]---[1.00e-12]---[2.00e-10]---[2.00e-18]---[8.00e-06]---[5.00e-16]---[5.00e-14]---[1.00e-09]---[5.00e-08]---[8.00e-16]…	sd00033 LRR_RI leucine-rich repeats ribonuclease inhibitor (RI)-like subfamily. A leucine-rich repeat (LRR) is a structural protein motif of 20-30 amino acids that is unusually rich in the hydrophobic amino acid leucine. The conserved eleven-residue sequence motif (LxxLxLxxN/CxL) within the LRRs corresponds to the beta-strand and adjacent loop regions whereas the remaining parts of the repeats ar…	-	-	GO:0005515	protein binding	-	-	-	-	-	1178	-	0	0.00468413	0
Cluster-917.11781	2114	UniRef90_UPI00061935F3	456	5e-83	152	21.5705	100	1	1	PREDICTED uncharacterized protein LOC100647044 isoform X2	Bombus terrestris	-	-	-	-	-	-	-	-	-	-	-	-	-	-	-	-	-	-	-	232	+	1	0.00133833	0
Cluster-917.11876	2300	UniRef90_A0A088A0Q9	1557	0	587	67.6957	88.4157	1	1	Uncharacterized protein	Apidae	-	-	GO:0005524]---[GO:0035091]---[GO:0004672	ATP binding]---[phosphatidylinositol binding]---[protein kinase activity	-	-	cd06871]---[cd06093]---[cd06875]---[pfam00787]---[cd07276]---[cd00180]---[cd14099]---[smart00220]---[pfam00069]---[cd05118]---[cd06897]---[smart00312]---[cd06866]---[cd05122]---[cd06606]---[cd06870]---[cd07279]---[cd06861]---[cd14012]---[cd07280	365-724]---[389-688]---[398-688]---[419-694]---[428-685]---[920-1507]---[1091-1513]---[938-1513]---[923-1513]---[1067-1513]---[389-688]---[419-688]---[425-685]---[887-1513]---[869-1513]---[473-694]---[398-685]---[422-694]---[1103-1510]---[488-691	6.00e-66]---[3.00e-20]---[1.00e-14]---[2.00e-14]---[4.00e-14]---[3.00e-13]---[4.00e-13]---[1.00e-12]---[7.00e-12]---[6.00e-11]---[6.00e-11]---[2.00e-10]---[2.00e-10]---[6.00e-10]---[2.00e-09]---[2.00e-09]---[5.00e-09]---[2.00e-08]---[2.00e-08]---[3.00e-08	cd06871 PX_MONaKA The phosphoinositide binding Phox Homology domain of Modulator of Na K-ATPase. The PX domain is a phosphoinositide (PI) binding module present in many proteins with diverse functions such as cell signaling vesicular trafficking protein sorting and lipid modification among others. MONaKA (Modulator of Na K-ATPase) binds the plasma membrane ion transporter Na K-ATPase and modulate…	GO:0006468	protein phosphorylation	GO:0035091]---[GO:0004672]---[GO:0005524	phosphatidylinositol binding]---[protein kinase activity]---[ATP binding	-	-	-	-	-	532	+	1	0.000305819	0
Cluster-917.8559	968	-	-	-	-	-	-	-	-	-	-	-	-	-	-	-	-	-	-	-	-	-	-	-	-	-	-	-	-	-	104	+	2	0.000267896	0
Cluster-917.8485	3117	UniRef90_UPI0005900713	1242	7e-174	445	39.846	92.1348	1	1	PREDICTED broad-complex core protein isoforms 1/2/3/4/5 isoform X2	Ponerini	-	-	-	-	-	-	pfam00651]---[smart00225	1928-2218]---[1961-2218	9.00e-22]---[1.00e-20	pfam00651 BTB BTB/POZ domain. The BTB (for BR-C ttk and bab) or POZ (for Pox virus and Zinc finger) domain is present near the N-terminus of a fraction of zinc finger (pfam00096) proteins and in proteins that contain the pfam01344 motif such as Kelch and a family of pox virus proteins. The BTB/POZ domain mediates homomeric dimerization and in some instances heteromeric dimerization. The structure…	-	-	GO:0005515	protein binding	-	-	-	-	-	488	+	1	0.0102676	0
Cluster-917.1149	3612	UniRef90_A0A0M8ZZY4	1593	0	743	44.103	72.4092	-1	2	Mitogen-activated protein kinase	Apidae	-	-	GO:0005524]---[GO:0004707	ATP binding]---[MAP kinase activity	GO:0005622	intracellular	cd07852]---[cd07852]---[cd07852]---[cd07834]---[cd07834]---[cd07834]---[cd07849]---[cd07849]---[cd07849]---[cd07858]---[cd07858]---[cd07858]---[cd07855]---[cd07855]---[cd07855]---[smart00220]---[smart00220]---[smart00220]---[pfam00069]---[pfam00069]---[pfam00069]---[cd07851]---[cd07851]---[cd07851]---[cd07857]---[cd07857]---[cd07857]---[cd07859]---[cd07859]---[cd07859]---[cd07829]---[cd07829]---[…	2964-3431]---[2273-2719]---[2779-2958]---[2895-3410]---[2282-2740]---[2779-2958]---[3027-3422]---[2282-2740]---[2779-2958]---[3027-3419]---[2360-2716]---[2779-2961]---[3027-3407]---[2357-2719]---[2779-2961]---[3027-3407]---[2390-2719]---[2779-2958]---[3027-3407]---[2390-2716]---[2779-2958]---[3027-3419]---[2282-2719]---[2797-2958]---[2964-3410]---[2360-2719]---[2779-2961]---[3027-3407]---[2261-27…	7.00e-85]---[2.00e-65]---[3.00e-26]---[4.00e-50]---[6.00e-40]---[3.00e-18]---[2.00e-35]---[2.00e-33]---[4.00e-17]---[2.00e-35]---[2.00e-27]---[8.00e-13]---[2.00e-34]---[8.00e-28]---[6.00e-12]---[3.00e-34]---[1.00e-19]---[2.00e-11]---[1.00e-32]---[3.00e-17]---[7.00e-11]---[7.00e-32]---[2.00e-31]---[9.00e-11]---[5.00e-31]---[2.00e-27]---[8.00e-14]---[1.00e-30]---[1.00e-20]---[1.00e-10]---[4.00e-30]…	cd07852 STKc_MAPK15-like Catalytic domain of the Serine/Threonine Kinase Mitogen-Activated Protein Kinase 15 and similar MAPKs. STKs catalyze the transfer of the gamma-phosphoryl group from ATP to serine/threonine residues on protein substrates. Human MAPK15 is also called Extracellular signal Regulated Kinase 8 (ERK8) while the rat protein is called ERK7. ERK7 and ERK8 display both similar and d…	GO:0006468	protein phosphorylation	GO:0004672]---[GO:0005524	protein kinase activity]---[ATP binding	-	-	-	-	-	532	-	2	0.0023204	0
Cluster-917.30461	5222	UniRef90_UPI00021A7E6E	1494	0	498	28.6097	100	-1	0	PREDICTED E3 ubiquitin-protein ligase parkin	Bombus	-	-	-	-	-	-	pfam00907]---[cd00182]---[smart00425]---[cd01798]---[smart00647]---[cd01769]---[pfam00240]---[smart00213]---[pfam01485]---[cd01803	795-1331]---[789-1340]---[792-1340]---[4611-4820]---[3699-3887]---[4611-4814]---[4614-4811]---[4623-4826]---[3693-3887]---[4617-4826	7.00e-93]---[7.00e-90]---[6.00e-82]---[1.00e-30]---[1.00e-11]---[5.00e-11]---[9.00e-10]---[5.00e-09]---[8.00e-07]---[1.00e-06	pfam00907 T-box T-box. The T-box encodes a 180 amino acid domain that binds to DNA. Genes encoding T-box proteins are found in a wide range of animals but not in other kingdoms such as plants. Family members are all thought to bind to the DNA consensus sequence TCACACCT. they are found exclusively in the nucleus and perform DNA-binding and transcriptional activation/repression roles. They are gen…	GO:0006355	regulation of transcription, DNA-dependent	GO:0003700]---[GO:0005515	sequence-specific DNA binding transcription factor activity]---[protein binding	GO:0005634	nucleus	-	-	-	526	-	0	0.000198404	0
Cluster-917.17430	1924	UniRef90_UPI00061957FF	1446	0	828	75.1559	58.2126	-1	0	PREDICTED transcription factor GATA-6-like isoform X1	Bombus terrestris	-	-	-	-	-	-	cd00202]---[smart00401]---[pfam00320]---[COG5641	569-724]---[587-724]---[617-721]---[452-724	8.00e-18]---[6.00e-15]---[1.00e-12]---[2.00e-10	cd00202 ZnF_GATA Zinc finger DNA binding domain binds specifically to DNA consensus sequence AT GATA AG promoter elements a subset of family members may also bind protein zinc-finger consensus topology is C-X(2)-C-X(17)-C-X(2)-C.]---[smart00401 ZnF_GATA zinc finger binding to DNA consensus sequence AT GATA AG . ]---[pfam00320 GATA GATA zinc finger. This domain uses four cysteine residues to coord…	GO:0006355	regulation of transcription, DNA-dependent	GO:0003700]---[GO:0008270]---[GO:0043565	sequence-specific DNA binding transcription factor activity]---[zinc ion binding]---[sequence-specific DNA binding	-	-	-	-	-	491	-	0	0.261668	0
Cluster-917.28528	1440	UniRef90_A0A0C9R5E5	885	2e-147	402	61.4583	71.6418	-1	1	Pk_2 protein (Fragment)	Opiinae	-	-	GO:0008270	zinc ion binding	-	-	cd09830]---[cd09414]---[pfam06297]---[cd09027]---[cd09340]---[cd09827]---[cd09415]---[cd09413]---[cd09841]---[cd09484]---[smart00132]---[cd08368]---[cd09829]---[cd09483]---[pfam00412]---[cd09341]---[cd09358]---[cd09397]---[cd09396	276-518]---[75-242]---[261-533]---[276-521]---[75-242]---[261-512]---[72-242]---[75-242]---[72-242]---[72-242]---[78-242]---[75-242]---[261-515]---[72-242]---[66-242]---[3-59]---[75-182]---[75-242]---[99-242	3.00e-33]---[3.00e-30]---[7.00e-28]---[3.00e-27]---[2.00e-17]---[8.00e-14]---[4.00e-13]---[4.00e-11]---[4.00e-11]---[2.00e-10]---[6.00e-10]---[6.00e-10]---[1.00e-09]---[1.00e-09]---[4.00e-09]---[7.00e-08]---[5.00e-07]---[3.00e-06]---[7.00e-06	cd09830 PET_LIMPETin_LIM-9 The PET domain of protein LIMPETin and LIM-9. The PET domain of protein LIMPETin and LIM-9 Members of this family contain an N-terminal PETdomain and five to six LIM domains at the C-terminus. Four of the six LIM domains are highly homologous to the four-and-half LIM (FHL) domain family while the other two show sequence similarity to LIM domains of the Testin family. Th…	-	-	GO:0008270	zinc ion binding	-	-	-	-	-	330	-	1	0.00421494	0
Cluster-917.33676	2272	UniRef90_UPI000619E326	558	2e-90	1057	24.5599	17.597	-1	1	PREDICTED MAGUK p55 subfamily member 5-A isoform X4	Bombus	-	-	-	-	-	-	-	-	-	-	-	-	-	-	-	-	-	-	-	221	-	1	0.0183086	0
Cluster-917.18125	1936	UniRef90_A0A087ZVB1	516	1e-107	180	26.6529	96.1111	1	2	Uncharacterized protein	Apis mellifera	-	-	-	-	-	-	-	-	-	-	-	-	-	-	-	-	-	-	-	182	+	2	0.0017494	0
Cluster-917.31346	2182	UniRef90_A0A0N0BD77	180	9e-11	143	8.24931	44.0559	1	1	Uncharacterized protein	Melipona quadrifasciata	-	-	-	-	-	-	-	-	-	-	-	-	-	-	-	-	-	-	-	102	-	0	0.000681829	0
Cluster-917.9326	1900	UniRef90_A0A088AAI6	1371	0	457	72.1579	100	1	1	Uncharacterized protein	Apoidea	-	-	-	-	GO:0016021	integral to membrane	pfam14800	590-1093	1e-06	pfam14800 DUF4481 Domain of unknown function (DUF4481).	-	-	-	-	-	-	-	-	-	478	+	1	0.00193465	0
Cluster-917.18940	2500	UniRef90_UPI00022C8C46	1818	0	970	72.72	62.4742	-1	2	PREDICTED nuclear hormone receptor FTZ-F1 beta partial	Bombus	-	-	-	-	-	-	cd07167]---[cd06916]---[cd07168]---[pfam00105]---[smart00399]---[cd07169]---[cd06961]---[cd07165]---[cd06960]---[cd06969]---[cd07170]---[cd06956]---[cd06964]---[cd07155]---[cd07158]---[cd07166]---[cd07179]---[cd07164]---[cd06959]---[cd07156	18-281]---[66-281]---[36-281]---[78-284]---[75-284]---[39-281]---[42-284]---[51-281]---[57-281]---[66-284]---[30-281]---[57-281]---[51-284]---[57-281]---[66-281]---[57-284]---[66-281]---[57-281]---[69-281]---[69-281	2.00e-51]---[3.00e-35]---[2.00e-30]---[7.00e-30]---[3.00e-29]---[7.00e-29]---[3.00e-28]---[6.00e-27]---[2.00e-26]---[4.00e-26]---[2.00e-25]---[3.00e-25]---[5.00e-24]---[6.00e-24]---[6.00e-24]---[1.00e-23]---[2.00e-23]---[3.00e-23]---[4.00e-23]---[4.00e-23	cd07167 NR_DBD_Lrh-1_like The DNA-binding domain of Lrh-1 like nuclear receptor family like is composed of two C4-type zinc fingers. The DNA-binding domain of Lrh-1 like nuclear receptor family like is composed of two C4-type zinc fingers. Each zinc finger contains a group of four Cys residues which co-ordinates a single zinc atom. This domain interacts with specific DNA sites upstream of the tar…	GO:0006355	regulation of transcription, DNA-dependent	GO:0003700]---[GO:0008270]---[GO:0043565	sequence-specific DNA binding transcription factor activity]---[zinc ion binding]---[sequence-specific DNA binding	GO:0005634	nucleus	-	-	-	631	-	2	0.0628527	0
Cluster-917.13824	3278	UniRef90_UPI0003DEA37D	1332	0	551	40.6345	81.1252	-1	1	PREDICTED microphthalmia-associated transcription factor-like isoform X2	Apidae	-	-	-	-	-	-	cd00083]---[pfam00010]---[smart00353	1730-1927]---[1739-1918]---[1730-1903	3.00e-12]---[6.00e-10]---[5.00e-09	cd00083 HLH Helix-loop-helix domain found in specific DNA- binding proteins that act as transcription factors 60-100 amino acids long. A DNA-binding basic region is followed by two alpha-helices separated by a variable loop region HLH forms homo- and heterodimers dimerization creates a parallel left-handed four helix bundle the basic region N-terminal to the first amphipathic helix mediates high-…	-	-	GO:0046983	protein dimerization activity	-	-	-	-	-	503	-	1	0.0104234	0
Cluster-917.28143	7547	UniRef90_UPI0006196677	897	0	304	11.8855	98.3553	-1	0	PREDICTED uncharacterized protein LOC105665771	Bombus terrestris	-	-	-	-	-	-	smart00718]---[pfam07841]---[cd15750]---[pfam13920]---[cd15769	3504-3782]---[3525-3773]---[1704-1844]---[869-991]---[1704-1847	3.00e-21]---[3.00e-19]---[1.00e-13]---[8.00e-11]---[7.00e-06	smart00718 DM4_12 DM4/DM12 family of domains in Drosophila melanogaster proteins of unknown function. ]---[pfam07841 DM4_12 DM4/DM12 family. This family contains sequences derived from hypothetical proteins expressed by two insect species D. melanogaster and A. gambiae. The region in question is approximately 115 amino acid residues long and contains four highly- conserved cysteine residues.]---[…	-	-	-	-	-	-	-	-	-	312	-	0	0.000652687	0
Cluster-917.19605	15810	UniRef90_UPI000619D467	11775	0	3944	74.4782	99.6197	1	1	PREDICTED hemocytin isoform X1	Bombus	-	-	-	-	-	-	smart00216]---[smart00216]---[smart00216]---[smart00216]---[smart00216]---[pfam00094]---[pfam00094]---[pfam00094]---[pfam00094]---[pfam00094]---[smart00832]---[smart00832]---[smart00832]---[smart00832]---[smart00832]---[cd00057]---[cd00057]---[pfam08742]---[pfam08742]---[pfam08742]---[pfam08742]---[pfam08742]---[pfam00754]---[pfam00754]---[smart00231]---[smart00231]---[pfam00153]---[pfam00153]---…	3782-4255]---[2345-2851]---[1271-1744]---[8897-9421]---[7946-8410]---[3815-4255]---[2378-2851]---[1289-1747]---[8945-9421]---[7952-8413]---[4370-4588]---[2972-3157]---[9548-9748]---[1859-2092]---[8501-8740]---[6596-7009]---[6092-6496]---[4370-4588]---[2972-3157]---[9551-9748]---[8501-8740]---[1874-2092]---[6632-7003]---[6116-6490]---[6587-7012]---[6143-6499]---[14553-14816]---[14853-15125]---[151…	2.00e-35]---[4.00e-34]---[3.00e-23]---[5.00e-23]---[9.00e-12]---[2.00e-29]---[7.00e-27]---[8.00e-19]---[4.00e-17]---[2.00e-08]---[9.00e-25]---[9.00e-14]---[5.00e-11]---[6.00e-09]---[2.00e-07]---[2.00e-24]---[5.00e-21]---[3.00e-24]---[1.00e-16]---[1.00e-12]---[1.00e-10]---[2.00e-09]---[5.00e-19]---[3.00e-16]---[2.00e-16]---[6.00e-13]---[4.00e-16]---[5.00e-16]---[1.00e-09]---[5.00e-15]---[3.00e-11]…	smart00216 VWD von Willebrand factor (vWF) type D domain. Von Willebrand factor contains several type D domains D1 and D2 are present within the N-terminal propeptide whereas the remaining D domains are required for multimerisation.]---[pfam00094 VWD von Willebrand factor type D domain. Luciferin-2-monooxygenase from Vargula hilgendorfii contains a vwd domain. Its function is unrelated but the si…	GO:0006030	chitin metabolic process	GO:0008061	chitin binding	GO:0005576	extracellular region	-	-	-	3950	+	1	0.006024	0
Cluster-917.13364	2704	UniRef90_UPI00022C93A4	2064	0	1066	76.3314	65.1032	1	0	PREDICTED putative mediator of RNA polymerase II transcription subunit 26 isoform X1	Bombus	-	-	-	-	-	-	-	-	-	-	-	-	-	-	-	-	-	-	-	716	+	0	0.00765826	0
Cluster-917.5008	9538	UniRef90_UPI0006195AD6	4764	0	17228	49.9476	9.21755	-1	1	PREDICTED uncharacterized protein LOC100645366	Bombus terrestris	-	-	-	-	-	-	pfam01500]---[pfam01500]---[pfam01500]---[pfam01500]---[pfam01500]---[pfam01500]---[pfam01500]---[pfam05287]---[pfam06247	8812-9366]---[5725-6234]---[3407-3877]---[6673-7131]---[3470-4090]---[6955-7347]---[4744-5181]---[4756-5328]---[6721-7230	1.00e-07]---[1.00e-07]---[4.00e-07]---[6.00e-07]---[2.00e-06]---[2.00e-06]---[6.00e-06]---[8.00e-07]---[1.00e-06	pfam01500 Keratin_B2 Keratin high sulfur B2 protein. High sulfur proteins are cysteine-rich proteins synthesized during the differentiation of hair matrix cells and form hair fibres in association with hair keratin intermediate filaments. This family has been divided up into four regions with the second region containing 8 copies of a short repeat. This family is also known as B2 or KAP1.]---[pfa…	-	-	-	-	GO:0045095]---[GO:0009986]---[GO:0016020	keratin filament]---[cell surface]---[membrane	-	-	-	1640	-	1	0.0113721	0
Cluster-917.33979	4303	-	-	-	-	-	-	-	-	-	-	-	-	-	-	-	-	-	-	-	-	-	-	-	-	-	-	-	-	-	113	+	0	0.00842726	0
Cluster-917.27131	1452	UniRef90_A0A088A1C1	894	0	535	61.5702	55.7009	1	1	Uncharacterized protein	Hymenoptera	GO:0001522	pseudouridine synthesis	GO:0009982]---[GO:0003723	pseudouridine synthase activity]---[RNA binding	-	-	cd02557]---[TIGR00005]---[COG0564]---[pfam00849]---[cd02869]---[cd02558]---[cd02563]---[cd02550]---[PRK11112]---[PRK11025]---[PRK10158]---[TIGR01621	1109-1450]---[953-1447]---[1031-1444]---[1178-1444]---[1178-1450]---[1118-1408]---[1151-1444]---[1178-1444]---[1157-1444]---[1025-1429]---[1145-1438]---[1151-1405	2.00e-61]---[4.00e-40]---[1.00e-33]---[5.00e-21]---[2.00e-20]---[2.00e-18]---[7.00e-15]---[2.00e-14]---[3.00e-14]---[6.00e-12]---[6.00e-09]---[8.00e-08	cd02557 PseudoU_synth_ScRIB2 Pseudouridine synthases similar to Saccharomyces cerevisiae RIB2. Pseudouridine synthase Saccharomyces cerevisiae RIB2_like. This group is comprised of eukaryotic and bacterial proteins similar to Saccharomyces cerevisiae RIB2 S. cerevisiae Pus6p and human hRPUDSD2. S. cerevisiae RIB2 displays two distinct catalytic activities. The N-terminal domain of RIB2 is RNA psi…	GO:0001522]---[GO:0009451	pseudouridine synthesis]---[RNA modification	GO:0003723]---[GO:0009982	RNA binding]---[pseudouridine synthase activity	-	-	-	-	-	329	+	1	0.000747538	0
Cluster-917.23047	5700	UniRef90_UPI000619DE16	1725	0	575	30.2632	100	1	0	PREDICTED capon-like protein isoform X3	Bombus	-	-	-	-	-	-	cd01270	3316-3387	6e-09	cd01270 PTB_CAPON-like Carboxyl-terminal PDZ ligand of neuronal nitric oxide synthase protein (CAPON) Phosphotyrosine-binding (PTB) domain. CAPON (also known as Nitric oxide synthase 1 adaptor protein NOS1AP encodes a cytosolic protein that binds to the signaling molecule neuronal NOS (nNOS). It contains a N-terminal PTB domain that binds to the small monomeric G protein Dexras1 and a C-terminal …	-	-	-	-	-	-	-	-	-	586	+	0	0.00552634	0
Cluster-917.31068	6961	UniRef90_A0A0N0U756	66	5e-09	52	0.94814	42.3077	1	1	Uncharacterized protein	Melipona quadrifasciata	-	-	-	-	-	-	-	-	-	-	-	-	-	-	-	-	-	-	-	154	-	2	0.0191277	0
Cluster-917.11312	739	UniRef90_UPI00021A64CA	501	2e-104	318	67.7943	52.5157	1	2	PREDICTED 3-hydroxyisobutyrate dehydrogenase mitochondrial isoform X1	Bombus	-	-	-	-	-	-	pfam03446]---[TIGR01692]---[COG2084]---[PRK11559]---[TIGR01505]---[PRK15461]---[PLN02858]---[PLN02858]---[PRK09599]---[PRK15059]---[PRK12490]---[COG1023]---[TIGR00872]---[cd01075	249-728]---[261-737]---[249-731]---[252-737]---[252-731]---[249-737]---[216-719]---[255-719]---[252-707]---[252-731]---[252-737]---[255-731]---[252-731]---[252-371	4.00e-58]---[2.00e-56]---[2.00e-55]---[9.00e-50]---[3.00e-37]---[3.00e-34]---[1.00e-23]---[8.00e-20]---[5.00e-23]---[2.00e-22]---[3.00e-19]---[4.00e-19]---[1.00e-12]---[3.00e-06	pfam03446 NAD_binding_2 NAD binding domain of 6-phosphogluconate dehydrogenase. The NAD binding domain of 6-phosphogluconate dehydrogenase adopts a Rossmann fold.]---[TIGR01692 3-hydroxyisobutyrate_dehydrogenase_mitochondrial 3-hydroxyisobutyrate dehydrogenase. 3-hydroxyisobutyrate dehydrogenase is an enzyme that catalyzes the NAD -dependent oxidation of 3-hydroxyisobutyrate to methylmalonate sem…	GO:0055114	oxidation-reduction process	GO:0004616	phosphogluconate dehydrogenase (decarboxylating) activity	-	-	-	-	-	178	+	2	0.00408458	0
Cluster-917.22883	1224	UniRef90_A0A087ZVI4	774	3e-64	2208	63.2353	12.0018	1	1	Uncharacterized protein	Apis mellifera	-	-	-	-	GO:0048786	presynaptic active zone	-	-	-	-	-	-	-	-	-	-	-	-	-	341	+	1	0.0441348	0
Cluster-917.15458	3422	UniRef90_UPI0003DF7D63	1209	0	435	35.3302	92.6437	1	1	PREDICTED protein FAM102B-like isoform X7	Apocrita	-	-	-	-	-	-	pfam10358	1007-1426	4e-21	pfam10358 NT-C2 N-terminal C2 in EEIG1 and EHBP1 proteins. This version of the C2 domain was initally identified in the vertebrate estrogen early-induced gene 1 (EEIG1) and its Drosophila ortholog required for uptake of dsRNA via the endocytotic machinery to induce RNAi silencing. It is also in C.elegans ortholog Sym-3 (SYnthetic lethal with Mec-3) and the mammalian protein EHBP1 (EH domain Bindi…	-	-	-	-	-	-	-	-	-	490	+	1	0.000276398	0
Cluster-917.35198	4644	-	-	-	-	-	-	-	-	-	-	-	-	-	-	-	-	-	-	-	-	-	-	-	-	-	-	-	-	-	187	+	2	0.000495254	0
Cluster-1431.1	1379	-	-	-	-	-	-	-	-	-	-	-	-	-	-	-	-	-	-	-	-	-	-	-	-	-	-	-	-	-	188	-	2	0.000479231	0
Cluster-917.33702	2460	UniRef90_UPI0007112B86	561	2e-67	557	22.8049	33.3932	1	0	PREDICTED piggyBac transposable element-derived protein 4-like	Dinoponera quadriceps	-	-	-	-	-	-	pfam13843	1192-1440	4e-13	pfam13843 DDE_Tnp_1_7 Transposase IS4.	-	-	-	-	-	-	-	-	-	169	+	0	0.0079585	0
Cluster-917.22936	3898	UniRef90_UPI0006194483	1317	0	421	33.7866	100	1	1	PREDICTED uncharacterized protein LOC100646829 isoform X1	Bombus	-	-	-	-	-	-	cd10387]---[cd10388]---[cd09923]---[cd03740]---[smart00252]---[cd10718]---[cd09942]---[cd10384]---[cd10383]---[cd00173]---[cd03717]---[cd10382]---[cd03741]---[smart00253]---[pfam00017]---[cd03587]---[cd10385]---[cd09932]---[cd09940]---[smart00969	1091-1390]---[1106-1390]---[1121-1360]---[1457-1579]---[1118-1354]---[1109-1360]---[1109-1462]---[1106-1378]---[1109-1375]---[1124-1354]---[1457-1570]---[1091-1363]---[1460-1579]---[1445-1570]---[1124-1354]---[1460-1564]---[1097-1300]---[1124-1354]---[1109-1354]---[1466-1570	7.00e-47]---[2.00e-23]---[1.00e-20]---[6.00e-18]---[8.00e-16]---[1.00e-14]---[1.00e-14]---[5.00e-14]---[4.00e-13]---[1.00e-12]---[3.00e-12]---[5.00e-11]---[2.00e-10]---[2.00e-10]---[2.00e-09]---[8.00e-09]---[3.00e-08]---[4.00e-08]---[7.00e-08]---[9.00e-07	cd10387 SH2_SOCS6 Src homology 2 (SH2) domain found in suppressor of cytokine signaling (SOCS) proteins. SH2 domain found in SOCS proteins. SOCS was first recognized as a group of cytokine-inducible SH2 (CIS) domain proteins comprising eight family members in human (CIS and SOCS1-SOCS7). In addition to the SH2 domain SOCS proteins have a variable N-terminal domain and a conserved SOCS box in the …	-	-	-	-	-	-	-	-	-	316	+	1	0.00392567	0
Cluster-2682.0	1084	-	-	-	-	-	-	-	-	-	-	-	-	-	-	-	-	-	-	-	-	-	-	-	-	-	-	-	-	-	105	-	2	0.000375443	0
Cluster-917.5210	1726	-	-	-	-	-	-	-	-	-	-	-	-	-	-	-	-	-	-	-	-	-	-	-	-	-	-	-	-	-	110	+	2	0.000821875	0
Cluster-917.29546	9465	UniRef90_UPI0006193D03	2325	0	845	24.5642	91.716	1	2	PREDICTED high affinity cAMP-specific and IBMX-insensitive 3'''' 5''''-cyclic phosphodiesterase 8A isoform X1	Bombus	-	-	-	-	-	-	pfam00233]---[pfam13426]---[cd00077	5949-6674]---[4992-5282]---[5949-6527	2.00e-58]---[2.00e-09]---[7.00e-09	pfam00233 PDEase_I 3'5'-cyclic nucleotide phosphodiesterase. ]---[pfam13426 PAS_9 PAS domain. ]---[cd00077 HDc Metal dependent phosphohydrolases with conserved 'HD' motif.	GO:0007165	signal transduction	GO:0004114	3',5'-cyclic-nucleotide phosphodiesterase activity	-	-	-	-	-	866	+	2	0.000182968	0
Cluster-917.26632	1271	-	-	-	-	-	-	-	-	-	-	-	-	-	-	-	-	-	-	-	-	-	-	-	-	-	-	-	-	-	116	-	2	5.99014e-06	0
Cluster-917.32904	4322	-	-	-	-	-	-	-	-	-	-	-	-	-	-	-	-	-	-	-	-	-	-	-	-	-	-	-	-	-	131	-	0	0.00473693	0
Cluster-917.29455	3074	UniRef90_UPI00021A8131	1878	0	652	61.093	96.0123	1	2	PREDICTED uncharacterized protein LOC100643220 isoform X1	Bombus	-	-	-	-	-	-	cd02638]---[cd12428]---[pfam01424]---[cd02325	354-488]---[1788-1982]---[354-488]---[354-485	9.00e-20]---[7.00e-13]---[1.00e-07]---[2.00e-06	cd02638 R3H_unknown_1 R3H domain of a group of eukaryotic proteins with unknown function. The name of the R3H domain comes from the characteristic spacing of the most conserved arginine and histidine residues. The function of the domain is predicted to bind ssDNA or ssRNA in a sequence-specific manner.]---[cd12428 RRM_PARN RNA recognition motif in poly(A)-specific ribonuclease PARN and similar pr…	-	-	GO:0003676	nucleic acid binding	-	-	-	-	-	632	+	2	0.00670306	0
Cluster-917.4187	7922	UniRef90_UPI00022C9B60	2346	0	785	29.6137	100	1	0	PREDICTED aftiphilin isoform X3	Bombus	-	-	-	-	-	-	sd00017]---[sd00017]---[sd00017]---[sd00017]---[sd00017]---[sd00017]---[sd00017]---[sd00017]---[sd00017]---[pfam15045]---[sd00019]---[sd00019]---[sd00019]---[sd00019]---[sd00019]---[sd00019]---[sd00019]---[sd00019	1832-2062]---[1748-1981]---[770-991]---[851-1213]---[1517-1804]---[1439-1726]---[935-1297]---[683-916]---[1151-1396]---[4066-4278]---[1919-2062]---[854-991]---[1835-1981]---[1664-1804]---[1748-1897]---[1520-1726]---[770-916]---[1151-1297	2.00e-27]---[3.00e-24]---[1.00e-21]---[2.00e-17]---[2.00e-17]---[5.00e-11]---[7.00e-11]---[9.00e-10]---[5.00e-09]---[3.00e-19]---[8.00e-17]---[1.00e-14]---[7.00e-12]---[9.00e-11]---[2.00e-10]---[1.00e-07]---[7.00e-07]---[4.00e-06	sd00017 ZF_C2H2 Zinc finger C2H2 type. The C2H2 zinc finger is a classical zinc finger domain. C2H2-type zinc fingers are ubiquitous more than 1 of all mammalian proteins are predicted to contain at least one zinc finger. They often function as DNA or protein binding structural motifs such as in eukaryotic transcription factors and therefore they play important roles in cellular processes such as…	-	-	-	-	-	-	-	-	-	783	+	0	0.00313376	0
Cluster-917.29164	3654	UniRef90_UPI000623BC84	3639	0	5642	99.5895	21.4995	-1	0	PREDICTED muscle M-line assembly protein unc-89 isoform X5	Bombus impatiens	-	-	-	-	-	-	cd13325]---[cd00160]---[pfam00621]---[smart00325]---[cd13239]---[cd01227	139-474]---[517-1050]---[517-1041]---[517-1041]---[163-489]---[160-489	4.00e-54]---[2.00e-29]---[4.00e-29]---[3.00e-26]---[4.00e-10]---[6.00e-07	cd13325 PH_unc89 unc89 pleckstrin homology (PH) domain. unc89 is a myofibrillar protein. unc89-B the largest isoform is composed of 53 immunoglobulin (Ig) domains 2 Fn3 domains a triplet of SH3 DH and PH domains at its N-terminus and 2 protein kinase domains (PK1 and PK2) at its C-terminus. unc-89 mutants display disorganization of muscle A-bands and usually lack M-lines. The COOH-terminal region…	GO:0035023	regulation of Rho protein signal transduction	GO:0005089	Rho guanyl-nucleotide exchange factor activity	-	-	-	-	-	1218	-	0	0.119957	0
Cluster-917.29977	10085	UniRef90_UPI0006198C4C	5253	0	2188	52.0873	80.0274	1	2	PREDICTED muscle calcium channel subunit alpha-1 isoform X1	Bombus	-	-	-	-	-	-	pfam00520]---[pfam00520]---[pfam00520]---[pfam00520]---[pfam08763]---[smart01062	6120-6749]---[2868-3557]---[3978-4562]---[5169-5747]---[7158-7250]---[7158-7247	2.00e-55]---[2.00e-52]---[1.00e-32]---[6.00e-30]---[1.00e-12]---[4.00e-10	pfam00520 Ion_trans Ion transport protein. This family contains Sodium Potassium Calcium ion channels. This family is 6 transmembrane helices in which the last two helices flank a loop which determines ion selectivity. In some sub-families (e.g. Na channels) the domain is repeated four times whereas in others (e.g. K channels) the protein forms as a tetramer in the membrane. A bacterial structure…	GO:0006811]---[GO:0055085	ion transport]---[transmembrane transport	GO:0005216	ion channel activity	GO:0016020	membrane	-	-	-	1889	+	2	0.00262507	0
Cluster-2450.0	2841	UniRef90_A0A088AQD7	1269	0	912	44.6674	46.6009	-1	0	Uncharacterized protein	Apoidea	-	-	GO:0005096	GTPase activator activity	-	-	cd00204]---[cd00204]---[cd00204]---[pfam12796]---[pfam12796]---[COG0666]---[COG0666]---[pfam01399]---[PTZ00322]---[pfam13637]---[PHA02874]---[PHA02874]---[PHA02875]---[smart00753]---[smart00088	1192-1545]---[1192-1461]---[1192-1368]---[1258-1542]---[1192-1437]---[1138-1494]---[1282-1905]---[2578-2841]---[1192-1437]---[1288-1449]---[1192-1380]---[1108-1455]---[1192-1452]---[2680-2841]---[2680-2841	2.00e-20]---[3.00e-15]---[9.00e-09]---[2.00e-13]---[4.00e-10]---[7.00e-09]---[2.00e-06]---[8.00e-09]---[1.00e-07]---[2.00e-07]---[1.00e-06]---[5.00e-06]---[5.00e-06]---[7.00e-06]---[7.00e-06	cd00204 ANK ankyrin repeats ankyrin repeats mediate protein-protein interactions in very diverse families of proteins. The number of ANK repeats in a protein can range from 2 to over 20 (ankyrins for example). ANK repeats may occur in combinations with other types of domains. The structural repeat unit contains two antiparallel helices and a beta-hairpin repeats are stacked in a superhelical arra…	-	-	GO:0005515	protein binding	-	-	-	-	-	426	-	0	0.00835577	0
Cluster-917.15108	5082	UniRef90_UPI00061987B9	1416	0	472	27.863	100	-1	0	PREDICTED uncharacterized protein LOC100646039	Bombus	-	-	-	-	-	-	cd04155]---[pfam00025]---[cd04154]---[cd00878]---[cd04151]---[cd04150]---[PTZ00133]---[smart00177]---[cd04149]---[PLN00223]---[cd04153]---[cd04156]---[cd04158]---[cd04152]---[cd04157]---[cd04160]---[cd04162]---[cd04161]---[cd04159]---[cd00879	2044-2565]---[2044-2568]---[2044-2565]---[2113-2565]---[2113-2553]---[2113-2565]---[2083-2577]---[2080-2571]---[2056-2565]---[2083-2577]---[2074-2553]---[2113-2547]---[2113-2568]---[2113-2550]---[2113-2553]---[2113-2553]---[2113-2511]---[2113-2553]---[2116-2565]---[2083-2568	6.00e-75]---[3.00e-63]---[1.00e-59]---[3.00e-55]---[8.00e-47]---[1.00e-44]---[6.00e-43]---[2.00e-42]---[3.00e-42]---[8.00e-42]---[1.00e-41]---[1.00e-33]---[6.00e-31]---[8.00e-29]---[4.00e-28]---[3.00e-26]---[4.00e-23]---[2.00e-22]---[8.00e-22]---[5.00e-20	cd04155 Arl3 Arf-like 3 (Arl3) GTPase. Arl3 (Arf-like 3) is an Arf family protein that differs from most Arf family members in the N-terminal extension. In is inactive GDP-bound form the N-terminal extension forms an elongated loop that is hydrophobically anchored into the membrane surface however it has been proposed that this region might form a helix in the GTP-bound form. The delta subunit of…	-	-	GO:0005525	GTP binding	-	-	-	-	-	474	-	0	0.000277609	0
Cluster-917.4289	1888	-	-	-	-	-	-	-	-	-	-	-	-	-	-	-	-	-	-	-	-	-	-	-	-	-	-	-	-	-	132	+	2	0.00125721	0
Cluster-917.20255	8183	UniRef90_A0A154P4J3	1728	0	606	21.1169	100	1	1	Serine/threonine-protein kinase tricorner	Aculeata	-	-	-	-	-	-	cd05599]---[cd05628]---[cd05627]---[cd05573]---[cd05629]---[cd05598]---[cd05597]---[cd05626]---[cd05596]---[cd05625]---[cd05600]---[cd05601]---[cd05123]---[cd05579]---[cd05580]---[cd05623]---[cd05624]---[smart00220]---[cd05622]---[cd05574	2480-3577]---[2480-3604]---[2477-3601]---[2480-3577]---[2480-3586]---[2483-3583]---[2480-3574]---[2486-3583]---[2462-3526]---[2486-3583]---[2450-3490]---[2480-3574]---[2504-3391]---[2504-3406]---[2480-3484]---[2375-3574]---[2456-3493]---[2486-3391]---[2453-3526]---[2483-3460	0.00e+00]---[0.00e+00]---[0.00e+00]---[2.00e-157]---[9.00e-145]---[1.00e-131]---[5.00e-109]---[1.00e-103]---[9.00e-99]---[2.00e-98]---[2.00e-95]---[2.00e-95]---[7.00e-92]---[1.00e-90]---[3.00e-89]---[5.00e-87]---[2.00e-86]---[1.00e-80]---[3.00e-78]---[3.00e-77	cd05599 STKc_NDR_like Catalytic domain of Nuclear Dbf2-Related kinase-like Protein Serine/Threonine Kinases. STKs catalyze the transfer of the gamma-phosphoryl group from ATP to serine/threonine residues on protein substrates. NDR kinases regulate mitosis cell growth embryonic development and neurological processes. They are also required for proper centrosome duplication. Higher eukaryotes conta…	-	-	-	-	-	-	-	-	-	576	+	1	0.000103067	0
Cluster-917.13878	4135	UniRef90_UPI00021A7303	2112	0	705	51.0762	99.8582	1	1	PREDICTED uncharacterized protein LOC100652285	Bombus	-	-	-	-	-	-	pfam02995	1901-3280	2e-140	pfam02995 DUF229 Protein of unknown function (DUF229). Members of this family are uncharacterized. They are 500-1200 amino acids in length and share a long region conservation that probably corresponds to several domains. The Go annotation for the protein indicates that it is involved in nematode larval development and has a positive regulation on growth rate.	-	-	-	-	-	-	-	-	-	706	+	1	1.3467e-05	0
Cluster-917.18445	1904	UniRef90_UPI000619C541	1053	0	351	55.3046	100	-1	2	PREDICTED uncharacterized protein LOC100650838	Bombus terrestris	-	-	-	-	-	-	-	-	-	-	-	-	-	-	-	-	-	-	-	355	-	2	0.115902	0
Cluster-917.28931	7474	UniRef90_UPI00021A7F94	1497	0	556	20.0294	89.7482	1	2	PREDICTED uncharacterized protein LOC100647705 isoform X1	Bombus	-	-	-	-	-	-	pfam08231]---[pfam07776	3489-3941]---[5961-6098	6.00e-52]---[2.00e-06	pfam08231 SYF2 SYF2 splicing factor. Proteins in this family are involved in cell cycle progression and pre-mRNA splicing.]---[pfam07776 zf-AD Zinc-finger associated domain (zf-AD). The zf-AD domain also known as ZAD forms an atypical treble-cleft-like zinc co-ordinating fold. The zf-AD domain is thought to be involved in mediating dimer formation but does not bind to DNA.	-	-	GO:0008270	zinc ion binding	GO:0005634	nucleus	-	-	-	583	+	1	0.000108954	0
Cluster-917.33054	1286	UniRef90_A0A088AW75	591	4e-133	312	45.9565	63.141	-1	2	Uncharacterized protein	Apis	-	-	-	-	-	-	cd13159]---[cd00934]---[smart00462]---[cd01273]---[cd13161]---[cd13160]---[pfam00640]---[cd13157]---[cd01274]---[cd01268]---[cd01214]---[pfam14719]---[cd01270]---[cd01215	565-930]---[568-924]---[544-930]---[556-918]---[553-924]---[568-921]---[553-918]---[556-909]---[553-921]---[622-918]---[574-918]---[553-918]---[565-918]---[664-921	1.00e-70]---[9.00e-28]---[7.00e-24]---[2.00e-21]---[6.00e-18]---[2.00e-15]---[1.00e-13]---[2.00e-12]---[2.00e-11]---[4.00e-10]---[5.00e-10]---[8.00e-10]---[2.00e-08]---[3.00e-08	cd13159 PTB_LDLRAP-mammal-like Low Density Lipoprotein Receptor Adaptor Protein 1 (LDLRAP1) in mammals and similar proteins Phosphotyrosine-binding (PTB) PH-like fold. The null mutations in the LDL receptor adaptor protein 1 (LDLRAP1) gene which serves as an adaptor for LDLR endocytosis in the liver causes autosomal recessive hypercholesterolemia (ARH). LDLRAP1 contains a single PTB domain. PTB d…	-	-	GO:0005515	protein binding	-	-	-	-	-	224	-	2	0.019093	0
Cluster-917.24363	2555	UniRef90_A0A0L7QT61	120	1e-14	128	4.69667	31.25	-1	2	Uncharacterized protein	Habropoda laboriosa	-	-	-	-	-	-	-	-	-	-	-	-	-	-	-	-	-	-	-	89	-	1	8.56856e-05	0
Cluster-917.21956	3279	UniRef90_UPI0003DF6832	1746	0	623	53.2479	93.4189	1	2	PREDICTED RNA-binding protein fusilli-like isoform X2	Apoidea	-	-	-	-	-	-	cd12743]---[cd12741]---[cd12741]---[cd12738]---[cd12738]---[cd12507]---[cd12507]---[cd12507]---[cd12736]---[cd12736]---[cd12736]---[cd12737]---[cd12737]---[cd12737]---[cd12509]---[cd12509]---[cd12509]---[cd12739]---[cd12739]---[cd12739]---[cd12508]---[cd12508]---[cd12508]---[cd12740]---[cd12740]---[cd12742]---[cd12742]---[cd12742]---[cd12254]---[cd12254]---[cd12254]---[cd12505]---[cd12505]---[cd1…	1977-2231]---[1554-1850]---[1305-1529]---[1305-1544]---[1608-1853]---[1305-1529]---[1608-1850]---[1983-2225]---[1290-1544]---[1986-2240]---[1608-1853]---[1305-1544]---[1986-2240]---[1608-1862]---[1977-2231]---[1308-1532]---[1611-1844]---[1557-1883]---[1293-1541]---[1986-2255]---[1602-1850]---[1305-1529]---[1983-2222]---[1557-1883]---[1293-1541]---[1977-2231]---[1308-1532]---[1611-1844]---[1305-15…	2.00e-47]---[2.00e-46]---[1.00e-07]---[5.00e-44]---[8.00e-08]---[4.00e-41]---[1.00e-08]---[7.00e-08]---[5.00e-41]---[2.00e-06]---[4.00e-06]---[1.00e-38]---[2.00e-06]---[3.00e-06]---[2.00e-34]---[1.00e-12]---[4.00e-09]---[1.00e-33]---[1.00e-08]---[2.00e-06]---[1.00e-33]---[3.00e-16]---[1.00e-11]---[6.00e-32]---[1.00e-07]---[2.00e-28]---[2.00e-08]---[8.00e-07]---[1.00e-21]---[2.00e-19]---[6.00e-16]…	cd12743 RRM3_Fusilli RNA recognition motif 3 in Drosophila RNA-binding protein Fusilli and similar proteins. This subgroup corresponds to the RRM3 of RNA-binding protein Fusilli which is encoded by Drosophila fusilli (fus) gene. Loss of Fusilli activity causes lethality during embryogenesis in flies. Drosophila Fusilli can regulate endogenous fibroblast growth factor receptor 2 (FGFR2) splicing a…	-	-	-	-	-	-	-	-	-	601	+	2	0.00282541	0
Cluster-917.12244	6727	-	-	-	-	-	-	-	-	-	-	-	-	-	-	-	-	-	-	-	-	-	-	-	-	-	-	-	-	-	177	-	2	0.00279499	0
Cluster-917.14746	1929	UniRef90_UPI000619D3EE	1110	0	370	57.5428	100	1	1	PREDICTED scavenger receptor class B member 1 isoform X2	Bombus terrestris	-	-	-	-	-	-	pfam01130	428-1468	8e-94	pfam01130 CD36 CD36 family. The CD36 family is thought to be a novel class of scavenger receptors. There is also evidence suggesting a possible role in signal transduction. CD36 is involved in cell adhesion.	-	-	-	-	GO:0016020	membrane	-	-	-	381	+	1	0.00773596	0
Cluster-917.7057	726	UniRef90_UPI000623C59F	327	2e-62	1622	45.0413	6.7201	1	1	PREDICTED meiosis arrest female protein 1 isoform X4	Bombus impatiens	-	-	-	-	-	-	cd10910	647-724	4e-06	cd10910 limkain_b1_N_like N-terminal LabA-like domain of limkain b1 and similar proteins. This eukaryotic subfamily of LabA-like domains contains the N-terminal domain of human limkain b1 a human autoantigen localized to a subset of ABCD3 and PXF marked peroxisomes. Limkain b1 may be a relatively common target of human autoantibodies reactive to cytoplasmic vesicle-like structures. Limkain b1 con…	-	-	-	-	-	-	-	-	-	114	+	1	0.01787	0
Cluster-917.14963	7059	UniRef90_UPI00021A69F5	2103	0	701	29.7918	100	1	0	PREDICTED transmembrane protein 8B	Bombus terrestris	-	-	-	-	-	-	pfam12036	3643-4194	2e-52	pfam12036 DUF3522 Protein of unknown function (DUF3522). This family of proteins is functionally uncharacterized. This protein is found in eukaryotes. Proteins in this family are typically between 220 to 787 amino acids in length.	-	-	-	-	-	-	-	-	-	753	+	0	0.00020005	0
Cluster-917.26392	7161	UniRef90_UPI000623C3FA	1872	0	673	26.1416	92.7192	-1	2	PREDICTED uncharacterized protein LOC100747360	Bombus	-	-	-	-	-	-	pfam15279	1472-1723	4e-31	pfam15279 SOBP Sine oculis-binding protein. SOBP is associated with syndromic and nonsyndromic intellectual disability. It carries a zinc-finger of the zf-C2H2 type at the N-terminus and a highly characteristic C-terminal PhPhPhPhPhPh motif. The deduced 873-amino acid protein contains an N-terminal nuclear localisation signal (NLS) followed by 2 FCS-type zinc finger motifs a proline-rich region (…	-	-	-	-	-	-	-	-	-	633	-	2	0.0673099	0
Cluster-917.26185	702	UniRef90_UPI000623C997	213	3e-12	282	30.3419	25.1773	-1	1	PREDICTED uncharacterized protein LOC105681849 partial	Bombus impatiens	-	-	-	-	-	-	-	-	-	-	-	-	-	-	-	-	-	-	-	196	-	1	0.060479	0
Cluster-917.21457	13099	UniRef90_A0A087ZZB0	12231	0	4124	93.3735	99.5878	1	2	Uncharacterized protein	Aculeata	-	-	GO:0005543	phospholipid binding	-	-	COG5069]---[cd00176]---[cd00176]---[cd00176]---[cd00176]---[cd00176]---[cd00176]---[cd00176]---[cd00176]---[cd00176]---[cd00176]---[cd00176]---[cd00176]---[cd00176]---[cd00176]---[cd00176]---[cd00176]---[cd00176]---[cd00176]---[cd00176]---[cd00176]---[cd00176]---[cd00176]---[cd00176]---[cd00176]---[cd00176]---[cd00176]---[cd00176]---[cd00176]---[cd00176]---[cd00176]---[cd10571]---[pfam00307]---[p…	408-1439]---[6741-7382]---[4200-4829]---[10236-10871]---[8649-9278]---[9918-10550]---[8331-8963]---[8964-9599]---[2160-2804]---[7068-7706]---[3258-3884]---[9282-9842]---[4518-5150]---[5469-6101]---[8028-8648]---[5793-6419]---[9606-10232]---[3573-4199]---[5151-5786]---[4839-5468]---[6111-6734]---[7713-8330]---[6423-7052]---[3897-4514]---[1839-2471]---[7395-8024]---[10554-11057]---[1524-2156]---[31…	2.00e-57]---[4.00e-47]---[4.00e-47]---[3.00e-46]---[4.00e-46]---[1.00e-45]---[2.00e-45]---[1.00e-44]---[6.00e-44]---[9.00e-43]---[1.00e-42]---[1.00e-42]---[3.00e-42]---[6.00e-42]---[6.00e-41]---[4.00e-40]---[1.00e-39]---[6.00e-39]---[9.00e-39]---[4.00e-38]---[4.00e-38]---[8.00e-38]---[1.00e-37]---[2.00e-37]---[6.00e-36]---[5.00e-35]---[1.00e-33]---[2.00e-30]---[4.00e-22]---[5.00e-15]---[3.00e-13]…	COG5069 SAC6 Ca2 -binding actin-bundling protein fimbrin/plastin (EF-Hand superfamily) Cytoskeleton .]---[cd00176 SPEC Spectrin repeats found in several proteins involved in cytoskeletal structure family members include spectrin alpha-actinin and dystrophin the spectrin repeat forms a three helix bundle with the second helix interrupted by proline in some sequences the repeats are independent fol…	-	-	GO:0005515	protein binding	-	-	-	-	-	4225	+	2	0.0146333	0
Cluster-917.26255	5134	UniRef90_A0A088AVR6	1662	0	554	32.3724	100	-1	0	Uncharacterized protein	Apoidea	GO:0006520	cellular amino acid metabolic process	GO:0016831]---[GO:0030170	carboxy-lyase activity]---[pyridoxal phosphate binding	-	-	pfam00282]---[PLN02880]---[PLN02590]---[cd06450]---[cd01926]---[PLN03149]---[COG0076]---[PTZ00060]---[cd00317]---[COG0652]---[pfam00160]---[cd01927]---[cd01923]---[cd01928]---[cd01922]---[cd01925]---[PTZ00221]---[cd01921]---[cd01920]---[PRK10903	2918-4057]---[2732-4159]---[2723-4159]---[2750-3934]---[600-1097]---[585-1103]---[2711-4105]---[597-1103]---[633-1088]---[624-1085]---[609-1097]---[633-1085]---[630-1085]---[633-1085]---[633-1085]---[591-1094]---[606-1103]---[633-1067]---[630-1085]---[630-1085	4.00e-160]---[1.00e-132]---[4.00e-112]---[1.00e-105]---[8.00e-91]---[5.00e-88]---[8.00e-63]---[9.00e-62]---[6.00e-53]---[7.00e-47]---[8.00e-46]---[2.00e-40]---[5.00e-39]---[1.00e-38]---[3.00e-32]---[4.00e-31]---[1.00e-25]---[7.00e-23]---[7.00e-17]---[1.00e-11	pfam00282 Pyridoxal_deC Pyridoxal-dependent decarboxylase conserved domain. ]---[PLN02880 PLN02880 tyrosine decarboxylase.]---[PLN02590 PLN02590 probable tyrosine decarboxylase.]---[cd06450 DOPA_deC_like DOPA decarboxylase family. This family belongs to pyridoxal phosphate (PLP)-dependent aspartate aminotransferase superfamily (fold I). The major groups in this CD correspond to DOPA/tyrosine deca…	GO:0019752]---[GO:0000413]---[GO:0006457	carboxylic acid metabolic process]---[protein peptidyl-prolyl isomerization]---[protein folding	GO:0016831]---[GO:0030170]---[GO:0003755	carboxy-lyase activity]---[pyridoxal phosphate binding]---[peptidyl-prolyl cis-trans isomerase activity	-	-	-	-	-	574	-	0	0.000276739	0
Cluster-917.5385	4173	-	-	-	-	-	-	-	-	-	-	-	-	-	-	-	-	-	-	-	-	-	-	-	-	-	-	-	-	-	105	-	0	1.05053e-05	0
Cluster-917.17560	6837	UniRef90_A0A088A4M8	3639	0	1220	53.2251	100	1	0	Coronin	Apoidea	-	-	-	-	-	-	PTZ00421]---[PTZ00421]---[pfam08954]---[pfam08954]---[PTZ00420]---[PTZ00420]---[cd00200]---[cd00200]---[cd00200]---[cd00200]---[cd00200]---[cd00200]---[cd00200]---[cd00200]---[cd00200]---[COG2319]---[COG2319]---[COG2319]---[COG2319]---[COG2319]---[COG2319]---[COG2319]---[COG2319]---[COG2319]---[COG2319]---[smart00320]---[smart00320]---[pfam00400]---[pfam00400	2380-3540]---[283-1314]---[3148-3558]---[934-1338]---[2434-3582]---[250-1338]---[2482-3321]---[2599-2985]---[2728-3003]---[397-882]---[397-1038]---[406-1041]---[397-765]---[2884-3354]---[550-1038]---[2374-3324]---[322-1098]---[2491-3012]---[406-1101]---[2599-3429]---[2491-3102]---[373-1095]---[403-834]---[2719-3432]---[2668-3369]---[2884-2985]---[2719-2841]---[2884-2985]---[2725-2841	2.00e-70]---[2.00e-57]---[8.00e-62]---[2.00e-51]---[1.00e-40]---[3.00e-39]---[4.00e-23]---[2.00e-19]---[4.00e-16]---[1.00e-15]---[3.00e-14]---[1.00e-12]---[2.00e-08]---[2.00e-07]---[5.00e-07]---[8.00e-21]---[6.00e-16]---[7.00e-13]---[9.00e-13]---[7.00e-12]---[6.00e-11]---[5.00e-10]---[5.00e-10]---[3.00e-07]---[4.00e-06]---[3.00e-07]---[5.00e-07]---[1.00e-06]---[3.00e-06	PTZ00421 PTZ00421 coronin Provisional.]---[pfam08954 DUF1900 Domain of unknown function (DUF1900). This domain is predominantly found in the structural protein coronin and is duplicated in some sequences. It has no known function.]---[PTZ00420 PTZ00420 coronin Provisional.]---[cd00200 WD40 WD40 domain found in a number of eukaryotic proteins that cover a wide variety of functions including adapto…	-	-	GO:0005515	protein binding	-	-	-	-	-	1223	+	0	0.000465886	0
Cluster-917.27459	4353	UniRef90_UPI0003DF54AA	1311	2e-145	446	30.1172	89.6861	-1	2	PREDICTED homeobox protein Nkx-2.4-like	Apis dorsata	-	-	-	-	-	-	pfam00046]---[smart00389]---[cd00086]---[COG5576	2006-2176]---[2009-2179]---[2003-2176]---[1952-2185	3.00e-21]---[1.00e-19]---[2.00e-19]---[9.00e-08	pfam00046 Homeobox Homeobox domain. ]---[smart00389 HOX Homeodomain. DNA-binding factors that are involved in the transcriptional regulation of key developmental processes.]---[cd00086 homeodomain Homeodomain DNA binding domains involved in the transcriptional regulation of key eukaryotic developmental processes may bind to DNA as monomers or as homo- and/or heterodimers in a sequence-specific ma…	-	-	GO:0003677	DNA binding	-	-	-	-	-	520	-	2	0.00448339	0
Cluster-917.31283	2345	UniRef90_A0A088ADK7	1584	0	540	67.548	97.7778	-1	2	Coronin	Aculeata	-	-	-	-	-	-	PTZ00421]---[PTZ00420]---[pfam08954]---[pfam08953]---[cd00200]---[cd00200]---[cd00200]---[cd00200]---[COG2319]---[COG2319]---[COG2319]---[COG2319]---[pfam00400]---[smart00320]---[PLN00181	586-1800]---[646-1773]---[649-1059]---[1621-1815]---[940-1596]---[919-1602]---[943-1635]---[934-1449]---[859-1596]---[940-1668]---[940-1614]---[1195-1722]---[1495-1593]---[1495-1593]---[925-1476	3.00e-90]---[9.00e-66]---[2.00e-62]---[2.00e-31]---[6.00e-23]---[2.00e-22]---[3.00e-22]---[1.00e-10]---[3.00e-19]---[3.00e-16]---[4.00e-14]---[3.00e-13]---[2.00e-06]---[3.00e-06]---[7.00e-06	PTZ00421 PTZ00421 coronin Provisional.]---[PTZ00420 PTZ00420 coronin Provisional.]---[pfam08954 DUF1900 Domain of unknown function (DUF1900). This domain is predominantly found in the structural protein coronin and is duplicated in some sequences. It has no known function.]---[pfam08953 DUF1899 Domain of unknown function (DUF1899). This set of domains is found in various eukaryotic proteins. Func…	-	-	GO:0005515	protein binding	-	-	-	-	-	544	-	2	0.000547602	0
Cluster-917.12948	3143	UniRef90_A0A087ZQ93	624	3e-119	478	19.8536	43.5146	-1	0	Uncharacterized protein	Apoidea	GO:0010508	positive regulation of autophagy	-	-	-	-	pfam10186	2223-2744	3e-09	pfam10186 Atg14 UV radiation resistance protein and autophagy-related subunit 14. The Atg14 or Apg14 proteins are hydrophilic proteins with a predicted molecular mass of 40.5 kDa and have a coiled-coil motif at the N terminus region. Yeast cells with mutant Atg14 are defective not only in autophagy but also in sorting of carboxypeptidase Y (CPY) a vacuolar-soluble hydrolase to the vacuole. Subcel…	GO:0010508	positive regulation of autophagy	-	-	-	-	-	-	-	222	-	0	0.247181	0
Cluster-917.11073	1061	UniRef90_UPI00021A682C	462	8e-66	719	43.5438	18.0807	-1	0	PREDICTED nose resistant to fluoxetine protein 6-like	Bombus terrestris	-	-	-	-	-	-	-	-	-	-	-	-	-	-	-	-	-	-	-	125	-	2	0.00782193	0
Cluster-917.8702	4071	UniRef90_UPI000711415A	1284	0	565	31.5402	75.9292	-1	1	PREDICTED peptidyl-prolyl cis-trans isomerase cyp11 isoform X1	Dinoponera quadriceps	-	-	-	-	-	-	cd01926]---[PTZ00060]---[PLN03149]---[cd00317]---[pfam00160]---[COG0652]---[cd01927]---[cd01928]---[cd01923]---[cd01922]---[cd01925]---[cd01921]---[PTZ00221]---[cd01920]---[pfam00635]---[PRK10791	1512-2015]---[1512-2018]---[1512-2018]---[1518-1976]---[1545-2006]---[1554-1991]---[1518-1976]---[1524-1973]---[1524-1973]---[1521-1976]---[1515-1973]---[1533-1976]---[1512-2042]---[1524-1976]---[3224-3472]---[1554-1973	4.00e-70]---[2.00e-58]---[2.00e-50]---[6.00e-50]---[3.00e-45]---[3.00e-44]---[2.00e-42]---[2.00e-40]---[2.00e-37]---[2.00e-32]---[2.00e-31]---[3.00e-24]---[1.00e-23]---[5.00e-14]---[2.00e-12]---[2.00e-07	cd01926 cyclophilin_ABH_like cyclophilin_ABH_like Cyclophilin A B and H-like cyclophilin-type peptidylprolyl cis- trans isomerase (PPIase) domain. This family represents the archetypal cystolic cyclophilin similar to human cyclophilins A B and H. PPIase is an enzyme which accelerates protein folding by catalyzing the cis-trans isomerization of the peptide bonds preceding proline residues. These e…	GO:0000413]---[GO:0006457	protein peptidyl-prolyl isomerization]---[protein folding	GO:0003755	peptidyl-prolyl cis-trans isomerase activity	-	-	-	-	-	572	-	1	0.00974472	0
Cluster-917.16852	3549	UniRef90_UPI000619B8B6	1476	0	497	41.5892	98.994	1	2	PREDICTED ecdysone-induced protein 74EF isoform A isoform X4	Bombus	-	-	-	-	-	-	pfam00178]---[smart00413	2241-2495]---[2241-2501	1.00e-37]---[2.00e-37	pfam00178 Ets Ets-domain. ]---[smart00413 ETS erythroblast transformation specific domain. variation of the helix-turn-helix motif.	GO:0006355	regulation of transcription, DNA-dependent	GO:0003700]---[GO:0043565	sequence-specific DNA binding transcription factor activity]---[sequence-specific DNA binding	-	-	-	-	-	513	+	2	0.00257158	0
Cluster-917.11505	2269	-	-	-	-	-	-	-	-	-	-	-	-	-	-	-	-	-	-	-	-	-	-	-	-	-	-	-	-	-	119	+	2	0.157392	0
Cluster-917.4615	864	-	-	-	-	-	-	-	-	-	-	-	-	-	-	-	-	-	-	-	-	-	-	-	-	-	-	-	-	-	102	+	2	4.46654e-05	0
Cluster-917.2115	2553	-	-	-	-	-	-	-	-	-	-	-	-	-	-	-	-	-	-	-	-	-	-	-	-	-	-	-	-	-	154	+	2	1.50202e-05	0
Cluster-917.24468	3240	UniRef90_UPI00021A676D	1431	0	477	44.1667	100	1	0	PREDICTED facilitated trehalose transporter Tret1	Bombus	-	-	-	-	-	-	TIGR00879]---[pfam00083]---[PRK10077]---[cd06174]---[cd06174]---[pfam07690]---[pfam07690]---[TIGR00895]---[TIGR00898]---[TIGR00887]---[COG0477]---[TIGR00880]---[TIGR00880]---[pfam13347]---[pfam12698	877-1989]---[871-1992]---[976-1989]---[697-1956]---[1399-1959]---[706-1848]---[1408-2019]---[631-1830]---[874-1977]---[871-1998]---[691-1653]---[871-1218]---[1528-1965]---[1396-1962]---[1117-1878	2.00e-79]---[3.00e-78]---[9.00e-53]---[2.00e-34]---[7.00e-09]---[3.00e-25]---[9.00e-09]---[2.00e-17]---[7.00e-17]---[6.00e-16]---[5.00e-12]---[3.00e-09]---[3.00e-08]---[8.00e-06]---[8.00e-06	TIGR00879 Membrane_transporter MFS transporter sugar porter (SP) family. This model represent the sugar porter subfamily of the major facilitator superfamily (pfam00083) Transport and binding proteins Carbohydrates organic alcohols and acids .]---[pfam00083 Sugar_tr Sugar (and other) transporter. ]---[PRK10077 xylE D-xylose transporter XylE Provisional.]---[cd06174 MFS The Major Facilitator Super…	GO:0055085	transmembrane transport	GO:0022857	transmembrane transporter activity	GO:0016021	integral to membrane	-	-	-	508	+	0	2.42624e-05	0
Cluster-917.28544	2839	UniRef90_UPI00021A87A7	780	4e-179	260	27.4745	100	-1	1	PREDICTED uncharacterized protein LOC100645109 isoform X1	Bombus	-	-	-	-	-	-	-	-	-	-	-	-	-	-	-	-	-	-	-	272	-	1	0.0187948	0
Cluster-917.28591	3962	UniRef90_UPI0006193A4B	93	6e-08	695	2.3473	4.46043	1	0	PREDICTED probable beta-hexosaminidase fdl isoform X1	Bombus	-	-	-	-	-	-	-	-	-	-	-	-	-	-	-	-	-	-	-	123	+	2	7.79765e-07	0
Cluster-917.29692	8861	UniRef90_UPI000623ED6C	2100	0	1516	23.6994	46.2401	1	1	PREDICTED ALK tyrosine kinase receptor isoform X1	Bombus	-	-	-	-	-	-	cd05036]---[pfam00629]---[pfam00629]---[cd00192]---[smart00221]---[pfam07714]---[cd06263]---[cd06263]---[smart00219]---[cd05044]---[cd05032]---[cd05033]---[cd05056]---[cd05041]---[cd00180]---[cd13999]---[cd05084]---[smart00220]---[cd05039]---[cd05050]---[cd05053]---[cd14014	8419-8730]---[6197-6721]---[5609-6025]---[8452-8727]---[8440-8739]---[8440-8730]---[6197-6718]---[5609-6025]---[8440-8730]---[8458-8736]---[8422-8751]---[8425-8724]---[8422-8724]---[8458-8730]---[8458-8730]---[8458-8730]---[8458-8730]---[8443-8727]---[8425-8742]---[8422-8781]---[8422-8727]---[8443-8727	6.00e-47]---[6.00e-32]---[1.00e-10]---[2.00e-31]---[5.00e-31]---[7.00e-31]---[1.00e-30]---[3.00e-09]---[1.00e-29]---[1.00e-23]---[2.00e-22]---[3.00e-22]---[4.00e-22]---[4.00e-22]---[5.00e-22]---[2.00e-20]---[2.00e-19]---[5.00e-19]---[9.00e-19]---[1.00e-18]---[4.00e-18]---[8.00e-18	cd05036 PTKc_ALK_LTK Catalytic domain of the Protein Tyrosine Kinases Anaplastic Lymphoma Kinase and Leukocyte Tyrosine Kinase. PTKs catalyze the transfer of the gamma-phosphoryl group from ATP to tyr residues in protein substrates. ALK and LTK are orphan receptor PTKs (RTKs) whose ligands are not yet well-defined. ALK appears to play an important role in mammalian neural development as well as v…	GO:0006468	protein phosphorylation	GO:0004672	protein kinase activity	GO:0016020	membrane	-	-	-	788	+	1	6.90393e-05	0
Cluster-917.31044	5150	UniRef90_A0A088APN5	1908	0	714	37.0485	86.5546	-1	0	Uncharacterized protein	Apoidea	GO:0007275]---[GO:0016055]---[GO:0007166	multicellular organismal development]---[Wnt receptor signaling pathway]---[cell surface receptor signaling pathway	GO:0004888	transmembrane signaling receptor activity	GO:0016021	integral to membrane	pfam01534]---[cd07456]---[cd07460]---[cd07461]---[cd07458]---[pfam01392]---[cd07457]---[smart00063]---[cd07462]---[cd07463]---[cd07066]---[cd07464]---[cd07465]---[cd07466]---[cd07448]---[cd07442]---[cd07441]---[cd07449]---[cd07450]---[cd07446	2520-3425]---[3825-4184]---[3834-4181]---[3825-4181]---[3825-4187]---[3837-4181]---[3825-4187]---[3834-4181]---[3825-4193]---[3834-4193]---[3834-4184]---[3825-4190]---[3828-4190]---[3828-4190]---[3834-4184]---[3861-4181]---[3861-4181]---[3852-4181]---[3867-4181]---[3837-4181	4.00e-130]---[6.00e-76]---[8.00e-66]---[1.00e-61]---[2.00e-51]---[4.00e-50]---[7.00e-50]---[1.00e-48]---[1.00e-43]---[2.00e-43]---[5.00e-43]---[1.00e-41]---[3.00e-41]---[3.00e-41]---[1.00e-36]---[5.00e-33]---[3.00e-32]---[1.00e-28]---[5.00e-25]---[7.00e-25	pfam01534 Frizzled Frizzled/Smoothened family membrane region. This family contains the membrane spanning region of frizzled and smoothened receptors. This membrane region is predicted to contain seven transmembrane alpha helices. Proteins related to Drosophila frizzled are receptors for Wnt (mediating the beta-catenin signalling pathway) but also the planar cell polarity (PCP) pathway and the Wn…	GO:0007166	cell surface receptor signaling pathway	GO:0005515	protein binding	GO:0016020	membrane	-	-	-	746	-	0	0.00405209	0
Cluster-917.4384	2688	UniRef90_UPI000619E701	510	3e-109	277	18.9732	61.3718	-1	2	PREDICTED uncharacterized protein LOC105666340	Bombus	-	-	-	-	-	-	-	-	-	-	-	-	-	-	-	-	-	-	-	191	-	2	0.0843416	0
Cluster-917.22501	2082	UniRef90_UPI00021A678A	1596	0	532	76.6571	100	-1	2	PREDICTED 5-aminolevulinate synthase erythroid-specific mitochondrial	Bombus	-	-	-	-	-	-	PRK09064]---[TIGR01821]---[PRK13393]---[cd06454]---[PRK13392]---[COG0156]---[TIGR00858]---[PRK05958]---[PRK06939]---[TIGR01822]---[TIGR01825]---[pfam00155]---[PLN02483]---[PLN02955]---[PRK07179]---[PRK07505]---[PLN02822]---[PLN03227]---[PRK05937]---[cd01494	266-1465]---[266-1468]---[269-1468]---[284-1339]---[266-1468]---[275-1462]---[308-1342]---[290-1321]---[269-1321]---[269-1321]---[311-1321]---[296-1339]---[230-1318]---[329-1339]---[458-1390]---[302-1321]---[371-1318]---[272-1327]---[374-1345]---[698-1198	0.00e+00]---[0.00e+00]---[0.00e+00]---[1.00e-168]---[2.00e-164]---[1.00e-137]---[1.00e-94]---[3.00e-94]---[2.00e-86]---[1.00e-74]---[3.00e-70]---[3.00e-60]---[9.00e-47]---[8.00e-46]---[2.00e-42]---[6.00e-33]---[3.00e-32]---[1.00e-29]---[2.00e-28]---[3.00e-11	PRK09064 PRK09064 5-aminolevulinate synthase Validated.]---[TIGR01821 5-aminolevulinate_synthase 5-aminolevulinic acid synthase. This model represents 5-aminolevulinic acid synthase an enzyme for one of two routes to the heme precursor 5-aminolevulinate. The protein is a pyridoxal phosphate-dependent enzyme related to 2-amino-3-ketobutyrate CoA tranferase and 8-amino-7-oxononanoate synthase. This…	GO:0009058	biosynthetic process	GO:0030170	pyridoxal phosphate binding	-	-	-	-	-	541	-	2	0.478234	0
Cluster-917.3623	1707	-	-	-	-	-	-	-	-	-	-	-	-	-	-	-	-	-	-	-	-	-	-	-	-	-	-	-	-	-	169	-	1	0.0600058	0
Cluster-917.33535	11630	UniRef90_UPI00061932CF	11625	0	3875	99.957	100	1	0	PREDICTED dynein heavy chain 12 axonemal	Bombus terrestris	-	-	-	-	-	-	pfam03028]---[pfam08393]---[pfam12774]---[COG5245]---[COG5245]---[pfam12777]---[pfam12780]---[pfam12781]---[pfam12775]---[cd00009	9484-11616]---[1786-3093]---[3460-4140]---[2818-9018]---[9955-10527]---[7303-8355]---[6484-7269]---[8401-9018]---[5437-6183]---[5452-5889	0.00e+00]---[1.00e-108]---[3.00e-94]---[5.00e-86]---[7.00e-07]---[1.00e-50]---[2.00e-48]---[4.00e-47]---[4.00e-35]---[2.00e-06	pfam03028 Dynein_heavy Dynein heavy chain and region D6 of dynein motor. This family represents the C-terminal region of dynein heavy chain. The chain also contains ATPase activity and microtubule binding ability and acts as a motor for the movement of organelles and vesicles along microtubules. Dynein is also involved in cilia and flagella movement. The dynein subunit consists of at least two he…	GO:0007018	microtubule-based movement	GO:0003777	microtubule motor activity	GO:0030286	dynein complex	-	-	-	3875	+	0	0.000464847	0
Cluster-917.21792	1577	UniRef90_A0A088AJT7	198	1e-18	508	12.5555	10.8268	1	2	Uncharacterized protein	Apidae	-	-	-	-	GO:0016021	integral to membrane	-	-	-	-	-	-	-	-	-	-	-	-	-	171	-	2	0.291103	0
Cluster-917.13606	6092	UniRef90_UPI00022C8E7E	1215	0	449	19.9442	90.2004	-1	2	PREDICTED kynurenine--oxoglutarate transaminase 3 isoform X1	Bombus	-	-	-	-	-	-	PRK08912]---[PLN00175]---[PRK07777]---[COG0436]---[PRK09082]---[cd00609]---[PRK12414]---[PRK05764]---[pfam00155]---[PRK06348]---[PRK07683]---[PRK07682]---[PRK07568]---[PRK08361]---[PRK07309]---[PRK08960]---[PRK08363]---[TIGR01265]---[PRK06107]---[PRK06108	3667-4848]---[3676-4866]---[3661-4866]---[3658-4869]---[3670-4848]---[3676-4824]---[3676-4848]---[3667-4824]---[3676-4830]---[3889-4845]---[3676-4857]---[3901-4854]---[3670-4821]---[3670-4857]---[3892-4824]---[3871-4824]---[3682-4830]---[3760-4830]---[3787-4824]---[3667-4725	2.00e-87]---[2.00e-81]---[3.00e-80]---[1.00e-78]---[3.00e-78]---[1.00e-70]---[2.00e-56]---[2.00e-53]---[2.00e-46]---[7.00e-43]---[3.00e-41]---[3.00e-41]---[1.00e-38]---[1.00e-36]---[5.00e-35]---[2.00e-28]---[2.00e-28]---[2.00e-27]---[1.00e-26]---[4.00e-25	PRK08912 PRK08912 hypothetical protein Provisional.]---[PLN00175 PLN00175 aminotransferase family protein Provisional.]---[PRK07777 PRK07777 aminotransferase Validated.]---[COG0436 COG0436 Aspartate/tyrosine/aromatic aminotransferase Amino acid transport and metabolism .]---[PRK09082 PRK09082 methionine aminotransferase Validated.]---[cd00609 AAT_like Aspartate aminotransferase family. This famil…	GO:0009058	biosynthetic process	GO:0030170	pyridoxal phosphate binding	-	-	-	-	-	445	-	2	0.0295192	0
Cluster-917.5984	2647	-	-	-	-	-	-	-	-	-	-	-	-	-	-	-	-	-	-	-	-	-	-	-	-	-	-	-	-	-	177	+	0	0.000941484	0
Cluster-917.15952	1199	-	-	-	-	-	-	-	-	-	-	-	-	-	-	-	-	-	-	-	-	-	-	-	-	-	-	-	-	-	142	+	0	0.000277421	0
Cluster-917.365	8281	UniRef90_A0A0L7RHY5	1662	0	570	20.07	98.5965	-1	1	Protein bric-a-brac 1	Apoidea	-	-	GO:0003677	DNA binding	-	-	pfam00651]---[smart00225]---[PHA03098	2569-2859]---[2569-2826]---[2584-2850	5.00e-20]---[3.00e-16]---[3.00e-07	pfam00651 BTB BTB/POZ domain. The BTB (for BR-C ttk and bab) or POZ (for Pox virus and Zinc finger) domain is present near the N-terminus of a fraction of zinc finger (pfam00096) proteins and in proteins that contain the pfam01344 motif such as Kelch and a family of pox virus proteins. The BTB/POZ domain mediates homomeric dimerization and in some instances heteromeric dimerization. The structure…	-	-	GO:0005515	protein binding	-	-	-	-	-	579	-	1	0.00314117	0
Cluster-917.34519	687	-	-	-	-	-	-	-	-	-	-	-	-	-	-	-	-	-	-	-	-	-	-	-	-	-	-	-	-	-	107	+	0	0.0012676	0
Cluster-917.7668	2022	UniRef90_UPI0007718ABD	108	3e-08	524	5.34125	6.87023	1	1	UPI0007718ABD related cluster	unknown	-	-	-	-	-	-	-	-	-	-	-	-	-	-	-	-	-	-	-	79	+	0	1.19445e-06	0
Cluster-917.27584	16490	UniRef90_UPI000623FEC4	6603	0	3436	40.0424	64.6682	1	0	PREDICTED vacuolar protein sorting-associated protein 13C-like isoform X1	Bombus	-	-	-	-	-	-	pfam06650	3574-4314	3e-31	pfam06650 DUF1162 Protein of unknown function (DUF1162). This family represents a conserved region within several hypothetical eukaryotic proteins. Family members might be vacuolar protein sorting related-proteins.	-	-	-	-	-	-	-	-	-	2201	+	0	0.00280534	0
Cluster-917.22746	1014	UniRef90_UPI0006196C74	309	4e-62	118	30.4734	87.2881	1	2	PREDICTED cAMP-specific 3'''' 5''''-cyclic phosphodiesterase isoforms N/G-like partial	Bombus terrestris	-	-	-	-	-	-	-	-	-	-	-	-	-	-	-	-	-	-	-	130	-	2	0.791417	0
Cluster-917.9212	870	UniRef90_UPI00061992DD	582	1e-115	252	66.8966	77.381	1	1	PREDICTED Down syndrome cell adhesion molecule-like protein Dscam2	Bombus	-	-	-	-	-	-	cd04967]---[cd05848]---[cd05850]---[cd07693	233-517]---[233-511]---[233-523]---[251-511	1.00e-08]---[4.00e-08]---[2.00e-07]---[5.00e-07	cd04967 Ig1_Contactin First Ig domain of contactin. Ig1_Contactin First Ig domain of contactins. Contactins are neural cell adhesion molecules and are comprised of six Ig domains followed by four fibronectin type III(FnIII) domains anchored to the membrane by glycosylphosphatidylinositol. The first four Ig domains form the intermolecular binding fragment which arranges as a compact U-shaped modul…	-	-	-	-	-	-	-	-	-	250	+	1	0.00648951	0
Cluster-917.6581	2721	UniRef90_UPI000619A271	705	4e-160	258	25.9096	91.0853	-1	1	PREDICTED ankyrin repeat domain-containing protein 7-like	Bombus terrestris	-	-	-	-	-	-	cd00204]---[cd00204]---[cd00204]---[cd00204]---[pfam12796]---[pfam12796]---[pfam12796]---[pfam12796]---[PHA02878]---[PHA03100]---[PHA03100]---[smart00686]---[PHA02875]---[PHA03095]---[PHA03095]---[PHA03095]---[PHA03095]---[COG0666]---[COG0666]---[PHA02874]---[PHA02874]---[pfam00685]---[PHA02989]---[pfam10517]---[pfam13857]---[PHA02798]---[PHA02859]---[PHA02876]---[pfam13637]---[pfam00023	600-959]---[570-872]---[504-779]---[798-1094]---[669-950]---[585-848]---[867-1064]---[582-749]---[537-1034]---[573-1136]---[504-1133]---[2467-2628]---[570-1085]---[528-1094]---[567-1163]---[585-950]---[636-1034]---[576-959]---[564-1076]---[609-1061]---[549-1064]---[80-343]---[582-935]---[2473-2619]---[639-803]---[456-947]---[642-1067]---[579-1091]---[699-860]---[666-764	3.00e-26]---[3.00e-20]---[2.00e-11]---[2.00e-11]---[1.00e-17]---[1.00e-13]---[4.00e-06]---[7.00e-06]---[3.00e-17]---[1.00e-15]---[3.00e-15]---[2.00e-15]---[2.00e-14]---[1.00e-13]---[9.00e-12]---[5.00e-10]---[9.00e-08]---[4.00e-13]---[4.00e-12]---[5.00e-10]---[2.00e-09]---[4.00e-09]---[6.00e-09]---[3.00e-08]---[2.00e-07]---[2.00e-07]---[1.00e-06]---[2.00e-06]---[2.00e-06]---[8.00e-06	cd00204 ANK ankyrin repeats ankyrin repeats mediate protein-protein interactions in very diverse families of proteins. The number of ANK repeats in a protein can range from 2 to over 20 (ankyrins for example). ANK repeats may occur in combinations with other types of domains. The structural repeat unit contains two antiparallel helices and a beta-hairpin repeats are stacked in a superhelical arra…	-	-	GO:0008146]---[GO:0005515	sulfotransferase activity]---[protein binding	-	-	-	-	-	237	-	1	0.00107687	0
Cluster-917.28638	2122	-	-	-	-	-	-	-	-	-	-	-	-	-	-	-	-	-	-	-	-	-	-	-	-	-	-	-	-	-	145	-	1	1.04074e-05	0
Cluster-917.4597	1475	-	-	-	-	-	-	-	-	-	-	-	-	-	-	-	-	-	-	-	-	-	-	-	-	-	-	-	-	-	145	+	0	0.000330781	0
Cluster-917.8056	6246	UniRef90_A0A088ANE6	4416	0	1557	70.7012	91.5222	-1	2	Uncharacterized protein	Apoidea	GO:0051056	regulation of small GTPase mediated signal transduction	GO:0005096	GTPase activator activity	-	-	-	-	-	-	-	-	-	-	-	-	-	-	-	1183	-	2	0.0404915	0
Cluster-917.42	701	UniRef90_A0A0M8ZZY5	471	8e-86	1217	67.1897	12.9006	-1	0	Sn1-specific diacylglycerol lipase alpha	Apidae	GO:0006629	lipid metabolic process	GO:0016787	hydrolase activity	GO:0016021	integral to membrane	-	-	-	-	-	-	-	-	-	-	-	-	-	193	-	0	0.0684935	0
Cluster-917.12549	1288	UniRef90_A0A088AGX2	111	2e-11	351	8.61801	10.5413	1	0	Uncharacterized protein	Apis mellifera	-	-	-	-	GO:0016021	integral to membrane	-	-	-	-	-	-	-	-	-	-	-	-	-	109	-	0	0.00139971	0
Cluster-917.10599	2940	UniRef90_UPI00021A686E	1128	0	389	38.3673	92.2879	1	1	PREDICTED uncharacterized protein LOC100648592 isoform X1	Bombus	-	-	-	-	-	-	-	-	-	-	-	-	-	-	-	-	-	-	-	383	+	1	0.000319239	0
Cluster-917.22134	4406	UniRef90_A0A088ADK0	246	2e-36	124	5.5833	66.9355	1	1	Uncharacterized protein	Apidae	-	-	-	-	-	-	-	-	-	-	-	-	-	-	-	-	-	-	-	151	-	2	0.149362	0
Cluster-917.20064	3142	UniRef90_UPI000619699E	1269	0	841	40.3883	50.2973	1	2	PREDICTED uncharacterized protein LOC100651683	Bombus terrestris	-	-	-	-	-	-	pfam03022	1188-2066	3e-83	pfam03022 MRJP Major royal jelly protein. Royal jelly is the food of queen bee larvae and is responsible for the high reproductive ability of the queen. Major royal jelly proteins make up around 90 of larval jelly proteins. This family also the sequence-related yellow protein of drosophila which controls pigmentation of the adult cuticle and larval mouth parts.	-	-	-	-	-	-	-	-	-	431	+	2	8.25443e-05	0
Cluster-917.18606	1154	-	-	-	-	-	-	-	-	-	-	-	-	-	-	-	-	-	-	-	-	-	-	-	-	-	-	-	-	-	101	+	2	0.00599377	0
Cluster-917.8930	3193	UniRef90_A0A067RJW5	123	3e-09	124	3.85218	33.0645	-1	0	Uncharacterized protein (Fragment)	Zootermopsis nevadensis	-	-	-	-	-	-	-	-	-	-	-	-	-	-	-	-	-	-	-	133	-	0	0.00104032	0
Cluster-917.5727	6298	UniRef90_A0A088A5V3	4416	0	1485	70.1175	99.1919	1	1	Uncharacterized protein	Apoidea	GO:0007018	microtubule-based movement	GO:0005524]---[GO:0003777	ATP binding]---[microtubule motor activity	-	-	cd01372]---[smart00129]---[pfam00225]---[cd00106]---[cd01370]---[cd01371]---[cd01366]---[COG5059]---[cd01364]---[cd01365]---[cd01369]---[cd01374]---[cd01373]---[cd01367]---[cd01375]---[cd01376]---[PLN03188]---[cd01368]---[cd00200]---[cd00200]---[cd00200]---[COG2319]---[COG2319]---[COG2319]---[COG2319]---[COG2319	368-1435]---[371-1453]---[389-1432]---[371-1426]---[371-1432]---[371-1432]---[374-1438]---[482-1693]---[365-1459]---[371-1453]---[365-1432]---[371-1432]---[374-1459]---[374-1420]---[482-1426]---[374-1426]---[365-1456]---[374-1414]---[3833-4762]---[3830-4501]---[3827-4252]---[3830-4639]---[3785-4771]---[3851-4768]---[3884-4765]---[3848-4285	6.00e-162]---[9.00e-119]---[2.00e-114]---[1.00e-104]---[4.00e-86]---[1.00e-85]---[8.00e-84]---[1.00e-83]---[1.00e-81]---[1.00e-81]---[2.00e-80]---[3.00e-79]---[2.00e-75]---[1.00e-59]---[7.00e-58]---[8.00e-56]---[5.00e-55]---[2.00e-54]---[2.00e-41]---[3.00e-27]---[2.00e-17]---[1.00e-23]---[1.00e-22]---[2.00e-22]---[2.00e-20]---[8.00e-07	cd01372 KISc_KIF4 Kinesin motor domain KIF4-like subfamily. Kinesin motor domain KIF4-like subfamily. Members of this group seem to perform a variety of functions and have been implicated in neuronal organelle transport and chromosome segregation during mitosis. This catalytic (head) domain has ATPase activity and belongs to the larger group of P-loop NTPases. Kinesins are microtubule-dependent m…	GO:0007018	microtubule-based movement	GO:0003777]---[GO:0005524]---[GO:0008017	microtubule motor activity]---[ATP binding]---[microtubule binding	-	-	-	-	-	1517	+	1	0.00344378	0
Cluster-917.1742	3272	-	-	-	-	-	-	-	-	-	-	-	-	-	-	-	-	-	-	-	-	-	-	-	-	-	-	-	-	-	187	-	1	0.0026573	0
Cluster-917.35015	8671	UniRef90_UPI0006199832	3561	0	1253	41.0679	92.4182	1	1	PREDICTED pleckstrin homology domain-containing family G member 5-like isoform X1	Bombus	-	-	-	-	-	-	pfam00621]---[smart00325]---[cd00160]---[cd13244	5735-6298]---[5735-6298]---[5735-6295]---[6467-6796	9.00e-35]---[2.00e-29]---[4.00e-26]---[7.00e-26	pfam00621 RhoGEF RhoGEF domain. Guanine nucleotide exchange factor for Rho/Rac/Cdc42-like GTPases Also called Dbl-homologous (DH) domain. It appears that pfam00169 domains invariably occur C-terminal to RhoGEF/DH domains.]---[smart00325 RhoGEF Guanine nucleotide exchange factor for Rho/Rac/Cdc42-like GTPases. Guanine nucleotide exchange factor for Rho/Rac/Cdc42-like GTPases Also called Dbl-homolo…	GO:0035023	regulation of Rho protein signal transduction	GO:0005089	Rho guanyl-nucleotide exchange factor activity	-	-	-	-	-	1078	+	1	0.000617741	0
Cluster-917.8092	7327	UniRef90_V9I7K1	5316	0	1886	72.5536	94.4327	1	2	MAP kinase-activating death domain protein	Apidae	-	-	GO:0016301	kinase activity	-	-	smart00799]---[pfam02141]---[smart00800]---[pfam03456]---[smart00801]---[pfam03455	828-1508]---[828-1508]---[219-494]---[291-488]---[1908-2114]---[1908-2111	6.00e-47]---[8.00e-32]---[2.00e-21]---[2.00e-14]---[2.00e-10]---[5.00e-09	smart00799 DENN Domain found in a variety of signalling proteins always encircled by uDENN and dDENN. The DENN domain is found in a variety of signalling proteins involved in Rab-mediated processes or regulation of MAPKs signalling pathways. The DENN domain is always encircled on both sides by more divergent domains called uDENN (for upstream DENN) and dDENN (for downstream DENN). The function of…	-	-	-	-	-	-	-	-	-	1796	+	2	0.000585208	0
Cluster-917.26117	4471	UniRef90_UPI00021A864C	2970	0	1561	66.4281	63.4209	-1	1	PREDICTED mushroom body large-type Kenyon cell-specific protein 1	Bombus	-	-	-	-	-	-	pfam05225]---[pfam05225	2812-2949]---[1516-1653	9.00e-09]---[5.00e-08	pfam05225 HTH_psq helix-turn-helix Psq domain. This DNA-binding motif is found in four copies in the pipsqueak protein of Drosophila melanogaster. In pipsqueak this domain binds to GAGA sequence.	-	-	GO:0003677	DNA binding	-	-	-	-	-	1429	-	1	0.302519	0
Cluster-917.13804	5272	UniRef90_A0A0C9QS52	2382	0	793	45.1821	100	1	2	Cbp80_0 protein	Hymenoptera	GO:0045292]---[GO:0051028	nuclear mRNA cis splicing, via spliceosome]---[mRNA transport	GO:0000339	RNA cap binding	GO:0005846	nuclear cap binding complex	pfam09088]---[pfam09090]---[smart00543]---[pfam02854	1125-1625]---[1668-2480]---[294-932]---[294-932	1.00e-65]---[3.00e-64]---[2.00e-31]---[1.00e-22	pfam09088 MIF4G_like MIF4G like. Members of this family are involved in mediating U snRNA export from the nucleus. They adopt a highly helical structure wherein the polypeptide chain forms a right-handed solenoid. At the tertiary level the domain is composed of a superhelical arrangement of successive antiparallel pairs of helices.]---[pfam09090 MIF4G_like_2 MIF4G like. Members of this family are…	GO:0016070	RNA metabolic process	GO:0003723]---[GO:0005515	RNA binding]---[protein binding	-	-	-	-	-	795	+	2	0.00194147	0
Cluster-917.15031	575	UniRef90_UPI000623D083	477	5e-71	1397	82.9565	11.3815	1	0	PREDICTED protein similar-like isoform X1	Bombus	-	-	-	-	-	-	-	-	-	-	-	-	-	-	-	-	-	-	-	163	+	0	0.0607671	0
Cluster-917.17661	8670	UniRef90_A0A0N0BEH4	4860	0	1621	56.0554	100	1	1	Laminin subunit gamma-1	Apidae	GO:0070831]---[GO:0048731	basement membrane assembly]---[system development	-	-	GO:0005604	basement membrane	smart00136]---[pfam00055]---[pfam00052]---[cd15851]---[pfam09177]---[smart00281]---[COG0419]---[COG0419]---[COG0419]---[COG0419]---[PRK02224]---[TIGR02168]---[TIGR02168]---[TIGR02168]---[TIGR02168]---[TIGR02168]---[TIGR02168]---[TIGR02168]---[COG1196]---[COG1196]---[COG1196]---[COG1196]---[COG1196]---[COG1196]---[COG1196]---[COG1196]---[COG1196]---[smart00180]---[smart00180]---[smart00180]---[sma…	1748-2446]---[1763-2449]---[3287-3685]---[7688-7885]---[8069-8389]---[3272-3646]---[4823-6463]---[4730-6346]---[4718-6022]---[5546-6430]---[4841-6463]---[4727-6409]---[5477-6418]---[5477-6430]---[5315-6289]---[4919-6430]---[4829-6214]---[5732-6463]---[4820-5884]---[4772-5860]---[5477-6409]---[5477-6424]---[5741-6412]---[5201-6223]---[5507-6430]---[5474-6340]---[4727-5833]---[4424-4561]---[2801-29…	2.00e-83]---[4.00e-77]---[4.00e-28]---[1.00e-24]---[2.00e-23]---[8.00e-23]---[3.00e-18]---[4.00e-18]---[7.00e-09]---[2.00e-08]---[2.00e-17]---[4.00e-16]---[1.00e-12]---[2.00e-12]---[2.00e-12]---[6.00e-12]---[4.00e-09]---[2.00e-07]---[9.00e-15]---[1.00e-12]---[8.00e-12]---[3.00e-11]---[6.00e-11]---[2.00e-10]---[3.00e-10]---[4.00e-09]---[2.00e-08]---[5.00e-14]---[2.00e-13]---[2.00e-12]---[6.00e-12]…	smart00136 LamNT Laminin N-terminal domain (domain VI). N-terminal domain of laminins and laminin-related protein such as Unc-6/ netrins.]---[pfam00055 Laminin_N Laminin N-terminal (Domain VI). ]---[pfam00052 Laminin_B Laminin B (Domain IV). ]---[cd15851 SNARE_Syntaxin6 SNARE motif of syntaxin 6. Syntaxin 6 forms a complex with syntaxin 16 (Qa) Vti1a (Qb) and VAMP4 (R-SNARE) and is involved in th…	GO:0048193	Golgi vesicle transport	GO:0003774	motor activity	GO:0016020]---[GO:0016459]---[GO:0048786	membrane]---[myosin complex]---[presynaptic active zone	-	-	-	1675	+	1	0.00172152	0
Cluster-917.28929	3436	UniRef90_UPI000623C9F0	276	2e-37	271	8.0326	33.9483	1	0	PREDICTED uncharacterized protein LOC105680852	Bombus impatiens	-	-	-	-	-	-	-	-	-	-	-	-	-	-	-	-	-	-	-	130	+	0	0.207286	0
Cluster-917.24884	4263	-	-	-	-	-	-	-	-	-	-	-	-	-	-	-	-	-	-	-	-	-	-	-	-	-	-	-	-	-	109	+	1	4.31519e-05	0
Cluster-917.6273	5594	UniRef90_A0A088AIY8	624	0	407	11.1548	51.1057	-1	2	Uncharacterized protein	Apoidea	-	-	GO:0070403	NAD+ binding	-	-	cd01410]---[cd01410]---[cd01407]---[cd00296]---[COG0846]---[cd01413]---[PRK00481]---[PRK14138]---[cd01409]---[cd01411]---[pfam02146]---[cd01408]---[pfam01762]---[pfam01762]---[cd01412]---[PTZ00409]---[PTZ00408	922-1476]---[846-929]---[922-1479]---[922-1479]---[922-1503]---[922-1491]---[1168-1503]---[922-1503]---[1162-1503]---[922-1503]---[1177-1458]---[937-1479]---[4196-4423]---[4770-5012]---[1159-1479]---[922-1503]---[1168-1491	7.00e-57]---[5.00e-06]---[1.00e-38]---[8.00e-33]---[5.00e-24]---[2.00e-21]---[1.00e-19]---[5.00e-17]---[3.00e-16]---[9.00e-16]---[2.00e-15]---[3.00e-14]---[4.00e-14]---[1.00e-10]---[4.00e-14]---[3.00e-12]---[5.00e-09	cd01410 SIRT7 SIRT7 Eukaryotic and prokaryotic group (class4) which includes human sirtuin SIRT6 SIRT7 and several bacterial homologs and are members of the SIR2 family of proteins silent information regulator 2 (Sir2) enzymes which catalyze NAD -dependent protein/histone deacetylation. Sir2 proteins have been shown to regulate gene silencing DNA repair metabolic enzymes and life span.]---[cd0140…	GO:0006486	protein glycosylation	GO:0070403]---[GO:0008378	NAD+ binding]---[galactosyltransferase activity	GO:0016020	membrane	-	-	-	216	-	2	0.000157371	0
Cluster-2896.3	968	UniRef90_UPI0006195EEC	705	2e-150	5705	72.8306	4.11919	-1	2	PREDICTED muscle M-line assembly protein unc-89 isoform X1	Bombus	-	-	-	-	-	-	cd13325]---[cd13239]---[pfam00621]---[cd00160]---[smart00325]---[cd01227]---[cd01223	139-474]---[163-489]---[517-708]---[517-666]---[517-711]---[160-489]---[163-417	2.00e-63]---[1.00e-11]---[3.00e-10]---[3.00e-09]---[2.00e-08]---[4.00e-08]---[7.00e-06	cd13325 PH_unc89 unc89 pleckstrin homology (PH) domain. unc89 is a myofibrillar protein. unc89-B the largest isoform is composed of 53 immunoglobulin (Ig) domains 2 Fn3 domains a triplet of SH3 DH and PH domains at its N-terminus and 2 protein kinase domains (PK1 and PK2) at its C-terminus. unc-89 mutants display disorganization of muscle A-bands and usually lack M-lines. The COOH-terminal region…	GO:0035023	regulation of Rho protein signal transduction	GO:0005089	Rho guanyl-nucleotide exchange factor activity	-	-	-	-	-	280	-	2	0.205722	0
Cluster-917.452	5637	UniRef90_UPI0006197F53	5634	0	1878	99.9468	100	1	0	PREDICTED uncharacterized protein LOC100644941	Bombus terrestris	-	-	-	-	-	-	-	-	-	-	-	-	-	-	-	-	-	-	-	1878	+	0	0.00334891	0
Cluster-917.4008	3422	-	-	-	-	-	-	-	-	-	-	-	-	-	-	-	-	-	-	-	-	-	-	-	-	-	-	-	-	-	118	+	0	7.04341e-07	0
Cluster-917.31499	2374	UniRef90_UPI00021A728D	1101	0	367	46.3774	100	1	0	PREDICTED 39S ribosomal protein L3 mitochondrial	Bombus	-	-	-	-	-	-	TIGR03625]---[PRK00001]---[COG0087]---[pfam00297]---[CHL00143]---[PRK04231]---[TIGR03626	898-1518]---[892-1518]---[892-1569]---[913-1518]---[895-1518]---[1231-1479]---[1231-1470	5.00e-54]---[1.00e-51]---[6.00e-47]---[7.00e-43]---[9.00e-36]---[4.00e-14]---[2.00e-13	TIGR03625 L3_bact 50S ribosomal protein uL3 bacterial form. This model describes bacterial (and mitochondrial and chloroplast) class of ribosomal protein L3. A separate model describes the archaeal form where both belong to pfam00297. The name is phrased to meet the needs of bacterial genome annotation. Organellar forms typically will have transit peptides N-terminal to the region modeled here.]-…	GO:0006412	translation	GO:0003735	structural constituent of ribosome	GO:0005622]---[GO:0005840	intracellular]---[ribosome	-	-	-	371	+	0	0.0257664	0
Cluster-917.11159	2615	UniRef90_UPI0006198AB2	1794	0	677	68.6042	88.3309	1	2	PREDICTED microphthalmia-associated transcription factor isoform X1	Bombus	-	-	-	-	-	-	cd00083]---[pfam00010]---[smart00353	1722-1919]---[1731-1910]---[1746-1919	2.00e-12]---[4.00e-10]---[3.00e-09	cd00083 HLH Helix-loop-helix domain found in specific DNA- binding proteins that act as transcription factors 60-100 amino acids long. A DNA-binding basic region is followed by two alpha-helices separated by a variable loop region HLH forms homo- and heterodimers dimerization creates a parallel left-handed four helix bundle the basic region N-terminal to the first amphipathic helix mediates high-…	-	-	GO:0046983	protein dimerization activity	-	-	-	-	-	636	+	2	7.95005e-05	0
Cluster-917.15441	4769	UniRef90_UPI00061922FB	3624	0	1208	75.9908	100	1	0	PREDICTED uncharacterized protein LOC100650026 isoform X1	Bombus terrestris	-	-	-	-	-	-	smart00330]---[cd00139]---[cd00139]---[PLN03185]---[pfam01504]---[pfam01504]---[COG5253	817-1944]---[742-1491]---[1777-1947]---[652-1947]---[982-1524]---[1675-1944]---[895-1500	3.00e-131]---[2.00e-107]---[1.00e-20]---[1.00e-68]---[1.00e-63]---[3.00e-22]---[2.00e-29	smart00330 PIPKc Phosphatidylinositol phosphate kinases. ]---[cd00139 PIPKc Phosphatidylinositol phosphate kinases (PIPK) catalyze the phosphorylation of phosphatidylinositol phosphate on the fourth or fifth hydroxyl of the inositol ring to form phosphatidylinositol bisphosphate. CD alignment includes type II phosphatidylinositol phosphate kinases (PIPKII-beta) type I andII PIPK (-alpha -beta and…	GO:0046488	phosphatidylinositol metabolic process	GO:0016307	phosphatidylinositol phosphate kinase activity	-	-	-	-	-	1215	+	0	0.000102689	0
Cluster-1904.0	1195	-	-	-	-	-	-	-	-	-	-	-	-	-	-	-	-	-	-	-	-	-	-	-	-	-	-	-	-	-	137	+	1	0.198289	0
Cluster-917.19191	409	UniRef90_UPI00022CAD38	405	2e-68	615	99.022	21.9512	-1	2	PREDICTED glucose dehydrogenase FAD quinone -like isoform X1	Bombus	-	-	-	-	-	-	PRK02106]---[TIGR01810]---[COG2303	6-302]---[6-293]---[3-302	2.00e-20]---[3.00e-13]---[6.00e-13	PRK02106 PRK02106 choline dehydrogenase Validated.]---[TIGR01810 Oxygen-dependent_choline_dehydrogenase choline dehydrogenase. Choline dehydrogenase catalyzes the conversion of exogenously supplied choline into the intermediate glycine betaine aldehyde as part of a two-step oxidative reaction leading to the formation of osmoprotectant betaine. This enzymatic system can be found in both gram-posit…	-	-	-	-	-	-	-	-	-	135	-	2	0.865006	0
Cluster-917.19798	9552	UniRef90_A0A0L7RH99	3012	0	1005	31.5327	99.9005	1	2	Integrator complex subunit 8	Apidae	-	-	-	-	-	-	cd10497]---[cd10495]---[cd10985]---[cd00050]---[pfam03166]---[smart00524]---[cd10490]---[cd10488]---[cd10491]---[cd00049]---[cd10498]---[smart00523]---[pfam03165]---[cd10492]---[cd10496]---[cd10499]---[cd10489]---[cd10500]---[cd10493]---[cd10494	5444-6046]---[5462-6007]---[5438-6013]---[5462-5974]---[5456-5980]---[5459-5974]---[4706-5077]---[4715-5077]---[4709-5077]---[4715-5077]---[5453-6004]---[4754-5077]---[4769-5074]---[4721-5077]---[5462-5971]---[5450-5962]---[4775-5071]---[5450-5962]---[4748-5071]---[4787-5071	3.00e-134]---[5.00e-114]---[3.00e-103]---[2.00e-93]---[6.00e-89]---[1.00e-81]---[3.00e-78]---[1.00e-62]---[2.00e-59]---[5.00e-59]---[8.00e-50]---[3.00e-48]---[2.00e-47]---[5.00e-38]---[4.00e-30]---[4.00e-22]---[2.00e-17]---[4.00e-16]---[7.00e-16]---[2.00e-10	cd10497 MH2_SMAD_1_5_9 C-terminal Mad Homology 2 (MH2) domain in SMAD1 SMAD5 and SMAD9. The MH2 domain is located at the C-terminus of the SMAD (small mothers against decapentaplegic) family of proteins which are signal transducers and transcriptional modulators that mediate multiple signaling pathways. The MH2 domain is responsible for type I receptor interaction phosphorylation-triggered homo- …	GO:0006355	regulation of transcription, DNA-dependent	-	-	GO:0005622	intracellular	-	-	-	1010	+	2	0.00261995	0
Cluster-917.21454	3274	-	-	-	-	-	-	-	-	-	-	-	-	-	-	-	-	-	-	-	-	-	-	-	-	-	-	-	-	-	129	-	0	0.00095055	0
Cluster-917.21602	2243	UniRef90_UPI0006199CEA	1353	0	458	60.321	98.4716	1	0	PREDICTED uncharacterized protein LOC100648637	Bombus	-	-	-	-	-	-	cd14813]---[cd14693]---[cd14695]---[pfam07716]---[cd14686	1567-1722]---[1567-1734]---[1564-1731]---[1567-1713]---[1567-1719	2.00e-13]---[1.00e-06]---[3.00e-06]---[3.00e-06]---[5.00e-06	cd14813 bZIP_BmCbz-like Basic leucine zipper (bZIP) domain of Bombyx mori chorion b-ZIP transcription factor and similar bZIP domains. Bombyx mori chorion b-ZIP transcription factor is encoded by the Cbz gene. The bZIP structural motif contains a basic region and a leucine zipper composed of alpha helices with leucine residues 7 amino acids apart which stabilize dimerization with a parallel leuci…	GO:0006355	regulation of transcription, DNA-dependent	GO:0003700]---[GO:0043565	sequence-specific DNA binding transcription factor activity]---[sequence-specific DNA binding	-	-	-	-	-	470	+	0	0.0047394	0
Cluster-917.29050	656	UniRef90_UPI000619F867	654	5e-92	1262	99.6951	19.7306	1	0	PREDICTED titin-like partial	Bombus terrestris	-	-	-	-	-	-	-	-	-	-	-	-	-	-	-	-	-	-	-	218	+	0	0.0719196	0
Cluster-917.17670	9212	UniRef90_UPI000619D6EB	2391	0	797	25.9553	100	-1	1	PREDICTED integral membrane protein GPR155 isoform X1	Bombus	-	-	-	-	-	-	cd13984]---[cd13984]---[cd14035]---[cd14035]---[cd14034]---[cd14034]---[cd13983]---[cd13983]---[cd04443]---[cd14030]---[cd14033]---[COG0679]---[cd00180]---[cd14031]---[cd14032]---[pfam03547]---[TIGR00946]---[cd08215]---[smart00220]---[smart00220]---[cd06606]---[cd06606]---[pfam00069]---[pfam00069]---[cd08217]---[pfam07714]---[smart00219	3160-3603]---[995-1324]---[3160-3603]---[995-1288]---[3160-3729]---[977-1324]---[3163-3573]---[998-1252]---[6233-6481]---[3163-3573]---[3163-3573]---[7613-8536]---[3163-3573]---[3163-3573]---[3163-3573]---[7625-8551]---[7625-8572]---[3163-3579]---[3163-3573]---[1004-1255]---[3163-3573]---[998-1252]---[3163-3579]---[998-1255]---[3163-3573]---[3163-3465]---[3163-3531	2.00e-89]---[4.00e-42]---[9.00e-75]---[5.00e-26]---[1.00e-74]---[1.00e-36]---[1.00e-41]---[6.00e-11]---[2.00e-28]---[2.00e-25]---[3.00e-25]---[4.00e-25]---[7.00e-25]---[1.00e-24]---[1.00e-24]---[3.00e-18]---[4.00e-18]---[7.00e-17]---[8.00e-17]---[1.00e-08]---[6.00e-16]---[4.00e-08]---[4.00e-14]---[1.00e-07]---[5.00e-14]---[1.00e-13]---[2.00e-13	cd13984 PK_NRBP1_like Pseudokinase domain of Nuclear Receptor Binding Protein 1 and similar proteins. The pseudokinase domain shows similarity to protein kinases but lacks crucial residues for catalytic activity and/or ATP binding. This subfamily is composed of NRBP1 also called MLF1-adaptor molecule (MADM) and MADML. NRBP1 was originally named based on the presence of nuclear binding and localiz…	GO:0055085]---[GO:0006468	transmembrane transport]---[protein phosphorylation	GO:0004672]---[GO:0005524	protein kinase activity]---[ATP binding	GO:0016021	integral to membrane	-	-	-	802	-	1	0.00957595	0
Cluster-917.12933	3263	UniRef90_UPI00061A0A03	1842	0	1074	56.4511	57.1695	1	1	PREDICTED slit homolog 1 protein-like	Bombus terrestris	-	-	-	-	-	-	sd00033]---[sd00033]---[sd00033]---[sd00033]---[sd00033]---[sd00033]---[sd00033]---[sd00033]---[sd00033]---[sd00031]---[sd00031]---[sd00031]---[sd00031]---[sd00031]---[sd00031]---[sd00031]---[sd00031]---[sd00031]---[COG4886]---[COG4886]---[COG4886]---[COG4886]---[PLN00113]---[PLN00113]---[PLN00113]---[PLN00113]---[PLN00113]---[pfam13855]---[pfam13855]---[pfam13855]---[pfam13855]---[pfam13855]---[…	1235-2014]---[1304-2089]---[1022-1729]---[1448-2140]---[1022-1441]---[440-1315]---[332-709]---[332-673]---[332-604]---[1304-1633]---[1376-1708]---[1742-2068]---[1592-1918]---[1022-1489]---[1805-2089]---[332-610]---[332-580]---[470-673]---[1028-1924]---[1016-1978]---[1205-2068]---[1661-2074]---[995-1981]---[1022-1981]---[1319-1981]---[1004-1888]---[1235-1981]---[1370-1552]---[1445-1624]---[1304-14…	2.00e-67]---[7.00e-65]---[1.00e-59]---[1.00e-44]---[2.00e-17]---[6.00e-13]---[7.00e-12]---[2.00e-11]---[1.00e-09]---[3.00e-32]---[1.00e-28]---[1.00e-27]---[3.00e-24]---[5.00e-23]---[2.00e-21]---[3.00e-13]---[8.00e-11]---[3.00e-06]---[8.00e-21]---[5.00e-20]---[6.00e-16]---[6.00e-06]---[2.00e-14]---[3.00e-13]---[6.00e-12]---[7.00e-08]---[2.00e-06]---[2.00e-13]---[4.00e-12]---[1.00e-11]---[4.00e-10]…	sd00033 LRR_RI leucine-rich repeats ribonuclease inhibitor (RI)-like subfamily. A leucine-rich repeat (LRR) is a structural protein motif of 20-30 amino acids that is unusually rich in the hydrophobic amino acid leucine. The conserved eleven-residue sequence motif (LxxLxLxxN/CxL) within the LRRs corresponds to the beta-strand and adjacent loop regions whereas the remaining parts of the repeats ar…	-	-	GO:0005515	protein binding	-	-	-	-	-	684	+	1	0.00637086	0
Cluster-917.19936	2644	UniRef90_UPI0006197E26	2196	0	677	83.056	100	1	1	PREDICTED dmX-like protein 2	Bombus terrestris	-	-	-	-	-	-	-	-	-	-	-	-	-	-	-	-	-	-	-	502	+	1	0.0051416	0
Cluster-978.0	2556	UniRef90_UPI000623D787	147	2e-10	591	5.75117	8.29103	1	0	PREDICTED uncharacterized protein LOC105681578 partial	Bombus impatiens	-	-	-	-	-	-	-	-	-	-	-	-	-	-	-	-	-	-	-	199	+	0	0.137205	0
Cluster-917.26228	4308	-	-	-	-	-	-	-	-	-	-	-	-	-	-	-	-	-	-	-	-	-	-	-	-	-	-	-	-	-	147	+	0	0.00314276	0
Cluster-917.25749	4631	UniRef90_A0A0M9ACC9	2004	0	705	43.2736	94.7518	-1	1	Beta-glucuronidase	Apidae	GO:0005975	carbohydrate metabolic process	GO:0004566	beta-glucuronidase activity	GO:0005764	lysosome	PRK10150]---[COG3250]---[pfam02836]---[pfam02837]---[PRK10340]---[PRK09525]---[pfam00703	1253-3031]---[1277-3031]---[1244-2122]---[2465-3007]---[1262-2809]---[1700-3007]---[2147-2461	0.00e+00]---[2.00e-92]---[1.00e-68]---[5.00e-40]---[3.00e-38]---[8.00e-26]---[4.00e-07	PRK10150 PRK10150 beta-D-glucuronidase Provisional.]---[COG3250 LacZ Beta-galactosidase/beta-glucuronidase Carbohydrate transport and metabolism .]---[pfam02836 Glyco_hydro_2_C Glycosyl hydrolases family 2 TIM barrel domain. This family contains beta-galactosidase beta-mannosidase and beta-glucuronidase activities.]---[pfam02837 Glyco_hydro_2_N Glycosyl hydrolases family 2 sugar binding domain. T…	GO:0005975	carbohydrate metabolic process	GO:0004553	hydrolase activity, hydrolyzing O-glycosyl compounds	-	-	-	-	-	678	-	1	0.00265176	0
Cluster-2923.0	1108	-	-	-	-	-	-	-	-	-	-	-	-	-	-	-	-	-	-	-	-	-	-	-	-	-	-	-	-	-	105	-	2	0.00191542	0
Cluster-917.18575	2348	UniRef90_V9I7G3	603	5e-114	252	25.6814	79.7619	-1	2	Uncharacterized protein	Apidae	-	-	-	-	-	-	-	-	-	-	-	-	-	-	-	-	-	-	-	255	-	2	0.038137	0
Cluster-917.19255	3028	-	-	-	-	-	-	-	-	-	-	-	-	-	-	-	-	-	-	-	-	-	-	-	-	-	-	-	-	-	120	-	2	0.000544139	0
Cluster-917.5913	1571	UniRef90_UPI000614A450	132	4e-17	2516	8.40229	1.74881	-1	0	PREDICTED piezo-type mechanosensitive ion channel component 1 isoform X10	Megachile rotundata	-	-	-	-	-	-	-	-	-	-	-	-	-	-	-	-	-	-	-	127	-	0	6.53001e-05	0
Cluster-917.8099	1528	-	-	-	-	-	-	-	-	-	-	-	-	-	-	-	-	-	-	-	-	-	-	-	-	-	-	-	-	-	133	+	1	5.64086e-05	0
Cluster-917.7600	2670	-	-	-	-	-	-	-	-	-	-	-	-	-	-	-	-	-	-	-	-	-	-	-	-	-	-	-	-	-	133	-	2	0.000417119	0
Cluster-917.14715	2226	UniRef90_UPI000619E78D	660	8e-132	422	29.6496	52.1327	-1	2	PREDICTED gonadotropin-releasing hormone receptor isoform X1	Bombus	-	-	-	-	-	-	pfam00001]---[PHA02638]---[PHA03087	1478-1822]---[1484-1765]---[1466-1765	8.00e-22]---[1.00e-07]---[2.00e-07	pfam00001 7tm_1 7 transmembrane receptor (rhodopsin family). This family contains amongst other G-protein-coupled receptors (GCPRs) members of the opsin family which have been considered to be typical members of the rhodopsin superfamily. They share several motifs mainly the seven transmembrane helices GCPRs of the rhodopsin superfamily. All opsins bind a chromophore such as 11-cis-retinal. The f…	GO:0007186	G-protein coupled receptor signaling pathway	GO:0004930	G-protein coupled receptor activity	GO:0016021	integral to membrane	-	-	-	246	-	2	1.41552e-05	0
Cluster-917.10597	2420	-	-	-	-	-	-	-	-	-	-	-	-	-	-	-	-	-	-	-	-	-	-	-	-	-	-	-	-	-	213	-	1	0.0178668	0
Cluster-917.9115	2260	UniRef90_UPI0006194281	1257	0	953	55.6195	41.3431	-1	0	PREDICTED uncharacterized protein LOC100642279	Bombus	-	-	-	-	-	-	-	-	-	-	-	-	-	-	-	-	-	-	-	332	-	0	0.00485514	0
Cluster-917.29013	2110	UniRef90_UPI000619D3D0	261	2e-45	408	12.3697	21.3235	-1	2	PREDICTED urea transporter 1-like	Bombus	-	-	-	-	-	-	pfam03253]---[COG4413	1698-1832]---[1698-1841	1.00e-07]---[6.00e-06	pfam03253 UT Urea transporter. Members of this family transport urea across membranes. The family includes a bacterial homologue Actinobacillus pleuropneumoniae urea transport protein Utp.]---[COG4413 Utp Urea transporter Amino acid transport and metabolism .	GO:0071918	urea transmembrane transport	GO:0015204	urea transmembrane transporter activity	GO:0016021	integral to membrane	-	-	-	112	-	2	0.000688743	0
Cluster-917.6959	2057	-	-	-	-	-	-	-	-	-	-	-	-	-	-	-	-	-	-	-	-	-	-	-	-	-	-	-	-	-	164	+	0	0.00412589	0
Cluster-917.9735	1053	-	-	-	-	-	-	-	-	-	-	-	-	-	-	-	-	-	-	-	-	-	-	-	-	-	-	-	-	-	122	+	0	0.331894	0
Cluster-917.4754	1464	-	-	-	-	-	-	-	-	-	-	-	-	-	-	-	-	-	-	-	-	-	-	-	-	-	-	-	-	-	105	-	0	0.0162812	0
Cluster-917.29751	4071	UniRef90_UPI0003DF5427	1233	0	449	30.2874	91.5367	-1	1	PREDICTED protein NDRG3-like isoform X5	Apis dorsata	-	-	-	-	-	-	pfam03096]---[COG0596]---[pfam12697	2271-3134]---[2280-2993]---[2301-2996	1.00e-110]---[5.00e-09]---[1.00e-07	pfam03096 Ndr Ndr family. This family consists of proteins from different gene families Ndr1/RTP/Drg1 Ndr2 and Ndr3. Their similarity was previously noted. The precise molecular and cellular function of members of this family is still unknown. Yet they are known to be involved in cellular differentiation events. The Ndr1 group was the first to be discovered. Their expression is repressed by the p…	-	-	-	-	-	-	-	-	-	434	-	1	0.00177265	0
Cluster-917.21006	3977	-	-	-	-	-	-	-	-	-	-	-	-	-	-	-	-	-	-	-	-	-	-	-	-	-	-	-	-	-	134	+	1	0.000704115	0
Cluster-917.25475	1793	UniRef90_A0A0L7R2L6	123	2e-12	97	6.86001	42.268	1	2	Uncharacterized protein	Habropoda laboriosa	-	-	-	-	-	-	-	-	-	-	-	-	-	-	-	-	-	-	-	125	+	1	0.002226	0
Cluster-917.23117	280	UniRef90_UPI0006198BD9	93	8e-09	282	33.2143	10.9929	1	2	PREDICTED glycine-rich cell wall structural protein 1-like isoform X1	Bombus terrestris	-	-	-	-	-	-	-	-	-	-	-	-	-	-	-	-	-	-	-	93	+	1	0.895149	0
Cluster-917.19482	4807	UniRef90_UPI0006194BFA	4647	0	1555	96.6715	99.6141	1	0	PREDICTED fibrillin-2-like	Bombus terrestris	-	-	-	-	-	-	PTZ00214]---[PTZ00214]---[PTZ00214]---[pfam03302]---[pfam03302]---[pfam03302]---[pfam03302]---[pfam06247]---[pfam06247]---[pfam06247]---[pfam06247]---[pfam06247]---[pfam06247]---[pfam06247]---[pfam06247]---[pfam06247]---[pfam00757]---[pfam00757]---[pfam00757]---[pfam00757]---[pfam00757]---[pfam01500]---[pfam01500]---[pfam01500]---[pfam01500]---[pfam01826]---[pfam01826]---[pfam01826]---[cd13416]--…	457-1785]---[277-1506]---[2476-4131]---[2989-4005]---[2536-3411]---[889-1956]---[322-834]---[2497-2868]---[997-1365]---[799-1161]---[1129-1437]---[3289-3723]---[3055-3408]---[3568-4038]---[3814-4206]---[406-810]---[535-1134]---[2938-3465]---[3226-3675]---[379-1002]---[805-1332]---[388-927]---[3259-3690]---[694-1212]---[2920-3375]---[1066-1296]---[967-1185]---[769-987]---[727-1110]---[2956-3360	2.00e-17]---[7.00e-14]---[6.00e-09]---[2.00e-12]---[2.00e-11]---[4.00e-10]---[1.00e-06]---[4.00e-11]---[9.00e-11]---[3.00e-10]---[2.00e-09]---[8.00e-09]---[8.00e-08]---[1.00e-07]---[1.00e-06]---[4.00e-06]---[3.00e-10]---[4.00e-09]---[6.00e-09]---[8.00e-09]---[2.00e-08]---[6.00e-09]---[2.00e-06]---[4.00e-06]---[5.00e-06]---[2.00e-07]---[1.00e-06]---[4.00e-06]---[2.00e-06]---[4.00e-06	PTZ00214 PTZ00214 high cysteine membrane protein Group 4 Provisional.]---[pfam03302 VSP Giardia variant-specific surface protein. ]---[pfam06247 Plasmod_Pvs28 Plasmodium ookinete surface protein Pvs28. This family consists of several ookinete surface protein (Pvs28) from several species of Plasmodium. Pvs25 and Pvs28 are expressed on the surface of ookinetes. These proteins are potential candidat…	GO:0006468]---[GO:0007169	protein phosphorylation]---[transmembrane receptor protein tyrosine kinase signaling pathway	GO:0004714]---[GO:0005524	transmembrane receptor protein tyrosine kinase activity]---[ATP binding	GO:0009986]---[GO:0016020]---[GO:0045095	cell surface]---[membrane]---[keratin filament	-	-	-	1563	+	0	0.00271259	0
Cluster-917.1811	5895	UniRef90_UPI00061936FD	5868	0	1956	99.542	100	1	0	PREDICTED cadherin-89D	Bombus	-	-	-	-	-	-	cd11304]---[cd11304]---[cd11304]---[cd11304]---[cd11304]---[cd11304]---[cd11304]---[cd11304]---[cd11304]---[cd11304]---[cd11304]---[cd11304]---[cd11304]---[smart00112]---[smart00112]---[smart00112]---[smart00112]---[smart00112]---[smart00112]---[smart00112]---[smart00112]---[smart00112]---[pfam00028]---[pfam00028]---[pfam00028]---[pfam00028]---[pfam00028]---[pfam00028]---[pfam00028]---[pfam00028]…	2482-2784]---[3655-3948]---[2947-3255]---[493-795]---[1180-1497]---[3280-3555]---[4423-4674]---[823-1155]---[1552-1824]---[2200-2457]---[1861-2142]---[4078-4236]---[166-471]---[2548-2790]---[3334-3600]---[553-798]---[2992-3261]---[4447-4674]---[1237-1503]---[3715-3948]---[904-1161]---[2272-2463]---[3658-3948]---[3280-3555]---[496-786]---[2482-2769]---[2947-3237]---[4396-4671]---[1180-1398]---[155…	8.00e-25]---[4.00e-23]---[1.00e-21]---[8.00e-21]---[3.00e-20]---[3.00e-20]---[4.00e-17]---[1.00e-15]---[2.00e-10]---[5.00e-08]---[1.00e-06]---[2.00e-06]---[3.00e-06]---[1.00e-20]---[2.00e-15]---[1.00e-14]---[2.00e-14]---[2.00e-13]---[2.00e-13]---[3.00e-13]---[2.00e-12]---[3.00e-09]---[5.00e-17]---[8.00e-17]---[2.00e-15]---[6.00e-15]---[2.00e-10]---[4.00e-10]---[8.00e-10]---[1.00e-08]---[2.00e-08]…	cd11304 Cadherin_repeat Cadherin tandem repeat domain. Cadherins are glycoproteins involved in Ca2 -mediated cell-cell adhesion. The cadherin repeat domains occur as tandem repeats in the extracellular regions which are thought to mediate cell-cell contact when bound to calcium. They play numerous roles in cell fate signalling proliferation differentiation and migration members include E- N- P- T…	GO:0007156	homophilic cell adhesion	GO:0005509	calcium ion binding	GO:0016020	membrane	-	-	-	1956	+	0	0.00652905	0
Cluster-917.7688	711	UniRef90_UPI00021A7F09	255	2e-50	608	35.865	13.9803	1	2	PREDICTED protein 5NUC-like	Bombus	-	-	-	-	-	-	cd07409	591-710	2e-12	cd07409 MPP_CD73_N CD73 ecto-5'-nucleotidase and related proteins N-terminal metallophosphatase domain. CD73 is a mammalian ecto-5'-nucleotidase expressed in endothelial cells and lymphocytes that catalyzes the conversion of 5'-AMP to adenosine in the final step of a pathway that generates adenosine from ATP. This pathway also includes a CD39 nucleoside triphosphate dephosphorylase that mediates …	-	-	-	-	-	-	-	-	-	105	-	1	0.0111539	0
Cluster-917.6547	2233	-	-	-	-	-	-	-	-	-	-	-	-	-	-	-	-	-	-	-	-	-	-	-	-	-	-	-	-	-	114	+	1	0.0692274	0
Cluster-1286.0	1670	UniRef90_UPI00022C8C46	1233	0	970	73.8323	42.3711	-1	1	PREDICTED nuclear hormone receptor FTZ-F1 beta partial	Bombus	-	-	-	-	-	-	cd06930]---[cd06157]---[cd06944]---[cd06943]---[smart00430]---[cd07069]---[cd07068]---[cd06929]---[cd06953]---[cd07070]---[cd06946]---[pfam00104]---[cd06950]---[cd07167]---[cd06948]---[cd06931]---[cd06952]---[cd06937]---[cd06945]---[cd06949	530-1018]---[530-1015]---[449-1027]---[539-1018]---[530-997]---[449-1009]---[449-1042]---[506-1018]---[497-1024]---[446-1033]---[449-1042]---[512-1063]---[494-1015]---[1514-1669]---[539-1018]---[452-1018]---[539-1039]---[449-1024]---[497-976]---[449-1057	1.00e-52]---[2.00e-35]---[2.00e-34]---[8.00e-34]---[2.00e-30]---[8.00e-29]---[4.00e-27]---[9.00e-27]---[9.00e-27]---[2.00e-26]---[1.00e-25]---[6.00e-24]---[6.00e-24]---[2.00e-22]---[7.00e-22]---[5.00e-21]---[2.00e-19]---[3.00e-18]---[1.00e-16]---[2.00e-16	cd06930 NR_LBD_F2 Ligand-binding domain of nuclear receptor family 2. Ligand-binding domain (LBD) of nuclear receptor (NR) family 2 This is one of the major subfamily of nuclear receptors including some well known nuclear receptors such as glucocorticoid receptor (GR) mineralocorticoid receptor (MR) estrogen receptor (ER) progesterone receptor (PR) and androgen receptor (AR) other related recepto…	GO:0006355]---[GO:0043401	regulation of transcription, DNA-dependent]---[steroid hormone mediated signaling pathway	-	-	-	-	-	-	-	411	-	1	0.00383388	0
Cluster-917.24439	5763	UniRef90_UPI000619211E	4593	0	1675	79.6981	91.5821	1	1	PREDICTED tensin-1	Apoidea	-	-	-	-	-	-	cd01213]---[cd09927]---[pfam08416]---[pfam10409]---[smart00462]---[cd00173]---[smart00252]---[cd00934]---[pfam00017	4742-5158]---[4340-4645]---[4748-5161]---[1241-1606]---[4739-5155]---[4352-4630]---[4352-4630]---[4751-5155]---[4352-4630	9.00e-70]---[3.00e-41]---[2.00e-34]---[5.00e-21]---[4.00e-16]---[2.00e-12]---[6.00e-12]---[4.00e-10]---[5.00e-08	cd01213 PTB_tensin Tensin Phosphotyrosine-binding (PTB) domain. Tensin is a a focal adhesion protein which contains a C-terminal SH2 domain followed by a PTB domain. PTB domains have a common PH-like fold and are found in various eukaryotic signaling molecules. This domain was initially shown to binds peptides with a NPXY motif with differing requirements for phosphorylation of the tyrosine altho…	-	-	GO:0005515	protein binding	-	-	-	-	-	1584	+	1	0.00176768	0
Cluster-917.17896	4045	UniRef90_UPI0003DEAFE4	3519	0	1173	86.9963	100	1	0	PREDICTED probable phosphorylase b kinase regulatory subunit alpha-like isoform X4	Aculeata	-	-	-	-	-	-	pfam00723]---[pfam00723	427-1722]---[2617-3081	4.00e-75]---[2.00e-16	pfam00723 Glyco_hydro_15 Glycosyl hydrolases family 15. In higher organisms this family is represented by phosphorylase kinase subunits.	-	-	-	-	-	-	-	-	-	1196	+	0	0.00246063	0
Cluster-917.9348	4318	-	-	-	-	-	-	-	-	-	-	-	-	-	-	-	-	-	-	-	-	-	-	-	-	-	-	-	-	-	115	+	2	0.00183911	0
Cluster-917.20792	2328	-	-	-	-	-	-	-	-	-	-	-	-	-	-	-	-	-	-	-	-	-	-	-	-	-	-	-	-	-	136	+	2	0.000351658	0
Cluster-917.21838	5731	UniRef90_UPI000619E870	4641	0	1606	80.9806	96.3263	1	1	PREDICTED treacle protein-like isoform X1	Bombus terrestris	-	-	-	-	-	-	-	-	-	-	-	-	-	-	-	-	-	-	-	1574	+	1	0.0286057	0
Cluster-917.19501	10476	UniRef90_A0A088A1H4	7149	0	2870	68.2417	83.2056	1	0	Uncharacterized protein	Apoidea	-	-	GO:0005509]---[GO:0005201	calcium ion binding]---[extracellular matrix structural constituent	GO:0005578	proteinaceous extracellular matrix	pfam12947]---[pfam12947]---[pfam12947]---[pfam12947]---[pfam12947]---[pfam06247]---[pfam06247]---[pfam06247]---[pfam06247]---[pfam06247]---[pfam06247]---[pfam06247]---[pfam06247]---[pfam06247]---[pfam06247]---[pfam06247]---[pfam06247]---[pfam06247]---[pfam00683]---[pfam00683]---[pfam00683]---[pfam00683]---[pfam00683]---[pfam00683]---[pfam00683]---[pfam00683]---[pfam00683]---[pfam14670]---[pfam146…	4459-4566]---[4336-4443]---[3958-4065]---[7901-8002]---[6883-6969]---[1849-2406]---[3850-4434]---[1621-2172]---[3475-3927]---[4594-5295]---[5674-6123]---[4213-4821]---[8153-8461]---[6058-6474]---[6901-7353]---[3598-4185]---[6778-7206]---[7658-8119]---[6586-6708]---[3280-3408]---[5470-5583]---[2959-3051]---[2362-2502]---[5005-5127]---[988-1104]---[1432-1563]---[7511-7606]---[3958-4065]---[3124-323…	1.00e-16]---[3.00e-11]---[4.00e-08]---[6.00e-06]---[9.00e-06]---[2.00e-15]---[2.00e-13]---[8.00e-13]---[1.00e-12]---[1.00e-10]---[1.00e-09]---[4.00e-09]---[8.00e-09]---[4.00e-08]---[4.00e-08]---[6.00e-08]---[8.00e-08]---[4.00e-06]---[2.00e-13]---[7.00e-13]---[5.00e-11]---[1.00e-10]---[4.00e-10]---[4.00e-10]---[2.00e-09]---[5.00e-08]---[2.00e-07]---[4.00e-13]---[7.00e-08]---[1.00e-06]---[1.00e-06]…	pfam12947 EGF_3 EGF domain. This family includes a variety of EGF-like domain homologues. This family includes the C-terminal domain of the malaria parasite MSP1 protein.]---[pfam06247 Plasmod_Pvs28 Plasmodium ookinete surface protein Pvs28. This family consists of several ookinete surface protein (Pvs28) from several species of Plasmodium. Pvs25 and Pvs28 are expressed on the surface of ookinete…	GO:0006468]---[GO:0007169	protein phosphorylation]---[transmembrane receptor protein tyrosine kinase signaling pathway	GO:0005509]---[GO:0004714]---[GO:0005524	calcium ion binding]---[transmembrane receptor protein tyrosine kinase activity]---[ATP binding	GO:0009986]---[GO:0016020	cell surface]---[membrane	-	-	-	2335	+	0	0.00483522	0
Cluster-917.15045	5458	UniRef90_UPI0006190CA7	4314	0	1549	79.0399	92.8341	1	1	PREDICTED uncharacterized protein LOC100646318 isoform X1	Bombus	-	-	-	-	-	-	cd00204]---[cd00063	2288-2455]---[2738-3028	2.00e-06]---[4.00e-06	cd00204 ANK ankyrin repeats ankyrin repeats mediate protein-protein interactions in very diverse families of proteins. The number of ANK repeats in a protein can range from 2 to over 20 (ankyrins for example). ANK repeats may occur in combinations with other types of domains. The structural repeat unit contains two antiparallel helices and a beta-hairpin repeats are stacked in a superhelical arra…	-	-	-	-	-	-	-	-	-	1456	+	1	0.000726671	0
Cluster-917.22642	1202	UniRef90_UPI0006198BD9	192	1e-30	282	15.9734	22.695	1	1	PREDICTED glycine-rich cell wall structural protein 1-like isoform X1	Bombus terrestris	-	-	-	-	-	-	-	-	-	-	-	-	-	-	-	-	-	-	-	288	+	1	0.25641	0
Cluster-917.11192	2933	-	-	-	-	-	-	-	-	-	-	-	-	-	-	-	-	-	-	-	-	-	-	-	-	-	-	-	-	-	103	+	2	0.00841743	0
Cluster-917.9880	4552	UniRef90_UPI0003DEABE7	2031	0	1411	44.6178	48.2636	1	2	PREDICTED ankyrin repeat and SAM domain-containing protein 1A-like isoform X2	Apoidea	-	-	-	-	-	-	cd01274]---[cd09500]---[smart00462]---[cd01273]---[pfam00640]---[cd00934]---[cd09499]---[cd13161]---[cd13159]---[cd01209]---[pfam00536]---[cd01270]---[smart00454]---[smart00454]---[cd09527	2346-2783]---[1830-2021]---[2385-2771]---[2358-2768]---[2394-2771]---[2388-2744]---[1635-1817]---[2391-2759]---[2388-2747]---[2349-2771]---[1827-2018]---[2580-2792]---[1845-2018]---[1635-1814]---[1839-2012	4.00e-78]---[3.00e-25]---[5.00e-23]---[5.00e-21]---[2.00e-19]---[3.00e-19]---[4.00e-18]---[4.00e-15]---[7.00e-12]---[3.00e-10]---[5.00e-08]---[1.00e-07]---[3.00e-07]---[4.00e-06]---[4.00e-06	cd01274 PTB_Anks Ankyrin repeat and sterile alpha motif (SAM) domain-containing (Anks) protein family Phosphotyrosine-binding (PTB) domain. Both AIDA-1b (AbetaPP intracellular domain-associated protein 1b) and Odin (also known as ankyrin repeat and sterile alpha motif domain-containing 1A ANKS1A) belong to the Anks protein family. Both of these family members interacts with the EphA8 receptor. An…	-	-	GO:0005515	protein binding	-	-	-	-	-	693	+	2	0.00113094	0
Cluster-917.4189	8108	UniRef90_UPI000623C4CD	2475	0	828	30.5254	100	1	1	PREDICTED aftiphilin isoform X1	Bombus	-	-	-	-	-	-	sd00017]---[sd00017]---[sd00017]---[sd00017]---[sd00017]---[sd00017]---[sd00017]---[sd00017]---[sd00017]---[sd00019]---[sd00019]---[sd00019]---[sd00019]---[sd00019]---[sd00019]---[sd00019]---[sd00019]---[pfam15045	1887-2117]---[1803-2036]---[770-991]---[1572-1859]---[851-1003]---[1494-1781]---[683-916]---[1089-1352]---[1206-1451]---[1974-2117]---[854-991]---[1890-2036]---[1719-1859]---[1803-1952]---[1575-1781]---[770-916]---[1206-1352]---[4121-4333	2.00e-27]---[3.00e-24]---[1.00e-21]---[2.00e-17]---[1.00e-14]---[5.00e-11]---[1.00e-09]---[4.00e-09]---[6.00e-09]---[8.00e-17]---[1.00e-14]---[7.00e-12]---[9.00e-11]---[2.00e-10]---[1.00e-07]---[7.00e-07]---[4.00e-06]---[2.00e-16	sd00017 ZF_C2H2 Zinc finger C2H2 type. The C2H2 zinc finger is a classical zinc finger domain. C2H2-type zinc fingers are ubiquitous more than 1 of all mammalian proteins are predicted to contain at least one zinc finger. They often function as DNA or protein binding structural motifs such as in eukaryotic transcription factors and therefore they play important roles in cellular processes such as…	-	-	-	-	-	-	-	-	-	826	+	1	0.00360296	0
Cluster-917.28378	2562	UniRef90_UPI0006195482	1875	0	2952	73.185	21.1721	-1	2	PREDICTED probable JmjC domain-containing histone demethylation protein 2C isoform X1	Bombus terrestris	-	-	-	-	-	-	-	-	-	-	-	-	-	-	-	-	-	-	-	668	-	2	0.372781	0
Cluster-917.34769	3936	UniRef90_UPI000623E85D	1716	0	1130	43.5976	50.531	1	1	PREDICTED uncharacterized protein LOC100747687	Bombus impatiens	-	-	-	-	-	-	pfam00135]---[cd00312]---[COG2272]---[cd05327]---[cd09807]---[COG0657]---[cd09809	332-1930]---[353-1888]---[350-1936]---[2276-2662]---[2327-2659]---[605-904]---[2312-2650	2.00e-144]---[3.00e-115]---[9.00e-57]---[7.00e-15]---[7.00e-13]---[8.00e-09]---[1.00e-06	pfam00135 COesterase Carboxylesterase family. ]---[cd00312 Esterase_lipase Esterases and lipases (includes fungal lipases cholinesterases etc.) These enzymes act on carboxylic esters (EC 3.1.1.-). The catalytic apparatus involves three residues (catalytic triad) a serine a glutamate or aspartate and a histidine.These catalytic residues are responsible for the nucleophilic attack on the carbonyl c…	-	-	-	-	-	-	-	-	-	572	+	1	0.000275725	0
Cluster-917.26645	3442	UniRef90_A0A088A1H6	1149	4e-152	473	33.3818	82.6638	1	1	Uncharacterized protein	Hymenoptera	-	-	-	-	-	-	cd01388]---[pfam00505]---[smart00398]---[cd00084]---[cd01389]---[cd01390]---[COG5648	1175-1390]---[1178-1384]---[1175-1384]---[1178-1375]---[1175-1405]---[1181-1369]---[1181-1405	9.00e-34]---[6.00e-25]---[8.00e-23]---[4.00e-20]---[7.00e-19]---[4.00e-14]---[4.00e-11	cd01388 SOX-TCF_HMG-box SOX-TCF_HMG-box class I member of the HMG-box superfamily of DNA-binding proteins. These proteins contain a single HMG box and bind the minor groove of DNA in a highly sequence-specific manner. Members include SRY and its homologs in insects and vertebrates and transcription factor-like proteins TCF-1 -3 -4 and LEF-1. They appear to bind the minor groove of the A/T C A A A…	-	-	-	-	-	-	-	-	-	419	+	1	0.000517827	0
Cluster-917.33225	2410	UniRef90_UPI00021A682E	1422	0	626	59.0041	75.7188	1	1	PREDICTED division abnormally delayed protein	Bombus	-	-	-	-	-	-	pfam01153	746-2110	4e-83	pfam01153 Glypican Glypican.	-	-	GO:0043395	heparan sulfate proteoglycan binding	GO:0005578]---[GO:0016020	proteinaceous extracellular matrix]---[membrane	-	-	-	560	+	1	0.000897266	0
Cluster-917.28827	2474	-	-	-	-	-	-	-	-	-	-	-	-	-	-	-	-	-	-	-	-	-	-	-	-	-	-	-	-	-	109	+	0	0.0113827	0
Cluster-917.28520	1045	UniRef90_UPI000614F030	381	7e-74	1089	36.4593	11.6621	1	0	PREDICTED serine/threonine-protein kinase MARK2-like isoform X8	Megachile rotundata	-	-	-	-	-	-	-	-	-	-	-	-	-	-	-	-	-	-	-	154	+	0	0.0558356	0
Cluster-2083.0	1752	UniRef90_A0A088AQN9	1476	0	1743	84.2466	27.9403	1	1	Uncharacterized protein	Apoidea	GO:0031175	neuron projection development	-	-	-	-	-	-	-	-	-	-	-	-	-	-	-	-	-	500	+	1	0.022639	0
Cluster-917.29741	2136	-	-	-	-	-	-	-	-	-	-	-	-	-	-	-	-	-	-	-	-	-	-	-	-	-	-	-	-	-	121	-	2	0.000951014	0
Cluster-917.25044	9372	UniRef90_UPI000619C118	6276	0	2221	66.9654	97.4336	1	0	PREDICTED LOW QUALITY PROTEIN afadin	Bombus terrestris	-	-	-	-	-	-	cd15471]---[cd01782]---[cd14945]---[cd01781]---[pfam01843]---[cd15473]---[cd15470]---[smart00314]---[smart00314]---[cd01768]---[cd01768]---[cd15472]---[cd15474]---[pfam00788]---[pfam00788]---[cd15477]---[cd15478]---[COG5022]---[smart00228]---[cd00992	2536-3435]---[1129-1464]---[2539-3432]---[1780-2070]---[3028-3342]---[2536-3369]---[2539-3375]---[1186-1461]---[1783-2073]---[1195-1461]---[1786-2070]---[2539-3360]---[2959-3414]---[1195-1470]---[1786-2073]---[2542-3375]---[2587-3375]---[2896-3378]---[3706-3972]---[3709-3963	4.00e-156]---[8.00e-67]---[5.00e-53]---[1.00e-37]---[3.00e-30]---[4.00e-27]---[6.00e-23]---[5.00e-19]---[3.00e-15]---[2.00e-18]---[1.00e-15]---[5.00e-18]---[5.00e-15]---[1.00e-14]---[2.00e-14]---[7.00e-11]---[7.00e-10]---[1.00e-09]---[7.00e-08]---[2.00e-06	cd15471 Myo5p-like_CBD_afadin cargo binding domain of myosin 5-like of afadin. Afadin is an actin filament (F-actin) and Rap1 small G protein-binding protein found in cadherin-based adherens junctions in epithelial cells endothelial cells and fibroblasts. It interacts with cell adhesion molecules and signaling molecules and plays a role in the formation of cell junctions cell polarization migrati…	GO:0007165	signal transduction	-	-	-	-	-	-	-	2164	+	0	0.000324466	0
Cluster-917.34532	7405	UniRef90_A0A088AJY2	3330	0	1275	44.9696	87.0588	-1	1	Uncharacterized protein	Aculeata	-	-	-	-	GO:0016021	integral to membrane	-	-	-	-	-	-	-	-	-	-	-	-	-	1154	-	1	0.00780634	0
Cluster-917.31872	1803	UniRef90_A0A0M8ZX59	186	5e-14	651	10.3161	9.67742	-1	2	Protein-serine/threonine kinase	Melipona quadrifasciata	GO:0007165	signal transduction	GO:0005524]---[GO:0004703	ATP binding]---[G-protein coupled receptor kinase activity	-	-	-	-	-	-	-	-	-	-	-	-	-	-	-	178	-	2	0.0346188	0
Cluster-917.20207	23800	UniRef90_UPI0006151F98	4353	0	1544	18.2899	95.2073	-1	2	PREDICTED nuclear factor related to kappa-B-binding protein isoform X1	Megachile rotundata	-	-	-	-	-	-	pfam03770]---[pfam14465]---[pfam02338]---[pfam07679]---[cd00063]---[cd00063]---[pfam00041]---[pfam00041]---[cd05728]---[smart00410]---[smart00409]---[cd04968]---[smart00408]---[smart00408]---[pfam01290]---[cd04978]---[cd05731]---[pfam13927]---[cd00096]---[cd05851]---[smart00060]---[smart00152	11470-12105]---[15375-15695]---[21102-21353]---[1212-1442]---[1696-1950]---[2029-2280]---[1696-1947]---[2029-2259]---[1221-1442]---[1230-1469]---[1230-1469]---[957-1154]---[993-1154]---[1251-1439]---[22875-23012]---[1251-1439]---[1002-1154]---[1209-1430]---[1269-1448]---[987-1151]---[1714-1929]---[22644-22754	6.00e-55]---[3.00e-22]---[5.00e-13]---[7.00e-13]---[3.00e-11]---[2.00e-06]---[2.00e-09]---[8.00e-06]---[6.00e-09]---[8.00e-09]---[8.00e-09]---[1.00e-08]---[3.00e-08]---[2.00e-07]---[4.00e-08]---[8.00e-08]---[2.00e-07]---[3.00e-07]---[4.00e-07]---[5.00e-07]---[3.00e-06]---[6.00e-06	pfam03770 IPK Inositol polyphosphate kinase. ArgRIII has has been demonstrated to be an inositol polyphosphate kinase.]---[pfam14465 NFRKB_winged NFRKB Winged Helix-like. This domain covers regions 370-495 of human nuclear factor related to kappaB binding (NFRKB) protein.]---[pfam02338 OTU OTU-like cysteine protease. This family is comprised of a group of predicted cysteine proteases homologous t…	GO:0007015	actin filament organization	GO:0008440]---[GO:0005515]---[GO:0003785	inositol-1,4,5-trisphosphate 3-kinase activity]---[protein binding]---[actin monomer binding	-	-	-	-	-	1585	-	2	0.000656763	0
Cluster-917.22117	5755	UniRef90_UPI000619F813	579	4e-121	284	10.0608	67.9577	-1	2	PREDICTED LOW QUALITY PROTEIN regulator of microtubule dynamics protein 1-like	Bombus terrestris	-	-	-	-	-	-	cd07782]---[TIGR01315]---[COG1069]---[cd07768]---[cd00366]---[cd07804]---[cd07783]---[cd07808]---[COG1070]---[cd07781]---[PRK04123]---[cd07770]---[cd07805]---[pfam00370]---[TIGR01312]---[cd07803]---[cd07779]---[cd07802]---[pfam01900]---[COG0554	2182-2739]---[2185-2736]---[2185-2745]---[2203-2736]---[2230-2736]---[2230-2736]---[2182-2739]---[2227-2736]---[2230-2745]---[2194-2736]---[2194-2742]---[2227-2736]---[2230-2736]---[2227-2736]---[2230-2730]---[2167-2736]---[2227-2736]---[2230-2736]---[3695-3997]---[2194-2742	3.00e-99]---[3.00e-67]---[1.00e-65]---[1.00e-37]---[8.00e-30]---[2.00e-28]---[8.00e-28]---[1.00e-25]---[1.00e-24]---[9.00e-24]---[4.00e-22]---[7.00e-22]---[5.00e-21]---[1.00e-20]---[4.00e-18]---[1.00e-17]---[5.00e-17]---[4.00e-16]---[2.00e-15]---[2.00e-14	cd07782 FGGY_YpCarbK_like Yersinia Pseudotuberculosis carbohydrate kinase-like subgroup belongs to the FGGY family of carbohydrate kinases. This subgroup is composed of the uncharacterized Yersinia Pseudotuberculosis carbohydrate kinase that has been named glyerol/xylulose kinase and similar uncharacterized proteins from bacteria and eukaryota. Carbohydrate kinases catalyze the ATP-dependent phos…	GO:0005975]---[GO:0008033	carbohydrate metabolic process]---[tRNA processing	GO:0016773]---[GO:0004540	phosphotransferase activity, alcohol group as acceptor]---[ribonuclease activity	-	-	-	-	-	210	-	1	0.00637666	0
Cluster-917.3414	3014	-	-	-	-	-	-	-	-	-	-	-	-	-	-	-	-	-	-	-	-	-	-	-	-	-	-	-	-	-	147	+	2	0.0096657	0
Cluster-917.15228	5509	-	-	-	-	-	-	-	-	-	-	-	-	-	-	-	-	-	-	-	-	-	-	-	-	-	-	-	-	-	121	+	2	0.0390599	0
Cluster-917.6478	842	-	-	-	-	-	-	-	-	-	-	-	-	-	-	-	-	-	-	-	-	-	-	-	-	-	-	-	-	-	102	+	1	0.0125095	0
Cluster-917.24385	5129	UniRef90_UPI00061A0827	3510	0	1184	68.4344	98.8176	1	0	PREDICTED SEC14 domain and spectrin repeat-containing protein 1-B	Bombus terrestris	-	-	-	-	-	-	cd00176]---[pfam13716]---[smart00150]---[PRK02224	3844-4518]---[421-828]---[3844-4152]---[3847-4515	4.00e-16]---[1.00e-15]---[9.00e-09]---[2.00e-06	cd00176 SPEC Spectrin repeats found in several proteins involved in cytoskeletal structure family members include spectrin alpha-actinin and dystrophin the spectrin repeat forms a three helix bundle with the second helix interrupted by proline in some sequences the repeats are independent folding units tandem repeats are found in differing numbers and arrange in an antiparallel manner to form dim…	-	-	-	-	-	-	-	-	-	1595	+	0	0.00420162	0
Cluster-917.23886	905	UniRef90_UPI00021A7607	765	2e-156	666	84.5304	38.2883	1	2	PREDICTED probable sodium/potassium/calcium exchanger CG1090	Bombus	-	-	-	-	-	-	TIGR00927]---[TIGR00367]---[TIGR00367]---[pfam01699]---[COG0530]---[COG0530]---[PRK10734]---[PRK10734]---[TIGR00845	216-680]---[378-656]---[417-629]---[393-638]---[372-656]---[441-617]---[435-656]---[420-650]---[300-629	1.00e-34]---[2.00e-26]---[1.00e-14]---[3.00e-25]---[1.00e-19]---[6.00e-13]---[1.00e-12]---[3.00e-11]---[2.00e-10	TIGR00927 retinal_rod K -dependent Na /Ca exchanger. Transport and binding proteins Cations and iron carrying compounds .]---[TIGR00367 Uncharacterized_membrane_protein_MJ0091 K -dependent Na /Ca exchanger related-protein. This model models a family of bacterial and archaeal proteins that is homologous except for lacking a central region of 250 amino acids and an N-terminal region of 100 residues…	GO:0055085	transmembrane transport	-	-	GO:0016021	integral to membrane	-	-	-	257	+	2	0.0212698	0
Cluster-917.5145	4520	UniRef90_A0A087ZYS8	3312	0	1123	73.2743	100	1	1	Phospholipid-transporting ATPase	Hymenoptera	-	-	GO:0005524]---[GO:0000287]---[GO:0004012	ATP binding]---[magnesium ion binding]---[phospholipid-translocating ATPase activity	GO:0016021]---[GO:0005802	integral to membrane]---[trans-Golgi network	TIGR01652]---[COG0474]---[PLN03190]---[TIGR01494]---[TIGR01494]---[TIGR01657]---[TIGR01116]---[TIGR01523]---[TIGR01522]---[pfam00122]---[TIGR01647]---[TIGR01106]---[pfam13246	974-4024]---[965-4057]---[971-4006]---[1124-2071]---[2315-3565]---[1256-3760]---[1256-3295]---[1256-3433]---[1265-3334]---[1142-1900]---[1118-2122]---[2888-3334]---[2384-2614	0.00e+00]---[1.00e-147]---[2.00e-122]---[2.00e-54]---[4.00e-45]---[4.00e-32]---[6.00e-27]---[3.00e-22]---[1.00e-19]---[1.00e-17]---[5.00e-10]---[1.00e-09]---[9.00e-08	TIGR01652 Probable_phospholipid-transporting_ATPase_DRS2 phospholipid-translocating P-type ATPase flippase. This model describes the P-type ATPase responsible for transporting phospholipids from one leaflet of bilayer membranes to the other. These ATPases are found only in eukaryotes.]---[COG0474 MgtA Cation transport ATPase Inorganic ion transport and metabolism .]---[PLN03190 PLN03190 aminophos…	-	-	GO:0000166]---[GO:0046872	nucleotide binding]---[metal ion binding	-	-	-	-	-	1106	+	1	0.000840547	0
Cluster-917.4366	1617	-	-	-	-	-	-	-	-	-	-	-	-	-	-	-	-	-	-	-	-	-	-	-	-	-	-	-	-	-	135	-	1	0.000292421	0
Cluster-917.35292	3382	-	-	-	-	-	-	-	-	-	-	-	-	-	-	-	-	-	-	-	-	-	-	-	-	-	-	-	-	-	266	-	0	0.00519273	0
Cluster-917.9941	13498	UniRef90_UPI000619B49C	10863	0	3658	80.4786	98.9885	1	1	PREDICTED microtubule-actin cross-linking factor 1 isoform X1	Bombus	-	-	-	-	-	-	cd00176]---[cd00176]---[cd00176]---[cd00176]---[cd00176]---[cd00176]---[cd00176]---[cd00176]---[cd00176]---[cd00176]---[cd00176]---[cd00176]---[cd00176]---[cd00176]---[cd00176]---[cd00176]---[cd00176]---[cd00176]---[cd00176]---[cd00176]---[cd00176]---[cd00176]---[COG5069]---[pfam02187]---[smart00243]---[cd00014]---[cd00014]---[pfam00307]---[pfam00307]---[TIGR02168]---[TIGR02168]---[smart00033]---…	8126-8779]---[7787-8452]---[9458-10093]---[9110-9748]---[8783-9445]---[6488-7120]---[7592-8122]---[8456-9097]---[3092-3613]---[6827-7456]---[5519-6166]---[6170-6793]---[5222-5839]---[2804-3310]---[5846-6454]---[9791-10297]---[4808-5512]---[7106-7783]---[2519-3088]---[4160-4804]---[4499-5155]---[3998-4450]---[1250-2317]---[10862-11080]---[10862-11080]---[1268-1654]---[1694-2005]---[1274-1654]---[1…	6.00e-39]---[9.00e-37]---[4.00e-30]---[4.00e-29]---[7.00e-29]---[1.00e-28]---[1.00e-26]---[3.00e-25]---[4.00e-23]---[4.00e-22]---[2.00e-21]---[8.00e-21]---[9.00e-19]---[5.00e-17]---[5.00e-17]---[1.00e-15]---[7.00e-15]---[2.00e-14]---[8.00e-14]---[2.00e-13]---[6.00e-12]---[7.00e-09]---[4.00e-38]---[4.00e-35]---[5.00e-35]---[2.00e-19]---[1.00e-14]---[1.00e-18]---[1.00e-15]---[2.00e-17]---[7.00e-06]…	cd00176 SPEC Spectrin repeats found in several proteins involved in cytoskeletal structure family members include spectrin alpha-actinin and dystrophin the spectrin repeat forms a three helix bundle with the second helix interrupted by proline in some sequences the repeats are independent folding units tandem repeats are found in differing numbers and arrange in an antiparallel manner to form dim…	-	-	GO:0008017]---[GO:0005515	microtubule binding]---[protein binding	GO:0048786	presynaptic active zone	-	-	-	3653	+	1	0.00831435	0
Cluster-917.34705	631	-	-	-	-	-	-	-	-	-	-	-	-	-	-	-	-	-	-	-	-	-	-	-	-	-	-	-	-	-	137	+	2	0.29621	0
Cluster-917.20136	2992	-	-	-	-	-	-	-	-	-	-	-	-	-	-	-	-	-	-	-	-	-	-	-	-	-	-	AELG01003958.1/18451-18535	1e-10	30195 Bombus terrestris	104	-	2	0.000300533	0
Cluster-917.3561	1230	-	-	-	-	-	-	-	-	-	-	-	-	-	-	-	-	-	-	-	-	-	-	-	-	-	-	-	-	-	176	+	2	0.00311594	0
Cluster-917.1939	1792	-	-	-	-	-	-	-	-	-	-	-	-	-	-	-	-	-	-	-	-	-	-	-	-	-	-	-	-	-	176	-	2	0.00717221	0
Cluster-917.1347	2717	-	-	-	-	-	-	-	-	-	-	-	-	-	-	-	-	-	-	-	-	-	-	-	-	-	-	-	-	-	104	+	2	0.00281913	0
Cluster-917.15589	2081	UniRef90_UPI00022CA376	1314	0	466	63.1427	93.7768	1	2	PREDICTED proton-coupled amino acid transporter 1	Bombus impatiens	-	-	-	-	-	-	pfam01490]---[PLN00032]---[pfam01194]---[COG1644]---[COG0814]---[PRK04016	543-1703]---[1690-1890]---[1711-1890]---[1705-1890]---[573-1625]---[1705-1890	9.00e-63]---[4.00e-38]---[3.00e-32]---[7.00e-28]---[9.00e-27]---[2.00e-24	pfam01490 Aa_trans Transmembrane amino acid transporter protein. This transmembrane region is found in many amino acid transporters including UNC-47 and MTR. UNC-47 encodes a vesicular amino butyric acid (GABA) transporter (VGAT). UNC-47 is predicted to have 10 transmembrane domains. MTR is a N system amino acid transporter system protein involved in methyltryptophan resistance. Other members of …	GO:0006351	transcription, DNA-dependent	GO:0003677]---[GO:0003899	DNA binding]---[DNA-directed RNA polymerase activity	-	-	-	-	-	509	+	2	0.000398279	0
Cluster-917.3781	1916	-	-	-	-	-	-	-	-	-	-	-	-	-	-	-	-	-	-	-	-	-	-	-	-	-	-	-	-	-	382	-	2	0.00973852	0
Cluster-917.3087	1370	-	-	-	-	-	-	-	-	-	-	-	-	-	-	-	-	-	-	-	-	-	-	-	-	-	-	-	-	-	159	+	1	0.00259743	0
Cluster-917.11485	1588	UniRef90_UPI0003DED06D	594	1e-118	611	37.4055	32.4059	1	0	PREDICTED dentin sialophosphoprotein-like isoform X3	Apoidea	-	-	-	-	-	-	-	-	-	-	-	-	-	-	-	-	-	-	-	210	+	0	0.00100388	0
Cluster-917.19579	2885	UniRef90_UPI00021A77F1	480	7e-101	175	16.6378	100	1	1	PREDICTED J domain-containing protein isoform X1	Bombus	-	-	-	-	-	-	pfam00226]---[PRK14294]---[PRK14289]---[PRK10767]---[COG0484]---[PRK14277]---[PRK14284]---[PRK14297]---[cd06257]---[TIGR02349]---[PRK14286]---[PRK14282]---[smart00271]---[PRK14301]---[PRK14281]---[PRK14298]---[PRK14295]---[PRK14288]---[PRK14279]---[PRK14291	860-1048]---[848-1069]---[848-1072]---[860-1048]---[854-1048]---[860-1054]---[860-1066]---[857-1054]---[860-1024]---[860-1066]---[854-1069]---[851-1087]---[857-1033]---[854-1069]---[860-1078]---[848-1081]---[815-1057]---[854-1069]---[854-1060]---[851-1087	9.00e-20]---[2.00e-17]---[5.00e-17]---[1.00e-16]---[2.00e-16]---[7.00e-16]---[1.00e-15]---[4.00e-15]---[4.00e-15]---[5.00e-15]---[1.00e-14]---[2.00e-14]---[3.00e-14]---[3.00e-14]---[3.00e-14]---[2.00e-13]---[7.00e-13]---[1.00e-12]---[2.00e-12]---[4.00e-12	pfam00226 DnaJ DnaJ domain. DnaJ domains (J-domains) are associated with hsp70 heat-shock system and it is thought that this domain mediates the interaction. DnaJ-domain is therefore part of a chaperone (protein folding) system. The T-antigens although not in Prosite are confirmed as DnaJ containing domains from literature.]---[PRK14294 PRK14294 chaperone protein DnaJ Provisional.]---[PRK14289 PR…	-	-	-	-	-	-	-	-	-	267	-	1	0.00924338	0
Cluster-917.27665	4075	UniRef90_UPI00061975E9	1689	0	625	41.4479	90.08	1	0	PREDICTED uncharacterized protein LOC100643622 isoform X1	Bombus	-	-	-	-	-	-	PRK06849	1297-2442	3e-29	PRK06849 PRK06849 hypothetical protein Provisional.	-	-	-	-	-	-	-	-	-	581	+	0	0.000117145	0
Cluster-917.23930	2741	-	-	-	-	-	-	-	-	-	-	-	-	-	-	-	-	-	-	-	-	-	-	-	-	-	-	-	-	-	400	+	2	0.0315878	0
Cluster-917.19351	1518	UniRef90_UPI00061947B5	438	9e-77	1334	28.8538	10.9445	-1	1	PREDICTED protein mesh isoform X1	Bombus	-	-	-	-	-	-	-	-	-	-	-	-	-	-	-	-	-	-	-	157	-	1	0.0325618	0
Cluster-917.26635	4930	UniRef90_UPI000623EC9C	462	1e-112	1452	9.3712	10.6061	-1	2	PREDICTED LOW QUALITY PROTEIN cilia- and flagella-associated protein 61-like	Bombus impatiens	-	-	-	-	-	-	-	-	-	-	-	-	-	-	-	-	-	-	-	154	-	2	0.000932321	0
Cluster-917.15624	2295	UniRef90_A0A0M9A1L8	1530	0	523	66.6667	100	1	0	Endoplasmic reticulum lectin 1	Apidae	-	-	GO:0030246	carbohydrate binding	-	-	pfam07915]---[pfam07915	718-984]---[1456-1680	2.00e-18]---[9.00e-18	pfam07915 PRKCSH Glucosidase II beta subunit-like protein. The sequences found in this family are similar to a region found in the beta-subunit of glucosidase II which is also known as protein kinase C substrate 80K-H (PRKCSH). The enzyme catalyses the sequential removal of two alpha-1 3-linked glucose residues in the second step of N-linked oligosaccharide processing. The beta subunit is require…	-	-	-	-	-	-	-	-	-	517	+	0	0.00416399	0
Cluster-917.5436	1127	UniRef90_A0A0L7RKC5	90	4e-08	259	7.9858	11.583	-1	1	Uncharacterized protein	Habropoda laboriosa	-	-	-	-	-	-	-	-	-	-	-	-	-	-	-	-	-	-	-	183	+	2	0.0277831	0
Cluster-917.17455	1974	UniRef90_UPI00021A7797	1092	0	456	55.3191	79.8246	-1	0	PREDICTED chitobiosyldiphosphodolichol beta-mannosyltransferase	Bombus	-	-	-	-	-	-	cd03816]---[cd03816]---[PLN02275]---[PLN02275]---[COG0438]---[cd03794]---[pfam13692]---[cd03801]---[cd01635]---[pfam00534	133-1236]---[1251-1442]---[265-1224]---[1254-1433]---[145-1347]---[247-1164]---[247-702]---[247-1053]---[295-594]---[247-615	0.00e+00]---[7.00e-28]---[2.00e-113]---[5.00e-19]---[3.00e-13]---[3.00e-12]---[4.00e-12]---[2.00e-11]---[3.00e-09]---[1.00e-08	cd03816 GT1_ALG1_like This family is most closely related to the GT1 family of glycosyltransferases. The yeast gene ALG1 has been shown to function as a mannosyltransferase that catalyzes the formation of dolichol pyrophosphate (Dol-PP)-GlcNAc2Man from GDP-Man and Dol-PP-Glc-NAc2 and participates in the formation of the lipid-linked precursor oligosaccharide for N-glycosylation. In humans ALG1 ha…	-	-	-	-	-	-	-	-	-	371	-	0	0.202763	0
Cluster-917.28168	3130	UniRef90_UPI000623F806	1962	0	1610	62.6837	40.4969	-1	1	PREDICTED uncharacterized protein LOC100746455 partial	Bombus impatiens	-	-	-	-	-	-	sd00017]---[sd00017]---[sd00019]---[sd00019	1291-1530]---[1381-1536]---[1381-1527]---[1303-1443	3.00e-24]---[2.00e-17]---[3.00e-16]---[2.00e-10	sd00017 ZF_C2H2 Zinc finger C2H2 type. The C2H2 zinc finger is a classical zinc finger domain. C2H2-type zinc fingers are ubiquitous more than 1 of all mammalian proteins are predicted to contain at least one zinc finger. They often function as DNA or protein binding structural motifs such as in eukaryotic transcription factors and therefore they play important roles in cellular processes such as…	-	-	-	-	-	-	-	-	-	715	-	1	0.375191	0
Cluster-917.18652	2936	-	-	-	-	-	-	-	-	-	-	-	-	-	-	-	-	-	-	-	-	-	-	-	-	-	-	-	-	-	195	+	2	8.65943e-05	0
Cluster-917.16891	6542	UniRef90_E9J529	1221	0	408	18.664	99.7549	1	0	Putative uncharacterized protein (Fragment)	Hymenoptera	-	-	GO:0035091	phosphatidylinositol binding	-	-	cd07621]---[cd06892]---[cd07292]---[cd07291]---[cd07663]---[cd07662]---[COG1041]---[pfam00787]---[cd07596]---[cd06859]---[cd07630]---[TIGR01177]---[cd06860]---[cd06093]---[sd00006]---[sd00006]---[sd00006]---[cd06861]---[COG0457]---[cd06863]---[pfam09325]---[cd06865	4249-4905]---[3784-4203]---[3784-4203]---[3784-4203]---[4249-4905]---[4237-4905]---[375-1283]---[3790-4203]---[4324-4851]---[3829-4203]---[4309-4851]---[921-1283]---[3829-4194]---[3790-4197]---[2573-2803]---[2723-3007]---[2609-2881]---[3829-4203]---[2552-3067]---[3787-4197]---[4240-4851]---[3832-4194	7.00e-112]---[2.00e-85]---[2.00e-71]---[1.00e-69]---[1.00e-68]---[2.00e-63]---[2.00e-27]---[2.00e-17]---[9.00e-17]---[2.00e-16]---[2.00e-13]---[1.00e-11]---[4.00e-11]---[1.00e-09]---[1.00e-09]---[3.00e-09]---[5.00e-08]---[4.00e-09]---[5.00e-09]---[2.00e-08]---[3.00e-08]---[2.00e-07	cd07621 BAR_SNX5_6 The Bin/Amphiphysin/Rvs (BAR) domain of Sorting Nexins 5 and 6. BAR domains are dimerization lipid binding and curvature sensing modules found in many different proteins with diverse functions. Sorting nexins (SNXs) are Phox homology (PX) domain containing proteins that are involved in regulating membrane traffic and protein sorting in the endosomal system. SNXs differ from eac…	-	-	GO:0035091	phosphatidylinositol binding	-	-	-	-	-	416	+	0	0.00943878	0
Cluster-917.14835	5259	UniRef90_A0A0N0BDD7	4395	0	1703	83.571	84.909	1	1	Alpha-1-macroglobulin	Melipona quadrifasciata	-	-	GO:0004866	endopeptidase inhibitor activity	GO:0005615	extracellular space	cd02897]---[cd02891]---[cd02896]---[pfam07678]---[cd00688]---[pfam00207]---[pfam07677]---[pfam01835]---[pfam07703]---[COG2373]---[pfam10569	3260-4117]---[3260-4117]---[3263-4117]---[3416-4123]---[3260-4117]---[2606-2878]---[4439-4684]---[596-886]---[1634-2146]---[401-1045]---[3269-3361	2.00e-101]---[1.00e-72]---[4.00e-63]---[4.00e-62]---[4.00e-44]---[2.00e-25]---[3.00e-23]---[9.00e-19]---[1.00e-16]---[8.00e-11]---[9.00e-10	cd02897 A2M_2 Proteins similar to alpha2-macroglobulin (alpha (2)-M). This group also contains the pregnancy zone protein (PZP). Alpha(2)-M and PZP are broadly specific proteinase inhibitors. Alpha (2)-M is a major carrier protein in serum. The structural thioester of alpha (2)-M is involved in the immobilization and entrapment of proteases. PZP is a trace protein in the plasma of non-pregnant fe…	-	-	GO:0004866	endopeptidase inhibitor activity	GO:0005615]---[GO:0005576	extracellular space]---[extracellular region	-	-	-	1508	+	1	0.000275754	0
Cluster-917.20796	9639	UniRef90_A0A088A7B5	1881	0	1217	19.5145	51.5201	-1	0	Uncharacterized protein	Apoidea	GO:0006886	intracellular protein transport	-	-	GO:0005622	intracellular	pfam00211]---[pfam00211]---[smart00044]---[smart00044]---[cd07302]---[cd07302]---[cd07556]---[cd07556]---[COG2114]---[COG2114	1721-2224]---[4066-4647]---[1721-2170]---[3988-4581]---[1721-2218]---[4087-4641]---[1721-2131]---[4087-4539]---[1721-2152]---[3949-4653	5.00e-61]---[2.00e-52]---[5.00e-51]---[6.00e-41]---[3.00e-49]---[4.00e-45]---[6.00e-36]---[8.00e-28]---[3.00e-25]---[4.00e-14	pfam00211 Guanylate_cyc Adenylate and Guanylate cyclase catalytic domain. ]---[smart00044 CYCc Adenylyl- / guanylyl cyclase catalytic domain. Present in two copies in mammalian adenylyl cyclases. Eubacterial homologues are known. Two residues (Asn Arg) are thought to be involved in catalysis. These cyclases have important roles in a diverse range of cellular processes.]---[cd07302 CHD cyclase hom…	GO:0009190]---[GO:0035556	cyclic nucleotide biosynthetic process]---[intracellular signal transduction	GO:0016849	phosphorus-oxygen lyase activity	-	-	-	-	-	678	+	0	0.00037575	0
Cluster-917.13303	8652	UniRef90_UPI00021A85FE	1626	0	542	18.7933	100	-1	0	PREDICTED uncharacterized protein LOC100643714 isoform X1	Bombus	-	-	-	-	-	-	pfam07546	4090-4287	4e-12	pfam07546 EMI EMI domain. The Pfam alignment is truncated at the C-terminus and does not include the final cysteine defined in Callebaut et al. This is to stop the family overlapping with other domains.	-	-	GO:0005515	protein binding	-	-	-	-	-	531	-	0	0.00110413	0
Cluster-917.12455	9404	UniRef90_UPI000619BA83	1755	0	1771	18.6623	33.0322	1	2	PREDICTED mucin-19-like	Bombus terrestris	-	-	-	-	-	-	pfam00704]---[smart00636]---[cd02872]---[pfam01607]---[cd00598]---[smart00494	1556-2332]---[1577-2332]---[1742-2383]---[2968-3129]---[1451-1918]---[2962-3120	2.00e-17]---[3.00e-17]---[4.00e-15]---[3.00e-06]---[6.00e-06]---[7.00e-06	pfam00704 Glyco_hydro_18 Glycosyl hydrolases family 18. ]---[smart00636 Glyco_18 Glyco_18 domain. ]---[cd02872 GH18_chitolectin_chitotriosidase This conserved domain family includes a large number of catalytically inactive chitinase-like lectins (chitolectins) including YKL-39 YKL-40 (HCGP39) YM1 oviductin and AMCase (acidic mammalian chitinase) as well as catalytically active chitotriosidases. T…	GO:0005975]---[GO:0006030	carbohydrate metabolic process]---[chitin metabolic process	GO:0004553]---[GO:0008061	hydrolase activity, hydrolyzing O-glycosyl compounds]---[chitin binding	GO:0005576	extracellular region	-	-	-	589	+	2	0.000863524	0
Cluster-917.28652	2983	UniRef90_A0A088ADR1	744	5e-128	250	24.9413	100	1	1	Uncharacterized protein	Apidae	-	-	-	-	-	-	-	-	-	-	-	-	-	-	-	-	-	-	-	273	+	1	0.000661819	0
Cluster-917.34729	1375	UniRef90_A0A0M9AAV4	1128	0	837	82.0364	45.4002	-1	0	Protein tramtrack alpha isoform	Melipona quadrifasciata	-	-	GO:0046872]---[GO:0003676	metal ion binding]---[nucleic acid binding	-	-	pfam00651]---[smart00225	704-1012]---[707-979	5.00e-28]---[3.00e-24	pfam00651 BTB BTB/POZ domain. The BTB (for BR-C ttk and bab) or POZ (for Pox virus and Zinc finger) domain is present near the N-terminus of a fraction of zinc finger (pfam00096) proteins and in proteins that contain the pfam01344 motif such as Kelch and a family of pox virus proteins. The BTB/POZ domain mediates homomeric dimerization and in some instances heteromeric dimerization. The structure…	-	-	GO:0005515	protein binding	-	-	-	-	-	416	-	0	0.193313	0
Cluster-917.21190	2009	UniRef90_UPI00021A67E2	723	5e-140	241	35.9881	100	-1	0	PREDICTED 23 kDa integral membrane protein	Bombus	-	-	-	-	-	-	pfam00335]---[cd03127	1158-1751]---[1200-1418	4.00e-21]---[8.00e-11	pfam00335 Tetraspannin Tetraspanin family. ]---[cd03127 tetraspanin_LEL Tetraspanin extracellular domain or large extracellular loop (LEL). Tetraspanins are trans-membrane proteins with 4 trans-membrane segments. Both the N- and C-termini lie on the intracellular side of the membrane. This alignment model spans the extracellular domain between the 3rd and 4th trans-membrane segment. The tetraspan…	-	-	-	-	GO:0016021	integral to membrane	-	-	-	270	-	0	0.0180935	0
Cluster-917.23120	3857	UniRef90_A0A154NYM3	1593	0	741	41.3015	71.525	1	1	Muscle LIM protein Mlp84B	Dufourea novaeangliae	-	-	-	-	-	-	cd09404]---[cd09404]---[cd09404]---[cd09404]---[cd09404]---[cd09326]---[cd09326]---[cd09326]---[cd09326]---[cd09326]---[cd09482]---[cd09482]---[cd09482]---[cd09482]---[cd09482]---[cd09403]---[cd09403]---[cd09403]---[cd09403]---[cd09403]---[cd09401]---[cd09401]---[cd09401]---[cd09401]---[cd09401]---[cd09840]---[cd09840]---[cd09840]---[cd09840]---[cd09840]---[pfam00412]---[pfam00412]---[pfam00412]-…	1646-1807]---[1967-2128]---[2873-3034]---[2270-2431]---[2579-2740]---[1649-1807]---[1967-2128]---[2873-3034]---[2270-2431]---[2579-2740]---[1649-1807]---[1967-2128]---[2873-3034]---[2270-2431]---[2579-2743]---[1649-1807]---[2873-3034]---[1967-2128]---[2270-2431]---[2579-2743]---[1649-1807]---[1967-2128]---[2270-2431]---[2873-3034]---[2579-2740]---[2873-3034]---[1649-1807]---[1967-2131]---[2270-24…	5.00e-30]---[2.00e-18]---[9.00e-14]---[2.00e-13]---[2.00e-13]---[2.00e-25]---[7.00e-24]---[3.00e-22]---[3.00e-19]---[6.00e-19]---[1.00e-18]---[1.00e-14]---[3.00e-13]---[4.00e-12]---[9.00e-11]---[2.00e-17]---[4.00e-16]---[7.00e-15]---[1.00e-12]---[1.00e-11]---[1.00e-15]---[8.00e-13]---[3.00e-11]---[5.00e-11]---[2.00e-08]---[1.00e-14]---[1.00e-14]---[2.00e-13]---[2.00e-11]---[2.00e-10]---[3.00e-12]…	cd09404 LIM1_MLP84B_like The LIM domain of Mlp84B and Mlp60A. The LIM domain of Mlp84B and Mlp60A Mlp84B and Mlp60A belong to the CRP LIM domain protein family. The Mlp84B protein contains five copies of the LIM domains each followed by a Glycin Rich Region (GRR). However only the first LIM domain of Mlp84B is in this family. Mlp60A exhibits only one LIM domain linked to a glycin-rich region. Mlp…	-	-	GO:0008270	zinc ion binding	-	-	-	-	-	546	+	1	0.000262827	0
Cluster-917.1169	6727	UniRef90_UPI000623DDF2	3969	0	1926	59.001	68.6397	1	1	PREDICTED protein lap4 isoform X7	Bombus impatiens	-	-	-	-	-	-	sd00033]---[sd00033]---[sd00033]---[sd00033]---[sd00033]---[sd00033]---[sd00033]---[sd00033]---[sd00033]---[sd00033]---[sd00031]---[sd00031]---[sd00031]---[sd00031]---[sd00031]---[sd00031]---[COG4886]---[COG4886]---[COG4886]---[COG4886]---[COG4886]---[COG4886]---[COG4886]---[COG4886]---[COG4886]---[cd00992]---[cd00992]---[cd00992]---[cd00992]---[smart00228]---[smart00228]---[smart00228]---[smart0…	274-840]---[313-840]---[409-843]---[334-792]---[963-1454]---[966-1445]---[975-1448]---[948-1448]---[957-1163]---[289-585]---[454-771]---[523-840]---[966-1223]---[975-1367]---[1053-1436]---[409-564]---[409-831]---[409-834]---[409-834]---[948-1463]---[954-1538]---[975-1550]---[403-777]---[448-843]---[403-840]---[4244-4510]---[4538-4807]---[3287-3538]---[2858-3040]---[4241-4519]---[3272-3541]---[453…	5.00e-29]---[9.00e-29]---[3.00e-28]---[7.00e-25]---[3.00e-20]---[6.00e-19]---[2.00e-17]---[1.00e-16]---[6.00e-11]---[9.00e-07]---[4.00e-22]---[4.00e-19]---[9.00e-15]---[4.00e-12]---[5.00e-12]---[2.00e-07]---[5.00e-20]---[4.00e-17]---[9.00e-17]---[4.00e-16]---[2.00e-14]---[9.00e-12]---[4.00e-11]---[2.00e-09]---[6.00e-09]---[2.00e-19]---[3.00e-19]---[8.00e-16]---[3.00e-10]---[3.00e-18]---[9.00e-16]…	sd00033 LRR_RI leucine-rich repeats ribonuclease inhibitor (RI)-like subfamily. A leucine-rich repeat (LRR) is a structural protein motif of 20-30 amino acids that is unusually rich in the hydrophobic amino acid leucine. The conserved eleven-residue sequence motif (LxxLxLxxN/CxL) within the LRRs corresponds to the beta-strand and adjacent loop regions whereas the remaining parts of the repeats ar…	-	-	GO:0005515	protein binding	-	-	-	-	-	1279	+	1	0.00240349	0
Cluster-917.6758	8135	UniRef90_A0A158NN49	2124	0	679	26.1094	100	-1	0	Uncharacterized protein	Atta cephalotes	-	-	-	-	-	-	cd00202]---[cd00202]---[smart00401]---[smart00401]---[pfam00320]---[pfam00320]---[COG5641]---[COG5641	5769-5897]---[5574-5726]---[5589-5732]---[5769-5906]---[5790-5894]---[5619-5723]---[5574-5726]---[5610-5927	1.00e-15]---[2.00e-15]---[2.00e-13]---[3.00e-13]---[2.00e-12]---[2.00e-10]---[2.00e-08]---[3.00e-07	cd00202 ZnF_GATA Zinc finger DNA binding domain binds specifically to DNA consensus sequence AT GATA AG promoter elements a subset of family members may also bind protein zinc-finger consensus topology is C-X(2)-C-X(17)-C-X(2)-C.]---[smart00401 ZnF_GATA zinc finger binding to DNA consensus sequence AT GATA AG . ]---[pfam00320 GATA GATA zinc finger. This domain uses four cysteine residues to coord…	GO:0006355	regulation of transcription, DNA-dependent	GO:0003700]---[GO:0008270]---[GO:0043565	sequence-specific DNA binding transcription factor activity]---[zinc ion binding]---[sequence-specific DNA binding	-	-	-	-	-	728	-	0	0.0562378	0
Cluster-917.18384	7136	UniRef90_UPI000623FBFB	1950	0	859	27.3262	71.9441	-1	2	PREDICTED probable G-protein coupled receptor CG31760 isoform X1	Bombus impatiens	-	-	-	-	-	-	pfam00003	5809-6519	8e-39	pfam00003 7tm_3 7 transmembrane sweet-taste receptor of 3 GCPR. This is a domain of seven transmembrane regions that forms the C-terminus of some subclass 3 G-coupled-protein receptors. It is often associated with a downstream cysteine-rich linker domain NCD3G pfam07562 which is the human sweet-taste receptor and the N-terminal domain ANF_receptor pfam01094. The seven TM regions assemble in such …	GO:0007186	G-protein coupled receptor signaling pathway	GO:0004930	G-protein coupled receptor activity	GO:0016021	integral to membrane	-	-	-	545	-	2	0.00821102	0
Cluster-917.14461	1413	-	-	-	-	-	-	-	-	-	-	-	-	-	-	-	-	-	-	-	-	-	-	-	-	-	-	-	-	-	166	-	0	0.000612624	0
Cluster-917.13639	5207	UniRef90_UPI000623F872	3429	0	1539	65.8537	73.2943	1	0	PREDICTED DEP domain-containing protein 5 isoform X8	Bombus impatiens	-	-	-	-	-	-	pfam12257]---[cd04449]---[cd04371]---[smart00049	467-1330]---[3487-3732]---[3487-3726]---[3547-3726	3.00e-53]---[8.00e-21]---[2.00e-06]---[9.00e-06	pfam12257 DUF3608 Protein of unknown function (DUF3608). This domain family is found in eukaryotes and is approximately 280 amino acids in length. The family is found in association with pfam00610.]---[cd04449 DEP_DEPDC5-like DEP (Dishevelled Egl-10 and Pleckstrin) domain found in DEPDC5-like proteins. DEPDC5 in human also known as KIAA0645 is a DEP domain containing protein of unknown function.]…	-	-	-	-	-	-	-	-	-	1143	+	0	0.00263923	0
Cluster-917.32131	2445	-	-	-	-	-	-	-	-	-	-	-	-	-	-	-	-	-	-	-	-	-	-	-	-	-	-	-	-	-	129	-	1	0.00051672	0
Cluster-917.8315	3045	UniRef90_UPI0006191A46	2235	0	869	73.399	85.7307	1	2	PREDICTED cholinesterase isoform X1	Bombus	-	-	-	-	-	-	pfam00135]---[cd00312]---[COG2272]---[COG0657	792-2489]---[894-2447]---[801-2363]---[1101-1397	5.00e-123]---[1.00e-96]---[1.00e-51]---[2.00e-07	pfam00135 COesterase Carboxylesterase family. ]---[cd00312 Esterase_lipase Esterases and lipases (includes fungal lipases cholinesterases etc.) These enzymes act on carboxylic esters (EC 3.1.1.-). The catalytic apparatus involves three residues (catalytic triad) a serine a glutamate or aspartate and a histidine.These catalytic residues are responsible for the nucleophilic attack on the carbonyl c…	-	-	-	-	-	-	-	-	-	753	+	2	0.00409422	0
Cluster-917.22283	4427	-	-	-	-	-	-	-	-	-	-	-	-	-	-	-	-	-	-	-	-	-	-	-	-	-	-	-	-	-	188	-	2	0.000123601	0
Cluster-917.32087	11924	UniRef90_UPI0006193587	2769	0	1399	23.2221	65.9757	1	0	PREDICTED myb-like protein X isoform X3	Bombus terrestris	-	-	-	-	-	-	cd15752	1038-1184	4e-14	cd15752 FYVE_SlaC2-a FYVE-related domain found in Slp homolog lacking C2 domains a (SlaC2-a) and similar proteins. SlaC2-a also termed melanophilin or exophilin-3 is a GTP-bound form of Rab27A- myosin Va- and actin-binding protein present on melanosomes. It is involved in the control of transferring of melanosomes from microtubules to actin filaments. It also functions as a melanocyte type myosin…	-	-	-	-	-	-	-	-	-	953	+	0	0.00311541	0
Cluster-917.35039	4268	-	-	-	-	-	-	-	-	-	-	-	-	-	-	-	-	-	-	-	-	-	-	-	-	-	-	-	-	-	181	-	0	0.000541324	0
Cluster-917.31915	9059	-	-	-	-	-	-	-	-	-	-	-	-	-	-	-	-	-	-	-	-	-	-	-	-	-	-	-	-	-	154	-	1	0.00105769	0
Cluster-750.0	1309	-	-	-	-	-	-	-	-	-	-	-	-	-	-	-	-	-	-	-	-	-	-	-	-	-	-	-	-	-	137	-	0	0.01767	0
Cluster-917.28087	2090	UniRef90_A0A0M9A3F7	303	1e-44	1521	14.4976	6.44313	1	0	Phosphodiesterase	Melipona quadrifasciata	GO:0007165	signal transduction	GO:0004114]---[GO:0046872	3',5'-cyclic-nucleotide phosphodiesterase activity]---[metal ion binding	-	-	-	-	-	-	-	-	-	-	-	-	-	-	-	248	+	2	0.00904281	0
Cluster-917.13898	550	UniRef90_A0A0N0U3R2	150	1e-20	123	27.2727	40.6504	-1	0	Uncharacterized protein	Apidae	-	-	-	-	-	-	-	-	-	-	-	-	-	-	-	-	-	-	-	84	+	2	0.0984807	0
Cluster-917.26770	462	UniRef90_A0A0M8ZNI9	102	3e-10	491	22.0779	6.92464	1	0	14-3-3 protein zeta	Neoptera	-	-	-	-	-	-	-	-	-	-	-	-	-	-	-	-	-	-	-	103	-	0	0.0156136	0
Cluster-917.13108	14691	UniRef90_UPI000619B49C	10335	0	3658	70.3492	95.2706	1	2	PREDICTED microtubule-actin cross-linking factor 1 isoform X1	Bombus	-	-	-	-	-	-	cd00176]---[cd00176]---[cd00176]---[cd00176]---[cd00176]---[cd00176]---[cd00176]---[cd00176]---[cd00176]---[cd00176]---[cd00176]---[cd00176]---[cd00176]---[cd00176]---[cd00176]---[cd00176]---[cd00176]---[cd00176]---[cd00176]---[cd00176]---[cd00176]---[cd00176]---[pfam02187]---[smart00243]---[cd00014]---[cd00014]---[pfam00307]---[pfam00307]---[TIGR02168]---[TIGR02168]---[smart00033]---[smart00033]…	9405-10058]---[9066-9731]---[10737-11372]---[10389-11027]---[10062-10724]---[7767-8399]---[8871-9401]---[9735-10376]---[4371-4892]---[8106-8735]---[6798-7445]---[7449-8072]---[6501-7118]---[4083-4589]---[7125-7733]---[11070-11576]---[6087-6791]---[8385-9062]---[3798-4367]---[5439-6083]---[5778-6434]---[5277-5729]---[12141-12359]---[12141-12359]---[1247-1630]---[2973-3284]---[1253-1630]---[2976-32…	7.00e-39]---[1.00e-36]---[4.00e-30]---[4.00e-29]---[8.00e-29]---[1.00e-28]---[2.00e-26]---[3.00e-25]---[5.00e-23]---[4.00e-22]---[2.00e-21]---[9.00e-21]---[1.00e-18]---[5.00e-17]---[6.00e-17]---[1.00e-15]---[8.00e-15]---[2.00e-14]---[9.00e-14]---[2.00e-13]---[6.00e-12]---[7.00e-09]---[4.00e-35]---[6.00e-35]---[5.00e-19]---[2.00e-14]---[2.00e-18]---[1.00e-15]---[2.00e-17]---[8.00e-06]---[3.00e-17]…	cd00176 SPEC Spectrin repeats found in several proteins involved in cytoskeletal structure family members include spectrin alpha-actinin and dystrophin the spectrin repeat forms a three helix bundle with the second helix interrupted by proline in some sequences the repeats are independent folding units tandem repeats are found in differing numbers and arrange in an antiparallel manner to form dim…	-	-	GO:0008017]---[GO:0005515	microtubule binding]---[protein binding	GO:0048786	presynaptic active zone	-	-	-	3603	+	2	0.00456915	0
Cluster-917.7326	3542	-	-	-	-	-	-	-	-	-	-	-	-	-	-	-	-	-	-	-	-	-	-	-	-	-	-	-	-	-	157	-	1	0.00029517	0
Cluster-2818.0	1714	UniRef90_UPI00063EDCD5	123	4e-12	166	7.1762	24.6988	1	2	PREDICTED uncharacterized protein LOC105835160	Monomorium pharaonis	-	-	-	-	-	-	-	-	-	-	-	-	-	-	-	-	-	-	-	141	+	2	0.000617726	0
Cluster-917.8953	747	UniRef90_A0A0A1X7Z6	207	1e-13	187	27.7108	36.8984	1	2	Transposable element Tcb2 transposase (Fragment)	Bactrocera cucurbitae	GO:0015074]---[GO:0006313	DNA integration]---[transposition, DNA-mediated	GO:0003677]---[GO:0000150	DNA binding]---[recombinase activity	-	-	-	-	-	-	-	-	-	-	-	-	-	-	-	83	+	0	0.731721	0
Cluster-917.8505	2572	-	-	-	-	-	-	-	-	-	-	-	-	-	-	-	-	-	-	-	-	-	-	-	-	-	-	-	-	-	177	-	1	0.00781292	0
Cluster-917.19411	2968	UniRef90_UPI000619C774	1893	0	631	63.7803	100	1	2	PREDICTED glucose dehydrogenase FAD quinone	Bombus	-	-	-	-	-	-	PRK02106]---[COG2303]---[TIGR01810]---[TIGR03970]---[pfam00732]---[pfam05199]---[PLN02785	558-2261]---[558-2246]---[615-2249]---[615-2240]---[780-1454]---[1794-2222]---[633-2219	5.00e-154]---[1.00e-119]---[2.00e-113]---[3.00e-53]---[8.00e-47]---[2.00e-41]---[2.00e-23	PRK02106 PRK02106 choline dehydrogenase Validated.]---[COG2303 BetA Choline dehydrogenase and related flavoproteins Amino acid transport and metabolism .]---[TIGR01810 Oxygen-dependent_choline_dehydrogenase choline dehydrogenase. Choline dehydrogenase catalyzes the conversion of exogenously supplied choline into the intermediate glycine betaine aldehyde as part of a two-step oxidative reaction le…	GO:0055114	oxidation-reduction process	GO:0016614]---[GO:0050660	oxidoreductase activity, acting on CH-OH group of donors]---[flavin adenine dinucleotide binding	-	-	-	-	-	636	+	2	0.00136188	0
Cluster-917.31772	2006	-	-	-	-	-	-	-	-	-	-	-	-	-	-	-	-	-	-	-	-	-	-	-	-	-	-	-	-	-	117	-	0	9.76009e-05	0
Cluster-917.26998	9614	UniRef90_UPI00061A01E0	2700	0	3724	28.084	24.3555	1	0	PREDICTED uncharacterized protein LOC100645228 isoform X1	Bombus	-	-	-	-	-	-	cd13248]---[cd01260]---[pfam00169]---[smart00233]---[cd00821]---[cd13326]---[cd13308]---[cd13316]---[cd13298]---[cd13276]---[cd13288]---[cd01252]---[cd13235]---[cd13296]---[cd13263]---[cd01265]---[cd13250]---[cd13255]---[cd01238]---[cd13379	1542-1850]---[1569-1862]---[1560-1853]---[1560-1853]---[1566-1841]---[1566-1841]---[1572-1832]---[1569-1853]---[1560-1871]---[1569-1841]---[1557-1853]---[1569-1841]---[1611-1853]---[1569-1844]---[1572-1841]---[1566-1841]---[1566-1844]---[1572-1874]---[1566-1841]---[1572-1841	4.00e-49]---[6.00e-19]---[9.00e-19]---[3.00e-18]---[8.00e-18]---[3.00e-13]---[6.00e-13]---[8.00e-13]---[2.00e-12]---[1.00e-11]---[5.00e-11]---[8.00e-11]---[8.00e-11]---[1.00e-10]---[2.00e-10]---[8.00e-10]---[2.00e-09]---[5.00e-09]---[6.00e-09]---[9.00e-09	cd13248 PH_PEPP1_2_3 Phosphoinositol 3-phosphate binding proteins 1 2 and 3 pleckstrin homology (PH) domain. PEPP1 (also called PLEKHA4/PH domain-containing family A member 4 and RHOXF1/Rhox homeobox family member 1) and related homologs PEPP2 (also called PLEKHA5/PH domain-containing family A member 5) and PEPP3 (also called PLEKHA6/PH domain-containing family A member 6) have PH domains that in…
t in general are involved in targeting proteins to the appropriate cellular location or in the interaction with a binding partner. They share little sequence conservation but all have a common fold which is electrostatically polarized. Less than 10 of PH domains bind phosphoinositide phosphates (PIPs) with high affinity and specificity. PH domains are distinguished from other PIP-binding domains …	-
Cluster-917.9848	4393	UniRef90_UPI00021A747E	2559	0	1384	58.2518	61.6329	1	1	PREDICTED uncharacterized protein LOC100650291 isoform X1	Bombus	-	-	-	-	-	-	-	-	-	-	-	-	-	-	-	-	-	-	-	889	+	1	0.00946643	0
Cluster-917.7539	5326	UniRef90_A0A088A1M4	1896	0	632	35.5989	100	1	2	Uncharacterized protein	Apoidea	-	-	-	-	GO:0016021	integral to membrane	pfam02990]---[cd08165]---[cd08165]---[cd07384]---[cd08166]---[cd08163]---[pfam00149]---[cd00838	234-1847]---[4255-4530]---[3484-3606]---[4246-4530]---[4264-4530]---[4246-4530]---[4258-4530]---[4252-4527	0.00e+00]---[1.00e-36]---[8.00e-10]---[6.00e-22]---[5.00e-10]---[2.00e-07]---[3.00e-06]---[4.00e-06	pfam02990 EMP70 Endomembrane protein 70. ]---[cd08165 MPP_MPPE1 human MPPE1 and related proteins metallophosphatase domain. MPPE1 is a functionally uncharacterized metallophosphatase domain-containing protein. The MPPE1 gene is located on chromosome 18 and is a candidate susceptibility gene for Bipolar disorder. MPPE1 belongs to the metallophosphatase (MPP) superfamily. MPPs are functionally dive…	-	-	GO:0016787	hydrolase activity	GO:0016021	integral to membrane	-	-	-	633	+	2	0.0077947	0
Cluster-917.21783	8714	UniRef90_UPI0003DE9C92	7212	0	2423	82.7634	99.9587	1	2	PREDICTED acetyl-CoA carboxylase-like isoform X4	Apoidea	-	-	-	-	-	-	pfam08326]---[pfam01039]---[COG0439]---[COG4770]---[PRK12999]---[PRK12999]---[PRK08591]---[COG1038]---[TIGR00514]---[PRK08654]---[PRK06111]---[COG4799]---[PRK05586]---[TIGR02712]---[PRK08462]---[TIGR01235]---[PRK12833]---[PRK07178]---[PRK08463]---[pfam02786]---[pfam00289	3513-5717]---[6012-7643]---[1425-2918]---[1425-3515]---[1419-2900]---[3303-3515]---[1425-2900]---[1419-2900]---[1425-2915]---[1428-2900]---[1425-2897]---[5970-7631]---[1425-2897]---[1431-2900]---[1425-2900]---[1431-2900]---[1416-2918]---[1422-2954]---[1425-2957]---[1797-2477]---[1425-1781	0.00e+00]---[9.00e-142]---[1.00e-126]---[1.00e-105]---[1.00e-99]---[6.00e-07]---[3.00e-99]---[8.00e-93]---[3.00e-90]---[7.00e-90]---[8.00e-90]---[2.00e-88]---[3.00e-87]---[5.00e-87]---[5.00e-86]---[5.00e-83]---[2.00e-79]---[3.00e-74]---[7.00e-68]---[2.00e-54]---[7.00e-28	pfam08326 ACC_central Acetyl-CoA carboxylase central region. The region featured in this family is found in various eukaryotic acetyl-CoA carboxylases N-terminal to the catalytic domain (pfam01039). This enzyme (EC 6.4.1.2) is involved in the synthesis of long-chain fatty acids as it catalyses the rate-limiting step in this process.]---[pfam01039 Carboxyl_trans Carboxyl transferase domain. All of…	GO:0006633	fatty acid biosynthetic process	GO:0003989]---[GO:0005524	acetyl-CoA carboxylase activity]---[ATP binding	-	-	-	-	-	2411	+	2	0.000728905	0
Cluster-917.14818	4619	-	-	-	-	-	-	-	-	-	-	-	-	-	-	-	-	-	-	-	-	-	-	-	-	-	-	-	-	-	136	-	2	0.000280151	0
Cluster-917.2328	1687	-	-	-	-	-	-	-	-	-	-	-	-	-	-	-	-	-	-	-	-	-	-	-	-	-	-	-	-	-	139	+	1	0.000301898	0
Cluster-917.15268	3551	UniRef90_UPI0006191E2F	2094	0	704	58.9693	98.8636	-1	2	PREDICTED solute carrier family 26 member 6-like isoform X1	Bombus	-	-	-	-	-	-	TIGR00815]---[COG0659]---[pfam00916]---[pfam13792]---[PRK11660]---[cd07042]---[pfam01740	694-2466]---[679-2469]---[1240-2079]---[2218-2469]---[667-2454]---[703-1077]---[694-1077	3.00e-124]---[1.00e-82]---[1.00e-58]---[6.00e-32]---[9.00e-23]---[4.00e-19]---[6.00e-14	TIGR00815 Sulfate_transporter high affinity sulphate transporter 1. The SulP family is a large and ubiquitous family with over 30 sequenced members derived from bacteria fungi plants and animals. Many organisms including Bacillus subtilis Synechocystis sp Saccharomyces cerevisiae Arabidopsis thaliana and Caenorhabditis elegans possess multiple SulP family paralogues. Many of these proteins are fu…	GO:0008272	sulfate transport	GO:0015116	sulfate transmembrane transporter activity	GO:0016021	integral to membrane	-	-	-	678	-	2	0.0612401	0
Cluster-917.26119	3085	UniRef90_UPI00021A864C	2139	0	1561	69.3355	45.6758	-1	0	PREDICTED mushroom body large-type Kenyon cell-specific protein 1	Bombus	-	-	-	-	-	-	pfam05225	1517-1654	3e-08	pfam05225 HTH_psq helix-turn-helix Psq domain. This DNA-binding motif is found in four copies in the pipsqueak protein of Drosophila melanogaster. In pipsqueak this domain binds to GAGA sequence.	-	-	GO:0003677	DNA binding	-	-	-	-	-	738	-	0	0.167311	0
Cluster-917.2918	2569	-	-	-	-	-	-	-	-	-	-	-	-	-	-	-	-	-	-	-	-	-	-	-	-	-	-	-	-	-	110	+	0	0.000612694	0
Cluster-917.20062	3364	UniRef90_UPI000619699E	2523	0	841	75	100	1	2	PREDICTED uncharacterized protein LOC100651683	Bombus terrestris	-	-	-	-	-	-	pfam03022]---[pfam03022	2391-3227]---[1080-1958	4.00e-94]---[9.00e-83	pfam03022 MRJP Major royal jelly protein. Royal jelly is the food of queen bee larvae and is responsible for the high reproductive ability of the queen. Major royal jelly proteins make up around 90 of larval jelly proteins. This family also the sequence-related yellow protein of drosophila which controls pigmentation of the adult cuticle and larval mouth parts.	-	-	-	-	-	-	-	-	-	848	+	2	0.000495104	0
Cluster-2683.0	2466	UniRef90_UPI000623DB63	111	2e-09	1555	4.50122	2.37942	-1	2	PREDICTED myosin-10 isoform X7	Bombus	-	-	-	-	-	-	-	-	-	-	-	-	-	-	-	-	-	-	-	138	+	0	0.00443086	0
[truncated: 170 more rows]
