# Supplementary material for: Gene expression and epigenetics reveal species-specific mechanisms acting upon common molecular pathways in the evolution of task division in bees
Source: Sci Rep. 2021 Feb 11;11:3654. doi: 10.1038/s41598-020-75432-8 (PMC7878513; doi:10.1038/s41598-020-75432-8)
Supplement: Supplementary file 4 — Supplementary Information 4. [file 41598_2020_75432_MOESM4_ESM.xls]

## Sheet: Jt_Nur-UPp1-3_annotation.txt
S4 - Supplementary Table			List of transcripts highly expressed in T. ansgustula nurses.
			Columns description are below the Table.
TranscriptName	TransLength	HSPNameUf	HSPLengthUf	HSPEvalueUf	HITLengthUf	QCoverageUf	HCoverageUf	StrandUf	FrameUf	DescriptionUf	Taxonomy	BPId	BPDesc	MFId	MFDesc	CCId	CCDesc	CDName	CDStartEnd	CDEvalue	CDDesc	domBPId	domBPDesc	domMFId	domMFDesc	domCCId	domCCDesc	OtherNCName	OtherNCEvalue	OtherNCDesc	LongOrfLength	LongOrfStrand	LongOrfFrame	ProbToBeNonCoding	lncRNA4Annocript
Cluster-54.24355	617	UniRef90_A0A0N0BIK3	615	7e-120	783	99.6759	26.1814	-1	0	Protein G12	Melipona quadrifasciata	-	-	-	-	-	-	pfam06757]---[pfam06757]---[pfam06757	282-617]---[3-518]---[15-227	6.00e-23]---[1.00e-20]---[6.00e-13	pfam06757 Ins_allergen_rp Insect allergen related repeat nitrile-specifier detoxification. This family exemplifies a case of novel gene evolution. The case in point is the arms-race between plants and their infective insective herbivores in the area of the glucosinolate-myrosinase system. Brassicas have developed the glucosinolate-myrosinase system as chemical defence mechanism against the insect…	-	-	-	-	-	-	-	-	-	205	-	0	0.0144842	0
Cluster-54.27803	303	UniRef90_A0A0N0BF54	300	4e-55	587	99.0099	17.0358	-1	2	Alpha-glucosidase	Melipona quadrifasciata	GO:0005975	carbohydrate metabolic process	GO:0003824]---[GO:0043169	catalytic activity]---[cation binding	-	-	cd11328]---[cd11333]---[cd11359]---[cd11331]---[TIGR02403]---[cd11330]---[cd11329]---[cd11332]---[PRK10933]---[cd11334]---[pfam00128]---[cd11316]---[COG0366]---[TIGR02456]---[cd11348]---[cd11338]---[cd11343]---[cd11313	2-301]---[2-301]---[2-301]---[2-301]---[5-301]---[2-301]---[2-301]---[2-301]---[2-301]---[2-301]---[2-301]---[2-301]---[2-301]---[2-301]---[2-298]---[2-301]---[5-301]---[5-301	1.00e-74]---[3.00e-56]---[9.00e-54]---[4.00e-46]---[3.00e-45]---[3.00e-45]---[3.00e-43]---[2.00e-41]---[1.00e-40]---[4.00e-38]---[1.00e-35]---[3.00e-33]---[8.00e-33]---[1.00e-31]---[7.00e-23]---[1.00e-12]---[2.00e-11]---[5.00e-11	cd11328 AmyAc_maltase Alpha amylase catalytic domain found in maltase (also known as alpha glucosidase) and related proteins. Maltase (EC 3.2.1.20) hydrolyzes the terminal non-reducing (1- 4)-linked alpha-D-glucose residues in maltose releasing alpha-D-glucose. In most cases maltase is equivalent to alpha-glucosidase but the term maltase emphasizes the disaccharide nature of the substrate from wh…	GO:0005975	carbohydrate metabolic process	GO:0003824	catalytic activity	-	-	-	-	-	100	-	2	0.00354676	0
Cluster-54.5772	1620	UniRef90_UPI00022C9DBF	435	3e-73	147	26.8519	98.6395	-1	1	PREDICTED probable 39S ribosomal protein L23 mitochondrial	Bombus impatiens	-	-	-	-	-	-	-	-	-	-	-	-	-	-	-	-	-	-	-	151	-	1	0.0130196	0
Cluster-54.10715	1516	UniRef90_UPI000619D3D0	1227	0	408	80.9367	99.7549	-1	1	PREDICTED urea transporter 1-like	Bombus	-	-	-	-	-	-	pfam03253]---[pfam03253]---[pfam03253]---[COG4413]---[COG4413]---[TIGR03441	220-1125]---[757-1137]---[199-561]---[199-1134]---[733-1137]---[199-1128	1.00e-38]---[4.00e-12]---[4.00e-08]---[4.00e-27]---[6.00e-10]---[6.00e-27	pfam03253 UT Urea transporter. Members of this family transport urea across membranes. The family includes a bacterial homologue Actinobacillus pleuropneumoniae urea transport protein Utp.]---[COG4413 Utp Urea transporter Amino acid transport and metabolism .]---[TIGR03441 urea_trans_yut urea transporter Yersinia type. Members of this protein family are bacterial urea transporters found not only …	GO:0071918	urea transmembrane transport	GO:0015204	urea transmembrane transporter activity	GO:0016021	integral to membrane	-	-	-	414	-	1	0.0241424	0
Cluster-54.8478	1965	UniRef90_A0A0M9A0P7	1185	0	990	60.3053	39.798	1	2	Alpha-mannosidase	Melipona quadrifasciata	GO:0006013	mannose metabolic process	GO:0004559]---[GO:0030246]---[GO:0008270	alpha-mannosidase activity]---[carbohydrate binding]---[zinc ion binding	-	-	pfam07748]---[pfam07748]---[PLN02701]---[PRK09819	636-1793]---[293-616]---[720-1238]---[281-646	2.00e-37]---[3.00e-11]---[2.00e-20]---[8.00e-09	pfam07748 Glyco_hydro_38C Glycosyl hydrolases family 38 C-terminal domain. Glycosyl hydrolases are key enzymes of carbohydrate metabolizm.]---[PLN02701 PLN02701 alpha-mannosidase.]---[PRK09819 PRK09819 alpha-mannosidase Provisional.	GO:0006013	mannose metabolic process	GO:0015923	mannosidase activity	-	-	-	-	-	397	+	2	0.0019259	0
Cluster-54.20215	3714	UniRef90_A0A0M8ZQU0	1113	1e-177	314	29.9677	99.6815	-1	2	Regucalcin	Melipona quadrifasciata	-	-	GO:0005509]---[GO:0030234	calcium ion binding]---[enzyme regulator activity	-	-	pfam08450]---[pfam08450]---[COG3386]---[COG3386	674-1627]---[2523-3296]---[596-1630]---[2424-3308	7.00e-68]---[6.00e-58]---[3.00e-50]---[1.00e-42	pfam08450 SGL SMP-30/Gluconolaconase/LRE-like region. This family describes a region that is found in proteins expressed by a variety of eukaryotic and prokaryotic species. These proteins include various enzymes such as senescence marker protein 30 (SMP-30) gluconolactonase and luciferin-regenerating enzyme (LRE). SMP-30 is known to hydrolyse diisopropyl phosphorofluoridate in the liver and has b…	-	-	-	-	-	-	-	-	-	376	-	1	0.224797	0
Cluster-54.32174	1207	UniRef90_A0A0L7R6K5	768	8e-143	270	63.6288	94.4444	-1	1	Trypsin-1	Habropoda laboriosa	-	-	GO:0004252	serine-type endopeptidase activity	-	-	cd00190]---[smart00020]---[pfam00089]---[COG5640	172-897]---[181-900]---[181-897]---[148-903	8.00e-83]---[6.00e-80]---[6.00e-63]---[2.00e-30	cd00190 Tryp_SPc Trypsin-like serine protease Many of these are synthesized as inactive precursor zymogens that are cleaved during limited proteolysis to generate their active forms. Alignment contains also inactive enzymes that have substitutions of the catalytic triad residues.]---[smart00020 Tryp_SPc Trypsin-like serine protease. Many of these are synthesised as inactive precursor zymogens tha…	GO:0006508	proteolysis	GO:0004252	serine-type endopeptidase activity	-	-	-	-	-	266	-	1	0.02991	0
Cluster-54.24356	1206	UniRef90_A0A0N0BIK3	648	3e-110	783	53.7313	27.8416	-1	0	Protein G12	Melipona quadrifasciata	-	-	-	-	-	-	pfam06757]---[pfam06757	589-1104]---[547-801	8.00e-42]---[1.00e-06	pfam06757 Ins_allergen_rp Insect allergen related repeat nitrile-specifier detoxification. This family exemplifies a case of novel gene evolution. The case in point is the arms-race between plants and their infective insective herbivores in the area of the glucosinolate-myrosinase system. Brassicas have developed the glucosinolate-myrosinase system as chemical defence mechanism against the insect…	-	-	-	-	-	-	-	-	-	240	-	0	0.033629	0
Cluster-54.26838	1841	UniRef90_A0A0M9AAM0	543	9e-171	321	29.4948	56.3863	1	1	Caspase-1	Melipona quadrifasciata	GO:0006915	apoptotic process	GO:0004197	cysteine-type endopeptidase activity	-	-	cd00032]---[cd00032]---[smart00115]---[smart00115]---[pfam00656]---[pfam00656	677-1201]---[418-609]---[698-1207]---[421-609]---[695-1201]---[445-609	3.00e-53]---[8.00e-15]---[1.00e-44]---[2.00e-11]---[2.00e-35]---[2.00e-06	cd00032 CASc Caspase interleukin-1 beta converting enzyme (ICE) homologues Cysteine-dependent aspartate-directed proteases that mediate programmed cell death (apoptosis). Caspases are synthesized as inactive zymogens and activated by proteolysis of the peptide backbone adjacent to an aspartate. The resulting two subunits associate to form an (alpha)2(beta)2-tetramer which is the active enzyme. Ac…	-	-	-	-	-	-	-	-	-	199	+	1	0.000407772	0
Cluster-54.10371	399	UniRef90_A0A0B4U295	189	1e-07	117	47.3684	53.8462	-1	1	NADH-ubiquinone oxidoreductase chain 3	Melipona scutellaris	-	-	GO:0008137	NADH dehydrogenase (ubiquinone) activity	GO:0016021]---[GO:0031966]---[GO:0070469	integral to membrane]---[mitochondrial membrane]---[respiratory chain	MTH00161]---[pfam00507	207-398]---[207-398	2.00e-12]---[9.00e-09	MTH00161 ND3 NADH dehydrogenase subunit 3 Provisional.]---[pfam00507 Oxidored_q4 NADH-ubiquinone/plastoquinone oxidoreductase chain 3.	GO:0055114	oxidation-reduction process	GO:0008137	NADH dehydrogenase (ubiquinone) activity	-	-	-	-	-	95	-	1	0.899546	0
Cluster-54.2716	907	UniRef90_UPI0007676AC3	474	7e-66	162	52.2602	100	1	0	PREDICTED uncharacterized protein LOC107185400	Dufourea novaeangliae	-	-	-	-	-	-	-	-	-	-	-	-	-	-	-	-	-	-	-	159	+	0	0.00981834	0
Cluster-54.24353	500	UniRef90_A0A0N0BIK3	498	8e-94	783	99.6	21.2005	-1	1	Protein G12	Melipona quadrifasciata	-	-	-	-	-	-	pfam06757]---[pfam06757	2-493]---[275-490	8.00e-43]---[8.00e-07	pfam06757 Ins_allergen_rp Insect allergen related repeat nitrile-specifier detoxification. This family exemplifies a case of novel gene evolution. The case in point is the arms-race between plants and their infective insective herbivores in the area of the glucosinolate-myrosinase system. Brassicas have developed the glucosinolate-myrosinase system as chemical defence mechanism against the insect…	-	-	-	-	-	-	-	-	-	166	-	1	0.0617937	0
Cluster-54.20754	2630	UniRef90_UPI00021A82CF	1023	1e-172	343	38.8973	100	-1	0	PREDICTED cathepsin L	Bombus	-	-	-	-	-	-	pfam00112]---[cd02248]---[smart00645]---[PTZ00021]---[PTZ00203]---[PTZ00200]---[cd02698]---[cd02620]---[cd02619]---[cd02621]---[COG4870]---[smart00848]---[pfam08246]---[PTZ00049]---[PTZ00462]---[PTZ00364	1323-1970]---[1326-1967]---[1326-1970]---[1320-2342]---[1323-2240]---[1314-2252]---[1365-1970]---[1347-1967]---[1377-1961]---[1335-1970]---[1386-1970]---[2070-2249]---[2067-2249]---[1329-1925]---[1353-2252]---[1341-1970	3.00e-104]---[2.00e-101]---[4.00e-77]---[1.00e-58]---[9.00e-40]---[8.00e-39]---[3.00e-30]---[6.00e-29]---[6.00e-28]---[1.00e-27]---[5.00e-15]---[9.00e-14]---[4.00e-13]---[4.00e-11]---[4.00e-09]---[8.00e-08	pfam00112 Peptidase_C1 Papain family cysteine protease. ]---[cd02248 Peptidase_C1A Peptidase C1A subfamily (MEROPS database nomenclature) composed of cysteine peptidases (CPs) similar to papain including the mammalian CPs (cathepsins B C F H L K O S V X and W). Papain is an endopeptidase with specific substrate preferences primarily for bulky hydrophobic or aromatic residues at the S2 subsite a h…	GO:0006508	proteolysis	GO:0008234	cysteine-type peptidase activity	-	-	-	-	-	342	-	0	0.0986113	0
Cluster-54.27805	359	UniRef90_A0A0M8ZWK6	306	7e-54	405	85.2368	25.1852	1	2	Putative maltase H	Melipona quadrifasciata	GO:0005975	carbohydrate metabolic process	GO:0003824]---[GO:0043169	catalytic activity]---[cation binding	-	-	cd11328]---[cd11333]---[cd11359]---[cd11331]---[pfam00128]---[cd11330]---[TIGR02403]---[cd11332]---[cd11334]---[cd11316]---[COG0366]---[PRK10933]---[cd11348]---[TIGR02456]---[smart00642]---[cd11313]---[cd00551]---[cd11338]---[cd11324]---[cd11339	54-356]---[54-344]---[3-359]---[54-344]---[54-359]---[54-332]---[54-332]---[54-353]---[54-332]---[54-335]---[54-356]---[54-341]---[54-359]---[57-332]---[54-269]---[87-338]---[54-305]---[54-338]---[99-356]---[54-269	4.00e-70]---[9.00e-57]---[7.00e-56]---[5.00e-49]---[2.00e-47]---[3.00e-47]---[5.00e-46]---[9.00e-43]---[8.00e-42]---[3.00e-40]---[9.00e-40]---[2.00e-39]---[4.00e-36]---[5.00e-34]---[6.00e-31]---[6.00e-29]---[7.00e-26]---[3.00e-25]---[8.00e-25]---[1.00e-21	cd11328 AmyAc_maltase Alpha amylase catalytic domain found in maltase (also known as alpha glucosidase) and related proteins. Maltase (EC 3.2.1.20) hydrolyzes the terminal non-reducing (1- 4)-linked alpha-D-glucose residues in maltose releasing alpha-D-glucose. In most cases maltase is equivalent to alpha-glucosidase but the term maltase emphasizes the disaccharide nature of the substrate from wh…	GO:0005975	carbohydrate metabolic process	GO:0003824	catalytic activity	-	-	-	-	-	119	+	2	0.00351856	0
Cluster-54.29782	1156	UniRef90_Q8WD40	1059	5e-134	519	91.609	68.0154	-1	2	Cytochrome c oxidase subunit 1	Meliponinae	GO:0009060]---[GO:0006119	aerobic respiration]---[oxidative phosphorylation	GO:0004129]---[GO:0020037]---[GO:0005506	cytochrome-c oxidase activity]---[heme binding]---[iron ion binding	GO:0016021]---[GO:0005743]---[GO:0070469	integral to membrane]---[mitochondrial inner membrane]---[respiratory chain	MTH00153]---[cd01663]---[MTH00167]---[MTH00223]---[MTH00142]---[MTH00116]---[MTH00079]---[MTH00037]---[MTH00182]---[MTH00103]---[MTH00007]---[MTH00184]---[MTH00183]---[cd00919]---[MTH00077]---[MTH00026]---[TIGR02891]---[COG0843]---[MTH00048]---[pfam00115	3-1154]---[3-1154]---[3-1154]---[3-1061]---[3-1061]---[3-1061]---[6-1154]---[3-1061]---[3-1061]---[3-1061]---[3-1061]---[3-1061]---[3-1061]---[3-1061]---[3-1061]---[3-1061]---[6-1061]---[3-1058]---[9-1058]---[6-1061	3.00e-179]---[6.00e-175]---[3.00e-159]---[2.00e-153]---[8.00e-150]---[2.00e-143]---[1.00e-134]---[3.00e-132]---[6.00e-131]---[1.00e-130]---[8.00e-130]---[1.00e-127]---[1.00e-126]---[8.00e-126]---[1.00e-122]---[4.00e-107]---[4.00e-105]---[4.00e-104]---[1.00e-96]---[1.00e-94	MTH00153 COX1 cytochrome c oxidase subunit I Provisional.]---[cd01663 Cyt_c_Oxidase_I Cytochrome C oxidase subunit I. Cytochrome c oxidase (CcO) the terminal oxidase in the respiratory chains of eukaryotes and most bacteria is a multi-chain transmembrane protein located in the inner membrane of mitochondria and the cell membrane of prokaryotes. It catalyzes the reduction of O2 and simultaneously …	GO:0009060]---[GO:0055114	aerobic respiration]---[oxidation-reduction process	GO:0004129]---[GO:0005506]---[GO:0009055]---[GO:0020037	cytochrome-c oxidase activity]---[iron ion binding]---[electron carrier activity]---[heme binding	GO:0016021	integral to membrane	-	-	-	67	+	0	0.446028	0
Cluster-54.6229	4979	UniRef90_A0A0M9A0P7	1815	0	990	36.4531	60.404	1	0	Alpha-mannosidase	Melipona quadrifasciata	GO:0006013	mannose metabolic process	GO:0004559]---[GO:0030246]---[GO:0008270	alpha-mannosidase activity]---[carbohydrate binding]---[zinc ion binding	-	-	cd10810]---[cd00451]---[pfam01074]---[cd10809]---[PLN02701]---[PLN02701]---[cd10786]---[cd11666]---[cd10811]---[cd11667]---[pfam07748]---[pfam07748]---[pfam09261]---[smart00872]---[cd10789]---[cd10815]---[PRK09819]---[cd10790]---[cd10812]---[cd10814]---[cd10791	1975-2808]---[1975-2808]---[1978-2922]---[1972-2955]---[1963-3603]---[3734-4252]---[1978-2796]---[1975-2955]---[1975-2925]---[1975-2955]---[3650-4807]---[3307-3630]---[2938-3159]---[2938-3159]---[1981-2574]---[1978-2574]---[3295-3660]---[1981-2571]---[1978-2472]---[1981-2571]---[1981-2448	9.00e-180]---[9.00e-106]---[9.00e-89]---[2.00e-77]---[2.00e-74]---[2.00e-19]---[7.00e-60]---[3.00e-53]---[2.00e-51]---[5.00e-51]---[2.00e-35]---[6.00e-11]---[9.00e-23]---[6.00e-20]---[6.00e-13]---[3.00e-08]---[3.00e-08]---[7.00e-08]---[3.00e-07]---[3.00e-06]---[5.00e-06	cd10810 GH38N_AMII_LAM_like N-terminal catalytic domain of lysosomal alpha-mannosidase and similar proteins glycoside hydrolase family 38 (GH38). The subfamily is represented by lysosomal alpha-mannosidase (LAM Man2B1 EC 3.2.1.114) which is a broad specificity exoglycosidase hydrolyzing all known alpha 1 2- alpha 1 3- and alpha 1 6-mannosidic linkages from numerous high mannose type oligosacchari…	GO:0005975]---[GO:0006013	carbohydrate metabolic process]---[mannose metabolic process	GO:0004559]---[GO:0015923]---[GO:0004553]---[GO:0008270	alpha-mannosidase activity]---[mannosidase activity]---[hydrolase activity, hydrolyzing O-glycosyl compounds]---[zinc ion binding	-	-	-	-	-	632	+	0	0.000171477	0
Cluster-54.1254	2443	UniRef90_UPI00021A74D1	879	7e-173	316	35.9804	92.7215	-1	1	PREDICTED inactive hydroxysteroid dehydrogenase-like protein 1	Bombus	-	-	-	-	-	-	cd05356]---[PLN02780]---[COG0300]---[cd05233]---[COG4221]---[cd05370]---[cd05347]---[cd05332]---[PRK05565]---[cd05350]---[COG1028]---[cd08939]---[PRK07666]---[PRK07454]---[cd05344]---[cd05346]---[cd05374]---[PRK05653]---[cd05339]---[cd05333	367-1092]---[370-1098]---[433-1086]---[517-1083]---[574-1092]---[517-1083]---[508-1092]---[523-1080]---[514-1092]---[445-1083]---[517-1083]---[520-1083]---[523-1083]---[529-1083]---[529-1092]---[583-1083]---[511-1083]---[517-1083]---[523-1083]---[523-1083	6.00e-102]---[5.00e-53]---[1.00e-50]---[2.00e-38]---[1.00e-29]---[3.00e-29]---[4.00e-29]---[9.00e-29]---[1.00e-28]---[4.00e-28]---[4.00e-28]---[2.00e-27]---[2.00e-26]---[3.00e-26]---[4.00e-26]---[7.00e-26]---[8.00e-26]---[1.00e-25]---[2.00e-24]---[6.00e-24	cd05356 17beta-HSD1_like_SDR_c 17-beta-hydroxysteroid dehydrogenases (17beta-HSDs) types -1 -3 and -12 -like classical (c) SDRs. This subgroup includes various 17-beta-hydroxysteroid dehydrogenases and 3-ketoacyl-CoA reductase these are members of the SDR family and contain the canonical active site tetrad and glycine-rich NAD-binding motif of the classical SDRs. 3-ketoacyl-CoA reductase (KAR aka…	-	-	-	-	-	-	-	-	-	355	-	1	0.000581451	0
Cluster-54.293	3620	UniRef90_A0A0N0BII4	759	1e-78	320	20.9669	82.5	1	1	Uncharacterized protein	Melipona quadrifasciata	-	-	-	-	-	-	-	-	-	-	-	-	-	-	-	-	-	-	-	802	+	1	3.97227e-05	0
Cluster-54.13480	2797	UniRef90_UPI0007672AA5	705	2e-93	236	25.2056	100	1	0	PREDICTED eisosome protein sle1-like	Apoidea	-	-	-	-	-	-	pfam00379	247-390	3e-07	pfam00379 Chitin_bind_4 Insect cuticle protein. Many insect cuticular proteins include a 35-36 amino acid motif known as the R R consensus. The extensive conservation of this region led to the suggestion that it functions to bind chitin. Provocatively it has no sequence similarity to the well-known cysteine-containing chitin-binding domain found in chitinases and some peritrophic membrane protein…	-	-	GO:0042302	structural constituent of cuticle	-	-	-	-	-	265	-	1	0.000927511	0
Cluster-54.32733	271	UniRef90_A0A0N0U502	270	1e-51	300	99.631	30	1	0	Lipase 3	Melipona quadrifasciata	-	-	-	-	-	-	PLN02872	1-270	3e-31	PLN02872 PLN02872 triacylglycerol lipase.	-	-	-	-	-	-	-	-	-	90	+	0	0.0414996	0
Cluster-54.3966	3400	UniRef90_A0A088ABZ1	1122	0	374	33	100	-1	2	Isocitrate dehydrogenase NAD subunit mitochondrial	Apoidea	GO:0006099	tricarboxylic acid cycle	GO:0004449]---[GO:0000287]---[GO:0051287]---[GO:0016616	isocitrate dehydrogenase (NAD+) activity]---[magnesium ion binding]---[NAD binding]---[oxidoreductase activity, acting on the CH-OH group of donors, NAD or NADP as acceptor	GO:0005739	mitochondrion	TIGR00175]---[PLN00123]---[PLN00118]---[COG0473]---[PRK08997]---[PRK09222]---[pfam00180]---[PRK14025]---[TIGR02924]---[TIGR02088]---[PRK00772]---[TIGR00169]---[TIGR02089]---[COG0538]---[PRK03437]---[PRK08194]---[PRK06451]---[TIGR00183]---[PRK07006]---[PLN02329	2034-3026]---[2025-3011]---[2034-3026]---[2022-3026]---[2034-3023]---[2025-3026]---[2037-3017]---[2034-3017]---[2031-3020]---[2034-3008]---[2034-3017]---[2037-3017]---[2025-3017]---[2034-3023]---[2052-3023]---[2022-3023]---[2034-3005]---[2034-3005]---[2034-3005]---[2085-3011	6.00e-148]---[2.00e-111]---[2.00e-99]---[3.00e-92]---[5.00e-81]---[5.00e-79]---[2.00e-64]---[3.00e-62]---[3.00e-60]---[3.00e-56]---[4.00e-43]---[3.00e-36]---[3.00e-36]---[1.00e-35]---[4.00e-35]---[2.00e-33]---[5.00e-32]---[5.00e-30]---[3.00e-21]---[8.00e-20	TIGR00175 Isocitrate_dehydrogenase_subunit_1_mitochondrial isocitrate dehydrogenase NAD-dependent mitochondrial type. Several NAD- or NADP-dependent dehydrogenases including 3-isopropylmalate dehydrogenase tartrate dehydrogenase and the multimeric forms of isocitrate dehydrogenase share a nucleotide binding domain unrelated to that of lactate dehydrogenase and its homologs. These enzymes dehydrog…	GO:0055114	oxidation-reduction process	GO:0016616	oxidoreductase activity, acting on the CH-OH group of donors, NAD or NADP as acceptor	-	-	-	-	-	375	-	2	0.0132455	0
Cluster-54.31124	1065	UniRef90_A0A0M9A708	444	3e-19	611	41.6901	25.3682	1	0	3-hydroxyacyl-CoA dehydrogenase type-2	Melipona quadrifasciata	-	-	GO:0016491	oxidoreductase activity	-	-	-	-	-	-	-	-	-	-	-	-	-	-	-	165	-	0	0.127528	0
Cluster-54.12898	2588	UniRef90_A0A0M8ZRH3	945	8e-87	334	36.5147	95.2096	1	1	Uncharacterized protein	Melipona quadrifasciata	-	-	-	-	-	-	-	-	-	-	-	-	-	-	-	-	-	-	-	363	+	1	0.0433489	0
Cluster-54.29489	3132	UniRef90_UPI00021A6D51	726	6e-119	256	23.1801	94.5312	-1	1	PREDICTED chymotrypsin-2-like	Bombus	-	-	-	-	-	-	cd00190]---[smart00020]---[pfam00089]---[COG5640	2193-2876]---[2202-2879]---[2202-2876]---[2187-2882	1.00e-68]---[3.00e-67]---[4.00e-49]---[1.00e-26	cd00190 Tryp_SPc Trypsin-like serine protease Many of these are synthesized as inactive precursor zymogens that are cleaved during limited proteolysis to generate their active forms. Alignment contains also inactive enzymes that have substitutions of the catalytic triad residues.]---[smart00020 Tryp_SPc Trypsin-like serine protease. Many of these are synthesised as inactive precursor zymogens tha…	GO:0006508	proteolysis	GO:0004252	serine-type endopeptidase activity	-	-	-	-	-	273	-	1	0.000326632	0
Cluster-54.28775	2510	UniRef90_A0A0M9A4B7	1566	0	590	62.3904	88.1356	1	2	Vanin-like protein 1	Melipona quadrifasciata	GO:0006807	nitrogen compound metabolic process	GO:0016811	hydrolase activity, acting on carbon-nitrogen (but not peptide) bonds, in linear amides	-	-	cd07567]---[cd07197]---[pfam00795]---[COG0388]---[cd07572]---[cd07581]---[cd07583]---[cd07584]---[cd07564]---[cd07573]---[cd07576]---[cd07578]---[cd07571]---[cd07574]---[cd07580]---[cd07577]---[cd07569]---[COG0815]---[cd07585]---[TIGR00546	870-1706]---[879-1499]---[873-1487]---[867-1502]---[963-1487]---[876-1496]---[957-1490]---[873-1490]---[870-1409]---[873-1487]---[963-1487]---[870-1505]---[951-1505]---[960-1439]---[873-1490]---[873-1424]---[954-1319]---[954-1532]---[876-1415]---[921-1532	3.00e-126]---[2.00e-28]---[3.00e-20]---[5.00e-20]---[5.00e-19]---[5.00e-18]---[2.00e-17]---[1.00e-15]---[8.00e-15]---[5.00e-13]---[1.00e-12]---[2.00e-11]---[1.00e-09]---[3.00e-09]---[9.00e-09]---[6.00e-08]---[1.00e-07]---[1.00e-07]---[2.00e-07]---[9.00e-07	cd07567 biotinidase_like biotinidase and vanins (class 4 nitrilases). These secondary amidases participate in vitamin recycling. Biotinidase (EC 3.5.1.12) has both a hydrolase and a transferase activity. It hydrolyzes free biocytin or small biotinyl-peptides produced during the proteolytic degradation of biotin-dependent carboxylases to release free biotin (vitamin H) and it can transfer biotin t…	GO:0006807	nitrogen compound metabolic process	GO:0016810	hydrolase activity, acting on carbon-nitrogen (but not peptide) bonds	-	-	-	-	-	529	+	2	0.000354494	0
Cluster-54.27360	534	UniRef90_A0A0B4U3K5	375	8e-59	259	70.2247	48.2625	-1	2	Cytochrome c oxidase subunit 3	Melipona scutellaris	GO:0019646	aerobic electron transport chain	GO:0004129	cytochrome-c oxidase activity	GO:0016021]---[GO:0005739	integral to membrane]---[mitochondrion	MTH00155]---[cd01665]---[pfam00510]---[MTH00083]---[cd00386]---[MTH00189]---[MTH00141]---[MTH00039]---[MTH00219]---[MTH00118]---[MTH00024]---[MTH00099]---[MTH00075]---[MTH00130]---[MTH00052]---[MTH00009]---[COG1845]---[PLN02194]---[MTH00028]---[MTH00049	68-442]---[68-442]---[68-442]---[68-433]---[68-436]---[68-439]---[68-424]---[68-421]---[68-439]---[68-433]---[68-433]---[68-433]---[68-436]---[68-424]---[68-439]---[68-433]---[68-421]---[68-424]---[68-421]---[68-430	1.00e-71]---[2.00e-62]---[1.00e-55]---[3.00e-52]---[4.00e-50]---[2.00e-49]---[9.00e-47]---[4.00e-43]---[2.00e-42]---[6.00e-41]---[5.00e-40]---[6.00e-39]---[4.00e-38]---[1.00e-35]---[9.00e-35]---[6.00e-34]---[5.00e-30]---[8.00e-29]---[1.00e-27]---[1.00e-22	MTH00155 COX3 cytochrome c oxidase subunit III Provisional.]---[cd01665 Cyt_c_Oxidase_III Cytochrome c oxidase subunit III. Cytochrome c oxidase (CcO) the terminal oxidase in the respiratory chains of eukaryotes and most bacteria is a multi-chain transmembrane protein located in the inner membrane of mitochondria and the cell membrane of prokaryotes. CcO catalyzes the reduction of O2 and simultan…	-	-	GO:0015002	heme-copper terminal oxidase activity	GO:0016020	membrane	-	-	-	84	-	2	0.446171	0
Cluster-54.3244	1036	UniRef90_V9IJU5	525	4e-78	217	50.6757	80.6452	1	1	Peptidoglycan-recognition protein	Apis cerana	GO:0045087]---[GO:0009253	innate immune response]---[peptidoglycan catabolic process	GO:0008745]---[GO:0008270	N-acetylmuramoyl-L-alanine amidase activity]---[zinc ion binding	GO:0016021	integral to membrane	smart00701]---[cd06583]---[pfam01510]---[smart00644]---[PHA00447	359-790]---[428-811]---[425-799]---[428-808]---[503-838	3.00e-58]---[4.00e-46]---[7.00e-30]---[1.00e-29]---[3.00e-16	smart00701 PGRP Animal peptidoglycan recognition proteins homologous to Bacteriophage T3 lysozyme. The bacteriophage molecule but not its moth homologue has been shown to have N-acetylmuramoyl-L-alanine amidase activity. One member of this family Tag7 is a cytokine.]---[cd06583 PGRP Peptidoglycan recognition proteins (PGRPs) are pattern recognition receptors that bind and in certain cases hydroly…	GO:0009253	peptidoglycan catabolic process	GO:0008745	N-acetylmuramoyl-L-alanine amidase activity	-	-	-	-	-	178	+	1	0.0175872	0
Cluster-54.28319	823	-	-	-	-	-	-	-	-	-	-	-	-	-	-	-	-	MTH00157	90-329	9e-08	MTH00157 ATP6 ATP synthase F0 subunit 6 Provisional.	-	-	-	-	-	-	-	-	-	72	-	2	0.304579	0
Cluster-241.1	2477	UniRef90_UPI0004988F51	489	3e-44	194	19.7416	87.6289	1	0	PREDICTED uncharacterized protein LOC103451035	Malus domestica	-	-	-	-	-	-	pfam07939]---[pfam07939	391-519]---[1692-1820	1.00e-21]---[1.00e-18	pfam07939 DUF1685 Protein of unknown function (DUF1685). The members of this family are hypothetical eukaryotic proteins of unknown function. The region in question is approximately 100 amino acid residues long.	-	-	-	-	-	-	-	-	-	247	+	2	0.0203434	0
Cluster-54.26225	3890	UniRef90_A0A0N0BFH7	2268	0	766	58.3033	98.3029	1	2	Uncharacterized protein (Fragment)	Melipona quadrifasciata	-	-	-	-	-	-	-	-	-	-	-	-	-	-	-	-	-	-	-	773	+	2	8.37869e-05	0
Cluster-54.13436	2967	UniRef90_A0A0M9A842	708	4e-151	236	23.8625	100	-1	0	Mitochondrial cardiolipin hydrolase	Melipona quadrifasciata	-	-	GO:0016787	hydrolase activity	-	-	cd09171]---[cd09116]---[pfam13091]---[cd09170]---[COG1502]---[COG1502]---[cd09174]---[PRK13912]---[cd09173]---[cd09127]---[cd09172]---[cd09131]---[cd00138]---[cd09128]---[cd09159]---[cd09162]---[cd09112]---[cd09130]---[cd09158]---[cd09111	2161-2571]---[2164-2541]---[2161-2532]---[2158-2535]---[2158-2757]---[2101-2661]---[2164-2535]---[2194-2541]---[2164-2544]---[2170-2517]---[2161-2541]---[2164-2544]---[2227-2532]---[2161-2556]---[2167-2520]---[2062-2532]---[2230-2484]---[2161-2514]---[2230-2484]---[2161-2517	7.00e-40]---[6.00e-31]---[3.00e-28]---[9.00e-27]---[5.00e-19]---[2.00e-09]---[3.00e-18]---[1.00e-15]---[1.00e-14]---[1.00e-13]---[3.00e-13]---[3.00e-12]---[2.00e-10]---[3.00e-10]---[4.00e-09]---[5.00e-09]---[1.00e-07]---[3.00e-07]---[8.00e-07]---[4.00e-06	cd09171 PLDc_vPLD6_like Catalytic domain of vertebrate phospholipase D6 and similar proteins. Catalytic domain of vertebrate phospholipase D6 (PLD6 EC 3.1.4.4) a homolog of the EDTA-resistant nuclease Nuc from Salmonella typhimurium and similar proteins. PLD6 can selectively hydrolyze the terminal phosphodiester bond of phosphatidylcholine (PC) with the formation of phosphatidic acid and alcohols…	-	-	-	-	-	-	-	-	-	573	+	2	0.00615206	0
Cluster-54.33525	693	UniRef90_A0A0M9A4B7	690	1e-124	590	99.5671	34.5763	-1	2	Vanin-like protein 1	Melipona quadrifasciata	GO:0006807	nitrogen compound metabolic process	GO:0016811	hydrolase activity, acting on carbon-nitrogen (but not peptide) bonds, in linear amides	-	-	cd07567	380-691	1e-30	cd07567 biotinidase_like biotinidase and vanins (class 4 nitrilases). These secondary amidases participate in vitamin recycling. Biotinidase (EC 3.5.1.12) has both a hydrolase and a transferase activity. It hydrolyzes free biocytin or small biotinyl-peptides produced during the proteolytic degradation of biotin-dependent carboxylases to release free biotin (vitamin H) and it can transfer biotin t…	-	-	-	-	-	-	-	-	-	230	-	2	0.00230566	0
Cluster-54.12427	5455	UniRef90_A0A087ZWL4	597	6e-114	445	10.9441	45.618	-1	2	Uncharacterized protein	Apoidea	-	-	GO:0046872]---[GO:0003676	metal ion binding]---[nucleic acid binding	-	-	sd00017]---[sd00017]---[sd00017]---[sd00017]---[sd00019]---[sd00019]---[sd00019	732-905]---[308-460]---[756-908]---[302-457]---[308-454]---[756-902]---[732-818	2.00e-25]---[1.00e-21]---[3.00e-21]---[3.00e-20]---[1.00e-19]---[1.00e-19]---[2.00e-09	sd00017 ZF_C2H2 Zinc finger C2H2 type. The C2H2 zinc finger is a classical zinc finger domain. C2H2-type zinc fingers are ubiquitous more than 1 of all mammalian proteins are predicted to contain at least one zinc finger. They often function as DNA or protein binding structural motifs such as in eukaryotic transcription factors and therefore they play important roles in cellular processes such as…	-	-	-	-	-	-	-	-	-	283	-	2	0.250245	0
Cluster-54.22046	2104	UniRef90_A0A0M9A4B7	1587	0	590	75.4278	89.322	1	0	Vanin-like protein 1	Melipona quadrifasciata	GO:0006807	nitrogen compound metabolic process	GO:0016811	hydrolase activity, acting on carbon-nitrogen (but not peptide) bonds, in linear amides	-	-	cd07567]---[cd07197]---[pfam00795]---[COG0388]---[cd07572]---[cd07581]---[cd07583]---[cd07584]---[cd07564]---[cd07573]---[cd07576]---[cd07578]---[cd07571]---[cd07574]---[cd07580]---[cd07577]---[cd07569]---[cd07585]---[COG0815]---[TIGR00546	541-1377]---[550-1170]---[544-1158]---[538-1173]---[634-1158]---[547-1167]---[628-1161]---[544-1161]---[541-1080]---[544-1158]---[634-1158]---[541-1176]---[622-1176]---[631-1110]---[544-1161]---[544-1095]---[625-990]---[547-1086]---[625-1203]---[592-1203	9.00e-135]---[1.00e-30]---[3.00e-22]---[3.00e-21]---[2.00e-20]---[3.00e-19]---[1.00e-18]---[8.00e-17]---[8.00e-16]---[6.00e-14]---[1.00e-13]---[3.00e-12]---[2.00e-10]---[6.00e-10]---[2.00e-09]---[1.00e-08]---[4.00e-08]---[6.00e-08]---[7.00e-08]---[5.00e-07	cd07567 biotinidase_like biotinidase and vanins (class 4 nitrilases). These secondary amidases participate in vitamin recycling. Biotinidase (EC 3.5.1.12) has both a hydrolase and a transferase activity. It hydrolyzes free biocytin or small biotinyl-peptides produced during the proteolytic degradation of biotin-dependent carboxylases to release free biotin (vitamin H) and it can transfer biotin t…	GO:0006807	nitrogen compound metabolic process	GO:0016810	hydrolase activity, acting on carbon-nitrogen (but not peptide) bonds	-	-	-	-	-	557	+	0	0.000142509	0
Cluster-54.18955	1160	UniRef90_A0A0N0BBP8	618	2e-102	2040	53.2759	10.1471	-1	1	Uncharacterized protein (Fragment)	Melipona quadrifasciata	-	-	GO:0003677	DNA binding	-	-	-	-	-	-	-	-	-	-	-	-	-	-	-	248	-	1	0.00441908	0
Cluster-54.11422	601	-	-	-	-	-	-	-	-	-	-	-	-	-	-	-	-	pfam01826	1995-06-01	3e-06	pfam01826 TIL Trypsin Inhibitor like cysteine rich domain. This family contains trypsin inhibitors as well as a domain found in many extracellular proteins. The domain typically contains ten cysteine residues that form five disulphide bonds. The cysteine residues that form the disulphide bonds are 1-7 2-6 3-5 4-10 and 8-9.	-	-	-	-	-	-	-	-	-	135	+	1	0.00121029	0
Cluster-54.19449	8417	UniRef90_A0A0N0U4B4	2409	0	1150	28.6206	69.1304	-1	1	DNA2-like helicase	Melipona quadrifasciata	GO:0033567	DNA replication, Okazaki fragment processing	GO:0017108]---[GO:0004386]---[GO:0043142	5'-flap endonuclease activity]---[helicase activity]---[single-stranded DNA-dependent ATPase activity	-	-	cd05485]---[cd05490]---[cd06098]---[cd05487]---[pfam00026]---[cd05486]---[cd05488]---[cd05478]---[cd05471]---[cd05477]---[TIGR01983]---[PRK05134]---[PTZ00165]---[COG2227]---[COG1112]---[TIGR00376]---[TIGR00376]---[PLN02396]---[PTZ00147]---[pfam13086]---[pfam13087	607-1593]---[619-1593]---[610-1593]---[613-1599]---[634-1593]---[637-1593]---[610-1593]---[607-1593]---[637-1593]---[628-1593]---[2116-2808]---[2098-2829]---[484-1689]---[2098-2844]---[4130-5767]---[4160-5008]---[5144-5890]---[2092-2796]---[508-1602]---[4880-5389]---[4214-4858	7.00e-175]---[8.00e-157]---[1.00e-141]---[1.00e-126]---[7.00e-126]---[2.00e-113]---[1.00e-111]---[1.00e-110]---[4.00e-92]---[2.00e-87]---[5.00e-83]---[6.00e-82]---[2.00e-67]---[2.00e-62]---[8.00e-48]---[2.00e-46]---[5.00e-20]---[5.00e-46]---[4.00e-43]---[6.00e-41]---[2.00e-40	cd05485 Cathepsin_D_like Cathepsin_D_like pepsin family of proteinases. Cathepsin D is the major aspartic proteinase of the lysosomal compartment where it functions in protein catabolism. It is a member of the pepsin family of proteinases. This enzyme is distinguished from other members of the pepsin family by two features that are characteristic of lysosomal hydrolases. First mature Cathepsin D …	-	-	-	-	-	-	-	-	-	817	-	1	0.00131356	0
Cluster-54.32183	1081	UniRef90_C1FNB9	654	6e-85	218	60.4995	100	1	2	Uncharacterized protein	cellular organisms	-	-	-	-	-	-	-	-	-	-	-	-	-	-	-	-	JSXI01000050.681.3457	0	Bacteria Proteobacteria Alphaproteobacteria Sphingomonadales Sphingomonadaceae Sphingomonas Sphingomonas sp. ERG5	109	-	1	0.746637	0
Cluster-54.18833	2572	UniRef90_UPI0006C9C255	951	0	5430	36.9751	5.83794	-1	0	PREDICTED dystonin	Trichogramma pretiosum	-	-	-	-	-	-	TIGR00175]---[TIGR00175]---[PLN00118]---[PLN00118]---[COG0473]---[COG0473]---[PRK08997]---[pfam00180]---[PRK09222]---[PLN00123]---[PRK14025]---[TIGR02088]---[TIGR02924]---[COG0538]---[PRK00772]---[TIGR00183]---[PRK07006]---[PRK06451]---[PRK03437]---[TIGR00169]---[TIGR02089]---[PRK08194]---[PLN02329	869-1783]---[2098-2184]---[869-1786]---[2077-2199]---[860-1795]---[2086-2190]---[881-1714]---[881-1810]---[836-1783]---[869-1774]---[869-1612]---[881-1807]---[920-1717]---[875-1810]---[860-1618]---[875-1714]---[875-1771]---[857-1711]---[971-1630]---[869-1618]---[869-1624]---[860-1624]---[863-1618	3.00e-159]---[2.00e-07]---[2.00e-154]---[4.00e-06]---[8.00e-127]---[5.00e-06]---[2.00e-111]---[2.00e-109]---[6.00e-107]---[1.00e-101]---[2.00e-91]---[8.00e-89]---[3.00e-87]---[1.00e-73]---[2.00e-65]---[5.00e-62]---[5.00e-58]---[2.00e-56]---[3.00e-51]---[4.00e-51]---[2.00e-50]---[3.00e-47]---[8.00e-38	TIGR00175 Isocitrate_dehydrogenase_subunit_1_mitochondrial isocitrate dehydrogenase NAD-dependent mitochondrial type. Several NAD- or NADP-dependent dehydrogenases including 3-isopropylmalate dehydrogenase tartrate dehydrogenase and the multimeric forms of isocitrate dehydrogenase share a nucleotide binding domain unrelated to that of lactate dehydrogenase and its homologs. These enzymes dehydrog…	GO:0055114	oxidation-reduction process	GO:0016616	oxidoreductase activity, acting on the CH-OH group of donors, NAD or NADP as acceptor	-	-	-	-	-	322	-	0	0.0285324	0
Cluster-54.33871	3168	UniRef90_UPI00021A80EE	411	2e-29	129	12.9735	97.6744	-1	0	PREDICTED pupal cuticle protein C1B-like	Bombus	-	-	-	-	-	-	pfam11018]---[pfam11018	990-1118]---[2068-2172	3.00e-09]---[2.00e-07	pfam11018 Cuticle_3 Pupal cuticle protein C1. Insect cuticles are composite structures whose mechanical properties are optimised for biological function. The major components are the chitin filament system and the cuticular proteins and the cuticle's properties are determined largely by the interactions between these two sets of molecules. The proteins can be ordered by species.	-	-	-	-	-	-	-	-	-	176	+	2	0.000570639	0
Cluster-54.27943	343	UniRef90_A0A0N0BFB9	327	5e-47	255	95.3353	42.7451	-1	1	Lipase 3	Melipona quadrifasciata	GO:0006629	lipid metabolic process	-	-	-	-	pfam04083]---[PLN02872	1-177]---[7-171	5.00e-16]---[4.00e-07	pfam04083 Abhydro_lipase Partial alpha/beta-hydrolase lipase region. This family corresponds to a N-terminal part of an alpha/beta hydrolase domain.]---[PLN02872 PLN02872 triacylglycerol lipase.	GO:0006629	lipid metabolic process	-	-	-	-	-	-	-	109	-	1	0.013954	0
Cluster-54.22557	348	UniRef90_UPI000623E568	171	2e-24	348	49.1379	16.3793	-1	1	PREDICTED 2-acylglycerol O-acyltransferase 1-like	Bombus impatiens	-	-	-	-	-	-	pfam03982]---[PLN02783	180-347]---[213-347	1.00e-16]---[3.00e-11	pfam03982 DAGAT Diacylglycerol acyltransferase. The terminal step of triacylglycerol (TAG) formation is catalysed by the enzyme diacylglycerol acyltransferase (DAGAT).]---[PLN02783 PLN02783 diacylglycerol O-acyltransferase.	-	-	GO:0016747	transferase activity, transferring acyl groups other than amino-acyl groups	-	-	-	-	-	64	+	0	0.586351	0
Cluster-54.22251	1749	UniRef90_A0A0M8ZZN1	294	2e-55	98	16.8096	100	1	1	Uncharacterized protein	Melipona quadrifasciata	-	-	-	-	GO:0005747	mitochondrial respiratory chain complex I	-	-	-	-	-	-	-	-	-	-	-	-	-	181	-	0	0.267561	0
Cluster-54.2420	3216	UniRef90_A0A0M8ZXU4	159	1e-09	265	4.94403	22.6415	-1	1	Uncharacterized protein	Melipona quadrifasciata	-	-	GO:0003676	nucleic acid binding	GO:0016021	integral to membrane	-	-	-	-	-	-	-	-	-	-	-	-	-	84	+	1	0.0448136	0
Cluster-54.2375	1182	UniRef90_UPI00022C8ECB	831	2e-164	280	70.3046	98.9286	-1	1	PREDICTED uncharacterized protein LOC100748241	Bombus	-	-	-	-	-	-	pfam08242]---[COG2226]---[pfam08241]---[TIGR02072]---[COG0500]---[pfam13847]---[pfam13489]---[TIGR01934]---[PRK08317]---[pfam12847]---[cd02440]---[PRK00216]---[pfam13649]---[pfam01209]---[COG4106]---[PRK01683	495-791]---[321-833]---[486-791]---[480-791]---[393-920]---[444-791]---[315-854]---[315-833]---[444-788]---[483-791]---[471-797]---[318-797]---[498-788]---[321-869]---[498-788]---[498-800	4.00e-18]---[4.00e-17]---[1.00e-16]---[1.00e-14]---[5.00e-14]---[1.00e-13]---[8.00e-13]---[4.00e-11]---[5.00e-11]---[5.00e-11]---[1.00e-10]---[2.00e-10]---[2.00e-08]---[2.00e-06]---[3.00e-06]---[5.00e-06	pfam08242 Methyltransf_12 Methyltransferase domain. Members of this family are SAM dependent methyltransferases.]---[COG2226 UbiE Methylase involved in ubiquinone/menaquinone biosynthesis Coenzyme metabolism .]---[pfam08241 Methyltransf_11 Methyltransferase domain. Members of this family are SAM dependent methyltransferases.]---[TIGR02072 Malonyl-_O-methyltransferase malonyl-acyl carrier protein …	GO:0008152	metabolic process	GO:0008168	methyltransferase activity	-	-	-	-	-	287	-	1	0.00542732	0
Cluster-54.31145	1173	UniRef90_A4FSG8	159	8e-12	53	13.555	100	-1	1	Putative uncharacterized protein	Thermobia domestica	-	-	-	-	-	-	-	-	-	-	-	-	-	-	-	-	AJ581095.1.500	4e-121	Eukaryota Opisthokonta Nucletmycea Fungi Dikarya Ascomycota Pezizomycotina Sordariomycetes Sordariales Sordariaceae Neurospora Eulaema meriana	55	+	0	0.0032607	0
Cluster-54.32451	1588	UniRef90_A0A0N0BIH0	654	5e-107	495	41.1839	44.0404	-1	1	Protein G12	Melipona quadrifasciata	-	-	-	-	-	-	pfam06757	808-1344	4e-31	pfam06757 Ins_allergen_rp Insect allergen related repeat nitrile-specifier detoxification. This family exemplifies a case of novel gene evolution. The case in point is the arms-race between plants and their infective insective herbivores in the area of the glucosinolate-myrosinase system. Brassicas have developed the glucosinolate-myrosinase system as chemical defence mechanism against the insect…	-	-	-	-	-	-	-	-	-	236	-	1	0.114379	0
Cluster-54.27802	809	UniRef90_A0A0N0BEY9	741	9e-122	711	91.5946	35.0211	-1	2	Alpha-glucosidase	Melipona quadrifasciata	GO:0005975	carbohydrate metabolic process	GO:0003824]---[GO:0043169	catalytic activity]---[cation binding	GO:0016021	integral to membrane	cd11328]---[cd11359]---[cd11331]---[cd11333]---[TIGR02403]---[cd11316]---[cd11330]---[COG0366]---[cd11348]---[PRK10933]---[cd11334]---[pfam00128]---[cd11332]---[TIGR02456]---[cd11338]---[cd11354	319-807]---[325-807]---[340-807]---[346-807]---[208-801]---[328-726]---[322-807]---[211-807]---[355-798]---[349-726]---[388-711]---[601-807]---[346-804]---[211-711]---[322-807]---[604-747	5.00e-92]---[4.00e-58]---[1.00e-41]---[2.00e-35]---[5.00e-31]---[9.00e-21]---[1.00e-20]---[1.00e-20]---[3.00e-19]---[5.00e-18]---[3.00e-14]---[5.00e-14]---[7.00e-13]---[6.00e-11]---[1.00e-10]---[3.00e-06	cd11328 AmyAc_maltase Alpha amylase catalytic domain found in maltase (also known as alpha glucosidase) and related proteins. Maltase (EC 3.2.1.20) hydrolyzes the terminal non-reducing (1- 4)-linked alpha-D-glucose residues in maltose releasing alpha-D-glucose. In most cases maltase is equivalent to alpha-glucosidase but the term maltase emphasizes the disaccharide nature of the substrate from wh…	GO:0005975	carbohydrate metabolic process	GO:0003824	catalytic activity	-	-	-	-	-	247	-	2	0.0984974	0
Cluster-54.597	254	UniRef90_UPI000787171B	90	7e-07	84	35.4331	35.7143	1	0	UPI000787171B related cluster	unknown	-	-	-	-	-	-	-	-	-	-	-	-	-	-	-	-	-	-	-	84	+	0	0.616667	0
Cluster-54.927	1116	-	-	-	-	-	-	-	-	-	-	-	-	-	-	-	-	-	-	-	-	-	-	-	-	-	-	-	-	-	312	-	1	0.198261	0
Cluster-54.28057	4596	UniRef90_A0A0M9A6W0	1431	0	480	31.1358	100	1	1	Putative serine protease K12H4.7	Melipona quadrifasciata	-	-	GO:0008236	serine-type peptidase activity	-	-	pfam05577]---[cd12540]---[cd12287]---[cd12539]---[cd12538]---[smart00361]---[cd12285]---[pfam00642	3263-4519]---[1267-1578]---[1267-1578]---[1270-1572]---[1261-1569]---[1381-1569]---[1393-1575]---[1171-1245	4.00e-120]---[4.00e-49]---[5.00e-27]---[1.00e-19]---[6.00e-12]---[3.00e-08]---[3.00e-07]---[3.00e-06	pfam05577 Peptidase_S28 Serine carboxypeptidase S28. These serine proteases include several eukaryotic enzymes such as lysosomal Pro-X carboxypeptidase dipeptidyl-peptidase II and thymus-specific serine peptidase.]---[cd12540 RRM_U2AFBPL RNA recognition motif in U2 small nuclear ribonucleoprotein auxiliary factor 35 kDa subunit-related protein 1 (U2AFBPL) and similar proteins. This subgroup corre…	GO:0006508	proteolysis	GO:0008236]---[GO:0046872	serine-type peptidase activity]---[metal ion binding	-	-	-	-	-	675	+	0	0.000221162	0
Cluster-54.22979	510	-	-	-	-	-	-	-	-	-	-	-	-	-	-	-	-	-	-	-	-	-	-	-	-	-	-	-	-	-	170	-	0	0.809629	0
Cluster-54.4045	1968	UniRef90_A0A0M9ABM4	1086	0	471	55.1829	87.6858	1	2	Uncharacterized protein	Melipona quadrifasciata	-	-	-	-	-	-	-	-	-	-	-	-	-	-	-	-	-	-	-	501	+	2	0.00168044	0
Cluster-54.29787	578	UniRef90_H2ET93	417	6e-50	190	72.1453	73.1579	1	2	Cytochrome c oxidase subunit 1 (Fragment)	Scaptotrigona hellwegeri	GO:0009060]---[GO:0006119	aerobic respiration]---[oxidative phosphorylation	GO:0004129]---[GO:0020037]---[GO:0005506	cytochrome-c oxidase activity]---[heme binding]---[iron ion binding	GO:0016021]---[GO:0005743]---[GO:0070469	integral to membrane]---[mitochondrial inner membrane]---[respiratory chain	MTH00153]---[MTH00167]---[MTH00142]---[cd01663]---[MTH00223]---[MTH00116]---[MTH00037]---[MTH00103]---[MTH00183]---[MTH00077]---[MTH00079]---[MTH00007]---[MTH00182]---[cd00919]---[MTH00184]---[TIGR02891]---[MTH00026]---[COG0843]---[pfam00115]---[MTH00048	99-515]---[99-515]---[99-515]---[99-359]---[99-512]---[99-515]---[99-515]---[99-506]---[99-506]---[99-506]---[99-506]---[99-359]---[99-515]---[99-359]---[99-515]---[99-359]---[99-359]---[99-359]---[99-359]---[99-359	1.00e-61]---[1.00e-46]---[3.00e-46]---[1.00e-45]---[4.00e-45]---[7.00e-43]---[3.00e-41]---[1.00e-40]---[5.00e-38]---[5.00e-38]---[2.00e-35]---[6.00e-35]---[7.00e-34]---[3.00e-33]---[8.00e-33]---[5.00e-26]---[4.00e-24]---[4.00e-24]---[5.00e-24]---[7.00e-23	MTH00153 COX1 cytochrome c oxidase subunit I Provisional.]---[MTH00167 COX1 cytochrome c oxidase subunit I Provisional.]---[MTH00142 COX1 cytochrome c oxidase subunit I Provisional.]---[cd01663 Cyt_c_Oxidase_I Cytochrome C oxidase subunit I. Cytochrome c oxidase (CcO) the terminal oxidase in the respiratory chains of eukaryotes and most bacteria is a multi-chain transmembrane protein located in t…	GO:0009060]---[GO:0055114	aerobic respiration]---[oxidation-reduction process	GO:0004129]---[GO:0005506]---[GO:0009055]---[GO:0020037	cytochrome-c oxidase activity]---[iron ion binding]---[electron carrier activity]---[heme binding	GO:0016021	integral to membrane	-	-	-	57	+	2	0.254021	0
Cluster-54.31654	982	UniRef90_UPI0007880D1F	330	5e-62	229	33.6049	48.0349	-1	0	UPI0007880D1F related cluster	unknown	-	-	-	-	-	-	cd09441]---[cd09440]---[cd09358]---[pfam00412]---[cd09442]---[smart00132]---[cd09485]---[cd09439]---[cd09486]---[cd08368]---[cd09443]---[cd09445]---[cd09447]---[cd09403]---[cd09326]---[cd09401]---[cd09482]---[cd09840]---[cd09404]---[cd09402	704-886]---[710-898]---[728-886]---[716-886]---[728-886]---[731-889]---[728-886]---[728-886]---[728-886]---[728-886]---[731-886]---[728-886]---[728-886]---[725-886]---[737-886]---[734-886]---[725-886]---[725-886]---[737-889]---[737-886	9.00e-36]---[2.00e-25]---[2.00e-23]---[1.00e-15]---[7.00e-15]---[2.00e-14]---[2.00e-13]---[6.00e-13]---[6.00e-13]---[6.00e-13]---[1.00e-12]---[1.00e-11]---[3.00e-09]---[4.00e-09]---[1.00e-08]---[4.00e-08]---[7.00e-08]---[8.00e-08]---[2.00e-07]---[5.00e-07	cd09441 LIM2_SF3 The second Lim domain of pollen specific protein SF3. The second Lim domain of pollen specific protein SF3 SF3 is a Lim protein that is found exclusively in mature plant pollen grains. It contains two LIM domains. The exact function of SF3 is unknown. It may be a transcription factor required for the expression of late pollen genes. It is possible that SF3 protein is involved in …	-	-	GO:0008270	zinc ion binding	-	-	-	-	-	153	-	1	0.649025	0
Cluster-54.31851	2128	UniRef90_A0A087ZUH2	420	1e-59	140	19.7368	100	1	2	Uncharacterized protein	Apidae	GO:0016192	vesicle-mediated transport	-	-	GO:0016021	integral to membrane	pfam04178]---[COG5120	570-782]---[570-803	1.00e-18]---[6.00e-16	pfam04178 Got1 Got1/Sft2-like family. Traffic through the yeast Golgi complex depends on a member of the syntaxin family of SNARE proteins Sed5 present in early Golgi cisternae. Got1 is thought to facilitate Sed5-dependent fusion events. This is a family of sequences derived from eukaryotic proteins. They are similar to a region of a SNARE-like protein required for traffic through the Golgi compl…	GO:0016192	vesicle-mediated transport	-	-	-	-	-	-	-	146	+	2	0.0421154	0
Cluster-54.4376	410	-	-	-	-	-	-	-	-	-	-	-	-	-	-	-	-	-	-	-	-	-	-	-	-	-	-	-	-	-	108	+	1	0.423339	0
Cluster-54.9671	3560	UniRef90_A0A0M8ZQU0	1029	0	314	28.9045	99.6815	-1	1	Regucalcin	Melipona quadrifasciata	-	-	GO:0005509]---[GO:0030234	calcium ion binding]---[enzyme regulator activity	-	-	pfam08450]---[pfam08450]---[pfam08450]---[COG3386]---[COG3386]---[COG3386	674-1543]---[2375-3142]---[2187-2309]---[596-1546]---[2369-3154]---[2088-2288	1.00e-71]---[2.00e-39]---[1.00e-07]---[2.00e-54]---[8.00e-25]---[2.00e-08	pfam08450 SGL SMP-30/Gluconolaconase/LRE-like region. This family describes a region that is found in proteins expressed by a variety of eukaryotic and prokaryotic species. These proteins include various enzymes such as senescence marker protein 30 (SMP-30) gluconolactonase and luciferin-regenerating enzyme (LRE). SMP-30 is known to hydrolyse diisopropyl phosphorofluoridate in the liver and has b…	-	-	-	-	-	-	-	-	-	240	-	1	0.235347	0
Cluster-54.17669	5216	UniRef90_A0A0N1ICY1	255	5e-30	1320	4.8888	6.59091	-1	2	Retrovirus-related Pol polyprotein from transposon TNT 1-94	Papilio machaon	GO:0015074	DNA integration	GO:0003676]---[GO:0008270	nucleic acid binding]---[zinc ion binding	-	-	pfam07727]---[cd09272	4424-4984]---[3869-4081	6.00e-22]---[1.00e-16	pfam07727 RVT_2 Reverse transcriptase (RNA-dependent DNA polymerase). A reverse transcriptase gene is usually indicative of a mobile element such as a retrotransposon or retrovirus. Reverse transcriptases occur in a variety of mobile elements including retrotransposons retroviruses group II introns bacterial msDNAs hepadnaviruses and caulimoviruses. This Pfam entry includes reverse transcriptases…	-	-	-	-	-	-	-	-	-	122	-	1	0.0796114	0
Cluster-54.10336	230	UniRef90_A0A0N0BBP8	177	9e-27	2040	76.9565	2.89216	-1	1	Uncharacterized protein (Fragment)	Melipona quadrifasciata	-	-	GO:0003677	DNA binding	-	-	-	-	-	-	-	-	-	-	-	-	-	-	-	76	-	1	0.47218	0
Cluster-54.33557	1115	UniRef90_A0A0M8ZXI6	891	0	509	79.9103	57.5639	1	0	Lipase 3	Melipona quadrifasciata	GO:0006629	lipid metabolic process	-	-	-	-	PLN02872]---[pfam04083]---[pfam00561]---[COG2267	169-978]---[169-348]---[388-705]---[268-663	8.00e-45]---[1.00e-16]---[2.00e-06]---[6.00e-06	PLN02872 PLN02872 triacylglycerol lipase.]---[pfam04083 Abhydro_lipase Partial alpha/beta-hydrolase lipase region. This family corresponds to a N-terminal part of an alpha/beta hydrolase domain.]---[pfam00561 Abhydrolase_1 alpha/beta hydrolase fold. This catalytic domain is found in a very wide range of enzymes.]---[COG2267 PldB Lysophospholipase Lipid metabolism .	GO:0006629	lipid metabolic process	-	-	-	-	-	-	-	323	+	0	0.000286198	0
Cluster-54.23564	1736	UniRef90_A0A0M9ABH3	738	1e-138	578	42.5115	38.4083	-1	1	Uncharacterized protein	Melipona quadrifasciata	-	-	-	-	-	-	pfam00134]---[COG5024	722-1093]---[545-1174	7.00e-12]---[5.00e-06	pfam00134 Cyclin_N Cyclin N-terminal domain. Cyclins regulate cyclin dependent kinases (CDKs). Human cyclin-O is a Uracil-DNA glycosylase that is related to other cyclins. Cyclins contain two domains of similar all-alpha fold of which this family corresponds with the N-terminal domain.]---[COG5024 COG5024 Cyclin Cell division and chromosome partitioning .	-	-	-	-	-	-	-	-	-	363	-	1	0.0154162	0
Cluster-54.13919	1961	UniRef90_A0A0M9A557	267	2e-34	1400	13.6155	6.35714	1	1	SEC23-interacting protein	Melipona quadrifasciata	-	-	GO:0046872	metal ion binding	-	-	-	-	-	-	-	-	-	-	-	-	-	-	-	137	+	1	0.000295817	0
Cluster-54.8723	1706	UniRef90_A0A0M9A7T2	648	9e-131	215	37.9836	100	1	1	Protein G12	Melipona quadrifasciata	-	-	-	-	-	-	pfam06757]---[pfam06757	194-697]---[152-406	3.00e-37]---[1.00e-07	pfam06757 Ins_allergen_rp Insect allergen related repeat nitrile-specifier detoxification. This family exemplifies a case of novel gene evolution. The case in point is the arms-race between plants and their infective insective herbivores in the area of the glucosinolate-myrosinase system. Brassicas have developed the glucosinolate-myrosinase system as chemical defence mechanism against the insect…	-	-	-	-	-	-	-	-	-	234	+	1	0.0048127	0
Cluster-54.27276	2309	UniRef90_A0A0M9A823	1494	0	509	64.7033	97.6424	1	1	Glucosylceramidase	Melipona quadrifasciata	GO:0005975]---[GO:0006665	carbohydrate metabolic process]---[sphingolipid metabolic process	GO:0004348	glucosylceramidase activity	-	-	pfam02055]---[COG5520	488-1948]---[683-1951	2.00e-128]---[2.00e-32	pfam02055 Glyco_hydro_30 O-Glycosyl hydrolase family 30. ]---[COG5520 COG5520 O-Glycosyl hydrolase Cell envelope biogenesis outer membrane .	-	-	-	-	-	-	-	-	-	539	+	1	0.000969304	0
Cluster-54.18117	727	UniRef90_A0A0N0U5L1	108	1e-12	547	14.8556	6.58135	1	2	Uncharacterized protein	Melipona quadrifasciata	-	-	-	-	GO:0016021	integral to membrane	-	-	-	-	-	-	-	-	-	-	-	-	-	81	-	2	0.805215	0
Cluster-54.190	2253	UniRef90_A0A088A2G8	693	7e-96	1324	30.759	17.8248	1	1	Uncharacterized protein	Apis mellifera	-	-	-	-	-	-	-	-	-	-	-	-	-	-	-	-	-	-	-	244	+	1	0.0668431	0
Cluster-2511.0	678	-	-	-	-	-	-	-	-	-	-	-	-	-	-	-	-	-	-	-	-	-	-	-	-	-	-	-	-	-	161	+	1	0.0666392	0
Cluster-54.30365	1917	UniRef90_U5T7E4	222	8e-29	75	11.5806	97.3333	1	2	Venom serine protease inhibitor	Bombus	-	-	GO:0008233	peptidase activity	-	-	pfam01826]---[pfam01826	411-572]---[1126-1290	5.00e-19]---[3.00e-17	pfam01826 TIL Trypsin Inhibitor like cysteine rich domain. This family contains trypsin inhibitors as well as a domain found in many extracellular proteins. The domain typically contains ten cysteine residues that form five disulphide bonds. The cysteine residues that form the disulphide bonds are 1-7 2-6 3-5 4-10 and 8-9.	-	-	-	-	-	-	-	-	-	264	-	0	0.126454	0
Cluster-54.12406	770	UniRef90_A0A0N0BG03	432	2e-67	430	56.1039	34.186	1	1	Targeting protein for Xklp2	Melipona quadrifasciata	GO:0032147]---[GO:0060236	activation of protein kinase activity]---[regulation of mitotic spindle organization	-	-	GO:0016021]---[GO:0005874]---[GO:0005819	integral to membrane]---[microtubule]---[spindle	-	-	-	-	-	-	-	-	-	-	-	-	-	169	-	2	0.191319	0
Cluster-54.26569	1151	UniRef90_Q85TH8	630	4e-54	548	54.735	38.3212	1	0	NADH dehydrogenase subunit 5	Melipona bicolor	-	-	GO:0016491	oxidoreductase activity	GO:0016021]---[GO:0005739	integral to membrane]---[mitochondrion	MTH00165]---[MTH00165]---[MTH00151]---[MTH00211]---[MTH00209]---[MTH00095]---[MTH00095]---[MTH00208]---[MTH00207]---[pfam00361]---[MTH00004]---[MTH00108]---[TIGR01974]---[MTH00020]---[MTH00066]---[MTH00137]---[PRK06590]---[MTH00210]---[COG1009]---[MTH00032]---[COG0651]---[PRK07376	553-1131]---[327-410]---[553-1143]---[535-1131]---[553-1128]---[535-1131]---[327-542]---[619-1134]---[553-1041]---[535-1041]---[739-1134]---[739-1134]---[619-1134]---[739-1131]---[739-1131]---[739-1131]---[739-1134]---[739-1050]---[535-1041]---[739-1059]---[724-1059]---[739-1050	1.00e-51]---[3.00e-11]---[2.00e-34]---[4.00e-33]---[8.00e-32]---[2.00e-26]---[6.00e-06]---[1.00e-25]---[1.00e-23]---[3.00e-23]---[3.00e-22]---[7.00e-22]---[1.00e-21]---[2.00e-20]---[3.00e-20]---[8.00e-19]---[4.00e-18]---[2.00e-17]---[2.00e-14]---[1.00e-13]---[1.00e-12]---[4.00e-11	MTH00165 ND5 NADH dehydrogenase subunit 5 Provisional.]---[MTH00151 ND5 NADH dehydrogenase subunit 5 Provisional.]---[MTH00211 ND5 NADH dehydrogenase subunit 5 Provisional.]---[MTH00209 ND5 NADH dehydrogenase subunit 5 Provisional.]---[MTH00095 ND5 NADH dehydrogenase subunit 5 Provisional.]---[MTH00208 ND5 NADH dehydrogenase subunit 5 Provisional.]---[MTH00207 ND5 NADH dehydrogenase subunit 5 Pro…	-	-	-	-	-	-	-	-	-	169	+	0	0.22134	0
Cluster-54.29607	573	-	-	-	-	-	-	-	-	-	-	-	-	-	-	-	-	-	-	-	-	-	-	-	-	-	-	-	-	-	104	+	1	0.00786741	0
Cluster-54.27359	563	UniRef90_A0A0B4U3K5	366	3e-56	259	65.0089	47.1042	1	1	Cytochrome c oxidase subunit 3	Melipona scutellaris	GO:0019646	aerobic electron transport chain	GO:0004129	cytochrome-c oxidase activity	GO:0016021]---[GO:0005739	integral to membrane]---[mitochondrion	MTH00155]---[cd01665]---[pfam00510]---[MTH00083]---[cd00386]---[MTH00189]---[MTH00141]---[MTH00039]---[MTH00219]---[MTH00118]---[MTH00024]---[MTH00099]---[MTH00075]---[MTH00130]---[MTH00052]---[MTH00009]---[COG1845]---[PLN02194]---[MTH00028]---[MTH00049	149-514]---[149-514]---[149-514]---[158-514]---[155-514]---[152-514]---[167-514]---[170-514]---[152-514]---[158-514]---[158-514]---[158-514]---[155-514]---[167-514]---[152-514]---[158-514]---[170-514]---[167-514]---[170-514]---[161-514	1.00e-67]---[2.00e-58]---[6.00e-52]---[1.00e-48]---[3.00e-46]---[9.00e-46]---[7.00e-43]---[1.00e-39]---[4.00e-39]---[3.00e-37]---[1.00e-36]---[1.00e-35]---[7.00e-35]---[2.00e-32]---[2.00e-31]---[9.00e-31]---[2.00e-26]---[4.00e-26]---[1.00e-24]---[3.00e-19	MTH00155 COX3 cytochrome c oxidase subunit III Provisional.]---[cd01665 Cyt_c_Oxidase_III Cytochrome c oxidase subunit III. Cytochrome c oxidase (CcO) the terminal oxidase in the respiratory chains of eukaryotes and most bacteria is a multi-chain transmembrane protein located in the inner membrane of mitochondria and the cell membrane of prokaryotes. CcO catalyzes the reduction of O2 and simultan…	-	-	GO:0015002	heme-copper terminal oxidase activity	GO:0016020	membrane	-	-	-	84	+	1	0.118212	0
Cluster-2456.1	1346	UniRef90_A0A0M9A3V0	708	3e-153	858	52.6003	27.3893	1	0	Tubulin glycylase 3A	Melipona quadrifasciata	GO:0006464	cellular protein modification process	-	-	-	-	pfam03133	925-1197	3e-26	pfam03133 TTL Tubulin-tyrosine ligase family. Tubulins and microtubules are subjected to several post-translational modifications of which the reversible detyrosination/tyrosination of the carboxy-terminal end of most alpha-tubulins has been extensively analysed. This modification cycle involves a specific carboxypeptidase and the activity of the tubulin-tyrosine ligase (TTL). The true physiologi…	GO:0006464	cellular protein modification process	-	-	-	-	-	-	-	236	+	0	9.05998e-05	0
Cluster-54.146	864	UniRef90_UPI00021A6379	396	1e-58	132	45.8333	100	-1	2	PREDICTED high affinity copper uptake protein 1-like	Bombus	-	-	-	-	-	-	pfam04145	431-784	4e-37	pfam04145 Ctr Ctr copper transporter family. The redox active metal copper is an essential cofactor in critical biological processes such as respiration iron transport oxidative stress protection hormone production and pigmentation. A widely conserved family of high-affinity copper transport proteins (Ctr proteins) mediates copper uptake at the plasma membrane. A series of clustered methionine re…	GO:0035434	copper ion transmembrane transport	GO:0005375	copper ion transmembrane transporter activity	GO:0016021	integral to membrane	-	-	-	158	-	2	0.293398	0
Cluster-54.9943	3385	UniRef90_A0A0M8ZWB4	2691	0	896	79.4978	99.8884	-1	0	UDP-N-acetylglucosamine transferase subunit ALG13 like protein	Melipona quadrifasciata	-	-	GO:0016740	transferase activity	-	-	pfam02338	2825-3136	1e-14	pfam02338 OTU OTU-like cysteine protease. This family is comprised of a group of predicted cysteine proteases homologous to the Ovarian tumor (OTU) gene in Drosophila. Members include proteins from eukaryotes viruses and pathogenic bacterium. The conserved cysteine and histidine and possibly the aspartate represent the catalytic residues in this putative group of proteases.	-	-	-	-	-	-	-	-	-	937	-	0	0.00429121	0
Cluster-54.31480	2206	UniRef90_A0A0M8ZXY7	1236	0	412	56.029	100	-1	2	Zinc carboxypeptidase A 1 (Fragment)	Melipona quadrifasciata	-	-	GO:0004181]---[GO:0008270	metallocarboxypeptidase activity]---[zinc ion binding	-	-	cd03860]---[smart00631]---[cd06248]---[pfam00246]---[cd03870]---[cd03871]---[cd06247]---[cd06246]---[cd03872]---[cd03859]---[cd06226]---[cd00596]---[cd06228]---[cd06227]---[pfam02244]---[cd06905]---[cd06229]---[COG2866]---[cd06242]---[cd03868	741-1610]---[783-1610]---[747-1610]---[765-1592]---[774-1625]---[771-1622]---[753-1616]---[771-1613]---[771-1610]---[762-1619]---[840-1559]---[816-1463]---[885-1526]---[840-1610]---[1653-1874]---[1254-1616]---[1065-1523]---[780-1688]---[1224-1604]---[1305-1610	2.00e-156]---[2.00e-113]---[4.00e-102]---[2.00e-99]---[2.00e-92]---[3.00e-78]---[3.00e-74]---[3.00e-69]---[4.00e-62]---[9.00e-58]---[8.00e-34]---[3.00e-30]---[6.00e-30]---[5.00e-27]---[8.00e-23]---[3.00e-15]---[5.00e-11]---[1.00e-10]---[4.00e-10]---[2.00e-07	cd03860 M14_CP_A-B_like Peptidase M14 carboxypeptidase subfamily A/B-like. The Peptidase M14 Carboxypeptidase (CP) A/B subfamily is one of two main M14 CP subfamilies defined by sequence and structural homology the other being the N/E subfamily. CPs hydrolyze single C-terminal amino acids from polypeptide chains. They have a recognition site for the free C-terminal carboxyl group which is a key d…	GO:0006508	proteolysis	GO:0004181]---[GO:0008270]---[GO:0004180	metallocarboxypeptidase activity]---[zinc ion binding]---[carboxypeptidase activity	-	-	-	-	-	417	-	2	0.0575075	0
Cluster-54.3959	2118	UniRef90_UPI00022CA4E2	1518	0	516	71.6714	100	-1	2	PREDICTED zinc transporter 1	Bombus	-	-	-	-	-	-	COG1230]---[pfam01545]---[TIGR01297]---[PRK03557	650-1723]---[647-1696]---[653-1696]---[575-1702	5.00e-37]---[6.00e-23]---[9.00e-22]---[1.00e-17	COG1230 CzcD Co/Zn/Cd efflux system component Inorganic ion transport and metabolism .]---[pfam01545 Cation_efflux Cation efflux family. Members of this family are integral membrane proteins that are found to increase tolerance to divalent metal ions such as cadmium zinc and cobalt. These proteins are thought to be efflux pumps that remove these ions from cells.]---[TIGR01297 Zinc_transporter cat…	GO:0006812]---[GO:0055085	cation transport]---[transmembrane transport	GO:0008324	cation transmembrane transporter activity	GO:0016021	integral to membrane	-	-	-	519	-	2	0.00279885	0
Cluster-1830.0	899	UniRef90_UPI0007727F10	861	1e-143	393	95.7731	76.5903	1	0	UPI0007727F10 related cluster	unknown	-	-	-	-	-	-	pfam00295]---[PLN02188]---[PLN02155]---[PLN03010]---[PLN02793]---[PLN02218]---[PLN03003]---[COG5434]---[pfam12708]---[pfam13229	190-897]---[91-897]---[58-897]---[13-897]---[133-897]---[97-897]---[37-897]---[91-888]---[118-813]---[418-789	5.00e-94]---[8.00e-85]---[7.00e-64]---[1.00e-62]---[2.00e-59]---[2.00e-55]---[9.00e-54]---[3.00e-23]---[2.00e-09]---[7.00e-06	pfam00295 Glyco_hydro_28 Glycosyl hydrolases family 28. Glycosyl hydrolase family 28 includes polygalacturonase EC 3.2.1.15 as well as rhamnogalacturonase A(RGase A) EC 3.2.1.-. These enzymes is important in cell wall metabolizm.]---[PLN02188 PLN02188 polygalacturonase/glycoside hydrolase family protein.]---[PLN02155 PLN02155 polygalacturonase.]---[PLN03010 PLN03010 polygalacturonase.]---[PLN0279…	GO:0005975	carbohydrate metabolic process	GO:0004650	polygalacturonase activity	-	-	-	-	-	299	+	0	0.0152691	0
Cluster-54.32730	497	UniRef90_A0A0M8ZZW8	495	5e-78	473	99.5976	34.8837	1	0	Lipase 3	Melipona quadrifasciata	GO:0006629	lipid metabolic process	-	-	-	-	PLN02872	1-489	7e-13	PLN02872 PLN02872 triacylglycerol lipase.	-	-	-	-	-	-	-	-	-	165	+	0	0.0116304	0
Cluster-54.831	915	-	-	-	-	-	-	-	-	-	-	-	-	-	-	-	-	-	-	-	-	-	-	-	-	-	-	-	-	-	185	+	0	0.00253795	0
Cluster-54.33434	210	UniRef90_A0A0P6AAT9	210	6e-23	133	100	52.6316	1	0	Uncharacterized protein	Daphnia magna	-	-	-	-	-	-	-	-	-	-	-	-	-	-	-	-	HM534760.1.1448	5e-88	Bacteria Firmicutes Bacilli Lactobacillales Lactobacillaceae Lactobacillus Lactobacillus sp. MbBipto3	37	+	0	0.912798	0
Cluster-54.18321	1583	UniRef90_UPI0006C9C255	951	0	5430	60.0758	5.83794	1	0	PREDICTED dystonin	Trichogramma pretiosum	-	-	-	-	-	-	TIGR00175]---[TIGR00175]---[PLN00118]---[PLN00118]---[COG0473]---[PRK08997]---[pfam00180]---[PRK09222]---[PLN00123]---[PRK14025]---[TIGR02088]---[TIGR02924]---[COG0538]---[PRK00772]---[TIGR00183]---[PRK07006]---[PRK06451]---[PRK03437]---[TIGR00169]---[TIGR02089]---[PRK08194]---[PLN02329	448-1362]---[323-418]---[445-1362]---[308-418]---[436-1371]---[517-1350]---[421-1350]---[448-1395]---[457-1362]---[619-1362]---[424-1350]---[514-1311]---[421-1356]---[613-1371]---[517-1356]---[460-1356]---[520-1374]---[601-1260]---[613-1362]---[607-1362]---[607-1371]---[613-1368	5.00e-171]---[4.00e-08]---[1.00e-165]---[1.00e-06]---[2.00e-137]---[9.00e-122]---[2.00e-119]---[6.00e-115]---[6.00e-111]---[1.00e-100]---[6.00e-98]---[2.00e-94]---[2.00e-80]---[6.00e-72]---[3.00e-67]---[9.00e-63]---[9.00e-61]---[6.00e-56]---[1.00e-55]---[7.00e-55]---[2.00e-51]---[2.00e-40	TIGR00175 Isocitrate_dehydrogenase_subunit_1_mitochondrial isocitrate dehydrogenase NAD-dependent mitochondrial type. Several NAD- or NADP-dependent dehydrogenases including 3-isopropylmalate dehydrogenase tartrate dehydrogenase and the multimeric forms of isocitrate dehydrogenase share a nucleotide binding domain unrelated to that of lactate dehydrogenase and its homologs. These enzymes dehydrog…	GO:0055114	oxidation-reduction process	GO:0016616	oxidoreductase activity, acting on the CH-OH group of donors, NAD or NADP as acceptor	-	-	-	-	-	322	+	0	0.0035721	0
Cluster-54.22841	1173	UniRef90_Q8WD39	645	9e-80	225	54.9872	95.5556	1	1	Cytochrome c oxidase subunit 2	Meliponinae	GO:0022900	electron transport chain	GO:0005507]---[GO:0004129	copper ion binding]---[cytochrome-c oxidase activity	GO:0016021]---[GO:0005743]---[GO:0070469	integral to membrane]---[mitochondrial inner membrane]---[respiratory chain	MTH00154]---[MTH00168]---[MTH00140]---[MTH00117]---[MTH00139]---[MTH00038]---[MTH00098]---[cd13912]---[MTH00008]---[MTH00023]---[MTH00185]---[MTH00129]---[MTH00076]---[MTH00051]---[pfam00116]---[MTH00080]---[MTH00027]---[MTH00047]---[PTZ00047]---[TIGR02866	419-820]---[425-820]---[419-820]---[425-820]---[425-820]---[425-820]---[425-820]---[467-820]---[422-829]---[422-820]---[425-820]---[425-820]---[425-832]---[422-820]---[473-820]---[425-826]---[422-820]---[437-820]---[521-820]---[431-832	2.00e-80]---[8.00e-67]---[7.00e-66]---[1.00e-62]---[1.00e-59]---[2.00e-59]---[1.00e-58]---[1.00e-56]---[3.00e-55]---[5.00e-55]---[2.00e-54]---[5.00e-54]---[2.00e-53]---[3.00e-50]---[6.00e-50]---[1.00e-47]---[3.00e-41]---[1.00e-29]---[3.00e-27]---[1.00e-21	MTH00154 COX2 cytochrome c oxidase subunit II Provisional.]---[MTH00168 COX2 cytochrome c oxidase subunit II Provisional.]---[MTH00140 COX2 cytochrome c oxidase subunit II Provisional.]---[MTH00117 COX2 cytochrome c oxidase subunit II Provisional.]---[MTH00139 COX2 cytochrome c oxidase subunit II Provisional.]---[MTH00038 COX2 cytochrome c oxidase subunit II Provisional.]---[MTH00098 COX2 cytochr…	-	-	GO:0004129]---[GO:0005507	cytochrome-c oxidase activity]---[copper ion binding	GO:0016020	membrane	-	-	-	93	-	2	0.13698	0
Cluster-54.2074	2038	-	-	-	-	-	-	-	-	-	-	-	-	-	-	-	-	-	-	-	-	-	-	-	-	-	-	-	-	-	114	-	0	0.00254647	0
Cluster-54.33104	1102	UniRef90_UPI00021A8290	537	3e-89	438	48.7296	40.8676	-1	0	PREDICTED lipase 3-like	Bombus	-	-	-	-	-	-	PLN02872	332-694	2e-17	PLN02872 PLN02872 triacylglycerol lipase.	-	-	-	-	-	-	-	-	-	184	-	0	0.018012	0
Cluster-54.21412	2309	UniRef90_A0A088AML5	666	4e-155	269	28.8437	82.5279	-1	1	Uncharacterized protein	Endopterygota	GO:0006886]---[GO:0006913]---[GO:0007264	intracellular protein transport]---[nucleocytoplasmic transport]---[small GTPase mediated signal transduction	GO:0005525]---[GO:0003924	GTP binding]---[GTPase activity	GO:0005622]---[GO:0016020	intracellular]---[membrane	cd01865]---[cd01867]---[smart00175]---[pfam00071]---[cd00154]---[cd01869]---[cd04127]---[cd01868]---[cd04110]---[cd01863]---[cd01860]---[cd01861]---[cd04123]---[cd01864]---[cd01866]---[cd04120]---[cd04112]---[cd04117]---[cd04114]---[cd04111	641-1135]---[641-1141]---[650-1132]---[644-1129]---[656-1132]---[662-1138]---[638-1144]---[647-1141]---[671-1150]---[650-1132]---[662-1132]---[650-1132]---[650-1132]---[662-1141]---[641-1144]---[638-1129]---[671-1132]---[650-1132]---[662-1150]---[662-1138	2.00e-111]---[2.00e-82]---[7.00e-80]---[7.00e-78]---[1.00e-77]---[6.00e-68]---[1.00e-60]---[7.00e-59]---[4.00e-58]---[1.00e-54]---[3.00e-53]---[1.00e-52]---[6.00e-50]---[5.00e-49]---[5.00e-47]---[1.00e-46]---[5.00e-46]---[4.00e-45]---[4.00e-45]---[6.00e-45	cd01865 Rab3 Rab GTPase family 3 contains Rab3A Rab3B Rab3C and Rab3D. The Rab3 subfamily contains Rab3A Rab3B Rab3C and Rab3D. All four isoforms were found in mouse brain and endocrine tissues with varying levels of expression. Rab3A Rab3B and Rab3C localized to synaptic and secretory vesicles Rab3D was expressed at high levels only in adipose tissue exocrine glands and the endocrine pituitary w…	GO:0007264	small GTPase mediated signal transduction	GO:0005525	GTP binding	-	-	-	-	-	226	-	1	0.000268442	0
Cluster-54.1241	1048	UniRef90_A0A0N0BBW7	342	1e-28	173	32.6336	65.896	-1	0	Uncharacterized protein	Melipona quadrifasciata	-	-	-	-	GO:0016021	integral to membrane	-	-	-	-	-	-	-	-	-	-	-	-	-	171	+	2	0.0048142	0
Cluster-54.32732	853	UniRef90_UPI00021A8290	798	1e-133	438	93.5522	61.1872	1	0	PREDICTED lipase 3-like	Bombus	-	-	-	-	-	-	PLN02872	1-780	3e-32	PLN02872 PLN02872 triacylglycerol lipase.	-	-	-	-	-	-	-	-	-	266	+	0	0.000326342	0
Cluster-54.14800	408	-	-	-	-	-	-	-	-	-	-	-	-	-	-	-	-	-	-	-	-	-	-	-	-	-	-	-	-	-	136	-	0	0.37193	0
Cluster-54.15071	895	UniRef90_A0A0M8ZVU4	552	9e-100	354	61.676	51.9774	-1	2	Peptidoglycan recognition protein 3	Melipona quadrifasciata	GO:0009253	peptidoglycan catabolic process	GO:0008745]---[GO:0008270	N-acetylmuramoyl-L-alanine amidase activity]---[zinc ion binding	-	-	smart00701]---[cd06583]---[pfam01510]---[smart00644]---[PHA00447	243-674]---[222-605]---[234-608]---[225-605]---[195-530	2.00e-59]---[4.00e-47]---[2.00e-30]---[3.00e-30]---[7.00e-17	smart00701 PGRP Animal peptidoglycan recognition proteins homologous to Bacteriophage T3 lysozyme. The bacteriophage molecule but not its moth homologue has been shown to have N-acetylmuramoyl-L-alanine amidase activity. One member of this family Tag7 is a cytokine.]---[cd06583 PGRP Peptidoglycan recognition proteins (PGRPs) are pattern recognition receptors that bind and in certain cases hydroly…	GO:0009253	peptidoglycan catabolic process	GO:0008745	N-acetylmuramoyl-L-alanine amidase activity	-	-	-	-	-	246	-	2	0.00384921	0
Cluster-54.32300	3349	UniRef90_A0A0M9A4U1	951	8e-157	656	28.3965	48.628	-1	0	Phospholipase A1 member A	Melipona quadrifasciata	-	-	GO:0052689	carboxylic ester hydrolase activity	GO:0005576	extracellular region	cd00707]---[pfam00151]---[TIGR03230]---[cd00741	2282-3070]---[2270-3166]---[2363-3004]---[2459-2809	7.00e-80]---[4.00e-44]---[2.00e-27]---[2.00e-11	cd00707 Pancreat_lipase_like Pancreatic lipase-like enzymes. Lipases are esterases that can hydrolyze long-chain acyl-triglycerides into di- and monoglycerides glycerol and free fatty acids at a water/lipid interface. A typical feature of lipases is interfacial activation the process of becoming active at the lipid/water interface although several examples of lipases have been identified that do …	-	-	-	-	-	-	-	-	-	356	-	0	0.000264015	0
Cluster-54.2108	396	UniRef90_A0A0N0BCJ0	180	5e-13	392	45.4545	15.051	1	1	Regucalcin	Melipona quadrifasciata	-	-	-	-	-	-	-	-	-	-	-	-	-	-	-	-	-	-	-	92	+	1	0.924669	0
Cluster-54.32172	3697	UniRef90_UPI000619DA51	1644	0	553	44.4685	99.8192	-1	0	PREDICTED carboxypeptidase B-like	Bombus	-	-	-	-	-	-	cd03860]---[smart00631]---[pfam00246]---[cd06248]---[cd03870]---[cd03871]---[cd06246]---[cd06247]---[cd00190]---[smart00020]---[cd03859]---[cd03872]---[pfam00089]---[cd06226]---[cd00596]---[cd06228]---[cd06227]---[cd06905]---[COG5640]---[cd03858	1946-2893]---[1982-2893]---[1964-2875]---[1958-2893]---[1952-2893]---[1940-2914]---[1940-2902]---[1952-2902]---[179-904]---[188-907]---[1976-2899]---[1952-2893]---[188-904]---[2039-2842]---[2015-2731]---[2042-2806]---[2039-2893]---[2033-2896]---[155-910]---[2303-2893	2.00e-156]---[7.00e-113]---[1.00e-104]---[1.00e-96]---[1.00e-93]---[1.00e-88]---[7.00e-87]---[2.00e-76]---[9.00e-72]---[2.00e-69]---[5.00e-69]---[2.00e-68]---[3.00e-55]---[1.00e-45]---[7.00e-36]---[3.00e-35]---[7.00e-31]---[1.00e-30]---[1.00e-27]---[1.00e-18	cd03860 M14_CP_A-B_like Peptidase M14 carboxypeptidase subfamily A/B-like. The Peptidase M14 Carboxypeptidase (CP) A/B subfamily is one of two main M14 CP subfamilies defined by sequence and structural homology the other being the N/E subfamily. CPs hydrolyze single C-terminal amino acids from polypeptide chains. They have a recognition site for the free C-terminal carboxyl group which is a key d…	GO:0006508	proteolysis	GO:0004181]---[GO:0008270]---[GO:0004252	metallocarboxypeptidase activity]---[zinc ion binding]---[serine-type endopeptidase activity	-	-	-	-	-	550	-	0	0.00153611	0
Cluster-54.24421	3844	UniRef90_UPI00058E23D2	483	4e-27	182	12.565	85.1648	-1	0	PREDICTED uncharacterized protein LOC105190351	Harpegnathos saltator	-	-	-	-	-	-	pfam13843	833-1048	2e-09	pfam13843 DDE_Tnp_1_7 Transposase IS4.	-	-	-	-	-	-	-	-	-	128	-	0	0.00287112	0
Cluster-54.11617	2200	UniRef90_UPI00022C8FEA	1266	0	437	57.5455	96.7963	1	0	PREDICTED leucine-rich repeat neuronal protein 1-like isoform X1	Bombus	-	-	-	-	-	-	sd00033]---[sd00033]---[sd00033]---[sd00031]---[sd00031]---[sd00031]---[sd00031]---[sd00031]---[COG4886]---[pfam13855]---[pfam13855]---[pfam13855]---[pfam13855]---[cd00116]---[sd00035]---[sd00034]---[sd00034]---[PLN03210]---[PLN03210	580-1281]---[427-1206]---[724-1323]---[724-1044]---[511-828]---[943-1287]---[427-765]---[1066-1332]---[490-1452]---[646-828]---[577-756]---[718-888]---[1000-1170]---[424-1119]---[646-828]---[646-1275]---[544-1077]---[376-1248]---[577-1326	2.00e-40]---[4.00e-36]---[4.00e-28]---[8.00e-20]---[8.00e-19]---[2.00e-16]---[5.00e-13]---[2.00e-09]---[1.00e-14]---[3.00e-13]---[7.00e-11]---[1.00e-10]---[9.00e-06]---[7.00e-11]---[2.00e-07]---[1.00e-06]---[6.00e-06]---[3.00e-06]---[4.00e-06	sd00033 LRR_RI leucine-rich repeats ribonuclease inhibitor (RI)-like subfamily. A leucine-rich repeat (LRR) is a structural protein motif of 20-30 amino acids that is unusually rich in the hydrophobic amino acid leucine. The conserved eleven-residue sequence motif (LxxLxLxxN/CxL) within the LRRs corresponds to the beta-strand and adjacent loop regions whereas the remaining parts of the repeats ar…	-	-	GO:0005515	protein binding	-	-	-	-	-	427	+	0	0.000140508	0
Cluster-54.6959	1425	UniRef90_Q85TH3	771	1e-58	309	54.1053	83.1715	-1	1	NADH-ubiquinone oxidoreductase chain 1	Melipona bicolor	-	-	GO:0008137	NADH dehydrogenase (ubiquinone) activity	GO:0016021]---[GO:0005743	integral to membrane]---[mitochondrial inner membrane	MTH00193]---[MTH00218]---[MTH00225]---[pfam00146]---[MTH00143]---[MTH00090]---[MTH00040]---[MTH00195]---[MTH00054]---[MTH00111]---[MTH00104]---[MTH00071]---[MTH00058]---[MTH00010]---[MTH00216]---[PRK06076]---[MTH00134]---[COG1005]---[MTH00029]---[COG0650	570-1340]---[570-1337]---[570-1340]---[660-1340]---[660-1340]---[651-1340]---[660-1340]---[660-1340]---[708-1340]---[708-1340]---[660-1340]---[660-1340]---[654-1337]---[708-1340]---[660-1340]---[660-1340]---[660-1340]---[660-1340]---[708-1340]---[1155-1319	8.00e-63]---[2.00e-39]---[1.00e-38]---[2.00e-37]---[1.00e-35]---[2.00e-31]---[4.00e-31]---[1.00e-29]---[5.00e-27]---[5.00e-27]---[2.00e-26]---[8.00e-26]---[3.00e-25]---[4.00e-25]---[8.00e-25]---[1.00e-22]---[1.00e-21]---[4.00e-21]---[5.00e-19]---[7.00e-07	MTH00193 ND1 NADH dehydrogenase subunit 1 Provisional.]---[MTH00218 ND1 NADH dehydrogenase subunit 1 Provisional.]---[MTH00225 ND1 NADH dehydrogenase subunit 1 Provisional.]---[pfam00146 NADHdh NADH dehydrogenase. ]---[MTH00143 ND1 NADH dehydrogenase subunit 1 Provisional.]---[MTH00090 ND1 NADH dehydrogenase subunit 1 Provisional.]---[MTH00040 ND1 NADH dehydrogenase subunit 1 Validated.]---[MTH00…	GO:0055114	oxidation-reduction process	-	-	GO:0016020	membrane	-	-	-	126	-	1	0.00278872	0
Cluster-54.22115	1857	UniRef90_UPI00021A8290	516	3e-77	438	27.7868	39.2694	-1	1	PREDICTED lipase 3-like	Bombus	-	-	-	-	-	-	PLN02872]---[pfam04083	1197-1577]---[1404-1577	2.00e-32]---[1.00e-15	PLN02872 PLN02872 triacylglycerol lipase.]---[pfam04083 Abhydro_lipase Partial alpha/beta-hydrolase lipase region. This family corresponds to a N-terminal part of an alpha/beta hydrolase domain.	GO:0006629	lipid metabolic process	-	-	-	-	-	-	-	203	-	1	0.0217837	0
Cluster-54.27275	1331	UniRef90_A0A0M9A823	1113	0	509	83.6213	72.6916	1	2	Glucosylceramidase	Melipona quadrifasciata	GO:0005975]---[GO:0006665	carbohydrate metabolic process]---[sphingolipid metabolic process	GO:0004348	glucosylceramidase activity	-	-	pfam02055]---[COG5520	84-1181]---[279-1112	2.00e-97]---[5.00e-26	pfam02055 Glyco_hydro_30 O-Glycosyl hydrolase family 30. ]---[COG5520 COG5520 O-Glycosyl hydrolase Cell envelope biogenesis outer membrane .	-	-	-	-	-	-	-	-	-	411	+	2	0.00082147	0
Cluster-54.3636	4763	UniRef90_G8FU53	1293	2e-170	467	27.1468	94.8608	-1	0	Orthodenticle 1	Apis	GO:0006355	regulation of transcription, DNA-dependent	GO:0043565	sequence-specific DNA binding	GO:0005634	nucleus	pfam00046]---[cd00086]---[smart00389]---[COG5576	3174-3341]---[3174-3341]---[3174-3344]---[3111-3374	1.00e-19]---[2.00e-17]---[4.00e-17]---[2.00e-12	pfam00046 Homeobox Homeobox domain. ]---[cd00086 homeodomain Homeodomain DNA binding domains involved in the transcriptional regulation of key eukaryotic developmental processes may bind to DNA as monomers or as homo- and/or heterodimers in a sequence-specific manner.]---[smart00389 HOX Homeodomain. DNA-binding factors that are involved in the transcriptional regulation of key developmental proce…	-	-	GO:0003677	DNA binding	-	-	-	-	-	448	-	0	0.00222016	0
Cluster-54.27158	1618	UniRef90_UPI000623DBD9	273	8e-21	253	16.8727	37.1542	1	2	PREDICTED prisilkin-39	Bombus	-	-	-	-	-	-	-	-	-	-	-	-	-	-	-	-	-	-	-	238	+	2	0.00381381	0
Cluster-54.12594	2783	UniRef90_A0A0N0BBB5	2034	0	678	73.0866	100	1	1	Arylphorin subunit alpha	Melipona quadrifasciata	-	-	-	-	-	-	pfam03723]---[pfam00372]---[pfam03722	1496-2197]---[668-1474]---[281-658	3.00e-84]---[7.00e-70]---[8.00e-45	pfam03723 Hemocyanin_C Hemocyanin ig-like domain. This family includes arthropod hemocyanins and insect larval storage proteins.]---[pfam00372 Hemocyanin_M Hemocyanin copper containing domain. This family includes arthropod hemocyanins and insect larval storage proteins.]---[pfam03722 Hemocyanin_N Hemocyanin all-alpha domain. This family includes arthropod hemocyanins and insect larval storage pr…	-	-	-	-	-	-	-	-	-	696	+	1	0.00718966	0
Cluster-248.0	470	-	-	-	-	-	-	-	-	-	-	-	-	-	-	-	-	-	-	-	-	-	-	-	-	-	-	-	-	-	115	-	0	0.97975	0
Cluster-3042.0	2280	UniRef90_UPI00021A6D55	540	3e-62	181	23.6842	100	1	1	PREDICTED uncharacterized protein LOC100646585	Bombus terrestris	-	-	-	-	-	-	-	-	-	-	-	-	-	-	-	-	-	-	-	191	+	1	2.21328e-05	0
Cluster-54.30495	1819	UniRef90_A0A0N0BCL4	564	3e-117	251	31.006	74.9004	-1	0	Trypsin-1	Melipona quadrifasciata	-	-	GO:0004252	serine-type endopeptidase activity	-	-	cd00190]---[smart00020]---[pfam00089]---[COG5640	1265-1816]---[1274-1816]---[1274-1816]---[1268-1813	2.00e-73]---[5.00e-72]---[2.00e-52]---[3.00e-21	cd00190 Tryp_SPc Trypsin-like serine protease Many of these are synthesized as inactive precursor zymogens that are cleaved during limited proteolysis to generate their active forms. Alignment contains also inactive enzymes that have substitutions of the catalytic triad residues.]---[smart00020 Tryp_SPc Trypsin-like serine protease. Many of these are synthesised as inactive precursor zymogens tha…	GO:0006508	proteolysis	GO:0004252	serine-type endopeptidase activity	-	-	-	-	-	188	-	0	0.000979339	0
Cluster-54.30016	1453	UniRef90_A0A0B4U299	1047	6e-131	381	72.0578	91.601	1	2	Cytochrome b	Melipona scutellaris	GO:0006122	mitochondrial electron transport, ubiquinol to cytochrome c	GO:0009055]---[GO:0046872]---[GO:0008121	electron carrier activity]---[metal ion binding]---[ubiquinol-cytochrome-c reductase activity	GO:0005743]---[GO:0045275	mitochondrial inner membrane]---[respiratory chain complex III	MTH00156]---[MTH00191]---[MTH00016]---[MTH00145]---[MTH00119]---[MTH00053]---[MTH00022]---[MTH00074]---[MTH00131]---[MTH00100]---[MTH00034]---[MTH00224]---[MTH00086]---[MTH00033]---[COG1290]---[cd00284]---[MTH00046]---[pfam00032]---[cd00290]---[pfam13631	375-1424]---[375-1418]---[375-1451]---[375-1451]---[372-1433]---[378-1433]---[381-1436]---[375-1418]---[375-1433]---[375-1433]---[375-1433]---[375-1451]---[381-1418]---[381-1418]---[369-1421]---[375-857]---[381-1418]---[1101-1403]---[945-1385]---[588-1085	0.00e+00]---[3.00e-158]---[2.00e-156]---[5.00e-155]---[6.00e-148]---[3.00e-145]---[2.00e-140]---[1.00e-133]---[4.00e-130]---[1.00e-128]---[3.00e-126]---[2.00e-125]---[7.00e-109]---[2.00e-97]---[5.00e-77]---[6.00e-64]---[1.00e-61]---[3.00e-45]---[4.00e-44]---[1.00e-42	MTH00156 CYTB cytochrome b Provisional.]---[MTH00191 CYTB cytochrome b Provisional.]---[MTH00016 CYTB cytochrome b Validated.]---[MTH00145 CYTB cytochrome b Provisional.]---[MTH00119 CYTB cytochrome b Provisional.]---[MTH00053 CYTB cytochrome b Provisional.]---[MTH00022 CYTB cytochrome b Validated.]---[MTH00074 CYTB cytochrome b Provisional.]---[MTH00131 CYTB cytochrome b Provisional.]---[MTH0010…	-	-	GO:0009055]---[GO:0016491	electron carrier activity]---[oxidoreductase activity	GO:0016020	membrane	-	-	-	106	+	2	0.0612625	0
Cluster-3173.0	2107	UniRef90_UPI0007883A69	1305	0	438	61.9364	100	-1	1	UPI0007883A69 related cluster	unknown	-	-	-	-	-	-	PLN03103	358-1557	0	PLN03103 PLN03103 GDP-L-galactose-hexose-1-phosphate guanyltransferase Provisional.	-	-	-	-	-	-	-	-	-	461	-	1	0.0484107	0
Cluster-54.6409	236	UniRef90_UPI0003DE9194	234	5e-34	1703	99.1525	4.58015	-1	2	PREDICTED lysosomal alpha-mannosidase-like	Apis mellifera	-	-	-	-	-	-	cd10810]---[cd00451]---[pfam01074]---[cd10809]---[cd10786	76-234]---[76-234]---[7-225]---[7-234]---[88-234	2.00e-28]---[2.00e-17]---[4.00e-13]---[1.00e-07]---[2.00e-06	cd10810 GH38N_AMII_LAM_like N-terminal catalytic domain of lysosomal alpha-mannosidase and similar proteins glycoside hydrolase family 38 (GH38). The subfamily is represented by lysosomal alpha-mannosidase (LAM Man2B1 EC 3.2.1.114) which is a broad specificity exoglycosidase hydrolyzing all known alpha 1 2- alpha 1 3- and alpha 1 6-mannosidic linkages from numerous high mannose type oligosacchari…	GO:0005975	carbohydrate metabolic process	GO:0004559	alpha-mannosidase activity	-	-	-	-	-	78	-	2	0.801544	0
Cluster-2889.0	2421	UniRef90_A0A151WWQ5	234	7e-26	578	9.66543	13.8408	-1	1	Uncharacterized protein	Trachymyrmex zeteki	-	-	-	-	-	-	-	-	-	-	-	-	-	-	-	-	-	-	-	146	-	0	0.0455704	0
Cluster-54.18945	863	UniRef90_UPI00022C9CF0	729	2e-51	792	84.4728	30.303	-1	1	PREDICTED transient receptor potential channel pyrexia-like isoform X1	Bombus	-	-	-	-	-	-	cd00204]---[cd00204]---[cd00204]---[COG0666]---[COG0666]---[PHA02874]---[pfam12796]---[pfam12796]---[pfam12796]---[pfam12796]---[pfam12796]---[PHA03100]---[PHA03100]---[PHA02875]---[pfam13857]---[pfam00023	263-763]---[200-529]---[461-769]---[335-751]---[110-529]---[137-751]---[356-742]---[263-511]---[536-748]---[203-412]---[662-772]---[95-745]---[536-748]---[281-751]---[632-763]---[662-751	5.00e-21]---[1.00e-15]---[1.00e-13]---[4.00e-13]---[3.00e-07]---[5.00e-12]---[6.00e-11]---[3.00e-09]---[4.00e-08]---[3.00e-06]---[8.00e-06]---[1.00e-09]---[8.00e-08]---[5.00e-08]---[5.00e-06]---[6.00e-06	cd00204 ANK ankyrin repeats ankyrin repeats mediate protein-protein interactions in very diverse families of proteins. The number of ANK repeats in a protein can range from 2 to over 20 (ankyrins for example). ANK repeats may occur in combinations with other types of domains. The structural repeat unit contains two antiparallel helices and a beta-hairpin repeats are stacked in a superhelical arra…	-	-	GO:0005515	protein binding	-	-	-	-	-	257	-	1	0.00151305	0
Cluster-54.748	985	UniRef90_A0A0F8C427	414	5e-90	161	42.0305	85.7143	-1	2	Histone H3	Euteleostomi	-	-	GO:0003677	DNA binding	GO:0000786]---[GO:0005634	nucleosome]---[nucleus	PTZ00018]---[PLN00121]---[smart00428]---[PLN00161]---[PLN00160]---[COG2036]---[pfam00125	519-926]---[519-926]---[519-827]---[528-926]---[525-800]---[522-797]---[531-755	9.00e-101]---[7.00e-92]---[1.00e-64]---[4.00e-50]---[5.00e-40]---[1.00e-33]---[1.00e-32	PTZ00018 PTZ00018 histone H3 Provisional.]---[PLN00121 PLN00121 histone H3 Provisional.]---[smart00428 H3 Histone H3. ]---[PLN00161 PLN00161 histone H3 Provisional.]---[PLN00160 PLN00160 histone H3 Provisional.]---[COG2036 HHT1 Histones H3 and H4 Chromatin structure and dynamics .]---[pfam00125 Histone Core histone H2A/H2B/H3/H4.	-	-	GO:0003677	DNA binding	-	-	-	-	-	155	-	2	2.12254e-06	0
Cluster-54.1240	8098	UniRef90_A0A087ZTA3	963	0	320	11.8918	99.375	-1	2	Uncharacterized protein	Apidae	-	-	GO:0008270	zinc ion binding	GO:0016021	integral to membrane	cd05374]---[cd09805]---[cd05233]---[COG1028]---[cd00916]---[cd08939]---[COG0300]---[pfam02221]---[PRK06914]---[PRK06182]---[cd05370]---[cd05332]---[COG4221]---[PRK07825]---[PRK06180]---[PRK05565]---[PRK12826]---[cd08932]---[cd09806]---[PRK06181	4290-4841]---[4005-4844]---[4242-4841]---[4251-4841]---[2812-3057]---[4296-4841]---[4296-4841]---[2806-3054]---[4173-4838]---[4230-4841]---[4296-4853]---[4233-4841]---[4296-4853]---[4296-4841]---[4296-4835]---[4290-4841]---[4296-4841]---[4311-4841]---[4170-4841]---[4224-4841	6.00e-36]---[3.00e-29]---[2.00e-20]---[2.00e-17]---[1.00e-16]---[1.00e-16]---[6.00e-15]---[2.00e-14]---[3.00e-14]---[5.00e-14]---[6.00e-13]---[6.00e-13]---[6.00e-13]---[3.00e-11]---[3.00e-11]---[4.00e-11]---[6.00e-11]---[6.00e-11]---[1.00e-10]---[3.00e-10	cd05374 17beta-HSD-like_SDR_c 17beta hydroxysteroid dehydrogenase-like classical (c) SDRs. 17beta-hydroxysteroid dehydrogenases are a group of isozymes that catalyze activation and inactivation of estrogen and androgens. SDRs are a functionally diverse family of oxidoreductases that have a single domain with a structurally conserved Rossmann fold (alpha/beta folding pattern with a central beta-sh…	-	-	-	-	-	-	-	-	-	378	-	2	0.00813843	0
Cluster-54.527	2529	UniRef90_UPI0004991A1F	2286	0	773	90.3915	97.1539	-1	2	PREDICTED subtilisin-like protease	Malus domestica	-	-	-	-	-	-	cd04852]---[cd04852]---[cd07474]---[cd07474]---[cd02120]---[cd07487]---[cd07487]---[cd00306]---[cd00306]---[cd07475]---[cd07475]---[cd07477]---[cd07477]---[pfam00082]---[pfam00082]---[cd07489]---[cd07489]---[cd07490]---[cd07490]---[cd07473]---[cd07473]---[cd07481]---[cd07481]---[cd04842]---[cd04842]---[cd07478]---[cd04077]---[cd04077]---[cd07484]---[cd07484]---[cd05562]---[TIGR03921]---[TIGR03921…	1457-2203]---[725-949]---[629-1018]---[1436-1864]---[1040-1435]---[1427-1867]---[725-1000]---[1409-1960]---[731-1018]---[623-1126]---[1394-2134]---[731-1126]---[1433-1858]---[716-997]---[1445-1885]---[623-1009]---[1517-1858]---[728-1261]---[1463-1858]---[725-1012]---[1409-1858]---[773-1132]---[1421-1861]---[728-1066]---[1385-1906]---[791-1000]---[725-940]---[1457-1864]---[722-994]---[1433-1864]--…	1.00e-101]---[7.00e-32]---[1.00e-28]---[7.00e-25]---[7.00e-23]---[4.00e-20]---[2.00e-19]---[1.00e-19]---[4.00e-15]---[1.00e-19]---[7.00e-11]---[2.00e-16]---[3.00e-16]---[4.00e-16]---[5.00e-14]---[5.00e-16]---[1.00e-11]---[5.00e-16]---[3.00e-13]---[1.00e-15]---[3.00e-13]---[1.00e-15]---[3.00e-10]---[3.00e-15]---[2.00e-10]---[1.00e-14]---[4.00e-13]---[2.00e-11]---[3.00e-12]---[1.00e-11]---[7.00e-12…	cd04852 Peptidases_S8_3 Peptidase S8 family domain uncharacterized subfamily 3. This family is a member of the Peptidases S8 or Subtilases serine endo- and exo-peptidase clan. They have an Asp/His/Ser catalytic triad similar to that found in trypsin-like proteases but do not share their three-dimensional structure and are not homologous to trypsin. The stability of subtilases may be enhanced by c…	GO:0006508	proteolysis	GO:0004252	serine-type endopeptidase activity	-	-	-	-	-	780	-	2	0.428305	0
Cluster-54.835	3606	UniRef90_A0A0L7RJS6	999	2e-66	877	27.7038	40.821	1	0	Zinc finger protein Xfin	Habropoda laboriosa	-	-	GO:0046872]---[GO:0003676	metal ion binding]---[nucleic acid binding	-	-	sd00017]---[sd00017]---[sd00017]---[sd00019]---[sd00019]---[COG5048]---[COG5048	2734-2973]---[2818-2994]---[2725-2889]---[2821-2973]---[2737-2889]---[2152-3084]---[2809-3006	3.00e-39]---[1.00e-21]---[5.00e-21]---[2.00e-21]---[2.00e-20]---[3.00e-09]---[2.00e-06	sd00017 ZF_C2H2 Zinc finger C2H2 type. The C2H2 zinc finger is a classical zinc finger domain. C2H2-type zinc fingers are ubiquitous more than 1 of all mammalian proteins are predicted to contain at least one zinc finger. They often function as DNA or protein binding structural motifs such as in eukaryotic transcription factors and therefore they play important roles in cellular processes such as…	-	-	-	-	-	-	-	-	-	393	+	0	0.000105825	0
Cluster-54.28141	519	-	-	-	-	-	-	-	-	-	-	-	-	-	-	-	-	-	-	-	-	-	-	-	-	-	-	-	-	-	116	+	1	0.0233894	0
Cluster-54.21111	2036	UniRef90_UPI000619E2C3	1551	0	543	76.1788	94.6593	1	1	PREDICTED glucosylceramidase-like isoform X1	Bombus	-	-	-	-	-	-	pfam02055]---[COG5520	452-1876]---[626-1849	8.00e-155]---[4.00e-42	pfam02055 Glyco_hydro_30 O-Glycosyl hydrolase family 30. ]---[COG5520 COG5520 O-Glycosyl hydrolase Cell envelope biogenesis outer membrane .	-	-	-	-	-	-	-	-	-	520	+	1	0.0018281	0
Cluster-54.13527	4159	UniRef90_A0A0M8ZPZ7	999	0	413	24.0202	80.6295	1	2	Cytochrome P450 4C1	Melipona quadrifasciata	-	-	GO:0020037]---[GO:0005506]---[GO:0004497]---[GO:0016705	heme binding]---[iron ion binding]---[monooxygenase activity]---[oxidoreductase activity, acting on paired donors, with incorporation or reduction of molecular oxygen	-	-	pfam00067]---[pfam00067]---[COG2124]---[COG2124]---[PTZ00404]---[PLN02290]---[PLN02936]---[PLN02394]---[PLN02966]---[PLN02655]---[PLN02302]---[PLN02738]---[PLN02183]---[PLN00110]---[PLN02687]---[PLN02169]---[PLN03195]---[PLN03234]---[PLN02426]---[PLN03112]---[PLN00168]---[TIGR04538	1164-2099]---[473-916]---[1428-1970]---[623-916]---[1449-2078]---[1479-2111]---[1446-1970]---[1434-1970]---[1446-1967]---[1422-1970]---[1425-2030]---[1404-1967]---[1485-2108]---[1431-1970]---[1449-1955]---[1491-2081]---[1170-2078]---[1242-1949]---[1428-1970]---[1542-1955]---[1449-1970]---[1542-1967	5.00e-61]---[8.00e-17]---[5.00e-34]---[7.00e-09]---[3.00e-31]---[4.00e-31]---[3.00e-27]---[8.00e-22]---[4.00e-21]---[3.00e-19]---[3.00e-19]---[7.00e-19]---[2.00e-18]---[3.00e-18]---[2.00e-17]---[5.00e-16]---[8.00e-16]---[1.00e-14]---[3.00e-14]---[1.00e-12]---[4.00e-12]---[5.00e-11	pfam00067 p450 Cytochrome P450. Cytochrome P450s are haem-thiolate proteins involved in the oxidative degradation of various compounds. They are particularly well known for their role in the degradation of environmental toxins and mutagens. They can be divided into 4 classes according to the method by which electrons from NAD(P)H are delivered to the catalytic site. Sequence conservation is relat…	GO:0055114	oxidation-reduction process	GO:0005506]---[GO:0016705]---[GO:0020037	iron ion binding]---[oxidoreductase activity, acting on paired donors, with incorporation or reduction of molecular oxygen]---[heme binding	-	-	-	-	-	333	+	2	0.000855097	0
Cluster-54.19411	2157	UniRef90_A0A0N0BCH1	240	9e-35	234	11.1266	34.188	1	0	Uncharacterized protein	Melipona quadrifasciata	-	-	GO:0080019	fatty-acyl-CoA reductase (alcohol-forming) activity	-	-	pfam01498]---[cd09071]---[pfam03015	954-1154]---[7-174]---[1-180	2.00e-09]---[4.00e-08]---[1.00e-07	pfam01498 HTH_Tnp_Tc3_2 Transposase. Transposase proteins are necessary for efficient DNA transposition. This family includes the amino-terminal region of Tc1 Tc1A Tc1B and Tc2B transposases of C.elegans. The region encompasses the specific DNA binding and second DNA recognition domains as well as an amino-terminal region of the catalytic domain of Tc3 as described in. Tc3 is a member of the Tc1/…	GO:0006313]---[GO:0015074	transposition, DNA-mediated]---[DNA integration	GO:0003677	DNA binding	-	-	-	-	-	131	+	2	0.088115	0
Cluster-54.22739	3583	UniRef90_A0A0M8ZQU0	939	0	314	26.2071	99.6815	-1	0	Regucalcin	Melipona quadrifasciata	-	-	GO:0005509]---[GO:0030234	calcium ion binding]---[enzyme regulator activity	-	-	pfam08450]---[pfam08450]---[pfam08450]---[COG3386]---[COG3386]---[COG3386	674-1453]---[2635-3165]---[2349-2471]---[596-1456]---[2635-3177]---[2250-2450	1.00e-76]---[6.00e-28]---[1.00e-07]---[3.00e-58]---[2.00e-16]---[2.00e-08	pfam08450 SGL SMP-30/Gluconolaconase/LRE-like region. This family describes a region that is found in proteins expressed by a variety of eukaryotic and prokaryotic species. These proteins include various enzymes such as senescence marker protein 30 (SMP-30) gluconolactonase and luciferin-regenerating enzyme (LRE). SMP-30 is known to hydrolyse diisopropyl phosphorofluoridate in the liver and has b…	-	-	-	-	-	-	-	-	-	323	-	0	0.205827	0
Cluster-54.31479	3431	UniRef90_A0A0N0BEN0	1605	0	890	46.7794	60.1124	1	1	Putative 4-coumarate--CoA ligase 3	Melipona quadrifasciata	-	-	GO:0016874	ligase activity	-	-	cd03860]---[cd05911]---[smart00631]---[cd05904]---[COG0318]---[cd06248]---[pfam00246]---[PLN02246]---[cd03870]---[cd05917]---[cd05936]---[cd04433]---[cd05935]---[cd03871]---[pfam00501]---[PRK07656]---[PRK06187]---[cd06247]---[cd05929]---[COG0365	2088-2957]---[398-1831]---[2130-2957]---[401-1846]---[329-1861]---[2094-2957]---[2112-2939]---[401-1852]---[2121-2972]---[824-1849]---[431-1849]---[830-1831]---[431-1846]---[2118-2969]---[410-1576]---[410-1852]---[356-1852]---[2100-2963]---[818-1849]---[389-1858	4.00e-147]---[4.00e-143]---[3.00e-106]---[4.00e-103]---[3.00e-96]---[8.00e-96]---[3.00e-93]---[2.00e-92]---[7.00e-87]---[1.00e-79]---[5.00e-78]---[2.00e-76]---[3.00e-76]---[2.00e-74]---[4.00e-73]---[3.00e-72]---[1.00e-71]---[1.00e-70]---[1.00e-69]---[1.00e-67	cd03860 M14_CP_A-B_like Peptidase M14 carboxypeptidase subfamily A/B-like. The Peptidase M14 Carboxypeptidase (CP) A/B subfamily is one of two main M14 CP subfamilies defined by sequence and structural homology the other being the N/E subfamily. CPs hydrolyze single C-terminal amino acids from polypeptide chains. They have a recognition site for the free C-terminal carboxyl group which is a key d…	GO:0006508]---[GO:0008152	proteolysis]---[metabolic process	GO:0004181]---[GO:0008270]---[GO:0003824	metallocarboxypeptidase activity]---[zinc ion binding]---[catalytic activity	-	-	-	-	-	567	+	1	0.00128345	0
Cluster-54.29110	325	UniRef90_UPI00076FB0BB	171	3e-27	383	52.6154	14.8825	1	2	UPI00076FB0BB related cluster	unknown	-	-	-	-	-	-	cd05485]---[cd05490]---[cd06098]---[cd05486]---[cd05487]---[pfam00026]---[cd05488]---[PTZ00165]---[cd05477]---[cd05478]---[cd05471]---[PTZ00147	42-203]---[51-203]---[51-203]---[66-203]---[57-209]---[42-203]---[78-203]---[72-311]---[75-203]---[78-203]---[126-203]---[42-212	1.00e-33]---[4.00e-31]---[1.00e-26]---[2.00e-24]---[7.00e-22]---[1.00e-18]---[3.00e-17]---[2.00e-15]---[1.00e-12]---[3.00e-12]---[2.00e-11]---[2.00e-08	cd05485 Cathepsin_D_like Cathepsin_D_like pepsin family of proteinases. Cathepsin D is the major aspartic proteinase of the lysosomal compartment where it functions in protein catabolism. It is a member of the pepsin family of proteinases. This enzyme is distinguished from other members of the pepsin family by two features that are characteristic of lysosomal hydrolases. First mature Cathepsin D …	-	-	-	-	-	-	-	-	-	68	+	0	0.65497	0
Cluster-190.4	2242	UniRef90_UPI0007AF020F	816	2e-73	308	36.3961	85.7143	1	1	UPI0007AF020F related cluster	unknown	-	-	-	-	-	-	pfam04674]---[pfam04674	1295-2107]---[82-894	1.00e-70]---[3.00e-66	pfam04674 Phi_1 Phosphate-induced protein 1 conserved region. Family of conserved plant proteins. Conserved region identified in a phosphate-induced protein of unknown function.	-	-	-	-	-	-	-	-	-	306	+	1	0.00468054	0
Cluster-54.1249	579	UniRef90_UPI000787171B	120	9e-11	84	20.7254	48.8095	-1	2	UPI000787171B related cluster	unknown	-	-	-	-	-	-	-	-	-	-	-	-	-	-	-	-	-	-	-	107	-	2	0.9112	0
Cluster-54.33870	2654	UniRef90_UPI00021A80EE	420	7e-33	129	15.8252	100	-1	2	PREDICTED pupal cuticle protein C1B-like	Bombus	-	-	-	-	-	-	pfam11018	1909-2013	2e-07	pfam11018 Cuticle_3 Pupal cuticle protein C1. Insect cuticles are composite structures whose mechanical properties are optimised for biological function. The major components are the chitin filament system and the cuticular proteins and the cuticle's properties are determined largely by the interactions between these two sets of molecules. The proteins can be ordered by species.	-	-	-	-	-	-	-	-	-	173	-	2	0.000240214	0
Cluster-420.1	1920	UniRef90_A0A0A9YFM0	678	3e-26	891	35.3125	24.3547	-1	1	Retrovirus-related Pol polyprotein from transposon TNT 1-94	Lygus hesperus	GO:0015074	DNA integration	GO:0003676]---[GO:0008270	nucleic acid binding]---[zinc ion binding	-	-	-	-	-	-	-	-	-	-	-	-	-	-	-	91	-	1	0.0400934	0
Cluster-1323.0	925	UniRef90_A0A0M9AAU3	588	6e-135	211	63.5676	92.891	-1	0	Uncharacterized protein	Melipona quadrifasciata	-	-	-	-	-	-	-	-	-	-	-	-	-	-	-	-	-	-	-	224	-	0	2.69054e-05	0
Cluster-54.27801	366	UniRef90_A0A0N0BF54	363	4e-67	587	99.1803	20.6133	1	1	Alpha-glucosidase	Melipona quadrifasciata	GO:0005975	carbohydrate metabolic process	GO:0003824]---[GO:0043169	catalytic activity]---[cation binding	-	-	cd11328]---[cd11333]---[cd11359]---[cd11331]---[cd11329]---[TIGR02403]---[cd11330]---[PRK10933]---[cd11332]---[cd11334]---[pfam00128]---[COG0366]---[cd11316]---[TIGR02456]---[cd11348]---[cd11356]---[cd11343]---[cd11324]---[cd11338]---[cd11313	2-364]---[2-328]---[2-352]---[35-334]---[5-364]---[2-328]---[5-328]---[2-328]---[2-364]---[2-331]---[2-325]---[2-328]---[2-307]---[2-304]---[2-283]---[2-298]---[2-298]---[2-298]---[188-283]---[131-286	6.00e-80]---[7.00e-54]---[8.00e-53]---[1.00e-45]---[6.00e-44]---[4.00e-41]---[1.00e-40]---[4.00e-37]---[3.00e-35]---[9.00e-34]---[2.00e-30]---[4.00e-29]---[4.00e-29]---[4.00e-28]---[2.00e-17]---[1.00e-10]---[3.00e-09]---[5.00e-09]---[2.00e-08]---[3.00e-08	cd11328 AmyAc_maltase Alpha amylase catalytic domain found in maltase (also known as alpha glucosidase) and related proteins. Maltase (EC 3.2.1.20) hydrolyzes the terminal non-reducing (1- 4)-linked alpha-D-glucose residues in maltose releasing alpha-D-glucose. In most cases maltase is equivalent to alpha-glucosidase but the term maltase emphasizes the disaccharide nature of the substrate from wh…	GO:0005975	carbohydrate metabolic process	GO:0003824	catalytic activity	-	-	-	-	-	121	+	1	0.0107303	0
Cluster-54.32398	4454	UniRef90_A0A0M9A2J4	1425	0	475	31.9937	100	-1	1	Carboxypeptidase Q	Melipona quadrifasciata	-	-	GO:0004180	carboxypeptidase activity	-	-	cd03883]---[cd03883]---[cd04815]---[cd08015]---[cd02690]---[pfam04389]---[COG2234]---[cd03873]---[cd03876]---[cd05660]---[cd03879]---[cd03877]---[cd03874]---[cd05675]---[cd05642]---[cd03888]---[cd05661]---[TIGR01887]---[cd08022]---[COG0624]---[cd03875	2792-3388]---[3725-4042]---[3422-3802]---[2780-3382]---[2804-3409]---[2843-3343]---[2870-3397]---[2825-3382]---[2783-3388]---[3143-3403]---[3098-3379]---[3143-3397]---[2774-3382]---[3041-3382]---[3098-3382]---[3140-3439]---[2798-3388]---[3146-3346]---[3131-3382]---[3125-3382]---[3140-3388	5.00e-83]---[1.00e-22]---[3.00e-51]---[1.00e-35]---[1.00e-29]---[5.00e-23]---[4.00e-17]---[6.00e-13]---[1.00e-12]---[5.00e-11]---[7.00e-11]---[5.00e-10]---[2.00e-08]---[2.00e-08]---[2.00e-08]---[2.00e-08]---[2.00e-08]---[1.00e-07]---[3.00e-07]---[5.00e-06]---[8.00e-06	cd03883 M28_Pgcp_like M28 Zn-Peptidase Plasma glutamate carboxypeptidase. Peptidase M28 family Plasma glutamate carboxypeptidase (PGCP blood plasma glutamate carboxypeptidase EC 3.4.17.21) subfamily. PGCP is a 56kDa glutamate carboxypeptidase that is mainly produced in mammalian placenta and kidney the majority of which is thought to be secreted into the bloodstream. Similar proteins are also fou…	-	-	-	-	-	-	-	-	-	482	-	1	0.0229022	0
Cluster-54.13171	735	-	-	-	-	-	-	-	-	-	-	-	-	-	-	-	-	-	-	-	-	-	-	-	-	-	-	-	-	-	149	-	1	0.426509	0
Cluster-832.0	417	UniRef90_A0A026VVY4	369	1e-61	123	88.4892	100	-1	2	Histone H2B	Aculeata	-	-	GO:0003677	DNA binding	GO:0000786]---[GO:0005634	nucleosome]---[nucleus	smart00427]---[PLN00158]---[PTZ00463]---[pfam00125	29-295]---[26-295]---[29-295]---[95-295	2.00e-60]---[1.00e-56]---[6.00e-44]---[1.00e-25	smart00427 H2B Histone H2B. ]---[PLN00158 PLN00158 histone H2B Provisional.]---[PTZ00463 PTZ00463 histone H2B Provisional.]---[pfam00125 Histone Core histone H2A/H2B/H3/H4.	-	-	GO:0003677	DNA binding	-	-	-	-	-	126	-	2	0.859111	0
Cluster-54.32013	1526	UniRef90_UPI0003DF5AA9	879	1e-116	266	57.6016	94.3609	-1	2	PREDICTED chymotrypsin-1-like	Apis	-	-	-	-	-	-	cd00190]---[smart00020]---[pfam00089]---[COG5640	115-897]---[124-897]---[124-897]---[121-906	3.00e-74]---[2.00e-71]---[2.00e-58]---[8.00e-23	cd00190 Tryp_SPc Trypsin-like serine protease Many of these are synthesized as inactive precursor zymogens that are cleaved during limited proteolysis to generate their active forms. Alignment contains also inactive enzymes that have substitutions of the catalytic triad residues.]---[smart00020 Tryp_SPc Trypsin-like serine protease. Many of these are synthesised as inactive precursor zymogens tha…	GO:0006508	proteolysis	GO:0004252	serine-type endopeptidase activity	-	-	-	-	-	201	-	2	0.0271125	0
Cluster-54.20870	16395	UniRef90_UPI000614ABA0	10473	0	3551	63.8792	99.0707	1	0	PREDICTED basement membrane-specific heparan sulfate proteoglycan core protein isoform X15	Megachile rotundata	-	-	-	-	-	-	smart00281]---[smart00281]---[smart00281]---[cd00110]---[cd00110]---[cd00110]---[cd05743]---[smart00282]---[smart00282]---[smart00282]---[pfam02210]---[pfam02210]---[pfam02210]---[pfam00052]---[pfam00052]---[pfam00052]---[pfam00054]---[pfam00054]---[pfam00054]---[pfam04140]---[COG2020]---[cd00112]---[cd00112]---[cd00112]---[cd00112]---[cd00112]---[cd00112]---[cd00112]---[cd00112]---[cd00112]---[c…	5236-5610]---[6256-6645]---[4120-4488]---[10168-10620]---[12789-13238]---[12003-12404]---[3592-3819]---[10216-10629]---[12861-13238]---[12012-12404]---[10231-10620]---[12873-13238]---[12045-12404]---[5239-5649]---[6271-6681]---[4123-4527]---[10231-10638]---[12873-13238]---[12042-12428]---[15177-15452]---[15111-15665]---[3304-3408]---[1909-2013]---[3187-3291]---[2608-2709]---[2494-2598]---[2254-23…	5.00e-36]---[3.00e-28]---[6.00e-22]---[5.00e-35]---[6.00e-23]---[1.00e-18]---[2.00e-34]---[3.00e-32]---[4.00e-21]---[8.00e-19]---[1.00e-28]---[1.00e-19]---[6.00e-16]---[7.00e-27]---[4.00e-19]---[5.00e-16]---[2.00e-26]---[1.00e-17]---[1.00e-16]---[7.00e-23]---[1.00e-21]---[1.00e-16]---[6.00e-13]---[4.00e-12]---[7.00e-12]---[8.00e-12]---[2.00e-11]---[4.00e-11]---[4.00e-11]---[7.00e-11]---[9.00e-11]…	smart00281 LamB Laminin B domain. ]---[cd00110 LamG Laminin G domain Laminin G-like domains are usually Ca mediated receptors that can have binding sites for steroids beta1 integrins heparin sulfatides fibulin-1 and alpha-dystroglycans. Proteins that contain LamG domains serve a variety of purposes including signal transduction via cell-surface steroid receptors adhesion migration and differentia…	GO:0006481	C-terminal protein methylation	GO:0004671]---[GO:0005515	protein C-terminal S-isoprenylcysteine carboxyl O-methyltransferase activity]---[protein binding	GO:0016021	integral to membrane	-	-	-	3565	+	0	0.00416523	0
Cluster-54.11615	2787	UniRef90_UPI00022C8FEA	1149	0	437	41.2271	92.9062	1	2	PREDICTED leucine-rich repeat neuronal protein 1-like isoform X1	Bombus	-	-	-	-	-	-	sd00033]---[sd00033]---[sd00033]---[sd00031]---[sd00031]---[sd00031]---[sd00031]---[sd00031]---[sd00031]---[COG4886]---[COG4886]---[pfam13855]---[pfam13855]---[pfam13855]---[cd00116]---[sd00035]---[PLN03210]---[sd00034	348-1049]---[336-974]---[417-1094]---[348-656]---[417-752]---[492-812]---[336-596]---[711-1055]---[834-1100]---[333-1220]---[330-926]---[414-596]---[345-524]---[486-656]---[333-887]---[414-596]---[345-1094]---[414-1043	7.00e-37]---[8.00e-32]---[9.00e-32]---[1.00e-19]---[1.00e-19]---[2.00e-17]---[1.00e-15]---[2.00e-14]---[5.00e-08]---[1.00e-13]---[1.00e-07]---[3.00e-11]---[4.00e-09]---[6.00e-09]---[4.00e-10]---[3.00e-06]---[6.00e-06]---[8.00e-06	sd00033 LRR_RI leucine-rich repeats ribonuclease inhibitor (RI)-like subfamily. A leucine-rich repeat (LRR) is a structural protein motif of 20-30 amino acids that is unusually rich in the hydrophobic amino acid leucine. The conserved eleven-residue sequence motif (LxxLxLxxN/CxL) within the LRRs corresponds to the beta-strand and adjacent loop regions whereas the remaining parts of the repeats ar…	-	-	GO:0005515	protein binding	-	-	-	-	-	391	+	2	0.000602414	0
Cluster-54.764	799	UniRef90_A0A087ZP95	576	1e-79	188	72.0901	100	-1	0	Uncharacterized protein	Apidae	-	-	GO:0042302	structural constituent of cuticle	-	-	pfam00379	257-415	4e-13	pfam00379 Chitin_bind_4 Insect cuticle protein. Many insect cuticular proteins include a 35-36 amino acid motif known as the R R consensus. The extensive conservation of this region led to the suggestion that it functions to bind chitin. Provocatively it has no sequence similarity to the well-known cysteine-containing chitin-binding domain found in chitinases and some peritrophic membrane protein…	-	-	GO:0042302	structural constituent of cuticle	-	-	-	-	-	228	+	1	0.0117362	0
Cluster-54.22029	886	UniRef90_A0A087ZXS3	714	3e-105	420	80.5869	55.9524	1	2	Uncharacterized protein	Apis	-	-	-	-	-	-	pfam06757	267-770	2e-34	pfam06757 Ins_allergen_rp Insect allergen related repeat nitrile-specifier detoxification. This family exemplifies a case of novel gene evolution. The case in point is the arms-race between plants and their infective insective herbivores in the area of the glucosinolate-myrosinase system. Brassicas have developed the glucosinolate-myrosinase system as chemical defence mechanism against the insect…	-	-	-	-	-	-	-	-	-	253	+	2	0.00143663	0
Cluster-54.17186	1440	UniRef90_A0A0N0U5S9	1077	8e-123	442	74.7917	83.4842	1	0	Uncharacterized protein	Melipona quadrifasciata	-	-	-	-	-	-	pfam05335	256-720	7e-13	pfam05335 DUF745 Protein of unknown function (DUF745). This family consists of several uncharacterized Drosophila melanogaster proteins of unknown function.	-	-	-	-	-	-	-	-	-	360	+	0	0.0484313	0
Cluster-54.30560	1880	UniRef90_A0A0N0BIT8	1197	0	415	63.6702	97.5904	1	0	Uncharacterized protein	Melipona quadrifasciata	-	-	-	-	-	-	-	-	-	-	-	-	-	-	-	-	-	-	-	399	+	0	0.0237735	0
Cluster-54.2051	1958	UniRef90_A0A026VVY4	369	6e-56	123	18.8458	100	1	0	Histone H2B	Aculeata	-	-	GO:0003677	DNA binding	GO:0000786]---[GO:0005634	nucleosome]---[nucleus	smart00427]---[PLN00158]---[PTZ00463]---[pfam00125	130-396]---[130-399]---[130-396]---[130-330	2.00e-55]---[8.00e-52]---[4.00e-40]---[1.00e-23	smart00427 H2B Histone H2B. ]---[PLN00158 PLN00158 histone H2B Provisional.]---[PTZ00463 PTZ00463 histone H2B Provisional.]---[pfam00125 Histone Core histone H2A/H2B/H3/H4.	-	-	GO:0003677	DNA binding	-	-	-	-	-	131	+	0	0.00476568	0
Cluster-54.1064	399	-	-	-	-	-	-	-	-	-	-	-	-	-	-	-	-	-	-	-	-	-	-	-	-	-	-	-	-	-	133	-	0	0.215893	0
Cluster-54.634	2428	UniRef90_A0A0M8ZNZ5	576	5e-49	574	23.7232	32.4042	-1	1	Uncharacterized protein	Melipona quadrifasciata	-	-	-	-	-	-	-	-	-	-	-	-	-	-	-	-	-	-	-	191	-	0	0.00651304	0
Cluster-54.6263	300	UniRef90_UPI0007AFBB5A	180	5e-25	326	60	18.4049	-1	1	UPI0007AFBB5A related cluster	unknown	-	-	-	-	-	-	-	-	-	-	-	-	-	-	-	-	JREP01012982.3943.7384	6e-138	Eukaryota Archaeplastida Chloroplastida Charophyta Phragmoplastophyta Ziziphus jujuba	64	-	1	0.989301	0
Cluster-54.2760	2332	UniRef90_A0A0M9A048	624	1e-103	222	26.7581	93.2432	1	1	Uncharacterized protein	Melipona quadrifasciata	-	-	-	-	-	-	-	-	-	-	-	-	-	-	-	-	-	-	-	271	+	1	6.11631e-05	0
Cluster-1891.0	1187	UniRef90_A0A0K8UV17	438	2e-48	341	36.8997	42.8152	1	0	Transposable element Tc1 transposase	Bactrocera latifrons	GO:0015074]---[GO:0006313	DNA integration]---[transposition, DNA-mediated	GO:0003677	DNA binding	-	-	-	-	-	-	-	-	-	-	-	-	-	-	-	138	+	0	0.037485	0
Cluster-54.19	3207	UniRef90_A0A0M8ZYD9	2721	0	937	84.8457	100	1	0	Uncharacterized protein	Melipona quadrifasciata	-	-	-	-	-	-	-	-	-	-	-	-	-	-	-	-	-	-	-	925	+	0	0.00847074	0
Cluster-54.18966	553	UniRef90_A0A0M8ZXI6	489	3e-90	509	88.4268	29.0766	1	0	Lipase 3	Melipona quadrifasciata	GO:0006629	lipid metabolic process	-	-	-	-	PLN02872	106-465	1e-20	PLN02872 PLN02872 triacylglycerol lipase.	-	-	-	-	-	-	-	-	-	163	+	0	0.00190947	0
Cluster-4196.0	1576	UniRef90_UPI0005F40C2B	597	1e-38	794	37.8807	24.6851	1	2	PREDICTED uncharacterized protein K02A2.6-like	Vollenhovia emeryi	-	-	-	-	-	-	-	-	-	-	-	-	-	-	-	-	-	-	-	332	+	2	0.0172155	0
Cluster-54.32736	2934	UniRef90_UPI00021A8290	1056	0	438	35.9918	80.3653	-1	2	PREDICTED lipase 3-like	Bombus	-	-	-	-	-	-	PLN02872]---[PLN02872]---[pfam04083	437-1468]---[2071-2274]---[1331-1471	6.00e-58]---[8.00e-08]---[9.00e-11	PLN02872 PLN02872 triacylglycerol lipase.]---[pfam04083 Abhydro_lipase Partial alpha/beta-hydrolase lipase region. This family corresponds to a N-terminal part of an alpha/beta hydrolase domain.	GO:0006629	lipid metabolic process	-	-	-	-	-	-	-	385	-	2	0.00238962	0
Cluster-54.34253	2875	UniRef90_A0A0M9A4P9	1620	0	551	56.3478	96.7332	-1	1	Putative RNA-binding protein EEED8.10 (Fragment)	Melipona quadrifasciata	-	-	GO:0003676]---[GO:0000166	nucleic acid binding]---[nucleotide binding	-	-	sd00034]---[sd00034]---[cd12382]---[cd00590]---[cd09293]---[cd09293]---[smart00360]---[cd12384]---[cd12298]---[COG0724]---[pfam00076]---[pfam00646]---[pfam14259]---[cd12350]---[cd12224	775-1518]---[553-1308]---[1816-2031]---[1822-2028]---[1018-1395]---[721-1257]---[1825-2031]---[1870-2034]---[1870-2034]---[1798-2109]---[1870-2028]---[1552-1689]---[1828-2028]---[1852-2034]---[1825-2037	2.00e-20]---[2.00e-17]---[3.00e-10]---[1.00e-09]---[3.00e-09]---[3.00e-09]---[4.00e-09]---[1.00e-07]---[3.00e-07]---[4.00e-07]---[7.00e-07]---[9.00e-07]---[1.00e-06]---[2.00e-06]---[9.00e-06	sd00034 LRR_AMN1 leucine-rich repeats antagonist of mitotic exit network protein 1-like subfamily. A leucine-rich repeat (LRR) is a structural protein motif of 20-30 amino acids that is unusually rich in the hydrophobic amino acid leucine. The conserved eleven-residue sequence motif (LxxLxLxxN/CxL) within the LRRs corresponds to the beta-strand and adjacent loop regions whereas the remaining part…	-	-	GO:0003676]---[GO:0005515	nucleic acid binding]---[protein binding	-	-	-	-	-	588	-	1	0.00923926	0
Cluster-54.27272	4346	UniRef90_A0A0N0BIN9	1647	0	549	37.8969	100	-1	1	28S ribosomal protein S30 mitochondrial	Melipona quadrifasciata	GO:0006412	translation	GO:0003735	structural constituent of ribosome	GO:0005739]---[GO:0005840	mitochondrion]---[ribosome	pfam02055]---[pfam07147]---[COG5520]---[MTH00156]---[MTH00145]---[MTH00016]---[MTH00191]---[MTH00119]---[pfam13631]---[MTH00074]---[MTH00022]---[MTH00086]---[MTH00034]---[cd00284]---[MTH00224]---[MTH00100]---[MTH00131]---[MTH00053]---[MTH00033]---[COG1290	294-1754]---[2774-3964]---[489-1757]---[2-184]---[2-184]---[2-208]---[2-184]---[2-184]---[2-184]---[2-184]---[2-208]---[2-184]---[2-184]---[2-208]---[2-208]---[2-208]---[2-184]---[2-208]---[2-208]---[2-184	7.00e-118]---[2.00e-77]---[1.00e-31]---[1.00e-25]---[2.00e-21]---[2.00e-20]---[3.00e-19]---[5.00e-18]---[6.00e-18]---[5.00e-17]---[1.00e-16]---[4.00e-16]---[5.00e-16]---[8.00e-16]---[1.00e-15]---[2.00e-15]---[2.00e-15]---[4.00e-15]---[1.00e-12]---[4.00e-11	pfam02055 Glyco_hydro_30 O-Glycosyl hydrolase family 30. ]---[pfam07147 PDCD9 Mitochondrial 28S ribosomal protein S30 (PDCD9). This family consists of several eukaryotic mitochondrial 28S ribosomal protein S30 (or programmed cell death protein 9 PDCD9) sequences. The exact function of this family is unknown although it is known to be a component of the mitochondrial ribosome and a component in ce…	GO:0006412	translation	GO:0003735]---[GO:0009055]---[GO:0016491	structural constituent of ribosome]---[electron carrier activity]---[oxidoreductase activity	GO:0005739]---[GO:0005840]---[GO:0016020	mitochondrion]---[ribosome]---[membrane	-	-	-	556	-	1	0.00328519	0
Cluster-54.18465	2174	UniRef90_A0A0M8ZRF6	1404	0	1402	64.5814	34.7361	-1	1	Eukaryotic translation initiation factor 4E transporter	Apidae	-	-	GO:0003743	translation initiation factor activity	-	-	-	-	-	-	-	-	-	-	-	-	-	-	-	479	-	1	0.0952655	0
Cluster-54.1052	3382	UniRef90_A0A0M9A5Y8	2580	0	1673	76.2862	51.4644	1	2	Vitellogenin receptor	Melipona quadrifasciata	-	-	GO:0005509	calcium ion binding	GO:0016021	integral to membrane	cd00112]---[cd00112]---[cd00112]---[smart00135]---[smart00135]---[smart00192]---[smart00192]---[smart00192]---[pfam14670]---[pfam14670]---[pfam00057]---[pfam00057]---[pfam00057]---[pfam06247]---[pfam06247]---[pfam07645]---[cd05819]---[smart00179]---[cd00054	495-590]---[369-476]---[2961-3065]---[1443-1568]---[1179-1307]---[492-581]---[366-464]---[2958-3059]---[2703-2813]---[849-971]---[489-590]---[2955-3065]---[366-476]---[615-995]---[804-974]---[855-971]---[1068-1664]---[855-974]---[855-974	1.00e-11]---[2.00e-09]---[3.00e-09]---[8.00e-11]---[7.00e-07]---[5.00e-10]---[9.00e-09]---[2.00e-08]---[1.00e-09]---[7.00e-08]---[1.00e-09]---[2.00e-09]---[3.00e-08]---[2.00e-07]---[2.00e-07]---[4.00e-07]---[9.00e-07]---[2.00e-06]---[2.00e-06	cd00112 LDLa Low Density Lipoprotein Receptor Class A domain a cysteine-rich repeat that plays a central role in mammalian cholesterol metabolism the receptor protein binds LDL and transports it into cells by endocytosis 7 successive cysteine-rich repeats of about 40 amino acids are present in the N-terminal of this multidomain membrane protein other homologous domains occur in related receptors …	-	-	GO:0005515]---[GO:0005509	protein binding]---[calcium ion binding	GO:0009986]---[GO:0016020	cell surface]---[membrane	-	-	-	1004	+	2	0.00175885	0
Cluster-54.8126	1546	-	-	-	-	-	-	-	-	-	-	-	-	-	-	-	-	-	-	-	-	-	-	-	-	-	-	-	-	-	242	+	2	0.0388744	0
Cluster-54.30350	2410	UniRef90_UPI0003C36889	555	3e-26	1565	23.029	12.0128	-1	1	PREDICTED mucin-2-like isoform X1	Musca domestica	-	-	-	-	-	-	pfam01826]---[pfam01826	904-1065]---[1619-1783	1.00e-21]---[6.00e-17	pfam01826 TIL Trypsin Inhibitor like cysteine rich domain. This family contains trypsin inhibitors as well as a domain found in many extracellular proteins. The domain typically contains ten cysteine residues that form five disulphide bonds. The cysteine residues that form the disulphide bonds are 1-7 2-6 3-5 4-10 and 8-9.	-	-	-	-	-	-	-	-	-	264	-	0	0.0259578	0
Cluster-54.11472	214	UniRef90_A0A0P6AAT9	213	2e-24	133	99.5327	53.3835	1	1	Uncharacterized protein	Daphnia magna	-	-	-	-	-	-	-	-	-	-	-	-	-	-	-	-	GU808382.1.1515	5e-93	Bacteria Firmicutes Bacilli Lactobacillales Lactobacillaceae Lactobacillus uncultured bacterium	37	+	1	0.979801	0
Cluster-54.27697	737	UniRef90_UPI00049892E4	453	7e-58	474	61.4654	31.8565	-1	0	PREDICTED pollen-specific leucine-rich repeat extensin-like protein 1	Malus domestica	-	-	-	-	-	-	PLN00113]---[PLN00113]---[PLN00113]---[PLN00113]---[PLN00113]---[PLN00113]---[PLN00113]---[PLN00113]---[PLN00113]---[PLN00113]---[PLN03150]---[PLN03150]---[sd00033]---[sd00033]---[sd00033	432-734]---[432-728]---[432-728]---[432-734]---[432-737]---[432-737]---[435-731]---[432-734]---[435-734]---[432-728]---[447-728]---[432-668]---[468-728]---[468-689]---[447-695	5.00e-16]---[6.00e-12]---[8.00e-11]---[1.00e-09]---[1.00e-09]---[4.00e-09]---[2.00e-08]---[9.00e-08]---[1.00e-07]---[1.00e-07]---[1.00e-08]---[6.00e-08]---[2.00e-07]---[9.00e-07]---[5.00e-06	PLN00113 PLN00113 leucine-rich repeat receptor-like protein kinase Provisional.]---[PLN03150 PLN03150 hypothetical protein Provisional.]---[sd00033 LRR_RI leucine-rich repeats ribonuclease inhibitor (RI)-like subfamily. A leucine-rich repeat (LRR) is a structural protein motif of 20-30 amino acids that is unusually rich in the hydrophobic amino acid leucine. The conserved eleven-residue sequence …	-	-	-	-	-	-	-	-	-	245	-	0	0.792751	0
Cluster-54.930	648	-	-	-	-	-	-	-	-	-	-	-	-	-	-	-	-	-	-	-	-	-	-	-	-	-	-	-	-	-	129	-	2	0.122836	0
Cluster-54.15042	2444	UniRef90_UPI000498D2FC	2295	0	1179	93.9034	64.9703	1	1	PREDICTED pyrophosphate-energized vacuolar membrane proton pump-like	Malus domestica	-	-	-	-	-	-	PLN02255]---[TIGR01104]---[pfam03030]---[PRK00733]---[COG3808]---[PLN02277	74-2368]---[98-2356]---[287-2326]---[296-2353]---[296-2350]---[293-2335	0.00e+00]---[0.00e+00]---[0.00e+00]---[0.00e+00]---[0.00e+00]---[0.00e+00	PLN02255 PLN02255 H( ) -translocating inorganic pyrophosphatase.]---[TIGR01104 V_PPase vacuolar-type H( )-translocating pyrophosphatase. This model describes proton pyrophosphatases from eukaryotes (predominantly plants) archaea and bacteria. It is an integral membrane protein and is suggested to have about 15 membrane spanning domains. Proton translocating inorganic pyrophosphatase like H( )-ATP…	GO:0015992	proton transport	GO:0004427]---[GO:0009678	inorganic diphosphatase activity]---[hydrogen-translocating pyrophosphatase activity	GO:0016020	membrane	-	-	-	777	+	1	0.00439094	0
Cluster-54.24354	905	UniRef90_A0A0N0BIK3	891	8e-163	783	98.453	38.1865	-1	0	Protein G12	Melipona quadrifasciata	-	-	-	-	-	-	pfam06757]---[pfam06757]---[pfam06757	282-821]---[3-518]---[15-227	2.00e-44]---[9.00e-20]---[9.00e-13	pfam06757 Ins_allergen_rp Insect allergen related repeat nitrile-specifier detoxification. This family exemplifies a case of novel gene evolution. The case in point is the arms-race between plants and their infective insective herbivores in the area of the glucosinolate-myrosinase system. Brassicas have developed the glucosinolate-myrosinase system as chemical defence mechanism against the insect…	-	-	-	-	-	-	-	-	-	301	-	0	0.00422157	0
Cluster-54.2423	902	-	-	-	-	-	-	-	-	-	-	-	-	-	-	-	-	-	-	-	-	-	-	-	-	-	-	-	-	-	141	+	0	0.000196563	0
Cluster-580.0	968	UniRef90_A0A0M8ZRW9	171	7e-15	613	17.6653	9.29853	-1	0	Glucose dehydrogenase acceptor	Melipona quadrifasciata	-	-	GO:0050660]---[GO:0016614	flavin adenine dinucleotide binding]---[oxidoreductase activity, acting on CH-OH group of donors	-	-	-	-	-	-	-	-	-	-	-	-	-	-	-	77	-	0	0.617459	0
Cluster-54.19623	1748	UniRef90_A0A0M8ZTV0	1278	0	976	73.1121	43.75	-1	2	Insulin-like growth factor-binding protein complex acid labile subunit	Melipona quadrifasciata	-	-	-	-	GO:0016021	integral to membrane	sd00033]---[sd00033]---[sd00033]---[sd00033]---[sd00031]---[sd00031]---[sd00031]---[sd00031]---[sd00031]---[sd00031]---[sd00031]---[COG4886]---[COG4886]---[COG4886]---[pfam13855]---[pfam13855]---[pfam13855]---[pfam13855]---[PLN00113]---[PRK15370	469-1323]---[337-1023]---[328-720]---[733-1323]---[403-723]---[337-657]---[616-1023]---[928-1323]---[328-585]---[985-1389]---[313-516]---[277-1089]---[250-1341]---[358-1122]---[412-591]---[484-660]---[1063-1323]---[340-516]---[481-960]---[286-1014	2.00e-37]---[2.00e-35]---[2.00e-23]---[4.00e-15]---[1.00e-21]---[4.00e-21]---[2.00e-14]---[3.00e-13]---[8.00e-13]---[2.00e-12]---[3.00e-08]---[1.00e-18]---[3.00e-15]---[3.00e-14]---[6.00e-08]---[5.00e-07]---[2.00e-06]---[3.00e-06]---[6.00e-07]---[7.00e-06	sd00033 LRR_RI leucine-rich repeats ribonuclease inhibitor (RI)-like subfamily. A leucine-rich repeat (LRR) is a structural protein motif of 20-30 amino acids that is unusually rich in the hydrophobic amino acid leucine. The conserved eleven-residue sequence motif (LxxLxLxxN/CxL) within the LRRs corresponds to the beta-strand and adjacent loop regions whereas the remaining parts of the repeats ar…	-	-	GO:0005515	protein binding	-	-	-	-	-	487	-	2	0.0191096	0
Cluster-54.15711	451	-	-	-	-	-	-	-	-	-	-	-	-	-	-	-	-	-	-	-	-	-	-	-	-	-	-	-	-	-	150	+	1	0.12795	0
Cluster-54.29604	2408	-	-	-	-	-	-	-	-	-	-	-	-	-	-	-	-	-	-	-	-	-	-	-	-	-	-	-	-	-	151	+	1	0.000579947	0
Cluster-54.1039	207	UniRef90_A8R9P7	198	1e-10	155	95.6522	42.5806	1	2	Uncharacterized protein	Eubacterium dolichum DSM 3991	-	-	-	-	-	-	-	-	-	-	-	-	-	-	-	-	GAYD01001153.2.2727	2e-66	Bacteria Firmicutes Bacilli Lactobacillales Lactobacillaceae Lactobacillus Blaberus atropos	51	+	0	0.0426598	0
Cluster-54.29111	1575	UniRef90_UPI00022C9793	1002	0	386	63.619	86.5285	1	2	PREDICTED lysosomal aspartic protease	Bombus	-	-	-	-	-	-	cd05485]---[cd05490]---[cd06098]---[pfam00026]---[cd05487]---[cd05478]---[cd05488]---[cd05486]---[cd05471]---[cd05477]---[PTZ00165]---[PTZ00147]---[PTZ00013]---[cd06097]---[cd05474]---[cd05473]---[cd05470]---[cd06096	570-1409]---[582-1409]---[573-1409]---[597-1409]---[576-1406]---[570-1403]---[573-1409]---[600-1403]---[600-1364]---[591-1406]---[447-1406]---[471-1274]---[498-1400]---[600-1355]---[600-1409]---[600-1289]---[606-935]---[594-1484	2.00e-146]---[2.00e-129]---[5.00e-117]---[3.00e-107]---[2.00e-104]---[4.00e-98]---[2.00e-94]---[1.00e-87]---[7.00e-84]---[4.00e-72]---[8.00e-51]---[5.00e-32]---[1.00e-30]---[1.00e-26]---[8.00e-25]---[4.00e-24]---[4.00e-23]---[8.00e-10	cd05485 Cathepsin_D_like Cathepsin_D_like pepsin family of proteinases. Cathepsin D is the major aspartic proteinase of the lysosomal compartment where it functions in protein catabolism. It is a member of the pepsin family of proteinases. This enzyme is distinguished from other members of the pepsin family by two features that are characteristic of lysosomal hydrolases. First mature Cathepsin D …	-	-	-	-	-	-	-	-	-	353	+	2	0.000292882	0
Cluster-3957.0	1046	-	-	-	-	-	-	-	-	-	-	-	-	-	-	-	-	-	-	-	-	-	-	-	-	-	-	-	-	-	173	-	1	0.00164019	0
Cluster-185.0	579	-	-	-	-	-	-	-	-	-	-	-	-	-	-	-	-	-	-	-	-	-	-	-	-	-	-	-	-	-	122	+	2	0.229732	0
Cluster-54.29471	413	UniRef90_A0A0M9A4U1	252	1e-25	656	61.0169	12.8049	-1	0	Phospholipase A1 member A	Melipona quadrifasciata	-	-	GO:0052689	carboxylic ester hydrolase activity	GO:0005576	extracellular region	-	-	-	-	-	-	-	-	-	-	-	-	-	111	-	0	0.0052513	0
Cluster-54.27274	2992	UniRef90_A0A0M9A823	1179	0	509	39.4051	77.7996	1	1	Glucosylceramidase	Melipona quadrifasciata	GO:0005975]---[GO:0006665	carbohydrate metabolic process]---[sphingolipid metabolic process	GO:0004348	glucosylceramidase activity	-	-	pfam02055]---[pfam02055]---[COG5520	1049-2221]---[2139-2426]---[1244-2077	1.00e-88]---[2.00e-23]---[4.00e-24	pfam02055 Glyco_hydro_30 O-Glycosyl hydrolase family 30. ]---[COG5520 COG5520 O-Glycosyl hydrolase Cell envelope biogenesis outer membrane .	-	-	-	-	-	-	-	-	-	443	+	1	0.00140297	0
Cluster-54.305	1095	-	-	-	-	-	-	-	-	-	-	-	-	-	-	-	-	-	-	-	-	-	-	-	-	-	-	-	-	-	200	+	0	0.248789	0
Cluster-54.14903	1172	UniRef90_A0A0M8ZP94	954	0	318	81.3993	100	1	0	Metalloendopeptidase	Melipona quadrifasciata	-	-	GO:0004222]---[GO:0008270	metalloendopeptidase activity]---[zinc ion binding	-	-	cd04280]---[pfam01400]---[cd04283]---[cd04282]---[smart00235]---[cd04281]---[cd00203]---[cd04268]---[cd04327	523-1071]---[514-1074]---[532-1074]---[403-1071]---[511-939]---[514-1074]---[532-1071]---[532-996]---[685-987	2.00e-97]---[2.00e-78]---[2.00e-74]---[6.00e-64]---[1.00e-41]---[6.00e-39]---[2.00e-17]---[1.00e-13]---[8.00e-06	cd04280 ZnMc_astacin_like Zinc-dependent metalloprotease astacin_like subfamily or peptidase family M12A a group of zinc-dependent proteolytic enzymes with a HExxH zinc-binding site/active site. Members of this family may have an amino terminal propeptide which is cleaved to yield the active protease domain which is consequently always found at the N-terminus in multi-domain architectures. This f…	GO:0006508	proteolysis	GO:0004222	metalloendopeptidase activity	-	-	-	-	-	322	+	0	0.00521988	0
Cluster-54.17714	4067	UniRef90_UPI00022CA418	2574	0	1008	63.2899	85.0198	-1	0	PREDICTED hyaluronan mediated motility receptor-like	Bombus	-	-	-	-	-	-	COG1196]---[COG1196]---[COG1196]---[COG1196]---[COG1196]---[COG1196]---[COG1196]---[COG0419]---[COG0419]---[COG0419]---[COG0419]---[pfam01576]---[pfam01576]---[pfam01576]---[pfam01576]---[pfam01576]---[TIGR04523]---[TIGR04523]---[TIGR04523]---[TIGR04523]---[TIGR02168]---[TIGR02168]---[TIGR02168]---[TIGR02168]---[TIGR02168]---[TIGR02168]---[TIGR02168]---[TIGR02168]---[PRK03918]---[PRK03918]---[pfa…	1263-3440]---[969-3446]---[945-3311]---[2187-3383]---[2463-3446]---[918-1976]---[888-1928]---[1410-3383]---[1722-3446]---[942-3038]---[2763-3458]---[1269-3344]---[1350-3440]---[1488-3437]---[1350-3071]---[969-2891]---[2103-3434]---[966-3293]---[1416-3368]---[2469-3311]---[1335-3392]---[1347-3437]---[2523-3374]---[921-3164]---[2469-3440]---[1266-2297]---[975-1952]---[2916-3446]---[1269-3401]---[94…	2.00e-30]---[2.00e-30]---[3.00e-27]---[8.00e-20]---[3.00e-17]---[1.00e-08]---[1.00e-08]---[5.00e-28]---[3.00e-23]---[1.00e-22]---[3.00e-08]---[1.00e-26]---[7.00e-22]---[4.00e-18]---[4.00e-17]---[5.00e-16]---[2.00e-26]---[3.00e-24]---[6.00e-22]---[3.00e-13]---[3.00e-25]---[1.00e-23]---[2.00e-14]---[4.00e-14]---[1.00e-09]---[2.00e-09]---[5.00e-09]---[3.00e-08]---[4.00e-24]---[2.00e-16]---[9.00e-21]…	COG1196 Smc Chromosome segregation ATPases Cell division and chromosome partitioning .]---[COG0419 SbcC ATPase involved in DNA repair DNA replication recombination and repair .]---[pfam01576 Myosin_tail_1 Myosin tail. The myosin molecule is a multi-subunit complex made up of two heavy chains and four light chains it is a fundamental contractile protein found in all eukaryote cell types. This fami…	GO:0007130]---[GO:0007094	synaptonemal complex assembly]---[mitotic cell cycle spindle assembly checkpoint	GO:0003774	motor activity	GO:0016459]---[GO:0000795]---[GO:0048786	myosin complex]---[synaptonemal complex]---[presynaptic active zone	-	-	-	873	-	0	0.119669	0
Cluster-54.21370	876	UniRef90_UPI0007882C58	585	6e-81	219	66.7808	89.0411	-1	1	UPI0007882C58 related cluster	unknown	-	-	-	-	-	-	pfam00190]---[smart00835]---[pfam07883]---[COG1917]---[COG0662	225-650]---[219-650]---[339-563]---[366-635]---[351-569	2.00e-32]---[2.00e-31]---[2.00e-08]---[9.00e-08]---[6.00e-07	pfam00190 Cupin_1 Cupin. This family represents the conserved barrel domain of the 'cupin' superfamily ('cupa' is the Latin term for a small barrel). This family contains 11S and 7S plant seed storage proteins and germins. Plant seed storage proteins provide the major nitrogen source for the developing plant.]---[smart00835 Cupin_1 Cupin. This family represents the conserved barrel domain of the …	-	-	GO:0045735	nutrient reservoir activity	-	-	-	-	-	226	-	1	0.0353328	0
Cluster-54.27804	1038	UniRef90_A0A0M9A5F0	675	5e-134	227	65.0289	99.1189	-1	2	Alpha-glucosidase (Fragment)	Melipona quadrifasciata	GO:0005975	carbohydrate metabolic process	GO:0003824	catalytic activity	-	-	cd11328]---[cd11359]---[cd11331]---[cd11333]---[TIGR02403]---[cd11330]---[cd11316]---[COG0366]---[cd11348]---[PRK10933]---[cd11334]---[pfam00128]---[cd11332]---[TIGR02456]---[cd11338]---[cd11354	548-1036]---[554-1036]---[569-1036]---[575-1036]---[437-1030]---[551-1036]---[557-955]---[440-1036]---[584-1027]---[578-955]---[617-940]---[830-1036]---[575-1033]---[440-940]---[551-958]---[833-1000	9.00e-91]---[1.00e-56]---[6.00e-41]---[2.00e-36]---[8.00e-31]---[2.00e-20]---[5.00e-20]---[2.00e-19]---[5.00e-19]---[4.00e-17]---[2.00e-13]---[9.00e-13]---[1.00e-12]---[2.00e-10]---[1.00e-09]---[5.00e-06	cd11328 AmyAc_maltase Alpha amylase catalytic domain found in maltase (also known as alpha glucosidase) and related proteins. Maltase (EC 3.2.1.20) hydrolyzes the terminal non-reducing (1- 4)-linked alpha-D-glucose residues in maltose releasing alpha-D-glucose. In most cases maltase is equivalent to alpha-glucosidase but the term maltase emphasizes the disaccharide nature of the substrate from wh…	GO:0005975	carbohydrate metabolic process	GO:0003824	catalytic activity	-	-	-	-	-	252	-	2	0.0261148	0
Cluster-54.15065	558	UniRef90_A0A0M8ZZW8	432	5e-67	473	77.4194	31.9239	1	2	Lipase 3	Melipona quadrifasciata	GO:0006629	lipid metabolic process	-	-	-	-	pfam04083]---[pfam04083]---[PLN02872]---[PLN02872	351-533]---[132-308]---[336-557]---[138-332	2.00e-16]---[6.00e-15]---[2.00e-12]---[4.00e-11	pfam04083 Abhydro_lipase Partial alpha/beta-hydrolase lipase region. This family corresponds to a N-terminal part of an alpha/beta hydrolase domain.]---[PLN02872 PLN02872 triacylglycerol lipase.	GO:0006629	lipid metabolic process	-	-	-	-	-	-	-	185	+	2	0.00748651	0
Cluster-54.975	1550	UniRef90_UPI00021A68CC	447	4e-73	149	28.8387	100	-1	0	PREDICTED epididymal secretory protein E1-like	Bombus terrestris	-	-	-	-	-	-	cd00916]---[pfam02221]---[smart00737]---[cd00912	1110-1472]---[1104-1478]---[1110-1469]---[1110-1469	8.00e-30]---[7.00e-22]---[3.00e-14]---[1.00e-07	cd00916 Npc2_like Niemann-Pick type C2 (Npc2) is a lysosomal protein in which a mutation in the gene causes a rare form of Niemann-Pick type C disease an autosomal recessive lipid storage disorder characterized by accumulation of low-density lipoprotein-derived cholesterol in lysosomes. Although Npc2 is known to bind cholesterol the function of this protein is unknown. These proteins belong to th…	-	-	-	-	-	-	-	-	-	151	-	0	0.00431413	0
Cluster-54.2422	611	UniRef90_UPI00021A8299	252	2e-15	91	41.2439	97.8022	1	0	PREDICTED cysteine-rich venom protein 6-like	Bombus	-	-	-	-	-	-	pfam01826	328-504	6e-15	pfam01826 TIL Trypsin Inhibitor like cysteine rich domain. This family contains trypsin inhibitors as well as a domain found in many extracellular proteins. The domain typically contains ten cysteine residues that form five disulphide bonds. The cysteine residues that form the disulphide bonds are 1-7 2-6 3-5 4-10 and 8-9.	-	-	-	-	-	-	-	-	-	164	+	0	0.000195636	0
Cluster-54.2784	1463	UniRef90_UPI0007724600	1098	7e-152	414	75.0513	90.8213	1	2	UPI0007724600 related cluster	unknown	-	-	-	-	-	-	PLN02188]---[pfam00295]---[PLN02155]---[PLN02218]---[PLN03010]---[PLN02793]---[PLN03003]---[COG5434]---[pfam12708	246-1325]---[327-1292]---[246-1322]---[252-1316]---[237-1280]---[246-1364]---[234-1232]---[246-1079]---[243-983	9.00e-136]---[2.00e-109]---[4.00e-92]---[5.00e-90]---[1.00e-89]---[2.00e-88]---[1.00e-77]---[5.00e-29]---[8.00e-10	PLN02188 PLN02188 polygalacturonase/glycoside hydrolase family protein.]---[pfam00295 Glyco_hydro_28 Glycosyl hydrolases family 28. Glycosyl hydrolase family 28 includes polygalacturonase EC 3.2.1.15 as well as rhamnogalacturonase A(RGase A) EC 3.2.1.-. These enzymes is important in cell wall metabolizm.]---[PLN02155 PLN02155 polygalacturonase.]---[PLN02218 PLN02218 polygalacturonase ADPG.]---[PL…	GO:0005975	carbohydrate metabolic process	GO:0004650	polygalacturonase activity	-	-	-	-	-	441	+	2	0.00214799	0
Cluster-54.30015	735	UniRef90_Q85TH4	705	6e-66	349	95.9184	67.3352	1	0	Cytochrome b	Melipona bicolor	GO:0006122	mitochondrial electron transport, ubiquinol to cytochrome c	GO:0009055]---[GO:0046872]---[GO:0008121	electron carrier activity]---[metal ion binding]---[ubiquinol-cytochrome-c reductase activity	GO:0005743]---[GO:0045275	mitochondrial inner membrane]---[respiratory chain complex III	MTH00156]---[MTH00191]---[MTH00145]---[MTH00016]---[MTH00119]---[MTH00053]---[MTH00034]---[MTH00022]---[MTH00074]---[MTH00100]---[MTH00131]---[MTH00086]---[MTH00224]---[cd00290]---[MTH00033]---[pfam00032]---[MTH00046]---[COG1290]---[pfam13631]---[cd00284	4-678]---[4-684]---[4-708]---[4-699]---[4-687]---[7-669]---[4-678]---[4-672]---[4-672]---[4-696]---[4-672]---[4-690]---[4-711]---[199-642]---[4-669]---[355-657]---[7-450]---[4-453]---[4-339]---[4-111	1.00e-80]---[3.00e-65]---[2.00e-63]---[4.00e-63]---[5.00e-60]---[2.00e-54]---[1.00e-53]---[2.00e-53]---[1.00e-52]---[6.00e-52]---[2.00e-51]---[5.00e-50]---[2.00e-49]---[1.00e-34]---[1.00e-33]---[4.00e-29]---[1.00e-24]---[2.00e-22]---[3.00e-20]---[1.00e-09	MTH00156 CYTB cytochrome b Provisional.]---[MTH00191 CYTB cytochrome b Provisional.]---[MTH00145 CYTB cytochrome b Provisional.]---[MTH00016 CYTB cytochrome b Validated.]---[MTH00119 CYTB cytochrome b Provisional.]---[MTH00053 CYTB cytochrome b Provisional.]---[MTH00034 CYTB cytochrome b Validated.]---[MTH00022 CYTB cytochrome b Validated.]---[MTH00074 CYTB cytochrome b Provisional.]---[MTH00100 …	-	-	GO:0009055]---[GO:0016491	electron carrier activity]---[oxidoreductase activity	GO:0016020	membrane	-	-	-	106	+	0	0.0751767	0
TranscriptName: transcript ID as in the assembly fasta file
TransLength: transcript length in nucleotides units
HSPNameUf: hit sequence ID (HSP) with lowest e-value as given from the blastx output against UniRef
HSPLengthUf: corresponding length (in nucleotides) of the HSP
HSPEvalueUf: e-value assigned to the HSP
HITLengthUf: length of the HIT as given from BLASTx output
QCoverageUf: percentage of the query (transcript) covered from the HSP
HCoverageUf: percentage the HSP covers the HIT
DescriptionUf: description of the HSP
Taxonomy: taxonomic group or species corresponding to the UniRef result
BPId: Biological processes IDs corresponding to the lowest e-value result between SwissProt and UniRef (separated by ]---[)
BPDesc: Biological processes descriptions as in BPId
MFId: molecular functions IDs with same sorting as in BPId
MFDesc: molecular descriptions with same sorting as in BPId
domBPId: Biological processes IDs corresponding to the results of rpsblast against pfam domains (each pfam may contain more GO terms separated with ';'. Pfam results are in turn separated by ]---[)
domBPDesc: Biological processes descriptions with same sorting as in domBPId
domMFId: molecular functions IDs with same sorting as in domBPId
domMFDesc: molecular descriptions with same sorting as in domBPId
LongOrfLength: length of the longest ORF as found from dna2pep
LongOrfStrand: strand of the longest ORF as found from dna2pep
LongOrfFrame: frame of the longest ORF as found from dna2pep
ProbToBeNonCoding: probability of the sequence be non-coding from Portrait
lncRNA4Annocript: Annocript's heuristic analysis. Score 1 means it is a lncRNA
