# Supplementary material for: Gene expression and epigenetics reveal species-specific mechanisms acting upon common molecular pathways in the evolution of task division in bees
Source: Sci Rep. 2021 Feb 11;11:3654. doi: 10.1038/s41598-020-75432-8 (PMC7878513; doi:10.1038/s41598-020-75432-8)
Supplement: Supplementary file 5 — Supplementary Information 5. [file 41598_2020_75432_MOESM5_ESM.xls]

## Sheet: Jt_For-UPp1-3_annotation.txt
S5 - Supplementary Table			List of transcripts highly expressed in T. angustula foragers.
			Columns description are below the Table.
TranscriptName	TransLength	HSPNameUf	HSPLengthUf	HSPEvalueUf	HITLengthUf	QCoverageUf	HCoverageUf	StrandUf	FrameUf	DescriptionUf	Taxonomy	BPId	BPDesc	MFId	MFDesc	CCId	CCDesc	CDName	CDStartEnd	CDEvalue	CDDesc	domBPId	domBPDesc	domMFId	domMFDesc	domCCId	domCCDesc	OtherNCName	OtherNCEvalue	OtherNCDesc	LongOrfLength	LongOrfStrand	LongOrfFrame	ProbToBeNonCoding	lncRNA4Annocript
Cluster-54.17976	1217	UniRef90_UPI00022C9497	300	9e-50	437	24.6508	22.8833	1	0	PREDICTED kynurenine/alpha-aminoadipate aminotransferase mitochondrial-like	Bombus impatiens	-	-	-	-	-	-	COG1167]---[cd00609]---[COG0436	370-642]---[367-618]---[373-630	1.00e-11]---[2.00e-07]---[8.00e-06	COG1167 ARO8 Transcriptional regulators containing a DNA-binding HTH domain and an aminotransferase domain (MocR family) and their eukaryotic orthologs Transcription / Amino acid transport and metabolism .]---[cd00609 AAT_like Aspartate aminotransferase family. This family belongs to pyridoxal phosphate (PLP)-dependent aspartate aminotransferase superfamily (fold I). Pyridoxal phosphate combines …	-	-	-	-	-	-	-	-	-	131	+	0	0.000383134	0
Cluster-54.27785	575	UniRef90_A0A0P6IUG1	273	1e-32	305	47.4783	29.8361	1	0	Daphnid bacterial-ribosomal-RNA-like possible HGT	Daphnia magna	-	-	-	-	-	-	-	-	-	-	-	-	-	-	-	-	AVQL01000431.301.3186	0	Bacteria Proteobacteria Betaproteobacteria Neisseriales Neisseriaceae Snodgrassella Snodgrassella alvi SCGC AB-598-J21	88	+	0	0.133632	0
Cluster-54.26178	2145	UniRef90_A0A0M8ZSM9	441	8e-71	330	20.5594	44.8485	1	0	Uncharacterized protein	Melipona quadrifasciata	-	-	GO:0080019	fatty-acyl-CoA reductase (alcohol-forming) activity	GO:0016021	integral to membrane	cd05236]---[pfam07993]---[PLN02996]---[PLN02503]---[cd05263]---[cd05235]---[TIGR01746]---[COG3320]---[PRK07201	1789-2145]---[1795-2145]---[1759-2145]---[1762-2145]---[1789-2145]---[1789-2112]---[1789-2112]---[1789-2112]---[1792-2091	1.00e-43]---[2.00e-33]---[8.00e-19]---[4.00e-17]---[1.00e-14]---[4.00e-14]---[7.00e-10]---[1.00e-09]---[5.00e-08	cd05236 FAR-N_SDR_e fatty acyl CoA reductases (FARs) extended (e) SDRs. SDRs are Rossmann-fold NAD(P)H-binding proteins many of which may function as fatty acyl CoA reductases (FAR) acting on medium and long chain fatty acids and have been reported to be involved in diverse processes such as biosynthesis of insect pheromones plant cuticular wax production and mammalian wax biosynthesis. In Arabid…	-	-	-	-	-	-	-	-	-	154	+	0	0.000676678	0
Cluster-54.5891	1286	UniRef90_T1GEI1	681	1e-75	246	52.9549	88.2114	-1	1	Uncharacterized protein	Megaselia scalaris	-	-	GO:0004252	serine-type endopeptidase activity	-	-	cd00190]---[smart00020]---[pfam00089]---[COG5640	557-1219]---[566-1222]---[566-1219]---[560-1270	1.00e-88]---[3.00e-84]---[7.00e-68]---[7.00e-36	cd00190 Tryp_SPc Trypsin-like serine protease Many of these are synthesized as inactive precursor zymogens that are cleaved during limited proteolysis to generate their active forms. Alignment contains also inactive enzymes that have substitutions of the catalytic triad residues.]---[smart00020 Tryp_SPc Trypsin-like serine protease. Many of these are synthesised as inactive precursor zymogens tha…	GO:0006508	proteolysis	GO:0004252	serine-type endopeptidase activity	-	-	-	-	-	245	-	1	0.0606501	0
Cluster-54.22848	1605	UniRef90_UPI00021A805A	342	1e-35	507	21.3084	22.6824	1	1	PREDICTED putative fatty acyl-CoA reductase CG5065	Bombus	-	-	-	-	-	-	cd09071]---[pfam03015	11-271]---[5-277	2.00e-18]---[3.00e-18	cd09071 FAR_C C-terminal domain of fatty acyl CoA reductases. C-terminal domain of fatty acyl CoA reductases a family of SDR-like proteins. SDRs or short-chain dehydrogenases/reductases are Rossmann-fold NAD(P)H-binding proteins. Many proteins in this FAR_C family may function as fatty acyl-CoA reductases (FARs) acting on medium and long chain fatty acids and have been reported to be involved in …	-	-	-	-	-	-	-	-	-	133	+	1	0.000894122	0
Cluster-54.4549	2183	UniRef90_T1H4L3	1692	0	544	77.508	99.4485	-1	2	Uncharacterized protein	Megaselia scalaris	-	-	GO:0016747	transferase activity, transferring acyl groups other than amino-acyl groups	GO:0016021	integral to membrane	COG1835]---[pfam01757]---[smart00703]---[COG0477	169-1377]---[238-1392]---[1621-1980]---[343-1353	2.00e-31]---[2.00e-27]---[2.00e-08]---[6.00e-06	COG1835 COG1835 Predicted acyltransferases Lipid metabolism .]---[pfam01757 Acyl_transf_3 Acyltransferase family. This family includes a range of acyltransferase enzymes. This domain is found in many as yet uncharacterized C. elegans proteins and it is approximately 300 amino acids long.]---[smart00703 NRF N-terminal domain in C. elegans NRF-6 (Nose Resistant to Fluoxetine-4) and NDG-4 (resistant…	-	-	GO:0016747	transferase activity, transferring acyl groups other than amino-acyl groups	-	-	-	-	-	713	-	2	0.661056	0
Cluster-54.6234	1607	UniRef90_A0A084WKR7	1251	4e-129	517	77.8469	81.0445	-1	2	Uncharacterized protein	Anopheles sinensis	-	-	GO:0019239	deaminase activity	GO:0005615	extracellular space	TIGR01431]---[TIGR01431]---[cd01321]---[cd01321]---[pfam00962]---[cd00443]---[cd01320]---[PRK09358]---[COG1816]---[TIGR01430]---[PTZ00124]---[pfam08451]---[cd01292]---[cd01319	94-1389]---[1349-1483]---[118-1014]---[1213-1344]---[142-1275]---[172-1005]---[151-1002]---[172-1002]---[172-1071]---[151-1002]---[151-699]---[1349-1489]---[193-1008]---[151-576	1.00e-147]---[5.00e-06]---[3.00e-132]---[1.00e-08]---[1.00e-53]---[1.00e-45]---[3.00e-30]---[3.00e-27]---[1.00e-25]---[3.00e-22]---[2.00e-13]---[2.00e-09]---[8.00e-08]---[1.00e-06	TIGR01431 salivary_gland_growth_factor-2 adenosine deaminase-related growth factor. Members of this family have been described as secreted proteins with growth factor activity and regions of adenosine deaminase homology in insects mollusks and vertebrates.]---[cd01321 ADGF Adenosine deaminase-related growth factors (ADGF) a novel family of secreted growth-factors with sequence similarty to adenos…	-	-	GO:0019239	deaminase activity	GO:0005615	extracellular space	-	-	-	423	-	2	0.0182798	0
Cluster-54.5650	465	-	-	-	-	-	-	-	-	-	-	-	-	-	-	-	-	-	-	-	-	-	-	-	-	-	-	-	-	-	149	+	0	0.00149366	0
Cluster-54.21997	716	UniRef90_A0A088AAL8	249	2e-29	1097	34.7765	7.83956	1	0	Uncharacterized protein	Apis mellifera	-	-	-	-	GO:0016021	integral to membrane	-	-	-	-	-	-	-	-	-	-	-	-	-	151	-	0	0.0287383	0
Cluster-54.26473	3361	UniRef90_UPI000615093D	1542	0	856	45.8792	60.0467	1	1	PREDICTED protein FAM13A isoform X2	Megachile rotundata	-	-	-	-	-	-	-	-	-	-	-	-	-	-	-	-	-	-	-	514	+	1	0.000306787	0
Cluster-54.30298	681	UniRef90_A0A0N0BEY9	657	4e-128	711	96.4758	30.8017	-1	2	Alpha-glucosidase	Melipona quadrifasciata	GO:0005975	carbohydrate metabolic process	GO:0003824]---[GO:0043169	catalytic activity]---[cation binding	GO:0016021	integral to membrane	cd11328]---[cd11359]---[cd11331]---[cd11333]---[cd11329]---[cd11330]---[cd11332]---[cd11316]---[pfam00128]---[TIGR02403]---[COG0366]---[PRK10933]---[cd11334]---[TIGR02456]---[cd11348]---[cd00551]---[cd11343]---[cd11356]---[cd11324]---[cd11313	2-655]---[2-646]---[2-646]---[2-649]---[14-649]---[2-634]---[2-631]---[14-649]---[2-649]---[302-658]---[2-649]---[302-646]---[23-649]---[23-646]---[398-646]---[2-445]---[137-508]---[383-508]---[383-544]---[395-553	9.00e-125]---[2.00e-81]---[2.00e-63]---[3.00e-56]---[4.00e-50]---[2.00e-46]---[8.00e-45]---[5.00e-37]---[5.00e-37]---[2.00e-34]---[1.00e-32]---[7.00e-32]---[1.00e-31]---[1.00e-24]---[3.00e-14]---[4.00e-14]---[3.00e-10]---[9.00e-08]---[9.00e-08]---[3.00e-06	cd11328 AmyAc_maltase Alpha amylase catalytic domain found in maltase (also known as alpha glucosidase) and related proteins. Maltase (EC 3.2.1.20) hydrolyzes the terminal non-reducing (1- 4)-linked alpha-D-glucose residues in maltose releasing alpha-D-glucose. In most cases maltase is equivalent to alpha-glucosidase but the term maltase emphasizes the disaccharide nature of the substrate from wh…	GO:0005975	carbohydrate metabolic process	GO:0003824	catalytic activity	-	-	-	-	-	222	-	2	0.0742539	0
Cluster-54.24658	1213	-	-	-	-	-	-	-	-	-	-	-	-	-	-	-	-	-	-	-	-	-	-	-	-	-	-	-	-	-	192	-	1	0.435109	0
Cluster-54.5446	2225	UniRef90_T1H4L3	1653	2e-175	544	74.2921	98.8971	1	1	Uncharacterized protein	Megaselia scalaris	-	-	GO:0016747	transferase activity, transferring acyl groups other than amino-acyl groups	GO:0016021	integral to membrane	COG1835]---[pfam01757]---[smart00703	887-2047]---[872-2014]---[311-634	3.00e-28]---[5.00e-27]---[1.00e-15	COG1835 COG1835 Predicted acyltransferases Lipid metabolism .]---[pfam01757 Acyl_transf_3 Acyltransferase family. This family includes a range of acyltransferase enzymes. This domain is found in many as yet uncharacterized C. elegans proteins and it is approximately 300 amino acids long.]---[smart00703 NRF N-terminal domain in C. elegans NRF-6 (Nose Resistant to Fluoxetine-4) and NDG-4 (resistant…	-	-	GO:0016747	transferase activity, transferring acyl groups other than amino-acyl groups	-	-	-	-	-	701	+	1	0.00107691	0
Cluster-54.16053	8804	UniRef90_UPI000258D97B	7329	0	2855	83.2463	84.5534	1	2	PREDICTED helicase domino isoform X8	Apoidea	-	-	-	-	-	-	pfam00176]---[PLN03142]---[PLN03142]---[COG0553]---[COG0553]---[smart00487]---[cd00079]---[cd00046]---[smart00490]---[pfam00271]---[smart00573]---[pfam07529]---[COG1061	2559-3419]---[2472-3422]---[4983-5447]---[2334-3443]---[4965-5495]---[2526-3068]---[4962-5348]---[2610-3029]---[5073-5324]---[5088-5324]---[1299-1514]---[1299-1514]---[2466-3029	2.00e-89]---[3.00e-85]---[2.00e-47]---[1.00e-72]---[1.00e-43]---[2.00e-25]---[2.00e-23]---[3.00e-21]---[3.00e-18]---[7.00e-18]---[2.00e-14]---[4.00e-14]---[6.00e-06	pfam00176 SNF2_N SNF2 family N-terminal domain. This domain is found in proteins involved in a variety of processes including transcription regulation (e.g. SNF2 STH1 brahma MOT1) DNA repair (e.g. ERCC6 RAD16 RAD5) DNA recombination (e.g. RAD54) and chromatin unwinding (e.g. ISWI) as well as a variety of other proteins with little functional information (e.g. lodestar ETL1).]---[PLN03142 PLN03142…	-	-	GO:0005524	ATP binding	-	-	-	-	-	2254	+	2	0.000884569	0
Cluster-54.26988	8287	UniRef90_A0A154NWF6	5457	0	1826	65.8501	100	1	1	AT-rich interactive domain-containing protein 2	Apoidea	-	-	-	-	-	-	pfam01388]---[smart01014]---[smart00501	1001-1267]---[1004-1267]---[1004-1279	4.00e-24]---[5.00e-24]---[3.00e-21	pfam01388 ARID ARID/BRIGHT DNA binding domain. This domain is know as ARID for AT-Rich Interaction Domain and also known as the BRIGHT domain.]---[smart01014 ARID ARID/BRIGHT DNA binding domain. Members of the recently discovered ARID (AT-rich interaction domain) family of DNA-binding proteins are found in fungi and invertebrate and vertebrate metazoans. ARID-encoding genes are involved in a vari…	-	-	GO:0003677	DNA binding	-	-	-	-	-	1836	+	1	0.00222144	0
Cluster-54.1381	1764	UniRef90_UPI000619C2DC	837	0	442	47.449	63.1222	1	2	PREDICTED homogentisate 1 2-dioxygenase isoform X1	Bombus	-	-	-	-	-	-	TIGR01015]---[TIGR01015]---[pfam04209]---[pfam04209]---[PRK05341]---[PRK05341]---[PLN02658]---[PLN02658]---[COG3508]---[COG3508	594-1421]---[7-516]---[594-1421]---[13-471]---[594-1424]---[4-471]---[594-1424]---[16-471]---[585-1409]---[13-471	0.00e+00]---[9.00e-80]---[9.00e-174]---[5.00e-69]---[1.00e-170]---[2.00e-77]---[1.00e-150]---[3.00e-71]---[3.00e-117]---[2.00e-46	TIGR01015 Homogentisate_12-dioxygenase homogentisate 1 2-dioxygenase. Missing in human disease alkaptonuria. Energy metabolism Amino acids and amines .]---[pfam04209 HgmA homogentisate 1 2-dioxygenase. Homogentisate dioxygenase cleaves the aromatic ring during the metabolic degradation of Phe and Tyr. Homogentisate dioxygenase deficiency causes alkaptonuria. The structure of homogentisate dioxyge…	GO:0006559]---[GO:0006570]---[GO:0055114	L-phenylalanine catabolic process]---[tyrosine metabolic process]---[oxidation-reduction process	GO:0004411	homogentisate 1,2-dioxygenase activity	-	-	-	-	-	324	+	2	0.000434341	0
Cluster-54.31156	569	UniRef90_UPI000629B667	315	2e-67	167	55.3603	62.8743	-1	2	PREDICTED LOW QUALITY PROTEIN uncharacterized protein LOC105736982	Apis florea	-	-	-	-	-	-	-	-	-	-	-	-	-	-	-	-	KC177721.1.3824	0	Eukaryota Opisthokonta Megaselia scalaris	64	-	0	0.952124	0
Cluster-54.4833	1350	UniRef90_D3TP85	1197	0	399	88.6667	100	1	0	Aminoacylase-1	Glossina morsitans morsitans	GO:0006520	cellular amino acid metabolic process	GO:0004046]---[GO:0046872]---[GO:0008237	aminoacylase activity]---[metal ion binding]---[metallopeptidase activity	GO:0005737	cytoplasm	cd05646]---[TIGR01880]---[cd05675]---[cd08659]---[COG0624]---[pfam01546]---[cd05674]---[PRK08651]---[PRK08262]---[cd08011]---[TIGR01910]---[cd03895]---[cd03873]---[cd03873]---[PRK08588]---[PRK07906]---[cd03894]---[cd05650]---[cd05649]---[cd02697]---[cd03888	55-1227]---[43-1236]---[67-1221]---[70-1218]---[34-1233]---[259-1224]---[67-1218]---[67-1230]---[214-1218]---[67-1218]---[67-1203]---[205-1170]---[73-585]---[994-1206]---[250-1224]---[184-1128]---[70-1218]---[67-1218]---[217-1218]---[250-1113]---[271-1227	0.00e+00]---[0.00e+00]---[1.00e-70]---[6.00e-70]---[9.00e-63]---[4.00e-52]---[1.00e-51]---[1.00e-50]---[1.00e-46]---[2.00e-46]---[4.00e-43]---[3.00e-31]---[1.00e-30]---[1.00e-06]---[4.00e-30]---[4.00e-30]---[9.00e-26]---[3.00e-25]---[2.00e-24]---[3.00e-24]---[9.00e-24	cd05646 M20_AcylaseI_like M20 Aminoacylase-I like subfamily. Peptidase M20 family Aminoacylase-I like (AcyI-like Acylase I N-acyl-L-amino-acid amidohydrolase EC 3.5.1.14) subfamily. Acylase I is involved in the hydrolysis of N-acylated or N-acetylated amino acids (except L-aspartate) and is considered as a potential target of antimicrobial agents. Porcine AcyI is also shown to deacetylate certain…	GO:0008152	metabolic process	GO:0016787	hydrolase activity	-	-	-	-	-	410	+	0	0.00177951	0
Cluster-54.25625	2915	UniRef90_A0A0M8ZQU0	939	0	314	32.2127	99.6815	-1	1	Regucalcin	Melipona quadrifasciata	-	-	GO:0005509]---[GO:0030234	calcium ion binding]---[enzyme regulator activity	-	-	pfam08450]---[COG3386]---[sd00017]---[sd00017	1700-2479]---[1622-2482]---[518-646]---[425-643	6.00e-78]---[3.00e-59]---[5.00e-07]---[4.00e-06	pfam08450 SGL SMP-30/Gluconolaconase/LRE-like region. This family describes a region that is found in proteins expressed by a variety of eukaryotic and prokaryotic species. These proteins include various enzymes such as senescence marker protein 30 (SMP-30) gluconolactonase and luciferin-regenerating enzyme (LRE). SMP-30 is known to hydrolyse diisopropyl phosphorofluoridate in the liver and has b…	-	-	-	-	-	-	-	-	-	321	-	1	0.00120382	0
Cluster-54.2141	294	UniRef90_A0A0P5YA08	138	7e-18	73	46.9388	63.0137	1	0	Uncharacterized protein	Daphnia magna	-	-	-	-	-	-	-	-	-	-	-	-	-	-	-	-	CP007446.67976.70864	1e-120	Bacteria Proteobacteria Betaproteobacteria Neisseriales Neisseriaceae Snodgrassella Snodgrassella alvi wkB2	48	+	1	0.664298	0
Cluster-54.30876	2179	UniRef90_UPI00022C9497	1302	0	437	59.7522	100	1	2	PREDICTED kynurenine/alpha-aminoadipate aminotransferase mitochondrial-like	Bombus impatiens	-	-	-	-	-	-	COG1167]---[cd00609]---[COG0436]---[pfam00155]---[PRK05764]---[PRK07568]---[TIGR04461]---[PRK08361]---[PRK08912]---[TIGR03540]---[PRK06348]---[PRK08363]---[PRK09440]---[PRK07309]---[PRK08068]---[PRK06836]---[COG0079]---[PRK09276]---[PRK07682]---[PRK06108	471-1604]---[471-1580]---[582-1592]---[471-1574]---[585-1592]---[579-1391]---[573-1400]---[582-1574]---[582-1592]---[582-1484]---[582-1490]---[585-1598]---[552-1607]---[585-1592]---[582-1403]---[585-1484]---[561-1598]---[582-1484]---[669-1574]---[600-1592	1.00e-91]---[8.00e-63]---[3.00e-48]---[1.00e-26]---[1.00e-25]---[3.00e-23]---[1.00e-22]---[4.00e-22]---[9.00e-21]---[1.00e-20]---[2.00e-20]---[4.00e-19]---[8.00e-18]---[2.00e-17]---[2.00e-17]---[1.00e-16]---[9.00e-16]---[9.00e-16]---[1.00e-15]---[1.00e-15	COG1167 ARO8 Transcriptional regulators containing a DNA-binding HTH domain and an aminotransferase domain (MocR family) and their eukaryotic orthologs Transcription / Amino acid transport and metabolism .]---[cd00609 AAT_like Aspartate aminotransferase family. This family belongs to pyridoxal phosphate (PLP)-dependent aspartate aminotransferase superfamily (fold I). Pyridoxal phosphate combines …	GO:0009058	biosynthetic process	GO:0030170	pyridoxal phosphate binding	-	-	-	-	-	479	+	2	0.000462892	0
Cluster-54.6165	1644	UniRef90_A0A0M5IXR1	1476	5e-130	523	89.781	94.2639	-1	1	Cyp6g1	Drosophila busckii	-	-	GO:0020037]---[GO:0005506]---[GO:0004497]---[GO:0016705	heme binding]---[iron ion binding]---[monooxygenase activity]---[oxidoreductase activity, acting on paired donors, with incorporation or reduction of molecular oxygen	-	-	pfam00067]---[COG2124]---[PTZ00404]---[PLN02290]---[PLN02738]---[PLN02183]---[PLN02936]---[PLN02966]---[PLN02302]---[PLN02687]---[PLN03112]---[PLN00168]---[PLN02655]---[PLN02774]---[PLN03195]---[PLN02196]---[PLN02394]---[PLN00110]---[PLN03234]---[PLN02169	132-1529]---[243-1421]---[240-1418]---[225-1436]---[186-1412]---[255-1436]---[96-701]---[108-1418]---[183-884]---[255-932]---[255-887]---[243-803]---[255-842]---[138-1511]---[252-1136]---[243-1424]---[243-932]---[207-887]---[261-1421]---[180-701	9.00e-86]---[1.00e-41]---[1.00e-29]---[6.00e-25]---[8.00e-24]---[4.00e-23]---[1.00e-22]---[1.00e-21]---[4.00e-20]---[6.00e-20]---[2.00e-19]---[2.00e-18]---[2.00e-18]---[4.00e-18]---[1.00e-17]---[2.00e-17]---[6.00e-17]---[8.00e-17]---[2.00e-16]---[2.00e-16	pfam00067 p450 Cytochrome P450. Cytochrome P450s are haem-thiolate proteins involved in the oxidative degradation of various compounds. They are particularly well known for their role in the degradation of environmental toxins and mutagens. They can be divided into 4 classes according to the method by which electrons from NAD(P)H are delivered to the catalytic site. Sequence conservation is relat…	GO:0055114	oxidation-reduction process	GO:0005506]---[GO:0016705]---[GO:0020037	iron ion binding]---[oxidoreductase activity, acting on paired donors, with incorporation or reduction of molecular oxygen]---[heme binding	-	-	-	-	-	518	-	1	0.0177338	0
Cluster-54.31031	3119	UniRef90_UPI0003DF53B5	966	2e-104	331	30.9715	93.9577	1	2	PREDICTED uncharacterized protein LOC102675980	Apis dorsata	-	-	-	-	-	-	-	-	-	-	-	-	-	-	-	-	-	-	-	338	+	2	0.000541114	0
Cluster-54.24891	3137	UniRef90_A0A088A2R2	1038	0	346	33.0889	100	-1	0	Uncharacterized protein	Apoidea	-	-	GO:0003677	DNA binding	-	-	smart00595]---[pfam10545	1095-1352]---[1098-1349	1.00e-15]---[3.00e-14	smart00595 MADF subfamily of SANT domain. ]---[pfam10545 MADF_DNA_bdg Alcohol dehydrogenase transcription factor Myb/SANT-like. The myb/SANT-like domain in Adf-1 (MADF) is an approximately 80-amino-acid module that directs sequence specific DNA binding to a site consisting of multiple tri-nucleotide repeats. The MADF domain is found in one or more copies in eukaryotic and viral proteins and is of…	-	-	-	-	-	-	-	-	-	360	-	0	0.00523295	0
Cluster-54.31158	1507	UniRef90_A0A0N0BEY9	1419	0	711	94.1606	66.526	1	0	Alpha-glucosidase	Melipona quadrifasciata	GO:0005975	carbohydrate metabolic process	GO:0003824]---[GO:0043169	catalytic activity]---[cation binding	GO:0016021	integral to membrane	cd11328]---[cd11359]---[cd11333]---[cd11331]---[cd11330]---[TIGR02403]---[cd11332]---[cd11316]---[COG0366]---[PRK10933]---[cd11334]---[pfam00128]---[cd11348]---[TIGR02456]---[cd11329]---[cd11313]---[cd11338]---[smart00642]---[cd11324]---[cd11320	193-1506]---[196-1506]---[199-1500]---[196-1500]---[196-1500]---[199-1500]---[199-1491]---[199-1500]---[199-1506]---[196-1500]---[199-1500]---[247-1260]---[199-1500]---[196-1488]---[256-1287]---[196-1266]---[154-1374]---[202-483]---[247-786]---[247-1338	0.00e+00]---[0.00e+00]---[9.00e-168]---[6.00e-165]---[4.00e-138]---[3.00e-123]---[9.00e-121]---[6.00e-116]---[2.00e-107]---[1.00e-99]---[4.00e-99]---[6.00e-94]---[5.00e-84]---[8.00e-74]---[5.00e-69]---[3.00e-51]---[5.00e-47]---[4.00e-41]---[4.00e-40]---[7.00e-36	cd11328 AmyAc_maltase Alpha amylase catalytic domain found in maltase (also known as alpha glucosidase) and related proteins. Maltase (EC 3.2.1.20) hydrolyzes the terminal non-reducing (1- 4)-linked alpha-D-glucose residues in maltose releasing alpha-D-glucose. In most cases maltase is equivalent to alpha-glucosidase but the term maltase emphasizes the disaccharide nature of the substrate from wh…	GO:0005975	carbohydrate metabolic process	GO:0003824	catalytic activity	-	-	-	-	-	473	+	0	0.00073345	0
Cluster-54.6163	452	UniRef90_UPI0005D0D8A7	243	4e-24	106	53.7611	75.4717	1	0	PREDICTED cuticle protein CP14.6-like isoform X1	Plutella xylostella	-	-	-	-	-	-	pfam00379	205-375	5e-17	pfam00379 Chitin_bind_4 Insect cuticle protein. Many insect cuticular proteins include a 35-36 amino acid motif known as the R R consensus. The extensive conservation of this region led to the suggestion that it functions to bind chitin. Provocatively it has no sequence similarity to the well-known cysteine-containing chitin-binding domain found in chitinases and some peritrophic membrane protein…	-	-	GO:0042302	structural constituent of cuticle	-	-	-	-	-	110	+	1	0.0155085	0
Cluster-54.21105	2555	UniRef90_UPI000623BCE0	423	2e-76	143	16.5558	100	1	2	PREDICTED uncharacterized protein LOC100748751	Bombus	-	-	-	-	-	-	-	-	-	-	-	-	-	-	-	-	-	-	-	160	+	2	0.00126308	0
Cluster-54.8157	3906	UniRef90_A0A0N0BCG0	927	0	417	23.7327	74.1007	-1	1	Hydroxysteroid dehydrogenase-like protein 2	Apidae	-	-	GO:0016491	oxidoreductase activity	-	-	PRK08278]---[cd09762]---[cd05338]---[pfam02036]---[cd05233]---[pfam00153]---[pfam00153]---[COG1028]---[PTZ00168]---[PTZ00168]---[COG3255]---[cd09763]---[PRK12939]---[PRK05565]---[PRK06463]---[cd05347]---[cd08944]---[cd05364]---[PRK05557]---[pfam14634]---[cd05369]---[PRK05653	3336-3842]---[3420-3842]---[3420-3842]---[2937-3200]---[3435-3839]---[2458-2685]---[1845-2045]---[3435-3848]---[1845-2120]---[2206-2649]---[2949-3242]---[3396-3833]---[3435-3848]---[3432-3833]---[3432-3839]---[3435-3848]---[3432-3839]---[3435-3845]---[3576-3851]---[236-451]---[3528-3803]---[3441-3803	7.00e-80]---[2.00e-71]---[1.00e-41]---[2.00e-20]---[6.00e-17]---[1.00e-14]---[1.00e-14]---[2.00e-12]---[3.00e-11]---[1.00e-10]---[1.00e-10]---[1.00e-10]---[1.00e-08]---[2.00e-08]---[1.00e-07]---[6.00e-07]---[8.00e-07]---[1.00e-06]---[3.00e-06]---[4.00e-06]---[4.00e-06]---[5.00e-06	PRK08278 PRK08278 short chain dehydrogenase Provisional.]---[cd09762 HSDL2_SDR_c human hydroxysteroid dehydrogenase-like protein 2 (HSDL2) classical (c) SDRs. This subgroup includes human HSDL2 and related protens. These are members of the classical SDR family with a canonical Gly-rich NAD-binding motif and the typical YXXXK active site motif. However the rest of the catalytic tetrad is not stron…	-	-	GO:0005515]---[GO:0008270	protein binding]---[zinc ion binding	-	-	-	-	-	313	-	1	0.00077302	0
Cluster-54.17498	4857	UniRef90_UPI0006191478	1275	0	487	26.2508	87.269	1	0	PREDICTED PDF receptor isoform X1	Bombus	-	-	-	-	-	-	pfam00002]---[pfam02793]---[smart00008	2386-3141]---[2092-2301]---[2083-2292	1.00e-38]---[8.00e-13]---[2.00e-10	pfam00002 7tm_2 7 transmembrane receptor (Secretin family). This family is known as Family B the secretin-receptor family or family 2 of the G-protein-coupled receptors (GCPRs).They have been described in many animal species but not in plants fungi or prokaryotes. Three distinct sub-families are recognized. Subfamily B1 contains classical hormone receptors such as receptors for secretin and gluca…	GO:0007186	G-protein coupled receptor signaling pathway	GO:0004930	G-protein coupled receptor activity	GO:0016021]---[GO:0016020	integral to membrane]---[membrane	-	-	-	456	+	0	0.000489356	0
Cluster-54.4268	720	UniRef90_T1H2P2	462	2e-43	199	64.1667	84.4221	1	1	Uncharacterized protein	Megaselia scalaris	-	-	GO:0042302	structural constituent of cuticle	-	-	pfam00379	209-352	4e-12	pfam00379 Chitin_bind_4 Insect cuticle protein. Many insect cuticular proteins include a 35-36 amino acid motif known as the R R consensus. The extensive conservation of this region led to the suggestion that it functions to bind chitin. Provocatively it has no sequence similarity to the well-known cysteine-containing chitin-binding domain found in chitinases and some peritrophic membrane protein…	-	-	GO:0042302	structural constituent of cuticle	-	-	-	-	-	210	+	1	0.042129	0
Cluster-54.5889	898	UniRef90_T1GEI1	696	3e-76	246	77.5056	90.2439	-1	1	Uncharacterized protein	Megaselia scalaris	-	-	GO:0004252	serine-type endopeptidase activity	-	-	cd00190]---[smart00020]---[pfam00089]---[COG5640	169-831]---[178-834]---[178-831]---[172-882	5.00e-92]---[2.00e-89]---[5.00e-72]---[2.00e-38	cd00190 Tryp_SPc Trypsin-like serine protease Many of these are synthesized as inactive precursor zymogens that are cleaved during limited proteolysis to generate their active forms. Alignment contains also inactive enzymes that have substitutions of the catalytic triad residues.]---[smart00020 Tryp_SPc Trypsin-like serine protease. Many of these are synthesised as inactive precursor zymogens tha…	GO:0006508	proteolysis	GO:0004252	serine-type endopeptidase activity	-	-	-	-	-	245	-	1	0.0878682	0
Cluster-54.5266	948	UniRef90_B4L9Q0	780	8e-74	290	82.2785	89.6552	-1	0	Uncharacterized protein	Drosophila mojavensis	-	-	GO:0004252	serine-type endopeptidase activity	-	-	cd00190]---[smart00020]---[pfam00089]---[COG5640]---[COG3591	151-849]---[154-852]---[154-849]---[154-861]---[475-819	2.00e-74]---[5.00e-73]---[3.00e-62]---[4.00e-19]---[7.00e-07	cd00190 Tryp_SPc Trypsin-like serine protease Many of these are synthesized as inactive precursor zymogens that are cleaved during limited proteolysis to generate their active forms. Alignment contains also inactive enzymes that have substitutions of the catalytic triad residues.]---[smart00020 Tryp_SPc Trypsin-like serine protease. Many of these are synthesised as inactive precursor zymogens tha…	GO:0006508	proteolysis	GO:0004252	serine-type endopeptidase activity	-	-	-	-	-	272	-	0	0.161979	0
Cluster-54.29545	238	UniRef90_A0A0R3R948	237	7e-30	111	99.5798	71.1712	-1	1	Uncharacterized protein	Brugia timori	-	-	-	-	-	-	-	-	-	-	-	-	-	-	-	-	JQ405162.1.1289	5e-108	Bacteria Proteobacteria Betaproteobacteria Neisseriales Neisseriaceae Snodgrassella uncultured beta proteobacterium	49	+	2	0.348617	0
Cluster-54.24088	1352	UniRef90_A0A0M8ZTR1	348	2e-68	448	25.7396	25.8929	1	2	Pheromone-binding protein-related protein 3	Melipona quadrifasciata	-	-	GO:0005549	odorant binding	-	-	pfam01395]---[smart00708	492-818]---[534-812	1.00e-15]---[3.00e-14	pfam01395 PBP_GOBP PBP/GOBP family. The olfactory receptors of terrestrial animals exist in an aqueous environment yet detect odorants that are primarily hydrophobic. The aqueous solubility of hydrophobic odorants is thought to be greatly enhanced via odorant binding proteins which exist in the extracellular fluid surrounding the odorant receptors. This family is composed of pheromone binding pro…	-	-	GO:0005549	odorant binding	-	-	-	-	-	162	+	2	0.0203881	0
Cluster-54.3312	7909	UniRef90_W4VRH6	3117	5e-134	1392	39.4108	83.046	-1	0	Putative pftaire-interacting factor 1a (Fragment)	Corethrella appendiculata	-	-	-	-	GO:0005739	mitochondrion	COG1196]---[COG1196]---[COG1196]---[COG1196]---[COG1196]---[COG1196]---[COG1196]---[COG1196]---[COG1196]---[COG1196]---[TIGR04523]---[TIGR04523]---[TIGR04523]---[TIGR04523]---[COG0419]---[COG0419]---[COG0419]---[COG0419]---[PRK03918]---[PRK03918]---[TIGR02168]---[TIGR02168]---[TIGR02168]---[TIGR02168]---[TIGR02169]---[TIGR02169]---[TIGR02169]---[TIGR02169]---[TIGR02169]---[pfam05557]---[pfam05557…	3605-4786]---[3548-4282]---[3539-4282]---[3623-4774]---[3983-4798]---[3806-4798]---[3356-4138]---[3533-4267]---[3539-4279]---[3542-3967]---[3542-4933]---[3632-5803]---[3608-5767]---[3350-4339]---[3356-4795]---[3542-4798]---[3401-4540]---[3353-4570]---[3578-4795]---[3608-4279]---[3353-4798]---[3623-4798]---[3569-4750]---[3665-4792]---[3605-4753]---[3353-4276]---[3548-4777]---[3443-4261]---[3539-42…	2.00e-17]---[3.00e-12]---[8.00e-12]---[1.00e-11]---[5.00e-10]---[1.00e-09]---[2.00e-08]---[3.00e-07]---[4.00e-07]---[5.00e-06]---[2.00e-14]---[2.00e-13]---[1.00e-12]---[5.00e-11]---[2.00e-12]---[9.00e-11]---[9.00e-09]---[1.00e-07]---[2.00e-11]---[1.00e-06]---[1.00e-09]---[2.00e-09]---[4.00e-08]---[7.00e-07]---[4.00e-08]---[2.00e-07]---[4.00e-07]---[1.00e-06]---[4.00e-06]---[2.00e-07]---[5.00e-07]…	COG1196 Smc Chromosome segregation ATPases Cell division and chromosome partitioning .]---[TIGR04523 conserved_hypothetical_protein helix-rich Mycoplasma protein. Members of this family occur strictly within a subset of Mycoplasma species. Members average 750 amino acids in length including signal peptide. Sequences are predicted (Jpred 3) to be almost entirely alpha-helical. These sequences show…	GO:0007094	mitotic cell cycle spindle assembly checkpoint	GO:0003774	motor activity	GO:0016459	myosin complex	-	-	-	1260	-	0	0.041617	0
Cluster-54.24352	1243	UniRef90_UPI000619BBF1	423	2e-55	142	34.0306	99.2958	-1	2	PREDICTED uncharacterized protein LOC100648681	Bombus	-	-	-	-	-	-	pfam01395]---[smart00708	681-1034]---[681-911	3.00e-07]---[1.00e-06	pfam01395 PBP_GOBP PBP/GOBP family. The olfactory receptors of terrestrial animals exist in an aqueous environment yet detect odorants that are primarily hydrophobic. The aqueous solubility of hydrophobic odorants is thought to be greatly enhanced via odorant binding proteins which exist in the extracellular fluid surrounding the odorant receptors. This family is composed of pheromone binding pro…	-	-	GO:0005549	odorant binding	-	-	-	-	-	152	-	2	0.000267219	0
Cluster-54.31345	3864	UniRef90_A0A088ATP4	927	0	721	23.9907	42.8571	-1	2	Uncharacterized protein	Apidae	-	-	GO:0005524]---[GO:0004674]---[GO:0004672	ATP binding]---[protein serine/threonine kinase activity]---[protein kinase activity	-	-	cd14134]---[cd14215]---[cd14213]---[cd14214]---[cd14210]---[cd05118]---[cd14133]---[cd14226]---[smart00220]---[cd14212]---[cd14136]---[cd14225]---[cd14135]---[pfam00069]---[cd14224]---[PTZ00284]---[cd14211]---[cd05117]---[cd14229]---[cd14227	431-1297]---[431-1297]---[431-1306]---[431-1297]---[431-1306]---[431-1294]---[431-1294]---[431-1306]---[431-1306]---[431-1294]---[431-1294]---[431-1306]---[431-1294]---[431-1294]---[434-1303]---[386-1294]---[434-1300]---[434-1294]---[434-1306]---[434-1306	0.00e+00]---[7.00e-160]---[2.00e-148]---[7.00e-143]---[2.00e-73]---[5.00e-65]---[2.00e-59]---[7.00e-59]---[1.00e-55]---[2.00e-55]---[1.00e-53]---[3.00e-53]---[1.00e-49]---[2.00e-48]---[2.00e-45]---[3.00e-44]---[4.00e-42]---[6.00e-38]---[2.00e-36]---[2.00e-36	cd14134 PKc_CLK Catalytic domain of the Dual-specificity protein kinases CDC-like kinases. Dual-specificity PKs catalyze the transfer of the gamma-phosphoryl group from ATP to serine/threonine (S/T) as well as tyrosine residues on protein substrates. CLKs are involved in the phosphorylation and regulation of serine/arginine-rich (SR) proteins which play a crucial role in pre-mRNA splicing by dire…	GO:0006468	protein phosphorylation	GO:0004672]---[GO:0005524	protein kinase activity]---[ATP binding	-	-	-	-	-	414	+	2	0.00121452	0
Cluster-54.5685	1637	UniRef90_A0A068F645	771	1e-110	517	47.0984	49.323	1	2	Cytochrome P450	Calliphora stygia	-	-	GO:0020037]---[GO:0005506]---[GO:0004497]---[GO:0016705	heme binding]---[iron ion binding]---[monooxygenase activity]---[oxidoreductase activity, acting on paired donors, with incorporation or reduction of molecular oxygen	-	-	pfam00067]---[pfam00067]---[COG2124]---[PLN02738]---[PLN02738]---[PLN02655]---[PLN02290]---[PLN02687]---[PLN02302]---[PLN00168]---[PLN00110]---[PLN02936]---[PTZ00404]---[PLN03112]---[PLN02966]---[PLN03234]---[PLN03018]---[PLN03195]---[PLN02774]---[PLN02169]---[PLN02648]---[PLN02183	807-1538]---[131-817]---[834-1451]---[948-1409]---[230-631]---[741-1463]---[837-1424]---[795-1394]---[789-1463]---[744-1448]---[783-1415]---[948-1448]---[840-1406]---[819-1415]---[789-1463]---[843-1442]---[840-1463]---[801-1430]---[801-1442]---[948-1481]---[987-1319]---[840-1394	5.00e-56]---[3.00e-17]---[1.00e-30]---[7.00e-20]---[2.00e-06]---[8.00e-20]---[8.00e-18]---[2.00e-17]---[3.00e-17]---[1.00e-16]---[4.00e-16]---[5.00e-16]---[1.00e-15]---[3.00e-15]---[2.00e-14]---[3.00e-13]---[4.00e-13]---[6.00e-13]---[9.00e-13]---[5.00e-12]---[9.00e-12]---[3.00e-11	pfam00067 p450 Cytochrome P450. Cytochrome P450s are haem-thiolate proteins involved in the oxidative degradation of various compounds. They are particularly well known for their role in the degradation of environmental toxins and mutagens. They can be divided into 4 classes according to the method by which electrons from NAD(P)H are delivered to the catalytic site. Sequence conservation is relat…	GO:0055114	oxidation-reduction process	GO:0005506]---[GO:0016705]---[GO:0020037	iron ion binding]---[oxidoreductase activity, acting on paired donors, with incorporation or reduction of molecular oxygen]---[heme binding	-	-	-	-	-	276	+	1	0.0108311	0
Cluster-54.3717	5255	UniRef90_W4VRD6	510	1e-42	1826	9.70504	8.92662	-1	1	Putative serine/threonine protein phosphatase (Fragment)	Corethrella appendiculata	-	-	GO:0046872]---[GO:0004722	metal ion binding]---[protein serine/threonine phosphatase activity	-	-	cd00143]---[smart00332]---[pfam00481]---[COG0631]---[PLN03145]---[PTZ00224	4811-5254]---[4817-5254]---[4832-5254]---[4808-5254]---[4784-5254]---[4808-5254	7.00e-41]---[3.00e-38]---[1.00e-29]---[5.00e-22]---[1.00e-19]---[2.00e-18	cd00143 PP2Cc Serine/threonine phosphatases family 2C catalytic domain The protein architecture and deduced catalytic mechanism of PP2C phosphatases are similar to the PP1 PP2A PP2B family of protein Ser/Thr phosphatases with which PP2C shares no sequence similarity.]---[smart00332 PP2Cc Serine/threonine phosphatases family 2C catalytic domain. The protein architecture and deduced catalytic mecha…	-	-	GO:0003824	catalytic activity	-	-	-	-	-	1347	-	1	0.00927572	0
Cluster-54.23053	3953	UniRef90_UPI00061988DE	537	1e-66	393	13.5846	45.5471	1	0	PREDICTED venom acid phosphatase Acph-1-like	Bombus	-	-	-	-	-	-	pfam00328]---[cd07061	2116-2442]---[2113-2442	2.00e-14]---[2.00e-09	pfam00328 His_Phos_2 Histidine phosphatase superfamily (branch 2). The histidine phosphatase superfamily is so named because catalysis centres on a conserved His residue that is transiently phosphorylated during the catalytic cycle. Other conserved residues contribute to a 'phosphate pocket' and interact with the phospho group of substrate before during and after its transfer to the His residue. …	-	-	GO:0003993	acid phosphatase activity	-	-	-	-	-	173	+	0	0.00724163	0
Cluster-54.31868	568	UniRef90_A0A0P6K0L2	315	2e-39	222	55.4577	45.9459	-1	1	Uncharacterized protein	Daphnia magna	-	-	-	-	-	-	-	-	-	-	-	-	-	-	-	-	JFON01000005.165.3085	0	Bacteria Proteobacteria Gammaproteobacteria Orbales Orbaceae Gilliamella Gilliamella apicola	68	-	0	0.995419	0
Cluster-54.4820	805	UniRef90_T1GEI1	750	8e-82	246	93.1677	95.935	-1	2	Uncharacterized protein	Megaselia scalaris	-	-	GO:0004252	serine-type endopeptidase activity	-	-	cd00190]---[smart00020]---[pfam00089]---[COG5640	48-722]---[57-725]---[57-722]---[42-755	1.00e-82]---[6.00e-81]---[1.00e-63]---[3.00e-33	cd00190 Tryp_SPc Trypsin-like serine protease Many of these are synthesized as inactive precursor zymogens that are cleaved during limited proteolysis to generate their active forms. Alignment contains also inactive enzymes that have substitutions of the catalytic triad residues.]---[smart00020 Tryp_SPc Trypsin-like serine protease. Many of these are synthesised as inactive precursor zymogens tha…	GO:0006508	proteolysis	GO:0004252	serine-type endopeptidase activity	-	-	-	-	-	256	-	2	0.345881	0
Cluster-54.29345	997	UniRef90_W8C0F5	807	1e-84	279	80.9428	97.1326	1	1	Lectizyme	Ceratitis capitata	-	-	GO:0004252	serine-type endopeptidase activity	-	-	smart00020]---[cd00190]---[pfam00089]---[COG5640	98-790]---[101-799]---[101-790]---[89-826	4.00e-67]---[2.00e-65]---[5.00e-52]---[5.00e-29	smart00020 Tryp_SPc Trypsin-like serine protease. Many of these are synthesised as inactive precursor zymogens that are cleaved during limited proteolysis to generate their active forms. A few however are active as single chain molecules and others are inactive due to substitutions of the catalytic triad residues.]---[cd00190 Tryp_SPc Trypsin-like serine protease Many of these are synthesized as …	GO:0006508	proteolysis	GO:0004252	serine-type endopeptidase activity	-	-	-	-	-	275	+	1	0.000439842	0
Cluster-54.29883	4942	UniRef90_A0A087ZTA3	963	0	320	19.486	99.375	-1	0	Uncharacterized protein	Apidae	-	-	GO:0008270	zinc ion binding	GO:0016021	integral to membrane	cd05374]---[cd05374]---[cd05233]---[cd09805]---[cd09805]---[cd08939]---[COG0300]---[COG1028]---[PRK06914]---[COG4221]---[PRK09072]---[PRK05565]---[PRK06182]---[PRK08263]---[PRK05650]---[PRK12826]---[PRK07825]---[cd08931]---[pfam13639	787-1080]---[1445-1642]---[793-1086]---[760-1077]---[1421-1645]---[769-1080]---[799-1080]---[793-1086]---[796-1113]---[769-1095]---[922-1089]---[913-1077]---[796-1104]---[913-1077]---[760-1077]---[913-1077]---[793-1077]---[763-1086]---[4154-4306	5.00e-21]---[6.00e-08]---[2.00e-14]---[6.00e-13]---[8.00e-08]---[9.00e-10]---[6.00e-09]---[7.00e-09]---[8.00e-08]---[2.00e-07]---[4.00e-07]---[8.00e-07]---[9.00e-07]---[2.00e-06]---[4.00e-06]---[5.00e-06]---[7.00e-06]---[7.00e-06]---[8.00e-06	cd05374 17beta-HSD-like_SDR_c 17beta hydroxysteroid dehydrogenase-like classical (c) SDRs. 17beta-hydroxysteroid dehydrogenases are a group of isozymes that catalyze activation and inactivation of estrogen and androgens. SDRs are a functionally diverse family of oxidoreductases that have a single domain with a structurally conserved Rossmann fold (alpha/beta folding pattern with a central beta-sh…	-	-	GO:0005515]---[GO:0008270	protein binding]---[zinc ion binding	-	-	-	-	-	332	-	0	0.000220262	0
Cluster-54.31887	2228	UniRef90_A0A0M8ZSM9	441	1e-70	330	19.7935	44.8485	1	2	Uncharacterized protein	Melipona quadrifasciata	-	-	GO:0080019	fatty-acyl-CoA reductase (alcohol-forming) activity	GO:0016021	integral to membrane	cd05236]---[pfam07993]---[PLN02996]---[PLN02503]---[cd05263]---[cd05235]---[TIGR01746]---[COG3320]---[PRK07201	1872-2228]---[1878-2228]---[1842-2228]---[1845-2228]---[1872-2228]---[1872-2195]---[1872-2195]---[1872-2195]---[1875-2174	5.00e-41]---[3.00e-31]---[1.00e-18]---[5.00e-17]---[8.00e-14]---[2.00e-13]---[1.00e-09]---[2.00e-09]---[5.00e-08	cd05236 FAR-N_SDR_e fatty acyl CoA reductases (FARs) extended (e) SDRs. SDRs are Rossmann-fold NAD(P)H-binding proteins many of which may function as fatty acyl CoA reductases (FAR) acting on medium and long chain fatty acids and have been reported to be involved in diverse processes such as biosynthesis of insect pheromones plant cuticular wax production and mammalian wax biosynthesis. In Arabid…	-	-	-	-	-	-	-	-	-	154	+	2	0.000525252	0
Cluster-54.29884	4694	UniRef90_A0A087ZTA3	963	0	320	20.5156	99.375	-1	0	Uncharacterized protein	Apidae	-	-	GO:0008270	zinc ion binding	GO:0016021	integral to membrane	cd05374]---[cd05374]---[cd05233]---[cd09805]---[cd09805]---[cd08939]---[COG0300]---[COG1028]---[COG4221]---[PRK06914]---[PRK09072]---[PRK05565]---[PRK06182]---[PRK08263]---[PRK05650]---[PRK12826]---[PRK07825]---[cd08931]---[pfam13639	787-1080]---[1197-1394]---[793-1086]---[760-1077]---[1173-1397]---[769-1080]---[799-1080]---[793-1086]---[769-1155]---[796-1077]---[922-1089]---[913-1077]---[796-1077]---[913-1077]---[760-1077]---[913-1077]---[793-1077]---[763-1086]---[3906-4058	4.00e-21]---[6.00e-08]---[2.00e-14]---[6.00e-13]---[7.00e-08]---[8.00e-10]---[5.00e-09]---[7.00e-09]---[2.00e-07]---[3.00e-07]---[4.00e-07]---[8.00e-07]---[9.00e-07]---[2.00e-06]---[4.00e-06]---[4.00e-06]---[6.00e-06]---[7.00e-06]---[7.00e-06	cd05374 17beta-HSD-like_SDR_c 17beta hydroxysteroid dehydrogenase-like classical (c) SDRs. 17beta-hydroxysteroid dehydrogenases are a group of isozymes that catalyze activation and inactivation of estrogen and androgens. SDRs are a functionally diverse family of oxidoreductases that have a single domain with a structurally conserved Rossmann fold (alpha/beta folding pattern with a central beta-sh…	-	-	GO:0005515]---[GO:0008270	protein binding]---[zinc ion binding	-	-	-	-	-	332	-	0	0.000293757	0
Cluster-54.19684	1978	UniRef90_A0A0M8ZWL4	96	7e-08	323	4.85339	9.90712	1	1	LON peptidase N-terminal domain and RING finger protein 3	Melipona quadrifasciata	-	-	GO:0008270	zinc ion binding	-	-	-	-	-	-	-	-	-	-	-	-	-	-	-	113	-	2	0.00664272	0
Cluster-54.10924	618	UniRef90_A0A0N8EH07	282	7e-34	159	45.6311	59.1195	1	2	Uncharacterized protein (Fragment)	Daphnia magna	-	-	-	-	-	-	-	-	-	-	-	-	-	-	-	-	CBLY010000009.336.3074	0	Bacteria Proteobacteria Alphaproteobacteria Rhodospirillales Acetobacteraceae Saccharibacter sp. AM169	98	+	2	0.935362	0
Cluster-54.11190	1027	UniRef90_UPI0003DF53B5	576	9e-77	331	56.0857	58.3082	1	1	PREDICTED uncharacterized protein LOC102675980	Apis dorsata	-	-	-	-	-	-	-	-	-	-	-	-	-	-	-	-	-	-	-	251	+	1	0.000375922	0
Cluster-54.5114	534	UniRef90_B4ML04	309	2e-30	108	57.8652	97.2222	-1	0	Uncharacterized protein	Drosophila willistoni	-	-	GO:0042302	structural constituent of cuticle	-	-	pfam00379	205-366	3e-17	pfam00379 Chitin_bind_4 Insect cuticle protein. Many insect cuticular proteins include a 35-36 amino acid motif known as the R R consensus. The extensive conservation of this region led to the suggestion that it functions to bind chitin. Provocatively it has no sequence similarity to the well-known cysteine-containing chitin-binding domain found in chitinases and some peritrophic membrane protein…	-	-	GO:0042302	structural constituent of cuticle	-	-	-	-	-	117	-	0	0.0943019	0
Cluster-54.26134	834	UniRef90_UPI00021A6E88	144	8e-22	1431	17.2662	3.3543	1	0	PREDICTED guanine nucleotide exchange factor subunit Rich	Apoidea	-	-	-	-	-	-	-	-	-	-	-	-	-	-	-	-	-	-	-	65	-	0	0.403357	0
Cluster-54.375	1179	-	-	-	-	-	-	-	-	-	-	-	-	-	-	-	-	-	-	-	-	-	-	-	-	-	-	-	-	-	134	+	0	0.116734	0
Cluster-54.10608	4403	UniRef90_UPI00062981C6	1569	0	1135	35.6348	46.0793	1	1	PREDICTED LOW QUALITY PROTEIN uncharacterized protein LOC100863836	Apis florea	-	-	-	-	-	-	cd14079]---[cd14003]---[cd14081]---[cd14663]---[cd14071]---[cd05117]---[smart00220]---[cd14078]---[cd14077]---[pfam00069]---[cd14073]---[cd14072]---[cd14075]---[cd14080]---[cd14076]---[cd14074]---[cd14007]---[cd14008]---[cd05123]---[cd14162	2603-3370]---[2609-3367]---[2606-3370]---[2612-3367]---[2612-3370]---[2609-3367]---[2612-3370]---[2606-3367]---[2606-3367]---[2612-3370]---[2612-3367]---[2612-3367]---[2603-3367]---[2612-3370]---[2606-3367]---[2606-3367]---[2609-3373]---[2630-3370]---[2630-3370]---[2612-3370	2.00e-178]---[2.00e-133]---[3.00e-109]---[9.00e-96]---[2.00e-95]---[3.00e-95]---[3.00e-94]---[3.00e-93]---[8.00e-85]---[9.00e-84]---[1.00e-83]---[1.00e-79]---[4.00e-76]---[8.00e-76]---[1.00e-74]---[7.00e-74]---[3.00e-73]---[8.00e-72]---[8.00e-70]---[2.00e-69	cd14079 STKc_AMPK_alpha Catalytic domain of the Alpha subunit of the Serine/Threonine Kinase AMP-activated protein kinase. STKs catalyze the transfer of the gamma-phosphoryl group from ATP to serine/threonine residues on protein substrates. AMPK also called SNF1 (sucrose non-fermenting1) in yeasts and SnRK1 (SNF1-related kinase1) in plants is a heterotrimeric enzyme composed of a catalytic alpha …	GO:0006468	protein phosphorylation	GO:0004672]---[GO:0005524	protein kinase activity]---[ATP binding	-	-	-	-	-	531	+	1	0.000783125	0
Cluster-54.2720	3645	UniRef90_A0A088AFH4	1026	0	587	28.1481	57.2402	1	0	Uncharacterized protein	Apis mellifera	GO:0009190]---[GO:0035556	cyclic nucleotide biosynthetic process]---[intracellular signal transduction	GO:0000166]---[GO:0016849	nucleotide binding]---[phosphorus-oxygen lyase activity	GO:0016021]---[GO:0005622	integral to membrane]---[intracellular	smart00044]---[pfam00211]---[pfam00211]---[cd07302]---[cd07556]---[COG2114]---[cd14042]---[cd13992	2116-2631]---[2197-2631]---[2889-3017]---[2218-2631]---[2218-2631]---[2215-2619]---[1846-2016]---[1843-2007	9.00e-83]---[4.00e-66]---[8.00e-09]---[9.00e-56]---[4.00e-34]---[6.00e-26]---[7.00e-14]---[1.00e-07	smart00044 CYCc Adenylyl- / guanylyl cyclase catalytic domain. Present in two copies in mammalian adenylyl cyclases. Eubacterial homologues are known. Two residues (Asn Arg) are thought to be involved in catalysis. These cyclases have important roles in a diverse range of cellular processes.]---[pfam00211 Guanylate_cyc Adenylate and Guanylate cyclase catalytic domain. ]---[cd07302 CHD cyclase hom…	GO:0009190]---[GO:0035556	cyclic nucleotide biosynthetic process]---[intracellular signal transduction	GO:0016849	phosphorus-oxygen lyase activity	-	-	-	-	-	399	+	0	0.000154217	0
Cluster-54.31391	670	UniRef90_A0A146SSU3	273	2e-28	124	40.7463	73.3871	1	0	Uncharacterized protein (Fragment)	Fundulus heteroclitus	-	-	-	-	-	-	-	-	-	-	-	-	-	-	-	-	JAIL01000256.9766.12651	0	Bacteria Proteobacteria Betaproteobacteria Neisseriales Neisseriaceae Snodgrassella Snodgrassella alvi SCGC AB-598-O02	152	+	1	0.161635	0
Cluster-54.3532	1685	UniRef90_A0A0L0CMU2	1488	6e-104	878	88.3086	54.4419	1	0	Uncharacterized protein	Lucilia cuprina	-	-	GO:0004252	serine-type endopeptidase activity	GO:0016021	integral to membrane	cd00190]---[cd00190]---[smart00020]---[smart00020]---[pfam00089]---[pfam00089]---[COG5640]---[COG5640	85-738]---[913-1569]---[82-738]---[910-1569]---[913-1569]---[85-738]---[892-1569]---[73-738	2.00e-88]---[3.00e-85]---[1.00e-85]---[6.00e-83]---[6.00e-69]---[6.00e-68]---[3.00e-29]---[9.00e-29	cd00190 Tryp_SPc Trypsin-like serine protease Many of these are synthesized as inactive precursor zymogens that are cleaved during limited proteolysis to generate their active forms. Alignment contains also inactive enzymes that have substitutions of the catalytic triad residues.]---[smart00020 Tryp_SPc Trypsin-like serine protease. Many of these are synthesised as inactive precursor zymogens tha…	GO:0006508	proteolysis	GO:0004252	serine-type endopeptidase activity	-	-	-	-	-	252	+	0	0.000321524	0
Cluster-54.31653	3436	UniRef90_A0A0M9A5K4	1146	0	470	33.3527	81.2766	1	2	Ornithine decarboxylase	Melipona quadrifasciata	GO:0006596	polyamine biosynthetic process	GO:0003824	catalytic activity	-	-	cd00622]---[cd00622]---[cd06831]---[cd06810]---[COG0019]---[pfam02784]---[pfam02784]---[cd06828]---[pfam00278]---[cd06839]---[cd06841]---[TIGR01048]---[cd06808]---[TIGR03099]---[cd06836]---[cd06842]---[PRK08961]---[cd06840	1353-2270]---[1163-1255]---[1350-2306]---[1353-2270]---[1353-2270]---[1353-1913]---[1178-1258]---[1353-2255]---[1920-2270]---[1353-2255]---[1353-2279]---[1353-2297]---[1353-1898]---[1353-2255]---[1353-2273]---[1353-1793]---[1377-2240]---[1353-2255	2.00e-141]---[3.00e-08]---[7.00e-71]---[3.00e-66]---[1.00e-50]---[9.00e-49]---[6.00e-06]---[3.00e-31]---[6.00e-29]---[2.00e-24]---[2.00e-24]---[4.00e-22]---[3.00e-18]---[2.00e-16]---[2.00e-12]---[1.00e-09]---[3.00e-07]---[7.00e-07	cd00622 PLPDE_III_ODC Type III Pyridoxal 5-phosphate (PLP)-Dependent Enzyme Ornithine Decarboxylase. This subfamily is composed mainly of eukaryotic ornithine decarboxylases (ODC EC 4.1.1.17) and ODC-like enzymes from prokaryotes represented by Vibrio vulnificus LysineOrnithine decarboxylase. These are fold type III PLP-dependent enzymes that differ from most bacterial ODCs which are fold type I …	-	-	GO:0003824	catalytic activity	-	-	-	-	-	382	+	2	0.00732862	0
Cluster-54.20757	2160	UniRef90_A0A087ZQU4	1770	0	652	81.9444	90.6442	-1	0	Uncharacterized protein	Apidae	-	-	-	-	-	-	pfam06602]---[pfam12578	871-1719]---[547-732	6.00e-59]---[3.00e-08	pfam06602 Myotub-related Myotubularin-like phosphatase domain. This family represents the phosphatase domain within eukaryotic myotubularin-related proteins. Myotubularin is a dual-specific lipid phosphatase that dephosphorylates phosphatidylinositol 3-phosphate and phosphatidylinositol (3 5)-bi-phosphate. Mutations in gene encoding myotubularin-related proteins have been associated with disease.…	-	-	-	-	-	-	-	-	-	500	-	0	0.0139106	0
Cluster-54.6167	1676	UniRef90_T1GWY2	1245	1e-171	416	74.284	100	1	0	Uncharacterized protein	Megaselia scalaris	-	-	GO:0020037]---[GO:0005506]---[GO:0004497]---[GO:0016705	heme binding]---[iron ion binding]---[monooxygenase activity]---[oxidoreductase activity, acting on paired donors, with incorporation or reduction of molecular oxygen	-	-	pfam00067]---[COG2124]---[PLN03195]---[PLN02290]---[PLN02302]---[PLN02738]---[PTZ00404]---[PLN02936]---[PLN03112]---[PLN02966]---[PLN00110]---[PLN02687]---[PLN02655]---[PLN02196]---[PLN02183]---[PLN02426]---[TIGR04538]---[PLN03234]---[PLN02169]---[PLN02774	241-1587]---[277-1527]---[118-1593]---[112-1512]---[115-1497]---[364-1506]---[829-1503]---[337-1593]---[139-1503]---[490-1506]---[469-1539]---[487-1488]---[889-1443]---[856-1590]---[382-1494]---[484-1518]---[808-1497]---[529-1506]---[1006-1524]---[322-1593	6.00e-118]---[6.00e-58]---[6.00e-34]---[3.00e-33]---[3.00e-31]---[2.00e-30]---[2.00e-30]---[1.00e-27]---[3.00e-24]---[2.00e-22]---[1.00e-20]---[3.00e-20]---[8.00e-20]---[2.00e-19]---[3.00e-18]---[3.00e-18]---[2.00e-17]---[3.00e-16]---[6.00e-16]---[9.00e-16	pfam00067 p450 Cytochrome P450. Cytochrome P450s are haem-thiolate proteins involved in the oxidative degradation of various compounds. They are particularly well known for their role in the degradation of environmental toxins and mutagens. They can be divided into 4 classes according to the method by which electrons from NAD(P)H are delivered to the catalytic site. Sequence conservation is relat…	GO:0055114	oxidation-reduction process	GO:0005506]---[GO:0016705]---[GO:0020037	iron ion binding]---[oxidoreductase activity, acting on paired donors, with incorporation or reduction of molecular oxygen]---[heme binding	-	-	-	-	-	510	+	0	0.00203368	0
Cluster-54.23713	3422	UniRef90_A0A088AJT7	1551	0	508	45.3244	100	1	0	Uncharacterized protein	Apidae	-	-	-	-	GO:0016021	integral to membrane	pfam01490]---[COG0814]---[pfam13520]---[TIGR00792	1972-3186]---[1957-3183]---[2248-3162]---[2410-3168	2.00e-77]---[1.00e-28]---[6.00e-06]---[8.00e-06	pfam01490 Aa_trans Transmembrane amino acid transporter protein. This transmembrane region is found in many amino acid transporters including UNC-47 and MTR. UNC-47 encodes a vesicular amino butyric acid (GABA) transporter (VGAT). UNC-47 is predicted to have 10 transmembrane domains. MTR is a N system amino acid transporter system protein involved in methyltryptophan resistance. Other members of …	GO:0003333	amino acid transmembrane transport	GO:0015171	amino acid transmembrane transporter activity	GO:0016020	membrane	-	-	-	518	+	0	0.00721172	0
Cluster-54.13522	226	UniRef90_A0A0P6BI02	183	5e-27	64	80.9735	95.3125	1	2	Uncharacterized protein	Daphnia magna	-	-	-	-	-	-	-	-	-	-	-	-	-	-	-	-	JF235119.1.1360	1e-104	Bacteria Proteobacteria Betaproteobacteria Neisseriales Neisseriaceae Alysiella uncultured bacterium	68	-	2	0.38443	0
Cluster-54.32603	4040	UniRef90_A0A0M9A6U3	2034	0	1273	50.3465	53.26	1	2	Anion exchange protein	Apoidea	-	-	GO:0005452	inorganic anion exchanger activity	GO:0016021	integral to membrane	TIGR00834]---[TIGR00834]---[pfam00955]---[pfam07565]---[pfam07565	1764-3809]---[1121-1783]---[2082-3602]---[1202-1783]---[1782-1919	0.00e+00]---[3.00e-52]---[0.00e+00]---[3.00e-54]---[2.00e-16	TIGR00834 Band_3_anion_transport_protein anion exchange protein. The Anion Exchanger (AE) Family (TC 2.A.31)Characterized protein members of the AE family are found only in animals.They preferentially catalyze anion exchange (antiport) reactions typically acting as HCO3- Cl- antiporters but also transporting a range of other inorganic and organic anions. Additionally renal Na HCO3- cotransporters…	GO:0006820	anion transport	GO:0008509	anion transmembrane transporter activity	GO:0016021	integral to membrane	-	-	-	692	+	2	0.0202842	0
TranscriptName: transcript ID as in the assembly fasta file
TransLength: transcript length in nucleotides units
HSPNameUf: hit sequence ID (HSP) with lowest e-value as given from the blastx output against UniRef
HSPLengthUf: corresponding length (in nucleotides) of the HSP
HSPEvalueUf: e-value assigned to the HSP
HITLengthUf: length of the HIT as given from BLASTx output
QCoverageUf: percentage of the query (transcript) covered from the HSP
HCoverageUf: percentage the HSP covers the HIT
DescriptionUf: description of the HSP
Taxonomy: taxonomic group or species corresponding to the UniRef result
BPId: Biological processes IDs corresponding to the lowest e-value result between SwissProt and UniRef (separated by ]---[)
BPDesc: Biological processes descriptions as in BPId
MFId: molecular functions IDs with same sorting as in BPId
MFDesc: molecular descriptions with same sorting as in BPId
domBPId: Biological processes IDs corresponding to the results of rpsblast against pfam domains (each pfam may contain more GO terms separated with ';'. Pfam results are in turn separated by ]---[)
domBPDesc: Biological processes descriptions with same sorting as in domBPId
domMFId: molecular functions IDs with same sorting as in domBPId
domMFDesc: molecular descriptions with same sorting as in domBPId
LongOrfLength: length of the longest ORF as found from dna2pep
LongOrfStrand: strand of the longest ORF as found from dna2pep
LongOrfFrame: frame of the longest ORF as found from dna2pep
ProbToBeNonCoding: probability of the sequence be non-coding from Portrait
lncRNA4Annocript: Annocript's heuristic analysis. Score 1 means it is a lncRNA
