# Supplementary material for: Gene expression and epigenetics reveal species-specific mechanisms acting upon common molecular pathways in the evolution of task division in bees
Source: Sci Rep. 2021 Feb 11;11:3654. doi: 10.1038/s41598-020-75432-8 (PMC7878513; doi:10.1038/s41598-020-75432-8)
Supplement: Supplementary file 6 — Supplementary Information 6. [file 41598_2020_75432_MOESM6_ESM.xlsx]

## Sheet: Orthogroups
S6 - Supplementary Table			Genes contained in all Orthogroups separated by species.
Orthogroup	A. cerana	A. mellifera	B. impatiens	B. terrestris transcriptome	B. terrestris	E. dilemma	E. mexicana	F. varia	H. laboriosa	M. quadrifasciata	T. angustula transcriptome
OG0000000		XP_006571987.1, XP_016772665.2, XP_026294993.1, XP_026295418.1, XP_026295496.1, XP_026299470.1, XP_026300570.1, XP_026301197.1, XP_026301735.1, XP_026301769.1, XP_026301782.1	XP_012240641.1, XP_024221635.1, XP_024222499.2, XP_024224673.1, XP_033175945.1, XP_033175946.1, XP_033176278.1, XP_033178062.1, XP_033179582.1, XP_033179973.1	Cluster-1007.0.p1, Cluster-2645.0.p1, Cluster-871.0.p1, Cluster-917.12073.p2, Cluster-917.12382.p2, Cluster-917.12385.p3, Cluster-917.14614.p1, Cluster-917.14885.p3, Cluster-917.16306.p2, Cluster-917.18968.p1, Cluster-917.27894.p2, Cluster-917.30014.p1, Cluster-917.30015.p1, Cluster-917.33268.p1, Cluster-917.33269.p1, Cluster-917.33270.p1, Cluster-917.33953.p2, Cluster-917.4379.p1, Cluster-917.78…	XP_003401566.2, XP_012168908.1, XP_012174534.1, XP_012175225.1, XP_012175228.1, XP_012176696.1, XP_020718358.1	Edil_01415-mRNA, Edil_03700-mRNA, Edil_03768-mRNA, Edil_05215-mRNA, Edil_05881-mRNA, Edil_05882-mRNA, Edil_05904-mRNA, Edil_06427-mRNA, Edil_06429-mRNA, Edil_07906-mRNA, Edil_10265-mRNA, Edil_10267-mRNA, Edil_11118-mRNA, Edil_11157-mRNA, Edil_11795-mRNA, Edil_11937-mRNA, Edil_12105-mRNA, Edil_14732-mRNA, Edil_15407-mRNA	XP_017752640.1, XP_017752725.1, XP_017765117.1, XP_017765118.1, XP_017765323.1, XP_017765600.1	KAF3420505.1, KAF3422114.1, KAF3423014.1, KAF3426636.1	XP_017791461.1, XP_017791900.1, XP_017791901.1, XP_017791911.1, XP_017794503.1, XP_017795028.1, XP_017795512.1, XP_017795708.1, XP_017795782.1, XP_017795848.1, XP_017796120.1, XP_017796822.1, XP_017799489.1	KOX67216.1, KOX67386.1, KOX67435.1, KOX67509.1, KOX67537.1, KOX67591.1, KOX67598.1, KOX67628.1, KOX67652.1, KOX67734.1, KOX67738.1, KOX67754.1, KOX67927.1, KOX67968.1, KOX68006.1, KOX68095.1, KOX68102.1, KOX68140.1, KOX68141.1, KOX68175.1, KOX68271.1, KOX68277.1, KOX68336.1, KOX68364.1, KOX68389.1, KOX68756.1, KOX68959.1, KOX68974.1, KOX68980.1, KOX68982.1, KOX68984.1, KOX69053.1, KOX69099.1, KOX…	Cluster-54.13381.p1, Cluster-54.15532.p1, Cluster-54.17821.p1, Cluster-54.25414.p1
OG0000001						Edil_12834-mRNA, Edil_12837-mRNA, Edil_12843-mRNA, Edil_12850-mRNA, Edil_12853-mRNA, Edil_12861-mRNA, Edil_12920-mRNA, Edil_12927-mRNA, Edil_12928-mRNA, Edil_13017-mRNA, Edil_13311-mRNA, Edil_13389-mRNA, Edil_13409-mRNA, Edil_13467-mRNA, Edil_13487-mRNA, Edil_13489-mRNA, Edil_13496-mRNA, Edil_13498-mRNA, Edil_13637-mRNA, Edil_13641-mRNA, Edil_13672-mRNA, Edil_13673-mRNA, Edil_13749-mRNA, Edil_137…
OG0000002						Edil_12847-mRNA, Edil_12926-mRNA, Edil_13307-mRNA, Edil_13364-mRNA, Edil_13408-mRNA, Edil_13485-mRNA, Edil_13486-mRNA, Edil_13488-mRNA, Edil_13491-mRNA, Edil_13644-mRNA, Edil_13660-mRNA, Edil_13755-mRNA, Edil_13772-mRNA, Edil_13783-mRNA, Edil_14057-mRNA, Edil_14125-mRNA, Edil_14128-mRNA, Edil_14188-mRNA, Edil_14211-mRNA, Edil_14225-mRNA, Edil_14278-mRNA, Edil_14295-mRNA, Edil_14301-mRNA, Edil_143…
OG0000003	XP_016915744.1, XP_016921704.1, XP_028525320.1	NP_001128422.1, XP_006560572.1, XP_006560575.1, XP_006560577.1, XP_006560582.1, XP_006560587.1, XP_006560588.1, XP_006560589.1, XP_006560590.1, XP_006560591.1, XP_006560592.1, XP_006560593.1, XP_006560594.1, XP_006560595.1, XP_006560596.1, XP_006560597.1, XP_006560598.1, XP_006560599.1, XP_006560600.1, XP_006560603.1, XP_016767051.1, XP_016767052.1, XP_016767053.1, XP_016767054.1, XP_016767055.1,…	XP_003492262.1, XP_003492263.1, XP_003492264.1, XP_012245247.1, XP_012245260.1, XP_012245262.1, XP_012245264.1, XP_012245266.1, XP_024225866.1, XP_024225867.1, XP_024225869.1, XP_024225871.1, XP_024225872.1, XP_024225874.1, XP_024225875.1, XP_024225876.1, XP_024225877.1, XP_024225878.1, XP_024225879.1, XP_024225880.1, XP_024225881.1, XP_024225882.1, XP_024225883.1, XP_024225884.1, XP_024225885.1,…	Cluster-917.14216.p1, Cluster-917.14902.p1, Cluster-917.14906.p1, Cluster-917.14909.p1, Cluster-917.14921.p1, Cluster-917.14921.p2, Cluster-917.16313.p1, Cluster-917.2133.p1, Cluster-917.26587.p1, Cluster-917.27601.p1	XP_003395051.1, XP_003395052.1, XP_003395053.1, XP_003395054.1, XP_012163451.1, XP_012163453.1, XP_012163458.1, XP_012163459.1, XP_012163461.1, XP_012163462.1, XP_012163463.1, XP_012163465.1, XP_012163466.1, XP_012163467.1, XP_012163469.1, XP_012163470.1, XP_012163471.1, XP_012163474.1, XP_020718422.1, XP_020718423.1, XP_020718424.1, XP_020718425.1, XP_020718426.1, XP_020718427.1, XP_020718428.1,…	Edil_11165-mRNA	XP_017765899.1, XP_017765900.1, XP_017765901.1, XP_017765903.1, XP_017765904.1, XP_017765905.1, XP_017765906.1, XP_017765907.1, XP_017765908.1, XP_017765909.1, XP_017765910.1, XP_017765911.1, XP_017765912.1, XP_017765914.1, XP_017765915.1, XP_017765916.1, XP_017765917.1, XP_017765918.1, XP_017765919.1, XP_017765920.1, XP_017765921.1, XP_017765922.1	KAF3421625.1, KAF3421627.1, KAF3430562.1	XP_017797237.1, XP_017797238.1, XP_017797239.1, XP_017797241.1, XP_017797242.1, XP_017797243.1, XP_017797244.1, XP_017797245.1	KOX68220.1, KOX68222.1, KOX68225.1, KOX68226.1	Cluster-4488.0.p1, Cluster-54.12412.p1, Cluster-54.12413.p1, Cluster-54.13794.p1, Cluster-54.14207.p1, Cluster-54.18987.p1, Cluster-54.23976.p3, Cluster-54.32243.p1, Cluster-54.32243.p3, Cluster-54.33135.p1, Cluster-54.5954.p1
OG0000004	XP_016918698.1, XP_016918704.1, XP_016918708.1, XP_016918718.1, XP_016918724.1, XP_016918732.1, XP_016918756.1, XP_028524362.1, XP_028524366.1, XP_028524370.1, XP_028524373.1, XP_028524374.1, XP_028524379.1, XP_028524381.1, XP_028524385.1, XP_028524387.1, XP_028524390.1, XP_028524391.1, XP_028524397.1, XP_028524405.1, XP_028524409.1, XP_028524412.1, XP_028524413.1, XP_028524416.1, XP_028524419.1,…	NP_001014991.1, XP_026295680.1, XP_026295681.1, XP_026295682.1, XP_026295683.1, XP_026295684.1, XP_026295685.1, XP_026295686.1, XP_026295687.1, XP_026295688.1, XP_026295689.1, XP_026295690.1, XP_026295691.1, XP_026295692.1, XP_026295693.1, XP_026295694.1, XP_026295695.1, XP_026295696.1, XP_026295697.1, XP_026295699.1, XP_026295700.1, XP_026295701.1, XP_026295702.1, XP_026295703.1, XP_026295704.1,…	XP_024225806.1, XP_024225808.1, XP_024225809.1, XP_024225810.1, XP_024225811.1, XP_024225812.1, XP_024225815.1, XP_024225816.1, XP_024225817.1, XP_024225818.1, XP_024225820.1, XP_024225823.1, XP_024225824.1, XP_024225827.1, XP_024225828.1, XP_024225829.1, XP_024225830.1, XP_024225831.1, XP_024225832.1, XP_024225842.1, XP_033178583.1, XP_033178584.1, XP_033178585.1, XP_033178586.1, XP_033178587.1,…	Cluster-917.12496.p1, Cluster-917.9211.p1	XP_020718321.1	Edil_02116-mRNA	XP_017767401.1, XP_017767409.1, XP_017767417.1, XP_017767426.1, XP_017767433.1	KAF3427566.1, KAF3427567.1	XP_017797231.1	KOX72245.1, KOX72246.1	Cluster-54.33300.p1
OG0000005	XP_016911595.1, XP_016911596.1, XP_016911597.1	XP_006567563.1, XP_006567564.1, XP_006567576.1, XP_006567578.1, XP_006567579.1, XP_006567583.1, XP_006567586.1, XP_006567587.1, XP_006567589.1, XP_006567590.1, XP_006567591.1, XP_006567592.2, XP_006567593.1, XP_006567594.1, XP_006567595.1, XP_006567599.1, XP_006567600.1, XP_006567602.1, XP_006567604.1, XP_006567607.1, XP_006567608.1, XP_006567609.1, XP_006567613.1, XP_006567614.1, XP_006567615.1,…	XP_012249608.1, XP_012249615.1, XP_024228251.1, XP_024228252.1, XP_024228253.1, XP_024228254.1, XP_024228255.1, XP_024228256.1, XP_024228257.1, XP_033180803.1, XP_033180804.1, XP_033180805.1, XP_033180806.1	Cluster-917.10001.p1, Cluster-917.10503.p1, Cluster-917.10587.p1, Cluster-917.10588.p1, Cluster-917.10625.p1, Cluster-917.11157.p1, Cluster-917.12146.p1, Cluster-917.15817.p1, Cluster-917.16165.p1, Cluster-917.16367.p1, Cluster-917.17392.p1, Cluster-917.18805.p1, Cluster-917.19883.p1, Cluster-917.2212.p1, Cluster-917.24544.p1, Cluster-917.2568.p1, Cluster-917.25945.p1, Cluster-917.25946.p1, Clust…	XP_012166852.1, XP_012166853.1, XP_020720336.1, XP_020720337.1, XP_020720338.1, XP_020720339.1, XP_020720340.1, XP_020720341.1, XP_020720342.1, XP_020720343.1, XP_020720344.1, XP_020720345.1, XP_020720346.1, XP_020720347.1, XP_020720348.1, XP_020720349.1, XP_020720350.1, XP_020720351.1, XP_020720352.1, XP_020720353.1, XP_020720354.1, XP_020720355.1, XP_020720356.1, XP_020720357.1, XP_020720358.1,…	Edil_07198-mRNA	XP_017756878.1	KAF3420614.1	XP_017787392.1	KOX74690.1, KOX75855.1	Cluster-54.10134.p1, Cluster-54.1097.p1, Cluster-54.25813.p1, Cluster-54.27447.p1, Cluster-54.28650.p1, Cluster-54.30422.p1, Cluster-54.32953.p1, Cluster-54.33382.p1, Cluster-54.34063.p1, Cluster-54.34311.p1, Cluster-54.4093.p1, Cluster-54.9136.p2
OG0000006	XP_016907844.1, XP_016907862.1, XP_016907873.1, XP_016907883.1, XP_016907892.1, XP_016907903.1, XP_016907912.1, XP_016907922.1, XP_016907931.1, XP_016907940.1, XP_028520657.1	XP_026298667.1, XP_026298668.1, XP_026298669.1, XP_026298670.1, XP_026298671.1, XP_026298672.1, XP_026298673.1, XP_026298674.1, XP_026298675.1, XP_026298676.1, XP_026298677.1, XP_026298678.1, XP_026298679.1, XP_026298680.1, XP_026298681.1, XP_026298682.1, XP_026298683.1, XP_026298684.1, XP_026298685.1, XP_026298686.1, XP_026298687.1, XP_026298688.1, XP_026298689.1, XP_026298690.1, XP_026298691.1,…	XP_012250374.1, XP_012250384.1, XP_024220450.1, XP_024220456.1, XP_024220467.1, XP_024220468.1, XP_024220469.1, XP_024220476.1, XP_024220478.1, XP_024220480.1, XP_033174447.1, XP_033174448.1, XP_033174449.1, XP_033174450.1, XP_033174451.1, XP_033174452.1, XP_033174453.1, XP_033174454.1, XP_033174455.1, XP_033174456.1, XP_033174457.1, XP_033174458.1, XP_033174459.1, XP_033174460.1, XP_033174461.1,…	Cluster-917.1943.p1, Cluster-917.27261.p1, Cluster-917.27262.p1, Cluster-917.27263.p1, Cluster-917.3996.p1, Cluster-917.3999.p1, Cluster-917.4000.p1	XP_012167304.1, XP_012167306.1, XP_012167307.1, XP_012167316.1, XP_012167328.1, XP_020720394.1, XP_020720395.1, XP_020720396.1, XP_020720397.1, XP_020720398.1, XP_020720399.1, XP_020720400.1, XP_020720401.1, XP_020720402.1, XP_020720403.1, XP_020720404.1, XP_020720406.1, XP_020720407.1, XP_020720408.1, XP_020720409.1, XP_020720410.1, XP_020720411.1, XP_020720412.1, XP_020720413.1, XP_020720414.1,…	Edil_08051-mRNA, Edil_08052-mRNA, Edil_08053-mRNA	XP_017759188.1, XP_017759189.1, XP_017759190.1, XP_017759191.1, XP_017759192.1, XP_017759193.1, XP_017759194.1, XP_017759195.1, XP_017759196.1, XP_017759197.1, XP_017759198.1, XP_017759199.1, XP_017759201.1, XP_017759202.1	KAF3427977.1, KAF3427979.1	XP_017791757.1, XP_017795193.1	KOX75450.1, KOX75452.1, KOX75453.1	Cluster-54.13630.p1, Cluster-54.13631.p1, Cluster-54.13641.p1, Cluster-54.13641.p3
OG0000007	XP_016905331.1, XP_016910270.2, XP_016911121.1, XP_016911515.2, XP_016915063.1, XP_028520424.1, XP_028521205.1, XP_028521477.1, XP_028521479.1, XP_028521480.1, XP_028521906.1, XP_028522353.1, XP_028522373.1, XP_028522567.1, XP_028523383.1, XP_028523398.1	XP_006559060.2, XP_026296769.1, XP_026297066.1, XP_026297067.1, XP_026297087.1, XP_026297192.1, XP_026297251.1, XP_026297252.1, XP_026297253.1, XP_026297254.1, XP_026297255.1, XP_026298753.1, XP_026299492.1, XP_026299629.1, XP_026299630.1, XP_026299631.1, XP_026299882.1, XP_026299883.1, XP_026299884.1, XP_026299885.1, XP_026299886.1, XP_026301167.1, XP_026301168.1, XP_026301406.1	XP_012242424.1, XP_012244146.2, XP_012248682.2, XP_024223548.2, XP_024224183.1, XP_033174733.1, XP_033175116.1, XP_033176365.1, XP_033177293.1, XP_033178070.1, XP_033178073.1, XP_033178074.1, XP_033178075.1, XP_033178076.1, XP_033178077.1, XP_033178078.1, XP_033178679.1, XP_033178689.1, XP_033180303.1, XP_033180304.1, XP_033180824.1, XP_033180825.1	Cluster-1368.0.p1, Cluster-917.11311.p1, Cluster-917.11375.p1, Cluster-917.15815.p1, Cluster-917.17154.p1, Cluster-917.17157.p1, Cluster-917.17159.p1, Cluster-917.17844.p1, Cluster-917.17844.p2, Cluster-917.18938.p1, Cluster-917.19677.p1, Cluster-917.19971.p1, Cluster-917.21146.p1, Cluster-917.21721.p1, Cluster-917.22175.p1, Cluster-917.25369.p1, Cluster-917.28298.p1, Cluster-917.29820.p1, Cluste…	XP_003399457.3, XP_012164711.2, XP_020718834.1, XP_020719653.1, XP_020720116.1, XP_020720993.1, XP_020721132.1, XP_020721195.1, XP_020722483.1, XP_020723637.1, XP_020723650.1	Edil_00090-mRNA, Edil_03076-mRNA, Edil_05477-mRNA, Edil_06786-mRNA, Edil_07887-mRNA	XP_017752637.1, XP_017753434.1, XP_017754420.1, XP_017756578.1, XP_017758914.1, XP_017759468.1, XP_017761920.1, XP_017762238.1, XP_017762251.1, XP_017763577.1	KAF3421583.1, KAF3422060.1, KAF3422790.1, KAF3423528.1, KAF3425259.1, KAF3425261.1, KAF3425858.1, KAF3425902.1, KAF3428960.1, KAF3428963.1, KAF3429654.1	XP_017789030.1, XP_017792816.1, XP_017792926.1, XP_017792979.1, XP_017793546.1, XP_017794162.1, XP_017795795.1, XP_017796805.1, XP_017796991.1, XP_017799212.1	KOX72633.1, KOX73298.1, KOX73523.1, KOX73524.1, KOX75896.1, KOX76363.1, KOX76366.1, KOX76420.1, KOX76888.1, KOX78423.1, KOX79294.1, KOX80134.1	Cluster-2426.0.p1, Cluster-54.10357.p1, Cluster-54.2012.p2, Cluster-54.29406.p1, Cluster-54.29407.p1, Cluster-54.32851.p1, Cluster-54.5781.p1, Cluster-54.580.p1, Cluster-54.7370.p1, Cluster-54.8510.p1
OG0000008						Edil_12838-mRNA, Edil_12849-mRNA, Edil_12854-mRNA, Edil_12921-mRNA, Edil_12922-mRNA, Edil_12924-mRNA, Edil_13016-mRNA, Edil_13308-mRNA, Edil_13310-mRNA, Edil_13384-mRNA, Edil_13388-mRNA, Edil_13466-mRNA, Edil_13546-mRNA, Edil_13636-mRNA, Edil_13642-mRNA, Edil_13656-mRNA, Edil_13659-mRNA, Edil_13883-mRNA, Edil_13894-mRNA, Edil_13897-mRNA, Edil_13928-mRNA, Edil_13934-mRNA, Edil_14088-mRNA, Edil_141…
OG0000009	XP_028522549.1, XP_028523517.1	XP_006569857.1, XP_006569858.1, XP_006569859.1, XP_006569860.1, XP_006569861.1, XP_006569862.1, XP_006569863.1, XP_006569864.1, XP_006569866.1, XP_006569868.1, XP_016768904.1, XP_016768905.1, XP_016768906.1, XP_016768907.1, XP_016768908.1, XP_016768911.1, XP_016768912.1, XP_016768913.1, XP_016768914.1, XP_016768915.1, XP_016768916.1, XP_016768917.1, XP_016768919.1, XP_016768920.1, XP_016768921.1,…	XP_012243982.1, XP_012243983.1, XP_012243984.1, XP_012243985.1, XP_012243987.1, XP_012243988.1, XP_012243990.1, XP_024225120.1, XP_024225121.1, XP_024225122.1, XP_024225123.1, XP_024225124.1, XP_024225125.1, XP_024225127.1, XP_024225128.1, XP_024225129.1, XP_033177992.1, XP_033177993.1, XP_033177994.1, XP_033177995.1, XP_033177996.1, XP_033177997.1, XP_033177998.1, XP_033177999.1, XP_033178000.1,…	Cluster-917.22930.p1, Cluster-917.22931.p1	XP_012166980.1, XP_012166981.1, XP_012166982.1, XP_012166983.1, XP_012166984.1, XP_012166985.1, XP_012166986.1, XP_012166987.1, XP_012166988.1, XP_012166989.1, XP_020720183.1, XP_020720184.1, XP_020720185.1, XP_020720186.1, XP_020720187.1, XP_020720188.1, XP_020720189.1, XP_020720190.1, XP_020720191.1, XP_020720192.1, XP_020720193.1, XP_020720194.1, XP_020720195.1, XP_020720196.1, XP_020720197.1,…	Edil_08272-mRNA, Edil_08273-mRNA	XP_017753630.1, XP_017753631.1, XP_017753633.1, XP_017753634.1, XP_017753635.1, XP_017753636.1, XP_017753637.1, XP_017753638.1, XP_017753639.1, XP_017753640.1, XP_017753641.1, XP_017753642.1, XP_017753643.1, XP_017753644.1, XP_017753645.1, XP_017753646.1, XP_017753647.1	KAF3424004.1	XP_017790974.1, XP_017790975.1, XP_017790976.1, XP_017790977.1, XP_017790979.1, XP_017790980.1, XP_017790981.1, XP_017790982.1, XP_017790983.1, XP_017790984.1, XP_017790985.1, XP_017790986.1, XP_017790987.1	KOX75395.1	Cluster-54.19242.p1, Cluster-54.21222.p1, Cluster-54.21223.p1, Cluster-54.25326.p1, Cluster-54.25413.p1, Cluster-54.27009.p1, Cluster-54.30091.p1, Cluster-54.30094.p1, Cluster-54.34319.p1, Cluster-54.34320.p1, Cluster-54.3955.p1, Cluster-54.4346.p1
OG0000010	XP_016918043.1, XP_016918044.1, XP_016918045.1, XP_016918046.1	XP_006565270.3, XP_006565271.2, XP_016770937.2, XP_016770938.2, XP_026300076.1, XP_026300077.1	XP_003485872.1, XP_003486201.1, XP_012236966.1, XP_012236967.1, XP_012236968.1, XP_012241405.1, XP_012242338.1, XP_012242339.1, XP_012248212.3, XP_012250262.1, XP_024220316.1, XP_024221026.1, XP_024221027.1, XP_024221029.1, XP_024228369.1, XP_033174409.1, XP_033174410.1, XP_033174859.1, XP_033174860.1, XP_033174861.1, XP_033176626.1, XP_033176628.1, XP_033176629.1, XP_033176813.1, XP_033177242.1,…	Cluster-2732.0.p1, Cluster-2732.1.p1, Cluster-2732.2.p1, Cluster-2956.0.p1, Cluster-917.10025.p1, Cluster-917.10026.p1, Cluster-917.10672.p1, Cluster-917.14700.p1, Cluster-917.14702.p1, Cluster-917.14703.p1, Cluster-917.15308.p1, Cluster-917.27813.p1, Cluster-917.29291.p1, Cluster-917.29464.p1, Cluster-917.4080.p1, Cluster-917.5771.p1, Cluster-917.5858.p1, Cluster-917.6061.p1, Cluster-917.6119.p2…	XP_003394733.1, XP_003399871.1, XP_003402269.1, XP_003402802.1, XP_003403231.1, XP_012170522.1, XP_012173842.1, XP_012174003.2, XP_012175213.2, XP_012175509.2, XP_020721699.1, XP_020721700.1, XP_020721701.1, XP_020721702.1, XP_020721703.1, XP_020723448.1, XP_020723449.1, XP_020723450.1, XP_020723451.1, XP_020723452.1, XP_020723453.1, XP_020723454.1, XP_020723511.1, XP_020723568.1, XP_020723844.1,…		XP_017755704.1	KAF3420434.1, KAF3420435.1, KAF3420503.1, KAF3420504.1, KAF3422611.1, KAF3422662.1, KAF3422663.1, KAF3422771.1, KAF3422923.1, KAF3422974.1, KAF3423879.1	XP_017787543.1	KOX67261.1, KOX67284.1, KOX67285.1, KOX67581.1, KOX67597.1, KOX68693.1, KOX68699.1, KOX74747.1, KOX75132.1	Cluster-54.1308.p1, Cluster-54.22858.p1, Cluster-54.22859.p1, Cluster-54.24222.p1, Cluster-54.24223.p1, Cluster-54.24225.p1, Cluster-54.24226.p1, Cluster-54.24227.p1, Cluster-54.24228.p1, Cluster-54.24230.p1, Cluster-54.26178.p1, Cluster-54.27008.p1, Cluster-54.29433.p1, Cluster-54.29435.p1, Cluster-54.29440.p1, Cluster-54.29441.p1, Cluster-54.29442.p1, Cluster-54.29443.p1, Cluster-54.29445.p1, C…
OG0000011	XP_016915267.1	XP_006563226.1, XP_006563227.1, XP_006563228.1, XP_006563229.1, XP_006563230.1, XP_006563231.1, XP_006563232.1, XP_006563233.1, XP_006563234.1, XP_006563235.1, XP_006563236.1, XP_006563237.1, XP_006563238.1, XP_006563239.1, XP_006563241.1, XP_006563242.1, XP_006563243.1, XP_006563244.1, XP_006563245.1, XP_006563246.1, XP_006563247.1, XP_006563248.1, XP_006563249.1, XP_006563250.1, XP_006563251.1,…	XP_003491961.1, XP_012244681.1, XP_012244682.1, XP_012244683.1, XP_012244685.1, XP_012244686.1, XP_012244687.1, XP_012244688.1, XP_012244689.1, XP_012244691.1, XP_012244692.1, XP_012244693.1, XP_012244695.1, XP_012244696.1, XP_012244698.1, XP_012244699.1, XP_012244701.1, XP_012244702.1, XP_012244703.1, XP_012244704.1, XP_012244705.1, XP_012244706.1, XP_012244707.1, XP_012244708.1, XP_012244709.1,…	Cluster-917.17627.p1, Cluster-917.17630.p1, Cluster-917.18425.p1, Cluster-917.28763.p1, Cluster-917.29704.p1	XP_003399819.1, XP_012170079.1, XP_012170080.1, XP_012170081.1, XP_012170082.1, XP_012170083.1, XP_012170085.1, XP_012170086.1, XP_012170088.1, XP_012170089.1, XP_012170090.1, XP_012170091.1, XP_012170092.1, XP_012170093.1, XP_012170095.1, XP_012170096.1, XP_012170097.1, XP_012170099.1, XP_012170100.1, XP_012170101.1, XP_012170102.1, XP_012170103.1, XP_012170104.1, XP_012170105.1, XP_012170106.1,…	Edil_08418-mRNA	XP_017756693.1, XP_017756694.1, XP_017756695.1, XP_017756696.1, XP_017756697.1, XP_017756698.1, XP_017756700.1, XP_017756701.1, XP_017756702.1, XP_017756703.1, XP_017756704.1, XP_017756706.1, XP_017756707.1, XP_017756708.1, XP_017756709.1, XP_017756710.1, XP_017756711.1, XP_017756712.1, XP_017756713.1	KAF3423858.1	XP_017792590.1	KOX78693.1	Cluster-54.32443.p1, Cluster-54.33832.p1
OG0000012	XP_028519937.1	XP_026294641.1, XP_026294642.1, XP_026294643.1, XP_026294644.1, XP_026294645.1, XP_026294646.1, XP_026294647.1, XP_026294648.1, XP_026294649.1, XP_026294650.1, XP_026294651.1, XP_026294652.1, XP_026294653.1, XP_026294654.1, XP_026294655.1, XP_026294656.1, XP_026294657.1, XP_026294658.1, XP_026294659.1, XP_026294660.1, XP_026294661.1, XP_026294662.1, XP_026294663.1, XP_026294664.1, XP_026294665.1,…	XP_012241761.1, XP_012241763.1, XP_012241764.1, XP_033176999.1, XP_033177000.1, XP_033177001.1, XP_033177002.1, XP_033177003.1, XP_033177004.1, XP_033177005.1, XP_033177006.1, XP_033177007.1, XP_033177008.1, XP_033177009.1, XP_033177010.1, XP_033177011.1, XP_033177012.1, XP_033177014.1, XP_033177015.1, XP_033177016.1, XP_033177017.1, XP_033177018.1, XP_033177019.1, XP_033177020.1, XP_033177021.1,…	Cluster-917.22625.p1, Cluster-917.22626.p1, Cluster-917.22631.p1	XP_012172978.1, XP_012172984.1, XP_012172988.1, XP_020721448.1, XP_020721451.1, XP_020721457.1, XP_020721462.1, XP_020721463.1, XP_020721465.1, XP_020721466.1, XP_020721469.1, XP_020721470.1, XP_020721471.1, XP_020721477.1, XP_020721482.1, XP_020721487.1, XP_020721492.1, XP_020721495.1, XP_020721496.1, XP_020721499.1, XP_020721500.1, XP_020721503.1, XP_020721505.1, XP_020721510.1, XP_020721517.1,…	Edil_05958-mRNA	XP_017762719.1	KAF3426230.1	XP_017796430.1	KOX74017.1	Cluster-54.31211.p1, Cluster-54.31216.p1
OG0000013	XP_016910495.1					Edil_10696-mRNA				KOX67433.1, KOX67466.1, KOX67663.1, KOX67735.1, KOX67802.1, KOX68169.1, KOX68181.1, KOX68258.1, KOX68274.1, KOX68275.1, KOX68296.1, KOX68360.1, KOX68362.1, KOX68365.1, KOX68627.1, KOX68631.1, KOX68866.1, KOX69121.1, KOX69131.1, KOX69146.1, KOX69153.1, KOX69215.1, KOX69292.1, KOX69351.1, KOX69650.1, KOX69738.1, KOX69956.1, KOX70100.1, KOX70104.1, KOX70217.1, KOX70236.1, KOX70483.1, KOX70514.1, KOX…
OG0000014	XP_016904167.1, XP_016904169.1, XP_016904171.1, XP_016904172.1, XP_016904173.1, XP_016904174.1, XP_016904176.1, XP_016904178.1, XP_016904180.1, XP_016904181.1, XP_016904183.1, XP_016904185.1, XP_016904186.2, XP_016904190.1, XP_028520052.1, XP_028520056.1, XP_028520057.1, XP_028520061.1, XP_028520062.1	XP_001120948.1, XP_003249229.1, XP_003249267.2, XP_003249268.2, XP_003249278.2, XP_003249281.2, XP_006558389.2, XP_016771070.1, XP_016771071.1, XP_016771072.1, XP_016771075.1, XP_016771083.1, XP_026300224.1, XP_026300225.1, XP_026300226.1, XP_026300227.1, XP_026300228.1, XP_026300229.1, XP_026300256.1, XP_026300257.1, XP_026300258.1	XP_003484830.1, XP_003484832.1, XP_003484833.2, XP_003494119.1, XP_003494267.1, XP_003494285.1, XP_003494289.1, XP_003494290.2, XP_024227564.1, XP_024227565.1, XP_024228023.1, XP_033175944.1, XP_033176265.1, XP_033176382.1, XP_033180127.1, XP_033180133.1, XP_033180523.1	Cluster-124.0.p1, Cluster-124.0.p2, Cluster-1595.0.p1, Cluster-1595.1.p1, Cluster-1595.2.p1, Cluster-2825.0.p1, Cluster-917.24619.p1	XP_003401503.2, XP_003401521.1, XP_003401565.2, XP_003402395.2, XP_003403340.1, XP_003403388.2, XP_020720720.1, XP_020722449.1, XP_020722450.1, XP_020722451.1, XP_020722621.1, XP_020722622.1		XP_017766917.1, XP_017766918.1, XP_017766919.1, XP_017766920.1, XP_017766921.1, XP_017766923.1, XP_017766924.1, XP_017766926.1, XP_017766927.1, XP_017766928.1, XP_017766929.1, XP_017766930.1, XP_017766931.1, XP_017766932.1, XP_017766936.1, XP_017766937.1, XP_017766938.1, XP_017766939.1, XP_017766946.1, XP_017766950.1, XP_017766951.1, XP_017766952.1	KAF3419822.1, KAF3426618.1, KAF3426619.1, KAF3426620.1, KAF3426621.1, KAF3426622.1, KAF3426623.1, KAF3426624.1, KAF3426625.1, KAF3426626.1	XP_017795355.1, XP_017795356.1, XP_017795357.1, XP_017795358.1, XP_017795359.1, XP_017795360.1, XP_017796294.1, XP_017796295.1, XP_017796296.1, XP_017796297.1	KOX67231.1, KOX69019.1, KOX69020.1, KOX69021.1, KOX69022.1, KOX69191.1, KOX69192.1, KOX69193.1, KOX69195.1, KOX80308.1	Cluster-3679.0.p1, Cluster-54.1786.p1
OG0000015	XP_016919060.1, XP_016919061.1, XP_016919062.1, XP_016919063.1, XP_016919064.1, XP_016919065.1, XP_016919066.1, XP_016919067.1, XP_016919070.1, XP_016919071.1, XP_016919072.1, XP_016919073.1, XP_016919074.1, XP_016919075.1, XP_028524710.1, XP_028524711.1, XP_028524712.1, XP_028524713.1, XP_028524714.1	XP_006571710.1, XP_006571711.1, XP_006571712.1, XP_006571713.1, XP_006571714.1, XP_006571715.1, XP_006571716.1, XP_006571718.1, XP_006571719.1, XP_006571720.1, XP_006571721.1, XP_006571722.1, XP_006571724.1, XP_016771465.1, XP_016771469.1, XP_016771475.1, XP_026298018.1, XP_026298055.1, XP_026298058.1	XP_012247859.1, XP_012247862.1, XP_012247865.1, XP_012247871.1, XP_024227345.1, XP_024227346.1, XP_024227347.1, XP_024227348.1, XP_024227350.1, XP_024227351.1, XP_024227352.1, XP_024227353.1, XP_024227354.1, XP_024227355.1, XP_024227356.1, XP_024227357.1, XP_024227358.1, XP_024227360.1, XP_024227361.1, XP_024227362.1, XP_024227363.1, XP_024227364.1, XP_033179905.1, XP_033179906.1, XP_033179907.1,…	Cluster-917.15523.p1, Cluster-917.15524.p2, Cluster-917.15525.p2, Cluster-917.15526.p2, Cluster-917.15527.p2, Cluster-917.15528.p1, Cluster-917.15529.p1, Cluster-917.25818.p1, Cluster-917.32668.p1, Cluster-917.6822.p1	XP_012165033.1, XP_020719592.1, XP_020719596.1, XP_020719599.1, XP_020719601.1, XP_020719603.1, XP_020719606.1, XP_020719608.1, XP_020719610.1, XP_020719615.1, XP_020719618.1, XP_020719624.1, XP_020719628.1, XP_020719632.1, XP_020719635.1, XP_020719636.1, XP_020719638.1	Edil_10165-mRNA	XP_017760202.1, XP_017760203.1, XP_017760204.1, XP_017760207.1, XP_017760208.1, XP_017760209.1, XP_017760210.1, XP_017760211.1, XP_017760212.1, XP_017760213.1, XP_017760214.1, XP_017760215.1, XP_017760216.1, XP_017760217.1	KAF3427282.1, KAF3427283.1	XP_017797633.1, XP_017797641.1, XP_017797649.1, XP_017797656.1, XP_017797663.1, XP_017797672.1, XP_017797679.1, XP_017797687.1		Cluster-54.15167.p1, Cluster-54.15170.p1, Cluster-54.21014.p1, Cluster-54.25445.p1, Cluster-54.32140.p1
OG0000016	XP_016918276.1, XP_016918281.1, XP_016918283.1, XP_016918286.1, XP_016918287.1, XP_016918292.1, XP_016918293.1, XP_016918294.1, XP_016918296.2, XP_028524420.1, XP_028524421.1, XP_028524422.1, XP_028524423.1, XP_028524424.1, XP_028524425.1, XP_028524427.1, XP_028524428.1, XP_028524429.1, XP_028524430.1, XP_028524431.1, XP_028524432.1, XP_028524433.1, XP_028524434.1	XP_026298176.1, XP_026298179.1, XP_026298180.1, XP_026298181.1, XP_026298184.1, XP_026298185.1, XP_026298186.1, XP_026298187.1, XP_026298188.1, XP_026298189.1, XP_026298190.1, XP_026298191.1, XP_026298192.1, XP_026298193.1, XP_026298194.1, XP_026298195.1, XP_026298196.1, XP_026298197.1, XP_026298198.1, XP_026298199.1, XP_026298200.1, XP_026298201.1, XP_026298202.1, XP_026298203.1, XP_026298204.1	XP_012236145.1, XP_024220588.1, XP_033174586.1, XP_033174587.1, XP_033174588.1, XP_033174589.1, XP_033174590.1, XP_033174591.1, XP_033174592.1, XP_033174593.1, XP_033174594.1, XP_033174595.1, XP_033174596.1, XP_033174597.1, XP_033174598.1	Cluster-917.25964.p1, Cluster-917.32128.p1	XP_012174910.1, XP_012174911.1, XP_012174912.1, XP_012174913.1, XP_012174914.1, XP_012174915.1, XP_012174916.1, XP_012174917.1, XP_012174919.1, XP_012174920.1, XP_012174921.1, XP_012174922.1, XP_012174923.1, XP_012174924.1, XP_012174925.1, XP_012174926.1, XP_012174927.1, XP_012174928.1, XP_012174930.1, XP_012174931.1, XP_012174932.1, XP_012174933.1, XP_012174934.1, XP_012174935.1, XP_012174936.1,…	Edil_03687-mRNA	XP_017764579.1, XP_017764580.1, XP_017764581.1, XP_017764583.1, XP_017764584.1, XP_017764585.1, XP_017764586.1, XP_017764587.1, XP_017764588.1, XP_017764589.1, XP_017764590.1, XP_017764591.1, XP_017764592.1, XP_017764594.1, XP_017764595.1, XP_017764596.1	KAF3420052.1	XP_017794097.1, XP_017794098.1, XP_017794099.1, XP_017794100.1	KOX75592.1	Cluster-54.20870.p1, Cluster-54.20873.p1, Cluster-54.20875.p1, Cluster-54.20876.p1, Cluster-54.20877.p1, Cluster-54.20878.p1
OG0000017	XP_016919829.1, XP_016920101.1, XP_016920104.2, XP_016920105.2, XP_016920106.2, XP_016920107.2, XP_016920108.1, XP_016920109.1, XP_016920111.1, XP_016920113.1, XP_016920115.1, XP_028524960.1, XP_028524961.1, XP_028524962.1, XP_028524963.1, XP_028524964.1	XP_006569159.2, XP_006569160.3, XP_006569167.3, XP_006569170.3, XP_006569173.3, XP_006569174.3, XP_006569176.3, XP_006569178.3, XP_016766231.2, XP_016766233.2, XP_016766234.2, XP_016766235.2, XP_016766236.2, XP_016766237.2, XP_016766238.2, XP_016766239.2, XP_016766240.2, XP_016766242.2, XP_016766244.2, XP_016766246.2, XP_016766250.2, XP_026295030.1, XP_026295031.1, XP_026295032.1, XP_026295033.1,…	XP_012248933.1, XP_012248934.1, XP_012248935.1, XP_012248936.1, XP_012248937.1, XP_012248939.1, XP_012248940.1, XP_024227912.1, XP_024227913.1, XP_024227914.1, XP_024227915.1, XP_024227916.1, XP_024227917.1, XP_033180386.1, XP_033180387.1, XP_033180388.1, XP_033180389.1, XP_033180390.1, XP_033180391.1, XP_033180392.1, XP_033180393.1, XP_033180394.1, XP_033180395.1	Cluster-917.21178.p1, Cluster-917.22581.p1, Cluster-917.24538.p1, Cluster-917.24539.p1, Cluster-917.24540.p1, Cluster-917.24541.p1, Cluster-917.31835.p1, Cluster-917.5359.p1	XP_012175364.1, XP_012175379.1, XP_012175388.1, XP_012175394.2, XP_012175400.2, XP_020722792.1, XP_020722793.1, XP_020722803.1, XP_020722807.1, XP_020722808.1	Edil_05470-mRNA	XP_017765680.1	KAF3420610.1	XP_017790564.1, XP_017790565.1, XP_017790566.1, XP_017790567.1, XP_017790568.1, XP_017790569.1, XP_017790570.1, XP_017790571.1, XP_017790573.1, XP_017790574.1, XP_017790575.1, XP_017790576.1	KOX73622.1	Cluster-54.19138.p1, Cluster-54.19175.p1, Cluster-54.2174.p1, Cluster-54.33416.p1, Cluster-54.33417.p1, Cluster-54.9483.p1, Cluster-54.9486.p1, Cluster-54.9488.p1
OG0000018	XP_016908551.1, XP_016908552.1, XP_016908553.1, XP_016908554.1, XP_016908555.1, XP_016908557.1, XP_016908558.1, XP_016908559.1, XP_016908560.1, XP_016908561.1, XP_016908562.1, XP_016908564.1, XP_016908565.1, XP_028521378.1, XP_028521379.1, XP_028521380.1, XP_028521381.1, XP_028521382.1, XP_028521383.1, XP_028521384.1	XP_026300196.1, XP_026300197.1, XP_026300199.1, XP_026300200.1, XP_026300201.1, XP_026300202.1, XP_026300203.1, XP_026300204.1, XP_026300205.1, XP_026300206.1, XP_026300207.1, XP_026300208.1, XP_026300210.1, XP_026300211.1	XP_012243164.2, XP_012243166.1, XP_012243167.1, XP_012243170.2, XP_012243171.1, XP_012243178.1, XP_012243179.1, XP_024224646.1, XP_024224647.1, XP_024224648.1, XP_024224649.1, XP_024224650.1, XP_024224651.1, XP_024224652.1, XP_024224653.1, XP_024224654.1, XP_024224655.1, XP_024224656.1, XP_024224658.1, XP_024224659.1, XP_024224660.1, XP_024224661.1, XP_024224662.1, XP_033177630.1, XP_033177631.1,…	Cluster-917.2417.p1, Cluster-917.30025.p1, Cluster-917.30032.p1, Cluster-917.30035.p1, Cluster-917.33346.p1, Cluster-917.33348.p1, Cluster-917.9054.p1, Cluster-917.9055.p1	XP_012169880.2, XP_012169881.2, XP_012169882.1, XP_012169883.1, XP_012169884.2, XP_012169885.2, XP_012169886.2, XP_012169888.1, XP_012169889.2, XP_012169890.2, XP_012169891.2, XP_012169892.2, XP_012169893.2, XP_012169894.1, XP_012169898.2, XP_012169899.2, XP_020721501.1, XP_020721502.1	Edil_00999-mRNA, Edil_01002-mRNA, Edil_01004-mRNA, Edil_01014-mRNA	XP_017753437.1	KAF3424487.1	XP_017791491.1	KOX72712.1, KOX72715.1, KOX78706.1, KOX78718.1	Cluster-2516.0.p3, Cluster-54.12024.p1, Cluster-54.14446.p1, Cluster-54.14447.p1, Cluster-54.14451.p1, Cluster-54.14451.p2, Cluster-54.14452.p1, Cluster-54.14459.p1, Cluster-54.14460.p1, Cluster-54.14696.p1, Cluster-54.14696.p2, Cluster-54.20899.p1, Cluster-54.25680.p1, Cluster-54.26118.p1, Cluster-54.29301.p1, Cluster-54.30387.p1, Cluster-986.0.p1
OG0000019	XP_028525051.1	NP_001035346.1, XP_006568731.2, XP_006568732.2, XP_006568733.2, XP_006568734.2, XP_006568735.1, XP_006568742.2, XP_006568744.2, XP_006568745.1, XP_006568746.1, XP_006568747.1, XP_006568748.1, XP_006568753.1, XP_016773472.1, XP_016773473.1, XP_016773474.1, XP_016773475.1, XP_016773476.1, XP_016773477.1, XP_016773479.1, XP_026302151.1	XP_003490637.1, XP_003490638.1, XP_003490640.2, XP_012242695.2, XP_012242696.2, XP_012242698.2, XP_012242699.2, XP_012242702.2, XP_012242703.2, XP_012242704.2, XP_012242705.1, XP_012242707.1, XP_012242708.1, XP_024224335.2, XP_024224337.2, XP_024224338.1, XP_033177416.1, XP_033177417.1, XP_033177418.1, XP_033177419.1, XP_033177420.1, XP_033177421.1	Cluster-917.20214.p1, Cluster-917.20216.p2, Cluster-917.21144.p1, Cluster-917.21669.p1, Cluster-917.22866.p1, Cluster-917.22868.p1, Cluster-917.23236.p2, Cluster-917.23237.p1, Cluster-917.23238.p2	XP_012173783.1, XP_012173789.1, XP_012173798.1, XP_012173807.1, XP_012173814.1, XP_012173823.1, XP_012173828.1, XP_012173832.1, XP_012173839.1, XP_012173848.1, XP_012173855.1, XP_012173860.1, XP_012173866.1, XP_012173873.1, XP_012173877.1, XP_012173882.1, XP_012173889.1, XP_012173893.1, XP_012173899.1, XP_012173904.1, XP_020721850.1, XP_020721858.1, XP_020721876.1, XP_020721884.1, XP_020721903.1	Edil_06050-mRNA	XP_017755485.1, XP_017755486.1, XP_017755487.1, XP_017755488.1, XP_017755490.1, XP_017755491.1, XP_017755492.1, XP_017755493.1, XP_017755494.1, XP_017755495.1, XP_017755496.1, XP_017755497.1, XP_017755498.1, XP_017755499.1, XP_017755500.1, XP_017755501.1, XP_017755502.1		XP_017788432.1, XP_017788433.1, XP_017788434.1, XP_017788436.1, XP_017788437.1, XP_017788438.1, XP_017788439.1, XP_017788440.1, XP_017788441.1, XP_017788442.1, XP_017788443.1	KOX70943.1	Cluster-54.30128.p1, Cluster-54.30137.p1, Cluster-54.30139.p2, Cluster-54.30139.p3, Cluster-54.30140.p1, Cluster-54.30146.p1, Cluster-54.30172.p2, Cluster-54.32771.p1, Cluster-54.32773.p1
OG0000020	XP_016904055.1, XP_028520028.1, XP_028520029.1, XP_028520030.1, XP_028520031.1, XP_028520032.1, XP_028520033.1, XP_028520034.1, XP_028520035.1, XP_028520036.1, XP_028520037.1, XP_028520038.1, XP_028520039.1, XP_028520040.1	XP_006563882.1, XP_006563883.1, XP_006563884.1, XP_006563885.1, XP_006563886.1, XP_006563887.1, XP_006563888.1, XP_006563889.1, XP_006563890.1, XP_006563891.1, XP_006563892.1, XP_006563893.1, XP_006563894.1, XP_006563895.1, XP_006563896.1, XP_006563897.1, XP_006563898.1, XP_392948.4	XP_012240763.1, XP_012240764.1, XP_012240765.1, XP_012240766.1, XP_012240769.1, XP_012240770.1, XP_012240771.1, XP_012240772.1, XP_012240773.1, XP_012240775.1, XP_012240776.1, XP_012240777.1, XP_012240778.1, XP_024223271.1, XP_024223272.1, XP_024223273.1, XP_024223274.1, XP_024223275.1, XP_024223276.1	Cluster-917.17542.p1, Cluster-917.18080.p1, Cluster-917.24735.p1, Cluster-917.24736.p1, Cluster-917.32445.p1	XP_012175037.1, XP_012175045.1, XP_012175046.1, XP_012175048.1, XP_012175049.1, XP_012175050.1, XP_012175051.1, XP_012175053.1, XP_012175054.1, XP_012175055.1, XP_020723801.1, XP_020723802.1, XP_020723803.1, XP_020723804.1, XP_020723805.1, XP_020723806.1, XP_020723807.1, XP_020723808.1, XP_020723809.1, XP_020723810.1, XP_020723811.1, XP_020723812.1	Edil_08753-mRNA	XP_017763644.1, XP_017763645.1, XP_017763646.1, XP_017763647.1, XP_017763648.1, XP_017763649.1, XP_017763650.1, XP_017763651.1, XP_017763652.1, XP_017763653.1, XP_017763654.1, XP_017763655.1, XP_017763656.1, XP_017763657.1	KAF3424544.1	XP_017791278.1, XP_017791279.1, XP_017791280.1, XP_017791281.1, XP_017791282.1, XP_017791283.1, XP_017791284.1, XP_017791286.1, XP_017791287.1, XP_017791288.1, XP_017791289.1	KOX72015.1	Cluster-1559.0.p1, Cluster-54.21907.p1, Cluster-54.26228.p1, Cluster-54.941.p1, Cluster-54.941.p2
OG0000021						Edil_12852-mRNA, Edil_12860-mRNA, Edil_12925-mRNA, Edil_12929-mRNA, Edil_13312-mRNA, Edil_13387-mRNA, Edil_13464-mRNA, Edil_13492-mRNA, Edil_13658-mRNA, Edil_13671-mRNA, Edil_13719-mRNA, Edil_13720-mRNA, Edil_13770-mRNA, Edil_13771-mRNA, Edil_13886-mRNA, Edil_13972-mRNA, Edil_14100-mRNA, Edil_14111-mRNA, Edil_14116-mRNA, Edil_14118-mRNA, Edil_14122-mRNA, Edil_14163-mRNA, Edil_14174-mRNA, Edil_141…
OG0000022	XP_016906077.1, XP_028520669.1	XP_016767109.2, XP_026296074.1, XP_026296075.1, XP_026296076.1, XP_026296077.1, XP_026296078.1, XP_026296079.1, XP_026296080.1, XP_026296081.1, XP_026296083.1, XP_026296084.1, XP_026296085.1, XP_026296086.1, XP_026296087.1, XP_026296088.1, XP_026296089.1, XP_026296090.1, XP_026296091.1, XP_026296092.1, XP_026296093.1, XP_026296094.1, XP_026296095.1, XP_026296096.1, XP_026296097.1, XP_026296098.1,…	XP_012236575.1, XP_012236601.1, XP_012236602.1, XP_012236603.1, XP_012236604.1, XP_024220874.1, XP_024220885.1, XP_024220892.1, XP_033174794.1, XP_033174795.1, XP_033174796.1, XP_033174797.1, XP_033174798.1, XP_033174799.1, XP_033174800.1, XP_033174801.1, XP_033174802.1, XP_033174803.1, XP_033174804.1, XP_033174805.1, XP_033174806.1, XP_033174807.1, XP_033174808.1, XP_033174809.1, XP_033174810.1,…	Cluster-917.10253.p1, Cluster-917.12595.p1, Cluster-917.13105.p1, Cluster-917.13107.p1, Cluster-917.13108.p1, Cluster-917.21609.p1, Cluster-917.23591.p1, Cluster-917.9941.p1	XP_012174045.1, XP_012174046.1, XP_012174047.1, XP_012174048.1, XP_012174051.1, XP_012174052.1, XP_012174053.1, XP_012174055.1, XP_012174056.1, XP_012174062.1, XP_012174063.1, XP_012174064.1, XP_012174067.1, XP_012174072.1, XP_012174073.1, XP_012174074.1, XP_012174075.1	Edil_02053-mRNA, Edil_02054-mRNA	XP_017756136.1, XP_017756144.1, XP_017756150.1, XP_017756158.1, XP_017756166.1, XP_017756175.1, XP_017756183.1, XP_017756192.1	KAF3430410.1	XP_017796312.1	KOX72958.1	Cluster-54.16604.p1, Cluster-54.18939.p1, Cluster-54.31990.p1, Cluster-54.31994.p1, Cluster-54.4288.p1, Cluster-54.8885.p1
OG0000023	XP_016920005.1, XP_016920085.1, XP_016920166.1, XP_016920255.1, XP_016920344.1, XP_016920427.1, XP_028525658.1, XP_028525664.1, XP_028525678.1, XP_028525683.1, XP_028525685.1, XP_028525687.1, XP_028525691.1, XP_028525693.1	XP_006560796.1, XP_006560797.1, XP_006560798.1, XP_006560800.1, XP_006560801.1, XP_006560803.2, XP_006560804.1, XP_006560805.1, XP_016769369.1, XP_016769370.1, XP_016769371.1, XP_016769372.1, XP_026298438.1, XP_026298439.1, XP_026298440.1, XP_026298441.1, XP_026298442.1, XP_026298443.1, XP_026298444.1, XP_026298445.1, XP_026298446.1, XP_026298447.1, XP_026298448.1	XP_003486246.1, XP_012250302.1, XP_012250303.1, XP_012250304.1, XP_012250306.1, XP_012250307.1, XP_012250308.1, XP_012250309.1, XP_012250310.1, XP_012250311.1, XP_012250313.1, XP_033174499.1	Cluster-917.14443.p1, Cluster-917.16809.p1, Cluster-917.16811.p1, Cluster-917.24395.p1, Cluster-917.24397.p1, Cluster-917.27839.p1, Cluster-917.27840.p1, Cluster-917.33170.p1, Cluster-917.33173.p1, Cluster-917.34486.p1	XP_003397604.1, XP_003397605.1, XP_012167165.1, XP_012167167.1, XP_012167168.1, XP_012167169.1, XP_012167170.1, XP_012167171.1, XP_012167172.1, XP_012167173.1, XP_012167174.1, XP_012167175.1, XP_020720429.1, XP_020720430.1	Edil_01781-mRNA	XP_017755747.1, XP_017755748.1, XP_017755749.1, XP_017755750.1, XP_017755751.1, XP_017755752.1, XP_017755753.1	KAF3428764.1	XP_017793753.1, XP_017793754.1, XP_017793755.1, XP_017793756.1, XP_017793757.1, XP_017793758.1, XP_017793759.1, XP_017793760.1, XP_017793761.1, XP_017793762.1, XP_017793763.1, XP_017793764.1, XP_017793765.1, XP_017793766.1, XP_017793767.1, XP_017793769.1, XP_017793770.1	KOX70449.1	Cluster-54.13660.p1, Cluster-54.14334.p1, Cluster-54.15550.p1, Cluster-54.15640.p1, Cluster-54.16860.p1, Cluster-54.20502.p1, Cluster-54.30423.p1, Cluster-54.9177.p1
OG0000024	XP_016903970.1, XP_016904938.1, XP_016905179.1, XP_016905401.1, XP_016905431.1, XP_016905939.1, XP_016911573.1, XP_016922363.1, XP_028520322.1, XP_028520338.1, XP_028520452.1, XP_028520453.1, XP_028525497.1	XP_006567535.1, XP_016769367.1	XP_012249618.1, XP_024228367.1, XP_033180811.1	Cluster-917.12495.p2, Cluster-917.25948.p1, Cluster-917.4975.p1, Cluster-917.7914.p3, Cluster-917.8036.p2, Cluster-917.8111.p2, Cluster-917.8111.p3, Cluster-917.8404.p2, Cluster-917.8404.p4	XP_020720390.1	Edil_07187-mRNA, Edil_07189-mRNA, Edil_07191-mRNA, Edil_07192-mRNA, Edil_07193-mRNA, Edil_07194-mRNA, Edil_07195-mRNA, Edil_07196-mRNA, Edil_07199-mRNA, Edil_07200-mRNA, Edil_07201-mRNA, Edil_07202-mRNA, Edil_07203-mRNA, Edil_07204-mRNA, Edil_07205-mRNA, Edil_07206-mRNA, Edil_07207-mRNA, Edil_07208-mRNA, Edil_07209-mRNA, Edil_07210-mRNA, Edil_07215-mRNA, Edil_07216-mRNA, Edil_07217-mRNA, Edil_072…	XP_017756809.1, XP_017756810.1, XP_017756812.1, XP_017756813.1, XP_017756817.1, XP_017756824.1, XP_017756879.1, XP_017756883.1, XP_017756887.1, XP_017756888.1, XP_017756889.1, XP_017756890.1	KAF3419765.1, KAF3420616.1, KAF3420618.1, KAF3420621.1, KAF3427030.1, KAF3427035.1, KAF3427036.1, KAF3427039.1, KAF3427046.1	XP_017787394.1, XP_017799479.1, XP_017799481.1, XP_017799482.1	KOX74697.1, KOX74698.1, KOX74703.1	Cluster-54.10224.p1, Cluster-54.1043.p1, Cluster-54.13136.p1, Cluster-54.16461.p1, Cluster-54.18836.p1, Cluster-54.26541.p2, Cluster-54.26541.p3, Cluster-54.28287.p1, Cluster-54.30421.p2, Cluster-54.30421.p3, Cluster-54.4974.p4, Cluster-54.4974.p6, Cluster-54.7012.p2, Cluster-54.8060.p1, Cluster-54.8060.p2, Cluster-54.8192.p1
OG0000025	XP_016907863.1, XP_016907864.1, XP_016907865.1, XP_016907866.1, XP_016907867.1, XP_016907868.1, XP_016907869.1, XP_016907870.1, XP_016907871.1, XP_016907872.1, XP_016907874.1, XP_016907875.1, XP_016907876.1, XP_016907877.1, XP_016907878.1, XP_016907879.1, XP_016907880.1, XP_016907881.1	XP_006566494.1, XP_006566495.1, XP_006566496.1, XP_006566497.1, XP_006566498.1, XP_006566499.1, XP_006566500.1, XP_006566503.1, XP_006566505.1, XP_006566507.1, XP_006566509.1, XP_006566510.1, XP_006566515.1, XP_016770263.1, XP_016770264.1, XP_016770266.1, XP_016770267.1, XP_016770268.1, XP_016770270.1, XP_016770271.1, XP_016770272.1, XP_016770273.1	XP_003488293.2, XP_012239145.1, XP_012239146.1, XP_012239147.1, XP_012239149.1, XP_012239150.1, XP_012239151.1, XP_012239152.1, XP_012239153.1, XP_012239154.1, XP_012239157.1, XP_012239160.1, XP_012239161.1, XP_012239162.1, XP_012239163.1, XP_012239164.1, XP_012239165.1, XP_012239167.1, XP_012239168.1	Cluster-917.32491.p3, Cluster-917.32678.p3	XP_012169681.1, XP_012169683.1, XP_012169684.1, XP_012169685.1, XP_012169687.1, XP_012169688.1, XP_012169689.1, XP_012169690.1, XP_012169691.1, XP_012169693.1, XP_012169696.1, XP_012169697.1, XP_012169698.1, XP_012169699.1, XP_012169700.1, XP_012169701.1, XP_012169703.1, XP_012169704.1, XP_012169705.1	Edil_00326-mRNA	XP_017761496.1	KAF3429123.1	XP_017789292.1, XP_017789293.1, XP_017789294.1, XP_017789295.1, XP_017789296.1, XP_017789297.1, XP_017789298.1, XP_017789299.1, XP_017789300.1	KOX79868.1	Cluster-54.15386.p1, Cluster-54.16902.p3, Cluster-54.19568.p1, Cluster-54.27147.p1, Cluster-54.27148.p1, Cluster-54.27149.p1, Cluster-54.27154.p2, Cluster-54.4975.p1
OG0000026	XP_016903732.1, XP_016903733.1, XP_016910285.2, XP_016910420.1, XP_016910423.1, XP_016910427.1, XP_016910447.1, XP_016910448.1, XP_016910449.1, XP_016910451.1, XP_016910453.1, XP_016910454.1, XP_016910455.1, XP_016910459.1, XP_016913694.1, XP_016913695.1, XP_028521976.1, XP_028521977.1, XP_028521982.1, XP_028521983.1, XP_028521984.1, XP_028522001.1	NP_001229898.1, NP_001229901.1, NP_001229902.1, NP_001229904.1, XP_001121864.2, XP_003250750.1, XP_003250751.1, XP_003250754.2, XP_003250757.1, XP_006565886.1, XP_006565953.2, XP_006565958.1, XP_006565962.1, XP_006565964.1, XP_016773531.1, XP_016773532.1, XP_016773534.1, XP_016773535.1, XP_016773539.1, XP_026294766.1, XP_026294903.1, XP_026294907.1, XP_026294908.1, XP_026294909.1, XP_026294957.1,…	XP_003484578.1, XP_003489780.1, XP_003493184.1, XP_012246636.1, XP_012246637.1, XP_024223600.2, XP_024226619.1, XP_024226621.1, XP_024226623.1, XP_024226625.2, XP_033174396.1, XP_033179318.1, XP_033179319.1, XP_033179320.1, XP_033179321.1, XP_033179322.1	Cluster-1072.0.p1	XP_003393907.1, XP_003393910.1, XP_003393913.1, XP_003393918.1, XP_003393999.1, XP_003394000.1, XP_003394005.1, XP_012175700.1, XP_012175705.1, XP_012175707.1, XP_012175708.2, XP_012175710.2, XP_020722356.1, XP_020723889.1		XP_017759709.1, XP_017759710.1, XP_017759712.1, XP_017759730.1, XP_017759744.1, XP_017759752.1, XP_017759755.1, XP_017759756.1, XP_017759757.1, XP_017759759.1	KAF3424645.1	XP_017795937.1, XP_017795938.1, XP_017795939.1, XP_017795969.1, XP_017795975.1	KOX73706.1, KOX73708.1, KOX73710.1, KOX73711.1
OG0000027	XP_016911789.1, XP_016911790.1, XP_016911792.1, XP_016911793.1, XP_016911794.1, XP_016911795.1, XP_016911796.1, XP_016911797.1, XP_016911798.1, XP_016911799.1, XP_016911800.1, XP_016911801.1, XP_016911802.1, XP_016911803.1, XP_016911804.1, XP_016911805.1, XP_016911806.1, XP_016911808.1, XP_016911809.1, XP_016911810.1, XP_028522434.1	XP_016767661.2, XP_016767662.1, XP_016767663.1	XP_003488791.1, XP_012239876.1, XP_012239877.1, XP_012239883.1, XP_012239886.1, XP_012239887.1, XP_024222764.1, XP_024222765.1, XP_024222766.1, XP_024222767.1, XP_024222768.1, XP_024222769.1, XP_024222770.2, XP_024222771.1, XP_024222773.1, XP_024222774.1, XP_024222775.1	Cluster-917.12105.p1, Cluster-917.12106.p1, Cluster-917.29113.p1, Cluster-917.31332.p1, Cluster-917.8247.p1	XP_003395441.1, XP_012163864.1, XP_012163865.1, XP_020718699.1, XP_020718700.1, XP_020718701.1, XP_020718702.1, XP_020718703.1, XP_020718704.1, XP_020718706.1, XP_020718707.1, XP_020718708.1, XP_020718709.1, XP_020718710.1, XP_020718711.1	Edil_11233-mRNA, Edil_11235-mRNA, Edil_13217-mRNA	XP_017753684.1, XP_017753685.1, XP_017753686.1, XP_017753687.1, XP_017753688.1, XP_017753689.1, XP_017753690.1, XP_017753691.1, XP_017753693.1, XP_017753694.1, XP_017753695.1, XP_017753696.1, XP_017753697.1, XP_017753698.1, XP_017753699.1, XP_017753700.1, XP_017753701.1, XP_017753702.1	KAF3421424.1	XP_017796001.1, XP_017796077.1, XP_017796078.1, XP_017796079.1, XP_017796080.1, XP_017796081.1	KOX77085.1, KOX77086.1	Cluster-3466.0.p1, Cluster-3466.1.p1, Cluster-5100.0.p2, Cluster-54.13087.p1, Cluster-54.5475.p1, Cluster-54.5478.p1, Cluster-54.5479.p1, Cluster-54.5481.p1, Cluster-54.5484.p1
OG0000028	XP_016910402.1, XP_016910403.1, XP_016910405.1, XP_016910410.1, XP_016910411.1, XP_016913220.1, XP_016913221.1, XP_016913222.1, XP_016913224.1, XP_016913226.1, XP_016913228.1, XP_028521942.1, XP_028521943.1, XP_028521944.1, XP_028521945.1, XP_028521946.1, XP_028521947.1, XP_028521948.1, XP_028521949.1, XP_028522838.1, XP_028522839.1	XP_006563810.1, XP_016766152.1, XP_016766158.2, XP_016766160.2, XP_016766161.1, XP_026295050.1, XP_026295051.1, XP_026295052.1, XP_026295053.1, XP_026295055.1, XP_026295056.1, XP_026295057.1, XP_026295058.1, XP_026295059.1, XP_026295060.1, XP_026295061.1, XP_026295062.1, XP_026295063.1, XP_026295064.1, XP_026295065.1, XP_026295066.1, XP_026295067.1, XP_026295068.1, XP_026295069.1, XP_026295070.1,…	XP_024226419.1, XP_033179051.1	Cluster-917.10268.p2, Cluster-917.10278.p2, Cluster-917.10278.p4, Cluster-917.14196.p1, Cluster-917.14199.p1, Cluster-917.14200.p1	XP_003403285.1, XP_012175281.1, XP_012175282.1, XP_012175283.1, XP_012175284.1, XP_012175285.1, XP_012175287.1, XP_012175290.1, XP_020722055.1, XP_020723874.1	Edil_01557-mRNA, Edil_01630-mRNA, Edil_01631-mRNA, Edil_08127-mRNA, Edil_11860-mRNA	XP_017752260.1, XP_017756564.1, XP_017756565.1, XP_017756566.1, XP_017756567.1, XP_017756568.1, XP_017756569.1, XP_017756570.1, XP_017756572.1, XP_017756573.1	KAF3426323.1	XP_017793440.1, XP_017796211.1	KOX70111.1, KOX73903.1, KOX73914.1, KOX73926.1	Cluster-54.16491.p2, Cluster-54.21923.p2, Cluster-54.25914.p1, Cluster-54.27699.p1, Cluster-54.32467.p1, Cluster-54.32981.p1, Cluster-54.33657.p1, Cluster-54.34014.p1, Cluster-54.34014.p3, Cluster-54.34180.p1, Cluster-54.34432.p2, Cluster-54.8476.p1
OG0000029	XP_016910924.1, XP_016910926.1, XP_016910929.1, XP_016910933.1, XP_028522170.1, XP_028522171.1, XP_028522172.1, XP_028522173.1, XP_028522174.1, XP_028522175.1, XP_028522176.1, XP_028522177.1, XP_028522178.1, XP_028522179.1, XP_028522180.1, XP_028522181.1, XP_028522182.1, XP_028522183.1, XP_028522184.1	NP_001159376.1, XP_006558004.1, XP_016766527.1, XP_016766532.1, XP_016766537.1, XP_016766538.1, XP_026295094.1, XP_026295095.1, XP_026295096.1, XP_026295097.1, XP_026295098.1, XP_026295099.1, XP_026295101.1, XP_026295102.1, XP_026295103.1, XP_026295104.1, XP_026295105.1, XP_026295106.1, XP_026295107.1, XP_026295108.1, XP_026295109.1, XP_026295110.1, XP_026295111.1, XP_026295112.1, XP_026295113.1,…	XP_033177518.1, XP_033177519.1, XP_033177520.1, XP_033177521.1, XP_033177522.1, XP_033177523.1, XP_033177524.1, XP_033177525.1, XP_033177526.1, XP_033177527.1, XP_033177528.1, XP_033177529.1, XP_033177530.1, XP_033177531.1, XP_033177532.1, XP_033177533.1, XP_033177534.1, XP_033177535.1, XP_033177536.1, XP_033177537.1, XP_033177538.1, XP_033177539.1	Cluster-917.13031.p1	XP_012176195.1, XP_012176196.1, XP_012176198.1, XP_012176199.1, XP_012176200.1, XP_012176201.1, XP_012176202.1, XP_012176203.1, XP_012176204.1, XP_012176206.1, XP_012176207.1, XP_020724129.1, XP_020724130.1, XP_020724131.1, XP_020724132.1	Edil_00739-mRNA	XP_017755669.1	KAF3428830.1	XP_017789498.1	KOX79131.1	Cluster-54.22458.p1, Cluster-54.4228.p1
OG0000030		XP_006572180.1	XP_003488977.1, XP_012239601.3, XP_012240261.1, XP_012244020.1, XP_012249878.2, XP_024222934.1, XP_024222935.1, XP_024222936.1, XP_024222937.1, XP_033174858.1, XP_033175520.1, XP_033176273.1, XP_033180384.1	Cluster-917.1222.p1, Cluster-917.16371.p5, Cluster-917.17213.p1, Cluster-917.17213.p2, Cluster-917.27059.p3, Cluster-917.27062.p3, Cluster-917.27064.p3, Cluster-917.27065.p3, Cluster-917.27066.p3, Cluster-917.29418.p2, Cluster-917.29418.p5, Cluster-917.32313.p1, Cluster-917.32859.p1, Cluster-917.33079.p1, Cluster-917.9262.p1	XP_020721352.1, XP_020723502.1, XP_020723503.1, XP_020723504.1, XP_020723505.1, XP_020723506.1, XP_020723507.1, XP_020723508.1, XP_020723509.1, XP_020723510.1, XP_020724024.1	Edil_10534-mRNA, Edil_13001-mRNA, Edil_13513-mRNA, Edil_13552-mRNA, Edil_14175-mRNA, Edil_14182-mRNA, Edil_14185-mRNA, Edil_14415-mRNA, Edil_14463-mRNA, Edil_14631-mRNA, Edil_14858-mRNA, Edil_14929-mRNA, Edil_14956-mRNA, Edil_15214-mRNA, Edil_15822-mRNA	XP_017752718.1, XP_017752724.1, XP_017754218.1, XP_017756226.1, XP_017756490.1, XP_017759329.1, XP_017759643.1, XP_017762446.1, XP_017762993.1, XP_017763966.1, XP_017765018.1, XP_017765343.1, XP_017765344.1, XP_017765529.1	KAF3420433.1, KAF3421678.1, KAF3421787.1, KAF3423654.1, KAF3426011.1, KAF3426717.1	XP_017790882.1, XP_017791302.1, XP_017792101.1, XP_017792764.1, XP_017795072.1, XP_017795846.1, XP_017795920.1, XP_017795982.1	KOX68710.1, KOX73025.1, KOX81122.1	Cluster-54.11290.p3, Cluster-54.18398.p1, Cluster-54.23855.p1, Cluster-54.26003.p1, Cluster-54.29561.p1, Cluster-54.33457.p1, Cluster-54.5289.p1, Cluster-54.5289.p2, Cluster-54.8292.p1
OG0000031	XP_016918971.1, XP_016918972.1, XP_016918973.1, XP_016918974.1, XP_016918975.1, XP_016918976.1, XP_016918977.1, XP_028524725.1, XP_028524726.1, XP_028524727.1, XP_028524728.1, XP_028524729.1, XP_028524730.1, XP_028524731.1	XP_006571573.2, XP_006571587.2, XP_016769000.2, XP_016769005.2, XP_016769008.2, XP_016769010.2, XP_016769015.2, XP_016769019.2, XP_016769026.2, XP_016769028.2, XP_016769031.2, XP_016769033.2, XP_016769039.2, XP_016769042.2, XP_016769052.2, XP_026299980.1	XP_003489813.1, XP_012241528.1, XP_012241529.1, XP_012241530.1, XP_012241531.1, XP_012241532.1, XP_012241533.1, XP_012241534.1, XP_012241535.1, XP_012241536.1, XP_024223655.1, XP_024223656.1, XP_024223657.1, XP_024223659.1, XP_024223660.1, XP_024223661.1, XP_033176845.1, XP_033176847.1	Cluster-917.10077.p1, Cluster-917.1549.p1, Cluster-917.20676.p1, Cluster-917.27629.p1, Cluster-917.27792.p1, Cluster-917.32707.p1, Cluster-917.33961.p1, Cluster-917.34253.p1	XP_003392925.1, XP_012166738.1, XP_012167355.1, XP_012167885.1, XP_012169002.1, XP_012169603.1, XP_012170772.1, XP_012171354.1, XP_012171908.1, XP_012173009.1, XP_012173588.1, XP_020720992.1, XP_020721000.1, XP_020721004.1, XP_020721009.1	Edil_09125-mRNA	XP_017757653.1, XP_017757654.1, XP_017757656.1, XP_017757657.1, XP_017757658.1, XP_017757659.1, XP_017757660.1, XP_017757662.1, XP_017757663.1, XP_017757664.1, XP_017757665.1, XP_017757666.1, XP_017757667.1, XP_017757668.1	KAF3427347.1	XP_017787632.1	KOX70670.1	Cluster-54.20905.p1, Cluster-54.22541.p3, Cluster-54.23643.p1, Cluster-54.9539.p1, Cluster-5441.0.p1
OG0000032	XP_016905411.1		XP_012243521.1, XP_012244443.1, XP_012244444.1, XP_012245613.2, XP_024221799.1, XP_024227824.1, XP_033179887.1	Cluster-1489.0.p1, Cluster-1636.0.p1, Cluster-1636.0.p2, Cluster-2893.0.p1, Cluster-917.11201.p1, Cluster-917.11202.p1, Cluster-917.25631.p2, Cluster-917.25632.p4, Cluster-917.25634.p2, Cluster-917.27392.p6, Cluster-917.27395.p3, Cluster-917.27400.p4, Cluster-917.31843.p1, Cluster-917.31844.p1, Cluster-917.34871.p1, Cluster-917.4194.p1, Cluster-917.6869.p1, Cluster-917.8541.p3, Cluster-917.9455.p…	XP_012167635.1, XP_012171987.1, XP_012173834.1, XP_012174218.1, XP_012174418.1, XP_012174517.1, XP_012174527.1, XP_012174539.1, XP_012174868.1, XP_012174900.1, XP_012174903.1, XP_012175227.1, XP_012175230.1, XP_012175323.1, XP_020723247.1	Edil_12994-mRNA, Edil_12999-mRNA, Edil_14379-mRNA	XP_017762447.1, XP_017763965.1, XP_017763967.1, XP_017764141.1, XP_017765119.1, XP_017765120.1		XP_017791629.1, XP_017791904.1, XP_017791907.1, XP_017791908.1, XP_017791919.1, XP_017791920.1, XP_017792099.1, XP_017792100.1, XP_017792952.1, XP_017793555.1, XP_017795384.1, XP_017795386.1, XP_017795695.1, XP_017795696.1, XP_017795923.1, XP_017796207.1, XP_017796350.1, XP_017796388.1, XP_017796726.1, XP_017796734.1, XP_017796821.1, XP_017796956.1, XP_017796984.1, XP_017796988.1, XP_017797032.1,…	KOX68697.1, KOX75596.1	Cluster-54.13751.p1, Cluster-54.5075.p3
OG0000033	XP_016920774.1, XP_016920775.1, XP_016922293.1, XP_016922294.2, XP_028525692.1, XP_028525702.1, XP_028525703.1, XP_028525704.1	XP_006562363.1, XP_006562365.2, XP_006562368.1, XP_026300962.1, XP_392000.1	XP_003486048.3, XP_003486050.1, XP_012250003.1, XP_033174299.1, XP_033174303.1	Cluster-917.19451.p1, Cluster-917.23317.p1, Cluster-917.24603.p1, Cluster-917.2625.p1	XP_003393376.1, XP_003393377.1, XP_003393379.1, XP_003393388.3, XP_020723850.1	Edil_08592-mRNA, Edil_08593-mRNA, Edil_08594-mRNA, Edil_08947-mRNA, Edil_08948-mRNA, Edil_08949-mRNA, Edil_08952-mRNA, Edil_08962-mRNA, Edil_08963-mRNA, Edil_08967-mRNA, Edil_08971-mRNA, Edil_08972-mRNA, Edil_10984-mRNA, Edil_10985-mRNA, Edil_12681-mRNA	XP_017757840.1, XP_017757841.1, XP_017758637.1, XP_017758638.1, XP_017758639.1, XP_017758640.1, XP_017765586.1	KAF3419784.1, KAF3421875.1, KAF3426311.1, KAF3426861.1, KAF3426862.1, KAF3426863.1, KAF3426864.1, KAF3426865.1, KAF3428961.1, KAF3430208.1, KAF3430209.1, KAF3430210.1, KAF3430474.1, KAF3430495.1, KAF3430496.1, KAF3430497.1, KAF3430500.1, KAF3430503.1	XP_017789192.1, XP_017794617.1, XP_017794730.1, XP_017794731.1, XP_017794737.1	KOX69478.1, KOX69482.1, KOX69483.1, KOX69484.1, KOX71585.1, KOX71587.1, KOX71588.1, KOX71589.1, KOX71590.1, KOX71592.1, KOX71593.1, KOX76364.1	Cluster-54.13690.p1, Cluster-54.30183.p1, Cluster-54.30768.p1, Cluster-54.31735.p1
OG0000034	XP_016922052.1, XP_016922079.1, XP_016922080.1, XP_016922081.1, XP_028525625.1, XP_028525628.1	NP_001035324.1, XP_006565062.2, XP_016771320.1, XP_026300343.1, XP_026300531.1, XP_026300535.1, XP_026300585.1, XP_395671.3, XP_397347.4	NP_001352787.1, NP_001352788.1, XP_003493239.1, XP_003494525.1, XP_012246661.2	Cluster-2341.0.p1, Cluster-2341.1.p1, Cluster-917.18717.p1, Cluster-917.21187.p1, Cluster-917.24569.p1, Cluster-917.24569.p2, Cluster-917.25296.p1, Cluster-917.25297.p1, Cluster-917.26249.p1, Cluster-917.29990.p1, Cluster-917.29991.p1, Cluster-917.9975.p1	XP_003400119.1, XP_003400126.1, XP_012170855.1, XP_012170857.1, XP_012170861.1, XP_020721795.1	Edil_08025-mRNA, Edil_09523-mRNA, Edil_13684-mRNA, Edil_14585-mRNA	XP_017757738.1, XP_017757740.1, XP_017757757.1, XP_017757758.1, XP_017757780.1, XP_017757781.1, XP_017757795.1, XP_017757796.1, XP_017757797.1, XP_017757798.1, XP_017757799.1	KAF3419795.1, KAF3423957.1, KAF3426870.1, KAF3426871.1, KAF3426872.1, KAF3426873.1	XP_017791301.1, XP_017795398.1, XP_017795399.1, XP_017796200.1, XP_017796836.1, XP_017796837.1	KOX67249.1, KOX68351.1, KOX68352.1, KOX68353.1, KOX68354.1, KOX68356.1, KOX72547.1, KOX72548.1, KOX72549.1, KOX72550.1, KOX72551.1, KOX72552.1, KOX78735.1, KOX79080.1, KOX80849.1	Cluster-54.12116.p1, Cluster-54.28074.p1, Cluster-54.29993.p1, Cluster-54.32278.p1, Cluster-54.3726.p1, Cluster-54.3728.p1, Cluster-54.3730.p1, Cluster-54.3731.p1
OG0000035	XP_016914619.1, XP_016914629.1, XP_016914638.1, XP_016914647.1, XP_016914655.1, XP_016914663.1, XP_016914672.1, XP_016914680.1, XP_016914689.1	XP_006566331.1, XP_006566332.1, XP_006566333.1, XP_006566334.1, XP_006566335.1, XP_006566336.1, XP_006566337.1, XP_006566338.1, XP_006566339.1, XP_006566340.1, XP_006566341.1, XP_006566344.1, XP_006566346.1, XP_016770586.1, XP_026299792.1, XP_026299793.1	XP_024228092.1, XP_024228093.1, XP_024228096.1, XP_024228097.1, XP_024228098.1, XP_024228099.1, XP_024228100.1, XP_024228102.1, XP_024228103.1, XP_024228105.1, XP_024228108.1, XP_024228109.1, XP_024228110.1, XP_024228111.1, XP_024228112.1, XP_033180608.1, XP_033180609.1, XP_033180610.1, XP_033180611.1	Cluster-917.28680.p1, Cluster-917.30648.p1, Cluster-917.30651.p1, Cluster-917.30652.p1, Cluster-917.30653.p1	XP_020720940.1, XP_020720941.1, XP_020720942.1, XP_020720943.1, XP_020720944.1, XP_020720945.1, XP_020720946.1, XP_020720947.1, XP_020720948.1, XP_020720949.1, XP_020720950.1, XP_020720951.1, XP_020720952.1	Edil_00279-mRNA	XP_017754850.1, XP_017754851.1, XP_017754852.1, XP_017754853.1, XP_017754854.1, XP_017754855.1, XP_017754856.1, XP_017754857.1, XP_017754858.1, XP_017754859.1, XP_017754860.1, XP_017754862.1, XP_017754863.1, XP_017754864.1	KAF3420095.1	XP_017795604.1, XP_017795605.1, XP_017795606.1, XP_017795607.1, XP_017795608.1, XP_017795609.1	KOX67776.1	Cluster-54.4992.p1
OG0000036	XP_028524073.1, XP_028524077.1	NP_001071284.1, NP_001137350.1, NP_001137351.1, NP_001137352.1, XP_006563397.1, XP_006563398.1, XP_006563400.1, XP_006563401.1, XP_006563403.1, XP_006563404.1, XP_006563405.1, XP_006563406.1, XP_006563407.1, XP_006563408.1, XP_006563409.1, XP_006563410.1, XP_006563411.1, XP_006563412.1, XP_006563413.1, XP_006563414.1, XP_016771948.1, XP_016771949.1, XP_016771950.1, XP_026301057.1, XP_026301058.1,…	XP_003486937.1, XP_003486938.1, XP_012237017.1, XP_012237019.1, XP_012237021.1, XP_024221099.1, XP_024221106.1, XP_024221107.1, XP_024221110.1, XP_024221111.1, XP_033174905.1, XP_033174906.1, XP_033174907.1, XP_033174908.1, XP_033174909.1	Cluster-917.33025.p1, Cluster-917.33028.p1, Cluster-917.33032.p1	XP_012172186.1, XP_020722391.1, XP_020722392.1, XP_020722393.1, XP_020722394.1, XP_020722395.1, XP_020722396.1, XP_020722397.1, XP_020722398.1, XP_020722399.1, XP_020722400.1, XP_020722401.1, XP_020722402.1, XP_020722403.1	Edil_07687-mRNA	XP_017765038.1, XP_017765039.1, XP_017765040.1, XP_017765041.1, XP_017765042.1, XP_017765043.1, XP_017765045.1, XP_017765046.1, XP_017765047.1, XP_017765048.1, XP_017765049.1, XP_017765050.1, XP_017765051.1, XP_017765052.1, XP_017765053.1, XP_017765054.1, XP_017765055.1, XP_017765056.1	KAF3423215.1	XP_017796670.1	KOX79691.1	Cluster-54.18772.p1, Cluster-54.18893.p2
OG0000037	XP_016903989.1, XP_016910862.1, XP_016913160.1, XP_016914987.1, XP_016917689.1, XP_016922929.1, XP_016922939.1, XP_016922944.1, XP_016922948.1, XP_028519910.1, XP_028522105.1, XP_028522815.1, XP_028523348.1, XP_028524203.1	NP_001314879.1, XP_006557709.2, XP_006571977.2, XP_016766484.1, XP_016766485.1, XP_016766486.1, XP_016766488.1, XP_016766491.1, XP_016772783.1, XP_026294837.1, XP_026294838.1, XP_026294839.1, XP_026294840.1, XP_026294949.1, XP_026294950.1, XP_026294951.1, XP_026294952.1, XP_026294953.1, XP_026300513.1, XP_026301740.1	XP_003487314.1, XP_003487614.3, XP_033175208.1, XP_033175436.1, XP_033176584.1, XP_033176948.1, XP_033176949.1	Cluster-187.1.p1, Cluster-917.14654.p1, Cluster-917.2248.p1, Cluster-917.5644.p1, Cluster-917.5645.p2	XP_003397834.1, XP_003402379.2, XP_003403225.1, XP_012173466.1, XP_012173473.1, XP_020719100.1, XP_020720441.1, XP_020723333.1	Edil_10413-mRNA	XP_017753024.1, XP_017758952.1, XP_017759157.1, XP_017760962.1, XP_017760963.1, XP_017760964.1, XP_017760966.1, XP_017765356.1, XP_017765413.1	KAF3419755.1, KAF3419756.1, KAF3419834.1, KAF3423370.1, KAF3423371.1, KAF3426926.1, KAF3428085.1, KAF3428086.1, KAF3428087.1, KAF3430058.1, KAF3430059.1	XP_017799435.1	KOX67241.1, KOX67395.1, KOX68122.1, KOX78108.1, KOX78109.1, KOX78110.1, KOX81044.1	Cluster-54.12916.p1, Cluster-54.5381.p1
OG0000038	XP_028525050.1	XP_006568944.2, XP_006568945.2, XP_006568947.2, XP_006568948.2, XP_006568949.2, XP_006568950.2, XP_006568952.2, XP_006568953.2, XP_006568954.2, XP_006568956.2, XP_006568957.2, XP_006568958.2, XP_006568961.2, XP_016773586.2, XP_026295071.1, XP_026295072.1, XP_392202.5	XP_012242635.1, XP_012242644.1, XP_024224351.1, XP_033177393.1, XP_033177394.1, XP_033177395.1, XP_033177396.1, XP_033177397.1, XP_033177398.1, XP_033177399.1, XP_033177400.1, XP_033177401.1, XP_033177402.1, XP_033177404.1, XP_033177405.1	Cluster-917.17596.p1, Cluster-917.17599.p1, Cluster-917.17602.p1, Cluster-917.30160.p1	XP_012173965.1, XP_012174004.1, XP_012174008.1, XP_012174010.1, XP_020721771.1, XP_020721775.1, XP_020721779.1, XP_020721782.1, XP_020721786.1, XP_020721788.1, XP_020721791.1, XP_020721793.1, XP_020721808.1, XP_020721813.1, XP_020721816.1, XP_020721821.1, XP_020721822.1	Edil_05287-mRNA	XP_017766427.1, XP_017766428.1, XP_017766429.1, XP_017766430.1, XP_017766431.1, XP_017766432.1, XP_017766433.1, XP_017766434.1, XP_017766435.1, XP_017766436.1, XP_017766437.1, XP_017766438.1, XP_017766439.1, XP_017766441.1, XP_017766442.1, XP_017766443.1	KAF3427476.1	XP_017788445.1, XP_017788446.1, XP_017788447.1, XP_017788448.1, XP_017788449.1, XP_017788451.1, XP_017788452.1, XP_017788453.1, XP_017788454.1		Cluster-54.11038.p1, Cluster-54.11044.p1, Cluster-54.11046.p1, Cluster-54.22206.p1
OG0000039	XP_016911224.1, XP_016911228.1, XP_016911229.1, XP_016911230.1, XP_016911231.1, XP_016911232.1, XP_028522243.1, XP_028522244.1, XP_028522245.1, XP_028522246.1	XP_006560996.1, XP_006560997.1, XP_006560998.1, XP_006560999.1, XP_006561000.1, XP_006561001.1, XP_016766655.1, XP_016766656.1, XP_016766657.1, XP_016766658.1, XP_016766659.1	XP_012240899.1, XP_012240900.1, XP_012240901.1, XP_012240902.1, XP_012240903.1, XP_024223320.1, XP_024223321.1, XP_024223323.1, XP_024223324.1, XP_024223326.1, XP_024223328.1, XP_024223329.1	Cluster-917.20137.p1, Cluster-917.20138.p1, Cluster-917.20139.p1, Cluster-917.20140.p1, Cluster-917.20141.p1, Cluster-917.25890.p1	XP_012176006.1, XP_012176008.1, XP_012176010.1, XP_012176011.1, XP_012176012.1, XP_012176013.1, XP_012176014.1, XP_012176015.1, XP_012176016.1, XP_012176017.1, XP_012176018.1, XP_012176019.1, XP_012176021.1, XP_012176022.1, XP_012176023.1	Edil_00879-mRNA	XP_017766768.1, XP_017766778.1, XP_017766786.1, XP_017766795.1, XP_017766804.1, XP_017766813.1, XP_017766821.1, XP_017766830.1, XP_017766839.1, XP_017766849.1, XP_017766857.1, XP_017766864.1, XP_017766870.1, XP_017766886.1, XP_017766892.1	KAF3425247.1	XP_017789175.1, XP_017789183.1, XP_017789190.1, XP_017789199.1, XP_017789208.1	KOX68465.1	Cluster-54.11681.p1, Cluster-54.24868.p1, Cluster-54.24870.p1, Cluster-54.24872.p1, Cluster-54.24875.p1, Cluster-54.28453.p1
OG0000040	XP_016913891.1	XP_026300010.1, XP_026300011.1, XP_026300012.1, XP_026300013.1, XP_026300014.1, XP_026300015.1, XP_026300016.1, XP_026300017.1, XP_026300018.1, XP_026300019.1, XP_026300020.1, XP_026300021.1, XP_026300022.1, XP_026300023.1, XP_026300024.1, XP_026300025.1, XP_026300026.1, XP_026300027.1, XP_026300028.1, XP_026300029.1, XP_026300030.1, XP_026300031.1, XP_026300032.1, XP_026300033.1, XP_026300034.1,…	XP_012236892.1, XP_024221066.1, XP_024221067.1, XP_024221068.1, XP_024221069.1, XP_024221070.1, XP_024221071.1, XP_024221072.1, XP_024221073.1, XP_024221074.1, XP_024221075.1	Cluster-917.20303.p1, Cluster-917.29696.p1	XP_012170438.1, XP_012170439.1, XP_012170440.1, XP_012170441.1, XP_020721604.1, XP_020721605.1, XP_020721606.1, XP_020721607.1, XP_020721608.1	Edil_01127-mRNA	XP_017752881.1, XP_017752882.1, XP_017752883.1, XP_017752884.1, XP_017752885.1, XP_017752886.1, XP_017752887.1, XP_017752888.1, XP_017752889.1, XP_017752891.1, XP_017752892.1, XP_017752893.1, XP_017752894.1, XP_017752895.1, XP_017752896.1, XP_017752897.1, XP_017752898.1, XP_017752899.1, XP_017752900.1, XP_017752902.1	KAF3419873.1	XP_017787558.1, XP_017787559.1, XP_017787560.1, XP_017787561.1, XP_017787562.1, XP_017787563.1, XP_017787564.1, XP_017787565.1	KOX72889.1	Cluster-54.19811.p1, Cluster-54.23990.p1, Cluster-54.32865.p1
OG0000041	XP_016914559.1, XP_016914560.1, XP_016914561.1, XP_016914563.1, XP_016914564.1, XP_016914565.1, XP_016914566.1, XP_016914567.1, XP_016914568.1, XP_028523194.1, XP_028523195.1, XP_028523196.1, XP_028523198.1	XP_026297691.1, XP_026297692.1, XP_026297694.1, XP_026297695.1, XP_026297696.1, XP_026297697.1, XP_026297698.1, XP_026297699.1, XP_026297700.1, XP_026297701.1, XP_026297702.1, XP_026297703.1, XP_026297705.1, XP_026297706.1, XP_026297707.1, XP_026297708.1, XP_026297709.1, XP_026297710.1, XP_026297711.1	XP_012236535.1, XP_012236539.1, XP_012236541.1, XP_012236547.1, XP_012236549.1, XP_024220801.1, XP_024220802.1, XP_024220803.1, XP_024220804.1, XP_024220805.1, XP_024220806.1, XP_024220807.1, XP_024220808.1, XP_024220809.1, XP_024220810.1, XP_033174735.1, XP_033174736.1, XP_033174737.1, XP_033174738.1, XP_033174739.1	Cluster-917.16601.p1, Cluster-917.18032.p1, Cluster-917.23398.p1, Cluster-917.4709.p1, Cluster-917.7789.p1	XP_012166042.1, XP_012166043.1, XP_012166044.1, XP_012166046.1, XP_012166047.1, XP_012166048.1, XP_012166049.1, XP_012166050.1, XP_012166051.1, XP_012166052.1, XP_012166053.1	Edil_09341-mRNA	XP_017755014.1	KAF3426958.1	XP_017787843.1	KOX70255.1	Cluster-54.10303.p1, Cluster-54.22898.p1, Cluster-54.22903.p1, Cluster-54.22910.p1, Cluster-54.22910.p4, Cluster-54.22911.p1, Cluster-54.22911.p3, Cluster-54.22922.p1, Cluster-54.31105.p1, Cluster-54.31105.p4
OG0000042	XP_016919003.1, XP_028524626.1, XP_028524627.1, XP_028524628.1, XP_028524629.1, XP_028524630.1, XP_028524631.1, XP_028524632.1, XP_028524633.1, XP_028524634.1, XP_028524635.1, XP_028524636.1	XP_016769591.1, XP_026301441.1, XP_026301442.1, XP_026301443.1, XP_026301446.1, XP_026301447.1, XP_026301452.1, XP_026301453.1, XP_026301455.1, XP_026301460.1, XP_026301465.1, XP_026301467.1, XP_026301471.1, XP_026301476.1, XP_026301477.1, XP_026301479.1, XP_026301480.1, XP_026301481.1, XP_026301482.1, XP_026301484.1, XP_026301485.1, XP_026301488.1, XP_026301490.1	XP_012238712.1, XP_024222062.1, XP_024222065.1, XP_024222066.1, XP_024222068.1, XP_024222069.1, XP_024222070.1, XP_024222072.1, XP_024222073.1, XP_024222075.1, XP_024222077.1, XP_033175643.1, XP_033175644.1, XP_033175645.1, XP_033175646.1, XP_033175647.1, XP_033175648.1	Cluster-917.21056.p1, Cluster-917.21061.p1, Cluster-917.21062.p1, Cluster-917.29399.p1	XP_012169304.1, XP_012169308.1, XP_012169312.1, XP_012169317.1, XP_012169333.1, XP_012169341.1, XP_012169345.1, XP_012169354.1, XP_012169360.1	Edil_04048-mRNA	XP_017761159.1, XP_017761160.1, XP_017761161.1, XP_017761162.1, XP_017761163.1, XP_017761164.1, XP_017761165.1, XP_017761166.1, XP_017761167.1	KAF3420049.1	XP_017799395.1		Cluster-54.22336.p1, Cluster-54.22337.p1, Cluster-54.22338.p1, Cluster-54.22340.p1, Cluster-54.22341.p1, Cluster-54.28299.p1
OG0000043	XP_016918554.1, XP_016918555.1, XP_016918556.1, XP_016918558.1, XP_016918559.1, XP_016918560.1, XP_016918561.1, XP_016918562.1, XP_016918563.1, XP_016918564.1, XP_028524516.1, XP_028524517.1, XP_028524518.1	XP_006569684.1, XP_006569685.1, XP_006569686.1, XP_006569687.1, XP_006569688.1, XP_006569689.1, XP_006569690.1, XP_006569691.1, XP_006569692.1, XP_006569693.1, XP_006569694.1, XP_016767857.1, XP_016767864.1	XP_012244234.1, XP_012244235.1, XP_012244239.1, XP_012244240.1, XP_012244241.1, XP_012244242.1, XP_012244244.1, XP_012244246.1, XP_033178134.1, XP_033178135.1, XP_033178136.1, XP_033178137.1, XP_033178138.1, XP_033178140.1, XP_033178141.1, XP_033178142.1, XP_033178143.1, XP_033178144.1, XP_033178145.1	Cluster-917.13413.p1, Cluster-917.13419.p1, Cluster-917.13421.p1	XP_012165228.1, XP_012165229.1, XP_012165230.1, XP_012165231.1, XP_012165232.1, XP_012165233.1, XP_012165234.1, XP_012165235.1, XP_012165236.1, XP_012165237.1, XP_012165238.1, XP_012165239.1, XP_012165240.1, XP_012165241.1, XP_012165242.1, XP_020719442.1, XP_020719443.1	Edil_05021-mRNA	XP_017753271.1, XP_017753272.1, XP_017753273.1, XP_017753274.1, XP_017753276.1	KAF3423072.1	XP_017792282.1, XP_017792283.1, XP_017792285.1, XP_017792286.1, XP_017792287.1, XP_017792288.1, XP_017792289.1	KOX77394.1	Cluster-54.18914.p1, Cluster-54.18917.p1
OG0000044	XP_016922641.1, XP_016922642.1, XP_016922643.1, XP_028519797.1	XP_006571228.1, XP_006571230.1, XP_006571231.1, XP_006571232.1, XP_006571233.1, XP_006571234.1, XP_006571235.1, XP_006571236.1, XP_006571237.1, XP_006571238.1, XP_006571239.1, XP_006571240.1, XP_006571241.1, XP_006571242.1, XP_006571243.1, XP_006571244.1, XP_006571245.1, XP_006571246.1, XP_006571247.1, XP_006571248.1, XP_016771305.1, XP_016771359.1, XP_026302125.1	XP_003494024.1, XP_012247978.1, XP_012247979.1, XP_012247981.1, XP_012247982.1, XP_012247983.1, XP_012247984.1, XP_033179921.1, XP_033179922.1, XP_033179923.1, XP_033179924.1, XP_033179925.1, XP_033179926.1, XP_033179927.1, XP_033179928.1	Cluster-1983.1.p2	XP_012165971.1, XP_012165979.1, XP_012165985.1, XP_012165991.1, XP_012165997.1, XP_012166006.1, XP_012166010.1, XP_012166019.1, XP_012166025.1, XP_012166029.1, XP_012166037.1, XP_012166039.1, XP_012166045.1, XP_020718836.1	Edil_03746-mRNA	XP_017766062.1, XP_017766063.1, XP_017766064.1, XP_017766065.1, XP_017766066.1, XP_017766067.1, XP_017766069.1, XP_017766070.1, XP_017766071.1, XP_017766072.1	KAF3421398.1, KAF3427822.1, KAF3427823.1, KAF3427824.1	XP_017799064.1	KOX70837.1	Cluster-2362.0.p1, Cluster-54.14885.p1, Cluster-54.14887.p1, Cluster-54.14888.p1, Cluster-54.14890.p1, Cluster-54.16094.p1, Cluster-54.25452.p1, Cluster-54.6577.p1
OG0000045	XP_028525577.1, XP_028525578.1, XP_028525579.1, XP_028525580.1, XP_028525581.1, XP_028525582.1, XP_028525583.1, XP_028525584.1, XP_028525585.1, XP_028525586.1, XP_028525587.1, XP_028525588.1, XP_028525589.1, XP_028525590.1, XP_028525591.1, XP_028525592.1, XP_028525593.1, XP_028525594.1	XP_006557659.1, XP_006557660.1, XP_006557662.1, XP_006557663.1, XP_006557668.1, XP_006557669.1, XP_006557670.1, XP_006557674.1, XP_006557675.1, XP_006557676.1, XP_006557677.1, XP_016770943.1, XP_016770944.1, XP_016770945.1, XP_016770948.1, XP_016770950.1, XP_016770951.1, XP_016770952.1, XP_016770953.1, XP_026300250.1, XP_026300251.1	XP_012237193.1, XP_012237195.1, XP_012237196.1, XP_012237197.1, XP_012237198.1, XP_033175012.1, XP_033175013.1, XP_033175014.1, XP_033175015.1, XP_033175016.1, XP_033175017.1, XP_033175018.1, XP_033175019.1, XP_033175020.1, XP_033175022.1, XP_033175023.1, XP_033175024.1, XP_033175025.1, XP_033175026.1, XP_033175027.1, XP_033175028.1, XP_033175029.1, XP_033175030.1, XP_033175031.1, XP_033175032.1	Cluster-917.5965.p1	XP_012172049.1, XP_020722529.1, XP_020722530.1, XP_020722531.1, XP_020722532.1, XP_020722533.1, XP_020722593.1	Edil_08637-mRNA, Edil_10130-mRNA	XP_017767120.1, XP_017767121.1	KAF3423830.1	XP_017789599.1	KOX80657.1, KOX80672.1	Cluster-54.8655.p1, Cluster-54.8657.p1
OG0000046	XP_016922656.1, XP_016922666.1, XP_016922667.1, XP_016922668.1, XP_028519806.1, XP_028519807.1, XP_028519808.1, XP_028519809.1, XP_028519810.1, XP_028519811.1, XP_028519812.1, XP_028519813.1	XP_006571199.2, XP_006571201.2, XP_006571214.2, XP_016773499.2, XP_016773502.2, XP_016773508.2, XP_026301925.1, XP_026301932.1, XP_026301959.1, XP_026301968.1, XP_026301972.1, XP_026301973.1, XP_026301978.1, XP_026301980.1, XP_026301983.1, XP_026301989.1, XP_026301991.1, XP_026301994.1, XP_026301998.1, XP_026302002.1, XP_026302003.1	XP_033179940.1, XP_033179941.1, XP_033179942.1, XP_033179943.1, XP_033179944.1, XP_033179945.1, XP_033179946.1, XP_033179947.1, XP_033179948.1, XP_033179949.1, XP_033179950.1, XP_033179951.1, XP_033179952.1, XP_033179953.1, XP_033179954.1, XP_033179955.1, XP_033179956.1	Cluster-917.16323.p1, Cluster-917.16324.p1, Cluster-917.16327.p1	XP_012166152.1, XP_012166162.1, XP_012166170.1, XP_012166177.1, XP_020718789.1, XP_020718793.1, XP_020718803.1, XP_020718805.1, XP_020718807.1	Edil_03750-mRNA	XP_017766032.1, XP_017766033.1, XP_017766034.1, XP_017766035.1, XP_017766036.1, XP_017766037.1, XP_017766038.1, XP_017766039.1, XP_017766040.1	KAF3421384.1	XP_017799360.1, XP_017799361.1, XP_017799362.1	KOX70859.1	Cluster-54.20497.p1, Cluster-54.20503.p1, Cluster-54.20511.p1
OG0000047	XP_016922312.1, XP_016922314.1, XP_016922315.1, XP_016922316.1, XP_028525694.1	XP_006562374.2, XP_006562375.2, XP_006562376.1, XP_006562377.1, XP_016771901.1, XP_026300829.1, XP_623823.2	XP_012241414.3, XP_012246755.1, XP_012248906.1, XP_024227797.1, XP_033180312.1, XP_033180314.1, XP_033180315.1, XP_033180319.1, XP_033180320.1, XP_033180375.1	Cluster-917.14573.p1, Cluster-917.20109.p1, Cluster-917.20784.p1, Cluster-917.22076.p1, Cluster-917.22077.p1, Cluster-917.23558.p1, Cluster-917.23559.p1, Cluster-917.23560.p1, Cluster-917.23561.p1, Cluster-917.23562.p1, Cluster-917.23563.p1, Cluster-917.23832.p1, Cluster-917.23835.p1, Cluster-917.23866.p1, Cluster-917.24001.p1, Cluster-917.25017.p1, Cluster-917.25194.p1, Cluster-917.25248.p1, Clu…	XP_003400517.1, XP_003400520.2, XP_003400550.1, XP_003400551.1, XP_003402519.3, XP_012171395.1, XP_012171396.1, XP_012171397.1, XP_012171404.1, XP_012171457.1, XP_012171458.1, XP_012171459.1, XP_012171461.1, XP_012171462.1, XP_012171463.1, XP_012174839.1, XP_020722018.1, XP_020722153.1	Edil_05865-mRNA	XP_017755480.1	KAF3419793.1	XP_017794652.1, XP_017794653.1, XP_017794654.1, XP_017794655.1, XP_017794656.1, XP_017794657.1	KOX79494.1, KOX81112.1	Cluster-54.17589.p1
OG0000048	XP_028521710.1	XP_026300363.1, XP_026300364.1, XP_026300365.1, XP_026300366.1, XP_026300367.1, XP_026300368.1, XP_026300369.1, XP_026300370.1, XP_026300371.1, XP_026300372.1, XP_026300373.1, XP_026300374.1, XP_026300375.1, XP_026300376.1, XP_026300377.1, XP_026300378.1, XP_026300379.1, XP_026300380.1	XP_012248775.1, XP_012248778.1, XP_024227806.1, XP_024227812.1	Cluster-917.15972.p1, Cluster-917.15974.p1, Cluster-917.15975.p1, Cluster-917.15975.p2, Cluster-917.15976.p1, Cluster-917.15977.p1, Cluster-917.15981.p1, Cluster-917.15982.p1	XP_020721894.1, XP_020721895.1, XP_020721896.1, XP_020721897.1, XP_020721898.1, XP_020721899.1, XP_020721900.1, XP_020721901.1, XP_020721902.1	Edil_05517-mRNA	XP_017766699.1, XP_017766700.1, XP_017766701.1, XP_017766702.1, XP_017766703.1, XP_017766704.1, XP_017766705.1, XP_017766706.1, XP_017766707.1, XP_017766708.1, XP_017766709.1, XP_017766710.1, XP_017766711.1, XP_017766712.1, XP_017766713.1, XP_017766715.1, XP_017766716.1, XP_017766717.1	KAF3425530.1, KAF3425531.1	XP_017788981.1, XP_017788982.1, XP_017788983.1, XP_017788984.1, XP_017788985.1, XP_017788986.1, XP_017788987.1, XP_017788988.1, XP_017788989.1, XP_017788990.1, XP_017788991.1, XP_017788992.1	KOX69225.1	Cluster-54.10071.p1, Cluster-54.13505.p2, Cluster-54.24089.p2, Cluster-54.32197.p1, Cluster-54.3724.p1
OG0000049	XP_016908750.1, XP_016908751.1, XP_016908753.1, XP_028521472.1, XP_028521473.1, XP_028521474.1, XP_028521475.1	XP_001120384.3, XP_006562777.1, XP_006562779.1, XP_006562780.1, XP_006562781.1, XP_026295828.1	XP_003490758.1, XP_012242781.1, XP_012242783.1, XP_012242786.1, XP_012242788.1, XP_012242791.1, XP_024224424.1, XP_033177485.1	Cluster-917.18245.p1, Cluster-917.20999.p1, Cluster-917.20999.p2, Cluster-917.24662.p1, Cluster-917.24664.p1, Cluster-917.24666.p1, Cluster-917.24666.p2, Cluster-917.24667.p1, Cluster-917.24667.p2, Cluster-917.25011.p2, Cluster-917.25011.p4, Cluster-917.26003.p1, Cluster-917.28095.p1, Cluster-917.28095.p2, Cluster-917.28679.p2, Cluster-917.34563.p2, Cluster-917.35076.p1, Cluster-917.35076.p2	XP_020718404.1, XP_020718405.1, XP_020718407.1, XP_020718410.1, XP_020718411.1, XP_020718412.1, XP_020718413.1, XP_020718414.1, XP_020718416.1	Edil_05791-mRNA, Edil_05792-mRNA, Edil_05794-mRNA, Edil_05798-mRNA, Edil_10751-mRNA	XP_017754550.1, XP_017754551.1, XP_017754552.1, XP_017754553.1, XP_017754563.1, XP_017754566.1, XP_017754567.1	KAF3425014.1, KAF3425015.1	XP_017787939.1, XP_017787958.1, XP_017787959.1	KOX80616.1, KOX80618.1, KOX80619.1, KOX80621.1	Cluster-54.10845.p1, Cluster-54.20309.p1, Cluster-54.22211.p1, Cluster-54.25777.p1, Cluster-54.30533.p1, Cluster-54.30534.p1, Cluster-54.31326.p1, Cluster-54.9204.p1, Cluster-54.9204.p2
OG0000050	XP_016909953.1	XP_006564719.2, XP_006564720.2, XP_006564722.2, XP_006564728.2, XP_006564729.1, XP_006564731.1, XP_016769093.2, XP_016769094.2, XP_016769095.2, XP_016769096.2, XP_016769097.2, XP_016769098.2, XP_016769099.2, XP_016769100.2, XP_016769101.2, XP_016769102.2, XP_016769103.2, XP_016769104.2, XP_016769105.2, XP_016769106.1, XP_026298302.1, XP_026298303.1	XP_033178308.1, XP_033178309.1, XP_033178310.1, XP_033178311.1, XP_033178312.1, XP_033178313.1, XP_033178314.1, XP_033178315.1, XP_033178316.1, XP_033178317.1	Cluster-917.14501.p1, Cluster-917.14512.p1, Cluster-917.14513.p1	XP_012172906.1, XP_020722827.1, XP_020722828.1, XP_020722829.1, XP_020722830.1, XP_020722831.1, XP_020722832.1, XP_020722833.1, XP_020722834.1, XP_020722835.1, XP_020722836.1	Edil_05095-mRNA	XP_017754956.1, XP_017754957.1, XP_017754960.1, XP_017754961.1, XP_017754962.1, XP_017754963.1, XP_017754964.1, XP_017754965.1, XP_017754966.1, XP_017754967.1, XP_017754968.1, XP_017754969.1, XP_017754970.1, XP_017754971.1, XP_017754972.1, XP_017754973.1	KAF3426638.1	XP_017787505.1, XP_017787506.1, XP_017787507.1, XP_017787508.1, XP_017787509.1, XP_017787510.1, XP_017787511.1, XP_017787512.1, XP_017787513.1, XP_017787514.1	KOX72939.1	Cluster-54.19269.p1, Cluster-54.19281.p1
OG0000051	XP_016905789.1, XP_016905790.1, XP_016905791.1, XP_016905792.1, XP_016905793.1, XP_016905794.1, XP_016905797.1, XP_016905798.1, XP_016905799.1, XP_016905800.1, XP_016905801.1, XP_016905802.1, XP_016905803.1, XP_016905804.1, XP_028520598.1	XP_026297303.1, XP_026297304.1, XP_026297305.1, XP_026297306.1, XP_026297307.1, XP_026297308.1, XP_026297309.1, XP_026297310.1, XP_026297311.1, XP_026297312.1, XP_026297313.1, XP_026297314.1, XP_026297315.1, XP_026297316.1, XP_026297317.1, XP_026297318.1, XP_026297319.1, XP_026297321.1	XP_024224914.1, XP_024224915.1, XP_024224916.1, XP_024224917.1, XP_024224918.1, XP_024224919.1, XP_024224920.1, XP_024224921.1, XP_024224922.1, XP_024224923.1, XP_024224924.1, XP_024224925.1, XP_024224926.1, XP_024224927.1, XP_033177838.1, XP_033177839.1	Cluster-917.25242.p1, Cluster-917.25244.p1, Cluster-917.25246.p1	XP_012164819.1, XP_012164821.1, XP_020719179.1, XP_020719180.1, XP_020719181.1, XP_020719182.1, XP_020719183.1, XP_020719184.1, XP_020719185.1, XP_020719186.1, XP_020719187.1	Edil_04676-mRNA	XP_017766118.1, XP_017766119.1, XP_017766120.1, XP_017766121.1, XP_017766122.1, XP_017766123.1, XP_017766124.1	KAF3421204.1	XP_017789019.1	KOX76971.1	Cluster-54.21193.p1, Cluster-54.21199.p1, Cluster-54.32374.p1
OG0000052	XP_016916603.1, XP_016916605.1, XP_016916606.1, XP_016916607.1, XP_016916608.1, XP_016916609.1, XP_016916610.1, XP_016916611.1, XP_016916612.1, XP_016916613.1, XP_016916614.1, XP_028523856.1, XP_028523857.1, XP_028523858.1, XP_028523860.1	XP_026300997.1, XP_026300998.1, XP_026300999.1, XP_026301000.1, XP_026301001.1, XP_026301003.1, XP_026301004.1, XP_026301005.1, XP_026301006.1, XP_026301007.1, XP_026301008.1, XP_026301009.1, XP_026301010.1	XP_003485209.1, XP_012244441.1, XP_012244450.1, XP_012244468.1, XP_033178044.1, XP_033178045.1, XP_033178050.1, XP_033178054.1, XP_033178055.1, XP_033178057.1, XP_033178059.1, XP_033178061.1, XP_033178072.1, XP_033178079.1, XP_033178082.1, XP_033178086.1, XP_033178093.1	Cluster-917.11016.p1, Cluster-917.11017.p1, Cluster-917.11019.p1, Cluster-917.11021.p1, Cluster-917.11024.p1, Cluster-917.11026.p1	XP_012171688.1, XP_012171689.1, XP_012171690.1, XP_012171691.1, XP_012171692.1, XP_012171693.1, XP_012171694.1, XP_012171695.1, XP_012171696.1, XP_020722219.1, XP_020722220.1, XP_020722221.1	Edil_09090-mRNA	XP_017759365.1, XP_017759366.1, XP_017759367.1, XP_017759369.1, XP_017759370.1, XP_017759371.1, XP_017759372.1, XP_017759373.1	KAF3427927.1	XP_017798504.1	KOX74367.1	Cluster-54.23613.p1, Cluster-54.23615.p1
OG0000053	XP_016918259.1	XP_006570109.1, XP_006570110.1, XP_006570111.1, XP_006570112.1, XP_006570113.1, XP_006570114.1, XP_006570115.1, XP_006570116.1, XP_006570117.1, XP_006570118.1, XP_006570121.1, XP_006570122.1, XP_006570123.1, XP_006570124.1, XP_006570125.1, XP_006570126.1, XP_006570127.1, XP_006570128.1, XP_006570129.1, XP_006570130.1, XP_016773306.1, XP_016773307.1, XP_016773308.1, XP_026297364.1, XP_623116.3, XP…	XP_012244392.1, XP_012244393.1, XP_012244394.1, XP_012244398.1, XP_012244399.1, XP_024225314.1, XP_033178202.1, XP_033178203.1, XP_033178204.1, XP_033178205.1, XP_033178206.1, XP_033178207.1, XP_033178208.1, XP_033178209.1, XP_033178210.1, XP_033178211.1	Cluster-917.14986.p1, Cluster-917.14987.p1, Cluster-917.23168.p1, Cluster-917.29507.p1	XP_012165388.1, XP_012165389.1, XP_012165390.1, XP_012165391.1, XP_012165394.1, XP_012165395.1, XP_020719289.1, XP_020719290.1, XP_020719291.1, XP_020719292.1, XP_020719293.1, XP_020719294.1, XP_020719295.1, XP_020719296.1, XP_020719297.1, XP_020719298.1, XP_020719299.1, XP_020719300.1	Edil_02992-mRNA	XP_017760965.1	KAF3421461.1	XP_017792273.1	KOX81330.1	Cluster-54.10158.p1, Cluster-54.10740.p1, Cluster-54.18494.p1, Cluster-54.21189.p1, Cluster-54.28379.p1, Cluster-54.34043.p1, Cluster-54.7298.p1
OG0000054	XP_016906612.1, XP_016906613.1, XP_016906614.1, XP_016906615.1, XP_016906617.1	XP_026295331.1, XP_026295332.1, XP_026295333.1, XP_026295334.1, XP_026295335.1, XP_026295336.1, XP_026295337.1, XP_026295338.1, XP_026295339.1, XP_026295340.1, XP_026295341.1, XP_026295342.1, XP_026295343.1, XP_026295344.1, XP_026295345.1, XP_026295346.1, XP_026295347.1, XP_026295348.1, XP_026295349.1, XP_026295350.1, XP_026295351.1, XP_026295352.1, XP_026295353.1, XP_026295354.1, XP_026295355.1,…	XP_012243938.1, XP_012243941.1, XP_024225088.1, XP_024225089.1, XP_024225090.1, XP_024225092.1, XP_033177965.1, XP_033177966.1	Cluster-917.10096.p1, Cluster-917.14538.p1, Cluster-917.16880.p1, Cluster-917.27058.p2, Cluster-917.27102.p1, Cluster-917.28281.p1, Cluster-917.28706.p1, Cluster-917.9003.p1	XP_003398577.1, XP_012168379.1, XP_012168380.1, XP_020720492.1, XP_020720493.1	Edil_09534-mRNA	XP_017764768.1	KAF3421885.1	XP_017790433.1	KOX67826.1	Cluster-54.19559.p1, Cluster-54.19563.p1, Cluster-54.19563.p3
OG0000055	XP_016907146.1, XP_028521050.1	XP_026294885.1, XP_026294889.1, XP_026294897.1, XP_026294899.1, XP_026294900.1, XP_026294904.1, XP_026294906.1, XP_026294910.1, XP_026294911.1, XP_026294913.1, XP_026294914.1, XP_026294919.1, XP_026294921.1, XP_026294923.1, XP_026294926.1, XP_026294929.1, XP_026294933.1, XP_026294940.1, XP_026294944.1, XP_026294947.1, XP_026294948.1, XP_026294955.1, XP_026294958.1, XP_026294962.1, XP_026294967.1,…	XP_033178014.1	Cluster-917.12230.p1, Cluster-917.20347.p1, Cluster-917.27804.p1, Cluster-917.27806.p1	XP_012166956.1, XP_012166958.1, XP_012166967.1, XP_020720226.1, XP_020720227.1, XP_020720228.1, XP_020720229.1, XP_020720230.1, XP_020720231.1, XP_020720232.1, XP_020720233.1, XP_020720234.1, XP_020720235.1, XP_020720236.1, XP_020720237.1	Edil_05364-mRNA, Edil_10031-mRNA	XP_017763375.1, XP_017763376.1, XP_017763378.1, XP_017763379.1, XP_017763380.1	KAF3423572.1	XP_017789761.1, XP_017789762.1, XP_017789763.1, XP_017789764.1	KOX67741.1, KOX67746.1, KOX67747.1	Cluster-1112.0.p1, Cluster-4567.2.p1, Cluster-54.13778.p2, Cluster-54.22415.p1, Cluster-54.27640.p1, Cluster-54.27640.p3, Cluster-54.28158.p1, Cluster-54.28560.p1, Cluster-54.28560.p3, Cluster-54.28564.p1, Cluster-54.28565.p1, Cluster-54.29501.p2
OG0000056	XP_016922820.1, XP_016922821.1, XP_016922829.1, XP_028519888.1, XP_028519889.1, XP_028519890.1, XP_028519891.1, XP_028519892.1, XP_028519893.1	XP_016771483.1, XP_016771821.2, XP_016771822.2, XP_016771823.2, XP_016771824.2, XP_016771825.2, XP_016771826.2, XP_016771827.2, XP_016771828.2, XP_016771829.2, XP_016771830.2, XP_016771832.2, XP_016771833.2, XP_016771834.2, XP_026300698.1, XP_026300699.1, XP_026300700.1, XP_026300701.1, XP_026300702.1, XP_026300703.1	XP_012246416.1, XP_033179228.1, XP_033179229.1, XP_033179230.1, XP_033179231.1, XP_033179232.1, XP_033179233.1, XP_033179234.1, XP_033179235.1, XP_033179236.1, XP_033179237.1, XP_033179238.1, XP_033179239.1, XP_033179241.1, XP_033179242.1, XP_033179243.1, XP_033179244.1	Cluster-917.7606.p1, Cluster-917.7712.p1	XP_012171867.1, XP_012171868.1, XP_012171870.1, XP_012171871.1, XP_012171872.1, XP_012171873.1, XP_020722270.1, XP_020722271.1, XP_020722272.1, XP_020722273.1, XP_020722274.1, XP_020722275.1, XP_020722276.1, XP_020722277.1	Edil_09098-mRNA, Edil_09100-mRNA, Edil_09101-mRNA	XP_017763238.1	KAF3423365.1, KAF3423366.1	XP_017797725.1	KOX67815.1, KOX67817.1	Cluster-54.10498.p1, Cluster-54.10498.p2, Cluster-54.10500.p1, Cluster-54.10948.p1, Cluster-54.12251.p1
OG0000057	XP_016914860.1, XP_016914861.1, XP_016914862.1, XP_016914864.1, XP_016914865.1, XP_016914867.1, XP_016914869.1, XP_028523324.1	XP_006566077.2, XP_006566079.2, XP_006566082.1, XP_016769732.2, XP_016769733.2, XP_016769734.2, XP_016769737.1, XP_026299163.1, XP_026299164.1, XP_026299165.1, XP_026299166.1, XP_026299167.1, XP_026299168.1, XP_026299169.1	XP_003492728.1, XP_012245967.1, XP_012245968.1, XP_012245970.1, XP_012245973.1, XP_012245974.1, XP_033179055.1, XP_033179056.1, XP_033179057.1, XP_033179058.1	Cluster-917.12184.p1, Cluster-917.21399.p1, Cluster-917.21402.p2, Cluster-917.21403.p1, Cluster-917.21405.p1, Cluster-917.21408.p1, Cluster-917.21418.p1, Cluster-917.21419.p1, Cluster-917.28528.p1, Cluster-917.28529.p1, Cluster-917.34085.p1, Cluster-917.34912.p1	XP_003398306.1, XP_012168002.1, XP_012168003.1, XP_012168004.1, XP_012168005.1, XP_012168006.1, XP_012168008.1, XP_012168009.1, XP_012168010.1	Edil_09672-mRNA, Edil_09679-mRNA	XP_017767455.1	KAF3427737.1, KAF3427738.1	XP_017790362.1, XP_017790369.1, XP_017790377.1, XP_017790385.1, XP_017790392.1, XP_017790409.1, XP_017790420.1	KOX77886.1	Cluster-54.11194.p2, Cluster-54.15291.p1, Cluster-54.24778.p1, Cluster-54.26948.p3, Cluster-54.28592.p1, Cluster-54.29181.p2, Cluster-54.29183.p1, Cluster-54.33824.p1, Cluster-54.34457.p1
OG0000058	XP_016915906.1	NP_001098419.1, XP_006560352.1, XP_016771164.1, XP_026300314.1, XP_026300315.1, XP_026300316.1, XP_026300317.1, XP_026300318.1, XP_026300319.1, XP_026300321.1, XP_026300322.1, XP_026300323.1, XP_026300324.1, XP_026300325.1, XP_026300326.1, XP_026300327.1, XP_026300328.1, XP_026300329.1, XP_026300331.1, XP_026300332.1, XP_026300333.1, XP_026300334.1, XP_026300335.1, XP_026300336.1, XP_026300337.1,…	XP_003487622.2, XP_024221740.2, XP_024221741.2, XP_033175438.1, XP_033175439.1, XP_033175440.1, XP_033175441.1, XP_033175442.1, XP_033175443.1, XP_033175444.1, XP_033175445.1	Cluster-917.31032.p1	XP_003400076.2, XP_012170688.1, XP_012170689.1, XP_012170690.1, XP_012170691.1, XP_012170692.1, XP_012170693.1, XP_012170694.1, XP_012170695.1, XP_012170696.1, XP_012170697.1, XP_012170698.1, XP_012170699.1, XP_012170702.1, XP_012170703.1, XP_020721925.1	Edil_05559-mRNA	XP_017766828.1, XP_017766829.1, XP_017766831.1, XP_017766832.1, XP_017766833.1, XP_017766834.1	KAF3425888.1	XP_017788970.1, XP_017788971.1, XP_017788972.1, XP_017788973.1, XP_017788974.1	KOX69269.1	Cluster-54.20907.p1, Cluster-54.20911.p1, Cluster-54.29747.p1
OG0000059	XP_016920227.1, XP_016920228.1, XP_016920230.1, XP_016920231.1, XP_016920232.1, XP_016920233.1, XP_016920234.1, XP_016920235.1, XP_016920236.1, XP_016920238.1, XP_016920239.1, XP_016920240.1, XP_016920241.1, XP_016920242.1, XP_028525055.1, XP_028525056.1, XP_028525057.1, XP_028525058.1	XP_016766300.1, XP_016766301.1, XP_016766302.1, XP_016766303.1, XP_016766304.1, XP_026294943.1	XP_012250323.1, XP_012250331.1, XP_024220492.1, XP_024220495.1, XP_024220507.1, XP_024220512.1, XP_024220515.1, XP_024220526.1, XP_024220527.1, XP_024220529.1, XP_024220532.1, XP_024220539.1, XP_024220542.1, XP_033174614.1, XP_033174619.1, XP_033174625.1, XP_033174629.1	Cluster-917.20693.p1, Cluster-917.20694.p1, Cluster-917.20697.p1, Cluster-917.25930.p1	XP_003393882.1, XP_012175563.1, XP_012175564.1, XP_012175567.1, XP_012175568.1, XP_012175569.1, XP_020724025.1, XP_020724026.1, XP_020724027.1, XP_020724029.1, XP_020724030.1, XP_020724031.1, XP_020724032.1, XP_020724033.1, XP_020724034.1	Edil_05336-mRNA	XP_017762543.1	KAF3421113.1	XP_017790557.1	KOX73593.1	Cluster-54.15063.p1, Cluster-54.15064.p1, Cluster-54.15066.p1, Cluster-54.15877.p1, Cluster-54.20498.p1, Cluster-54.20622.p1, Cluster-54.29256.p1, Cluster-54.32182.p1, Cluster-54.33916.p1, Cluster-54.33921.p1
OG0000060	XP_016916152.1, XP_016916158.1, XP_016916159.1, XP_016916160.1, XP_016916161.1, XP_016921430.1, XP_016921431.1, XP_028523795.1, XP_028523796.1, XP_028523797.1, XP_028523799.1, XP_028525413.1	XP_006561392.2, XP_006561393.2, XP_006561394.2, XP_006561395.2, XP_006561396.2, XP_006561397.2, XP_006561398.1, XP_006561399.1, XP_006561400.1, XP_006561401.1, XP_016772537.1, XP_016772538.1	XP_024221680.1, XP_024221681.1, XP_024221683.1, XP_024221689.1, XP_033175364.1, XP_033175365.1, XP_033175366.1, XP_033175367.1, XP_033175368.1, XP_033175369.1, XP_033175370.1, XP_033175371.1, XP_033175372.1, XP_033175373.1, XP_033175374.1, XP_033175375.1	Cluster-917.13364.p1, Cluster-917.16790.p2, Cluster-917.16792.p2, Cluster-917.16792.p4, Cluster-917.26372.p1, Cluster-917.27790.p1, Cluster-917.33595.p1	XP_012173815.1, XP_012173816.1, XP_012173817.1, XP_012173818.1, XP_012173819.1, XP_012173820.1, XP_012173821.1, XP_012173822.1, XP_020723245.1, XP_020723246.1	Edil_02302-mRNA	XP_017762499.1, XP_017762500.1, XP_017762501.1, XP_017762503.1, XP_017762504.1, XP_017762505.1, XP_017762506.1, XP_017762507.1, XP_017762508.1	KAF3423686.1	XP_017795866.1, XP_017795867.1	KOX75230.1	Cluster-54.11282.p1, Cluster-54.11283.p1, Cluster-54.29141.p1
OG0000061											Cluster-1247.0.p1, Cluster-1399.0.p1, Cluster-1466.0.p1, Cluster-1637.0.p1, Cluster-1746.0.p1, Cluster-1778.0.p1, Cluster-1965.0.p1, Cluster-1982.0.p1, Cluster-2066.0.p1, Cluster-2110.0.p1, Cluster-2110.1.p1, Cluster-2186.0.p1, Cluster-2197.0.p1, Cluster-2207.0.p1, Cluster-2249.0.p1, Cluster-2379.0.p1, Cluster-2432.0.p1, Cluster-2642.0.p1, Cluster-296.0.p1, Cluster-306.0.p1, Cluster-3084.0.p1, Cl…
OG0000062	XP_016905491.1, XP_016905492.1, XP_016905493.1, XP_016905496.1, XP_016905497.1, XP_016905498.1, XP_016905499.1, XP_016905500.1, XP_016905501.1, XP_016905502.1, XP_028520471.1, XP_028520472.1, XP_028520473.1	XP_001120893.2, XP_006571132.1, XP_006571133.1, XP_006571134.1, XP_006571135.1, XP_006571136.1, XP_006571137.1, XP_006571138.1, XP_006571139.1, XP_006571141.1, XP_006571142.1, XP_006571144.1, XP_006571145.1, XP_016771015.1	XP_012238725.1, XP_012238726.1, XP_012238727.1, XP_012238728.1, XP_012238729.1, XP_012238730.1, XP_012238731.1, XP_012238732.1, XP_012238733.1, XP_024222079.1, XP_024222080.1, XP_024222081.1	Cluster-917.15115.p1, Cluster-917.15443.p1, Cluster-917.31747.p1, Cluster-917.31747.p2, Cluster-917.35310.p1	XP_012169076.2, XP_012169087.2, XP_012169097.2, XP_012169110.1, XP_012169116.1, XP_020720091.1, XP_020720096.1, XP_020720098.1, XP_020720102.1, XP_020720114.1, XP_020720118.1, XP_020720120.1, XP_020720123.1, XP_020720126.1	Edil_04097-mRNA	XP_017765350.1	KAF3426980.1	XP_017799377.1, XP_017799378.1, XP_017799379.1, XP_017799382.1		Cluster-54.10152.p1, Cluster-54.12123.p1, Cluster-54.14358.p1, Cluster-54.20109.p1, Cluster-54.2492.p1, Cluster-54.30553.p1, Cluster-54.30904.p1, Cluster-54.31951.p1
OG0000063	XP_016915793.1, XP_028520505.1, XP_028520506.1, XP_028520508.1, XP_028520509.1, XP_028520510.1, XP_028520511.1, XP_028520512.1, XP_028523349.1, XP_028523357.1, XP_028525378.1, XP_028525379.1, XP_028525380.1, XP_028525381.1, XP_028525382.1	XP_006558721.3, XP_006558724.2, XP_016767429.2, XP_016767430.2, XP_016767431.2, XP_016767433.2, XP_016767434.2, XP_016767436.2, XP_016767437.2, XP_026295915.1, XP_026295916.1, XP_026296136.1, XP_026296137.1, XP_026296138.1, XP_026296139.1, XP_026296140.1	XP_003493267.1, XP_003493278.3, XP_012246748.1, XP_012246749.1, XP_012246751.1, XP_024226684.1, XP_033176029.1, XP_033179412.1, XP_033179413.1, XP_033179414.1, XP_033179415.1	Cluster-917.15394.p1, Cluster-917.18895.p1, Cluster-917.19114.p1, Cluster-917.31353.p1	XP_012163315.1, XP_012163319.1	Edil_02267-mRNA, Edil_02270-mRNA	XP_017759687.1, XP_017759688.1, XP_017759689.1, XP_017759690.1, XP_017759691.1, XP_017765833.1	KAF3429194.1, KAF3430726.1, KAF3430727.1	XP_017796804.1, XP_017796997.1	KOX68162.1, KOX68163.1, KOX72042.1, KOX72043.1, KOX72044.1, KOX72045.1	Cluster-54.13120.p1, Cluster-54.13123.p1, Cluster-54.5232.p1, Cluster-54.5232.p2, Cluster-54.5233.p1, Cluster-54.5233.p2
OG0000064	XP_016916466.1, XP_028523807.1, XP_028523808.1, XP_028523809.1, XP_028523810.1, XP_028523811.1, XP_028523812.1, XP_028523813.1, XP_028523814.1, XP_028523815.1, XP_028523816.1	XP_006567426.1, XP_016769390.1, XP_026298792.1, XP_026298793.1, XP_026298794.1, XP_026298795.1, XP_026298796.1, XP_026298797.1, XP_026298798.1, XP_026298799.1, XP_026298800.1, XP_026298801.1, XP_026298802.1, XP_026298803.1, XP_026298804.1, XP_026298805.1, XP_026298806.1, XP_026298807.1, XP_026298808.1, XP_026298809.1, XP_026298810.1, XP_026298811.1	XP_003484448.1, XP_012244762.1, XP_012244811.1, XP_012244855.1, XP_012244997.1, XP_012245059.1, XP_012245115.1, XP_024223178.1, XP_024223409.1, XP_024223447.1	Cluster-917.20031.p1, Cluster-917.20032.p1, Cluster-917.22837.p1, Cluster-917.28325.p1	XP_003397950.1, XP_012167434.1, XP_012167435.1, XP_012167436.1, XP_012167438.1, XP_012167439.1, XP_020720295.1, XP_020720296.1	Edil_02868-mRNA, Edil_02882-mRNA	XP_017765652.1, XP_017765653.1, XP_017765654.1, XP_017765655.1, XP_017765656.1, XP_017765657.1, XP_017765659.1	KAF3422921.1	XP_017795520.1, XP_017795521.1	KOX70557.1, KOX70561.1	Cluster-54.20691.p1, Cluster-54.22867.p1, Cluster-54.22904.p1, Cluster-54.29842.p1
OG0000065	XP_016920554.1, XP_016920555.1, XP_016920556.1, XP_016920558.1, XP_016920560.1, XP_016920561.1, XP_016920562.1, XP_028525091.1, XP_028525092.1	XP_001122389.1, XP_006566119.1, XP_006566121.1, XP_006566122.1, XP_006566123.1, XP_006566124.1, XP_016770036.1, XP_016770037.1, XP_016770038.1, XP_026299223.1	XP_003492400.1, XP_012245463.1, XP_012245464.1, XP_012245465.1, XP_012245466.1, XP_012245467.1, XP_012245469.1, XP_024226014.1, XP_033178747.1, XP_033178748.1	Cluster-917.23003.p2, Cluster-917.23003.p4, Cluster-917.23004.p2, Cluster-917.23004.p4, Cluster-917.28473.p1, Cluster-917.28475.p2, Cluster-917.28476.p1, Cluster-917.28477.p1, Cluster-917.28478.p1, Cluster-917.28479.p2, Cluster-917.29819.p2	XP_003398527.1, XP_012168253.1, XP_012168254.1, XP_012168255.1, XP_012168256.1, XP_012168257.1, XP_012168258.1, XP_020720819.1, XP_020720820.1, XP_020720821.1	Edil_09701-mRNA, Edil_09706-mRNA, Edil_09711-mRNA	XP_017765400.1, XP_017765401.1, XP_017765402.1, XP_017765403.1, XP_017765405.1, XP_017765406.1		XP_017790864.1	KOX67895.1, KOX67896.1	Cluster-54.18416.p2, Cluster-54.22067.p1, Cluster-54.22070.p1, Cluster-54.24546.p1, Cluster-54.26717.p2, Cluster-54.26889.p2, Cluster-54.28362.p1, Cluster-54.28375.p1, Cluster-54.555.p1, Cluster-54.5955.p2, Cluster-54.6410.p3
OG0000066	XP_016920877.1, XP_016920878.2, XP_016920880.1, XP_016920881.1, XP_016920883.1, XP_016920884.1, XP_016920885.1, XP_028525252.1, XP_028525253.1, XP_028525254.1, XP_028525255.1, XP_028525257.1	XP_001120829.2, XP_006570618.1, XP_006570619.1, XP_006570620.1, XP_006570621.1, XP_006570622.1, XP_006570623.1, XP_016768045.1, XP_026296913.1	XP_003491126.2, XP_003491127.1, XP_012243404.1, XP_012243405.1, XP_012243406.1, XP_012243407.1, XP_012243410.1, XP_024224763.1, XP_024224767.1, XP_024224768.1, XP_024224771.1, XP_024224773.1, XP_033177706.1	Cluster-917.20254.p1, Cluster-917.20255.p1, Cluster-917.20261.p1, Cluster-917.30840.p1	XP_012174774.1, XP_012174775.1, XP_012174776.1, XP_012174777.1, XP_012174778.1, XP_012174779.1, XP_012174780.1, XP_020723685.1, XP_020723686.1, XP_020723687.1, XP_020723688.1, XP_020723689.1, XP_020723690.1, XP_020723691.1	Edil_01393-mRNA	XP_017752144.1, XP_017752145.1, XP_017752146.1, XP_017752147.1, XP_017752148.1, XP_017752149.1, XP_017752150.1, XP_017752151.1, XP_017752152.1, XP_017752153.1, XP_017752154.1, XP_017752155.1, XP_017752156.1	KAF3419779.1	XP_017795836.1	KOX77813.1, KOX77816.1	Cluster-54.22023.p3, Cluster-54.29475.p1, Cluster-54.4025.p1
OG0000067	XP_028525403.1	XP_006570647.1, XP_006570648.1, XP_006570649.1, XP_006570650.1, XP_006570651.1, XP_006570652.1, XP_006570653.1, XP_006570654.1, XP_006570655.1, XP_006570665.1, XP_016768402.1	XP_012244965.1, XP_033178511.1, XP_033178512.1, XP_033178513.1, XP_033178514.1, XP_033178515.1, XP_033178516.1, XP_033178517.1, XP_033178518.1, XP_033178519.1, XP_033178520.1, XP_033178521.1, XP_033178522.1, XP_033178523.1, XP_033178524.1	Cluster-917.12024.p1, Cluster-917.15609.p1, Cluster-917.16620.p1, Cluster-917.20812.p1, Cluster-917.25226.p1, Cluster-917.32439.p1	XP_012163188.1, XP_012163194.1, XP_012163203.1, XP_012163209.1, XP_012163214.1, XP_020718408.1, XP_020718509.1, XP_020718535.1, XP_020718556.1, XP_020718575.1, XP_020718588.1, XP_020718609.1, XP_020718628.1, XP_020718658.1, XP_020718683.1, XP_020718705.1		XP_017754103.1, XP_017754104.1, XP_017754105.1, XP_017754107.1, XP_017754108.1, XP_017754109.1, XP_017754110.1, XP_017754111.1, XP_017754112.1, XP_017754113.1, XP_017754114.1, XP_017754115.1, XP_017754116.1	KAF3423931.1	XP_017799325.1, XP_017799326.1, XP_017799327.1, XP_017799328.1, XP_017799330.1, XP_017799331.1, XP_017799332.1, XP_017799333.1, XP_017799334.1	KOX76221.1
OG0000068	XP_016904042.1, XP_016904046.1, XP_016904047.1, XP_028520014.1, XP_028520015.1, XP_028520016.1, XP_028520017.1, XP_028520018.1, XP_028520019.1, XP_028520020.1, XP_028520021.1	XP_026297892.1, XP_026297893.1, XP_026297894.1, XP_026297895.1, XP_026297896.1, XP_026297897.1, XP_026297898.1, XP_026297899.1, XP_026297900.1, XP_026297901.1, XP_026297902.1, XP_026297903.1	XP_012240661.1, XP_033176457.1, XP_033176458.1, XP_033176459.1, XP_033176460.1, XP_033176462.1, XP_033176463.1, XP_033176464.1, XP_033176465.1, XP_033176466.1, XP_033176467.1, XP_033176468.1, XP_033176469.1, XP_033176470.1, XP_033176471.1	Cluster-917.17368.p1, Cluster-917.17369.p1, Cluster-917.17373.p1, Cluster-917.21808.p1	XP_012175018.1, XP_012175019.1, XP_012175020.1, XP_012175021.1, XP_012175023.1, XP_012175024.1, XP_012175026.1, XP_012175027.1, XP_012175028.1, XP_012175029.1, XP_012175030.1, XP_012175031.1, XP_012175032.1, XP_012175034.1, XP_020723798.1, XP_020723799.1, XP_020723800.1	Edil_08760-mRNA	XP_017763642.1	KAF3427368.1	XP_017791249.1, XP_017791250.1, XP_017791251.1, XP_017791252.1	KOX72009.1	Cluster-54.28169.p1, Cluster-54.32176.p1, Cluster-54.32179.p1, Cluster-54.32181.p1, Cluster-54.6888.p1
OG0000069	XP_016915695.1, XP_028523572.1, XP_028523989.1	XP_006569416.1, XP_016767164.1, XP_016767165.1, XP_016767166.1, XP_016767167.1, XP_016767168.1, XP_016767169.1, XP_016767170.1, XP_016767171.1, XP_016767172.1, XP_016767173.1, XP_016767174.1, XP_016767175.1, XP_016767176.1, XP_016767177.1, XP_026295967.1, XP_026295968.1, XP_026295969.1, XP_026295970.1	XP_024222617.1, XP_024222618.1, XP_024222619.1, XP_024222620.1, XP_024222621.1, XP_024222622.1, XP_024222623.1, XP_024222624.1, XP_024222626.1, XP_024222629.1, XP_024222631.1, XP_024222632.1, XP_024222633.1, XP_024222637.1	Cluster-917.31981.p1, Cluster-917.33350.p1	XP_020718271.1	Edil_02245-mRNA	XP_017757228.1, XP_017757229.1, XP_017757230.1, XP_017757231.1, XP_017757232.1, XP_017757233.1, XP_017757234.1, XP_017757235.1, XP_017757236.1, XP_017757237.1, XP_017757238.1, XP_017757239.1, XP_017757240.1	KAF3427524.1, KAF3427525.1	XP_017798251.1, XP_017798252.1, XP_017798253.1, XP_017798254.1, XP_017798255.1, XP_017798257.1, XP_017798258.1, XP_017798259.1, XP_017798260.1	KOX72198.1	Cluster-357.0.p1, Cluster-54.17017.p1, Cluster-54.18545.p1, Cluster-54.18663.p2, Cluster-54.18706.p1, Cluster-54.18706.p2
OG0000070	XP_016917105.1, XP_016917106.1, XP_016917107.1, XP_016919237.1, XP_028520687.1, XP_028523446.1, XP_028523447.1, XP_028524018.1	XP_006559965.2, XP_006559970.2, XP_006559973.2, XP_006569751.2, XP_026298859.1, XP_026298860.1, XP_026298861.1, XP_026298862.1, XP_026298863.1, XP_026298864.1, XP_026298865.1, XP_026298866.1, XP_026301504.1, XP_397461.3	XP_003491959.1, XP_012242002.1, XP_012244808.1, XP_012250268.1, XP_024220331.1, XP_024220332.1, XP_024220334.1, XP_024220335.1, XP_024220336.1, XP_024220337.1	Cluster-917.10440.p1, Cluster-917.10440.p2, Cluster-917.24926.p1, Cluster-917.24927.p1, Cluster-917.25486.p1, Cluster-917.29001.p1	XP_003394639.2, XP_003399799.1, XP_012167185.1, XP_012170078.1, XP_020720016.1, XP_020720017.1, XP_020720018.1, XP_020720019.1, XP_020720020.1, XP_020720021.1	Edil_01807-mRNA, Edil_03150-mRNA, Edil_08455-mRNA	XP_017756685.1, XP_017758962.1, XP_017759431.1, XP_017759432.1, XP_017759433.1	KAF3421153.1, KAF3421851.1, KAF3421852.1, KAF3426704.1	XP_017790081.1, XP_017791574.1, XP_017792589.1	KOX70475.1, KOX70482.1, KOX74421.1, KOX75259.1	Cluster-1596.0.p1, Cluster-2204.0.p1, Cluster-4991.0.p1, Cluster-4991.0.p2
OG0000071	XP_016904410.1, XP_016904413.1, XP_016904417.1, XP_016904418.1, XP_016904419.1, XP_028520087.1, XP_028520088.1, XP_028520089.1, XP_028520090.1, XP_028520091.1	XP_026300114.1, XP_026300117.1, XP_026300119.1, XP_026300122.1, XP_026300124.1, XP_026300125.1, XP_026300134.1, XP_026300135.1, XP_026300140.1, XP_026300143.1, XP_026300145.1, XP_026300147.1, XP_026300155.1	XP_012237535.1, XP_012237536.1, XP_024221391.1, XP_024221392.1, XP_024221393.1, XP_024221396.1, XP_024221397.1, XP_024221398.1, XP_024221399.1, XP_024221400.1, XP_033175105.1	Cluster-917.13498.p1, Cluster-917.13500.p1, Cluster-917.33679.p1	XP_012168918.1, XP_012168919.1, XP_012168920.1, XP_012168922.1, XP_012168923.1, XP_012168924.1, XP_012168925.1, XP_012168926.1, XP_012168927.1, XP_012168928.1, XP_012168929.1	Edil_07313-mRNA	XP_017755541.1, XP_017755542.1, XP_017755543.1, XP_017755544.1, XP_017755545.1, XP_017755546.1, XP_017755547.1, XP_017755548.1, XP_017755549.1, XP_017755550.1, XP_017755551.1, XP_017755552.1, XP_017755553.1, XP_017755555.1, XP_017755556.1	KAF3424200.1	XP_017797875.1, XP_017797876.1, XP_017797877.1	KOX77118.1	Cluster-54.10389.p1
OG0000072	XP_016905294.1, XP_016905296.1, XP_016905507.1, XP_016905508.1, XP_016905509.1, XP_016905510.1, XP_016905511.1, XP_028523145.1	XP_006560146.1, XP_026302122.1, XP_026302123.1	XP_003487651.1, XP_012238699.1, XP_012238700.1, XP_012238703.1, XP_012238704.1, XP_024222054.1, XP_024222055.1, XP_033175636.1, XP_033175637.1, XP_033175638.1, XP_033175639.1	Cluster-917.21552.p1, Cluster-917.21554.p1, Cluster-917.22708.p1, Cluster-917.23520.p1	XP_003400287.1, XP_012169192.1, XP_012169200.1, XP_012169209.1, XP_012171069.1	Edil_04103-mRNA, Edil_05588-mRNA, Edil_13040-mRNA	XP_017761149.1, XP_017761150.1, XP_017761151.1, XP_017761152.1, XP_017761153.1, XP_017761154.1, XP_017761155.1, XP_017761156.1, XP_017766723.1, XP_017766724.1	KAF3426976.1, KAF3426979.1, KAF3430258.1	XP_017788769.1, XP_017799310.1, XP_017799311.1, XP_017799312.1, XP_017799313.1, XP_017799314.1	KOX69310.1	Cluster-54.11870.p1, Cluster-54.29734.p1, Cluster-54.29735.p1, Cluster-54.29736.p1, Cluster-54.29738.p1, Cluster-54.30957.p3, Cluster-54.30967.p2, Cluster-54.30994.p1, Cluster-54.30994.p4, Cluster-54.31305.p2, Cluster-54.31306.p7, Cluster-54.31424.p1, Cluster-54.31460.p1, Cluster-54.32524.p1, Cluster-54.32618.p6, Cluster-54.34436.p3
OG0000073	XP_016905389.1, XP_016905391.1, XP_016905392.1, XP_016905393.1, XP_016905394.1, XP_016905395.1, XP_028520449.1, XP_028520450.1, XP_028520451.1	NP_001035348.1, XP_006557547.1, XP_006557548.1, XP_006557549.1, XP_006557550.1, XP_006557551.1, XP_016767978.1, XP_016767980.1, XP_026296888.1	XP_012247168.1, XP_024226798.1, XP_024226802.1, XP_024226805.1, XP_024226807.1, XP_024226812.1, XP_024226815.1, XP_024226823.1, XP_024226825.1, XP_024226834.1, XP_024226837.1, XP_024226843.1, XP_024226844.1, XP_024226847.1, XP_024226849.1, XP_024226855.1, XP_033179371.1, XP_033179372.1, XP_033179374.1	Cluster-917.22876.p1, Cluster-917.22882.p1, Cluster-917.23214.p1, Cluster-917.25884.p1	XP_012164541.1, XP_012164542.1, XP_012164543.1, XP_012164544.1, XP_012164545.1, XP_012164546.1, XP_012164547.1, XP_012164548.1, XP_020719082.1	Edil_07046-mRNA	XP_017764008.1, XP_017764010.1, XP_017764011.1, XP_017764012.1	KAF3422610.1	XP_017793737.1, XP_017793738.1, XP_017793739.1, XP_017793740.1, XP_017793742.1	KOX76679.1	Cluster-54.24408.p1, Cluster-54.24585.p1, Cluster-54.27909.p1, Cluster-54.33145.p1, Cluster-54.33146.p1, Cluster-54.33147.p1, Cluster-54.33148.p1, Cluster-54.4800.p1
OG0000074	XP_016915404.1, XP_016915405.1, XP_016915406.1, XP_016915407.1, XP_016915408.1, XP_016915409.1	XP_026300830.1, XP_026300831.1, XP_026300832.1, XP_026300833.1, XP_026300834.1, XP_026300836.1, XP_026300837.1, XP_026300838.1, XP_026300839.1, XP_026300840.1, XP_026300841.1, XP_026300842.1, XP_026300843.1, XP_026300844.1, XP_026300845.1, XP_026300846.1, XP_026300847.1	XP_024227979.1, XP_024227980.1, XP_024227981.1, XP_024227983.1, XP_024227984.1, XP_024227985.1, XP_024227986.1, XP_024227987.1, XP_024227988.1, XP_024227989.1, XP_024227990.1, XP_024227993.1, XP_024227994.1, XP_024227995.1, XP_033180491.1, XP_033180493.1, XP_033180494.1	Cluster-917.21807.p1, Cluster-917.22362.p1, Cluster-917.25488.p1, Cluster-917.33565.p1	XP_012171180.1, XP_020722289.1, XP_020722290.1, XP_020722291.1, XP_020722292.1, XP_020722293.1, XP_020722294.1, XP_020722295.1, XP_020722296.1, XP_020722297.1, XP_020722298.1, XP_020722299.1	Edil_04297-mRNA	XP_017767246.1, XP_017767247.1, XP_017767248.1, XP_017767249.1, XP_017767250.1	KAF3424057.1, KAF3429040.1, KAF3429132.1	XP_017797151.1, XP_017798536.1	KOX79185.1, KOX79189.1	Cluster-54.132.p1
OG0000075	XP_016906965.1, XP_016906966.1	XP_006562950.1, XP_006562951.1, XP_016770020.1	XP_003488320.1, XP_012239372.1, XP_012239373.1, XP_012239375.1, XP_024222353.1, XP_024222354.1, XP_024222356.1, XP_033175926.1, XP_033175927.1, XP_033175928.1, XP_033175929.1, XP_033175930.1, XP_033175931.1, XP_033175932.1, XP_033175933.1	Cluster-917.26915.p1, Cluster-917.29636.p1, Cluster-917.29638.p1, Cluster-917.29645.p1, Cluster-917.31810.p1	XP_003398449.1, XP_012168167.1, XP_012168168.1, XP_012168169.1, XP_012168171.1, XP_012168173.1, XP_012168175.1, XP_020720724.1, XP_020720725.1, XP_020720726.1, XP_020720727.1, XP_020720728.1, XP_020720729.1, XP_020720730.1, XP_020720731.1, XP_020720732.1, XP_020720733.1	Edil_09901-mRNA	XP_017758404.1, XP_017758413.1, XP_017758421.1, XP_017758429.1, XP_017758437.1, XP_017758445.1, XP_017758453.1, XP_017758459.1, XP_017758467.1, XP_017758475.1, XP_017758505.1, XP_017758506.1, XP_017758507.1, XP_017758508.1, XP_017758509.1, XP_017758510.1, XP_017758512.1, XP_017758513.1, XP_017758514.1, XP_017758515.1	KAF3430303.1	XP_017795438.1	KOX80867.1, KOX80868.1	Cluster-54.22301.p1, Cluster-54.22304.p1
OG0000076	XP_016908451.1, XP_016915481.1, XP_016917084.1, XP_016917085.1, XP_016920900.1, XP_016921803.1, XP_028524010.1, XP_028524012.1	XP_006570572.2, XP_006570573.2, XP_006570574.2, XP_006570575.2, XP_006570576.2, XP_006570577.2, XP_006570578.2, XP_006570579.2, XP_006570580.2, XP_006570581.2, XP_006570583.2, XP_006570584.2, XP_026296937.1, XP_026296938.1	XP_024225223.1, XP_024225224.1, XP_033178109.1, XP_033178110.1, XP_033178111.1, XP_033178112.1, XP_033178113.1, XP_033178114.1, XP_033178115.1, XP_033178116.1, XP_033178117.1, XP_033178118.1, XP_033178119.1, XP_033178120.1, XP_033178121.1	Cluster-917.21499.p1, Cluster-917.24465.p1, Cluster-917.25746.p1, Cluster-917.25746.p2, Cluster-917.26719.p1, Cluster-917.26997.p1, Cluster-917.26997.p2, Cluster-917.26998.p1, Cluster-917.26998.p2, Cluster-917.31926.p1	XP_012174750.1, XP_020723700.1, XP_020723701.1, XP_020723702.1, XP_020723703.1	Edil_09488-mRNA, Edil_09489-mRNA, Edil_09494-mRNA, Edil_11060-mRNA	XP_017752140.1, XP_017752141.1, XP_017752142.1	KAF3421069.1	XP_017789194.1	KOX69089.1, KOX69090.1, KOX72268.1	Cluster-54.20858.p1, Cluster-54.20859.p1, Cluster-54.20863.p1, Cluster-54.26938.p1, Cluster-54.7080.p1
OG0000077	XP_016912179.1, XP_016912180.1, XP_016912182.1, XP_016912183.1, XP_016912184.1, XP_016912185.1, XP_016912186.1, XP_016912187.1, XP_016912188.1, XP_016912189.1, XP_016912190.1, XP_016912191.1, XP_016912192.1, XP_016912193.1, XP_016912195.1, XP_028522489.1	XP_006567775.1, XP_006567776.1, XP_006567777.1, XP_006567778.1, XP_006567779.1, XP_006567780.1, XP_006567781.1, XP_016767689.1, XP_016767690.1, XP_026296358.1, XP_026296359.1	XP_003493395.1, XP_003493396.1, XP_003493397.1, XP_012246831.1, XP_012246832.1, XP_012246833.1, XP_024226760.1, XP_024226762.1, XP_024226763.1, XP_033179494.1, XP_033179495.1, XP_033179496.1, XP_033179497.1	Cluster-917.22028.p1, Cluster-917.22080.p1, Cluster-917.23894.p1, Cluster-917.24495.p1	XP_003401965.1, XP_003401966.1, XP_012173458.1, XP_012173459.1, XP_012173460.1, XP_012173461.1, XP_012173462.1, XP_012173463.1, XP_012173464.1, XP_020723043.1, XP_020723044.1, XP_020723045.1, XP_020723046.1	Edil_04244-mRNA	XP_017754518.1	KAF3422418.1, KAF3422419.1	XP_017793645.1, XP_017793647.1	KOX74844.1	Cluster-54.24248.p1, Cluster-54.24249.p1, Cluster-54.24250.p1, Cluster-54.24257.p1, Cluster-54.24258.p1
OG0000078	XP_016916647.1, XP_016916657.1, XP_016916666.1, XP_016916675.1, XP_016916684.1, XP_028523655.1, XP_028523657.1	XP_006563636.2, XP_006563637.2, XP_006563638.2, XP_006563639.2, XP_006563640.2, XP_016772187.2, XP_016772188.1, XP_026301347.1	XP_003486985.1, XP_012237102.1, XP_012237103.1, XP_012237107.1, XP_012237108.1, XP_012237111.1, XP_024221190.1, XP_024221192.1, XP_024221193.1, XP_033174935.1, XP_033174937.1, XP_033174938.1	Cluster-917.10340.p1, Cluster-917.10342.p1, Cluster-917.13192.p1, Cluster-917.13973.p1, Cluster-917.20081.p2, Cluster-917.20082.p2, Cluster-917.26867.p1, Cluster-917.6116.p1	XP_003401196.1, XP_012172117.1, XP_012172118.1, XP_012172120.1, XP_012172122.1, XP_012172123.1, XP_012172124.1, XP_012172126.1, XP_012172128.1, XP_012172129.1, XP_012172130.1, XP_012172131.1, XP_012172132.1, XP_020722653.1, XP_020722655.1, XP_020722656.1, XP_020722657.1, XP_020722658.1, XP_020722659.1, XP_020722660.1, XP_020722661.1, XP_020722662.1	Edil_07700-mRNA	XP_017765250.1, XP_017765251.1, XP_017765252.1	KAF3429753.1	XP_017796603.1, XP_017796604.1	KOX79732.1	Cluster-54.27178.p1, Cluster-54.28101.p1, Cluster-54.30216.p1, Cluster-54.30879.p1
OG0000079	XP_028525093.1, XP_028525094.1, XP_028525095.1, XP_028525096.1, XP_028525097.1, XP_028525098.1, XP_028525099.1, XP_028525100.1, XP_028525101.1, XP_028525102.1, XP_028525103.1, XP_028525104.1, XP_028525105.1	XP_026298889.1, XP_026298890.1, XP_026298891.1, XP_026298892.1, XP_026298893.1, XP_026298894.1, XP_026298895.1, XP_026298896.1, XP_026298897.1, XP_026298898.1, XP_026298899.1, XP_026298900.1, XP_026298901.1, XP_026298902.1, XP_026298903.1, XP_026298904.1, XP_026298905.1	XP_024227498.2	Cluster-917.22792.p1, Cluster-917.23445.p1, Cluster-917.24101.p1, Cluster-917.25161.p1, Cluster-917.25187.p1	XP_012175342.1, XP_012175352.1, XP_012175353.1, XP_012175354.1, XP_012175355.1, XP_012175356.1, XP_012175357.1, XP_012175358.1, XP_020723926.1, XP_020723927.1, XP_020723928.1, XP_020723929.1, XP_020723930.1, XP_020723931.1, XP_020723932.1, XP_020723933.1	Edil_09957-mRNA	XP_017758487.1, XP_017758488.1, XP_017758489.1, XP_017758490.1, XP_017758491.1, XP_017758492.1, XP_017758493.1, XP_017758494.1, XP_017758495.1, XP_017758496.1, XP_017758497.1, XP_017758498.1	KAF3425789.1	XP_017796729.1	KOX68103.1	Cluster-54.17483.p1
OG0000080	XP_016908344.1, XP_016908346.1, XP_016908347.1, XP_016908348.1, XP_016908349.1, XP_016908350.1, XP_016908351.1, XP_016908352.1, XP_028521327.1, XP_028521328.1	NP_001153877.1, XP_026302152.1, XP_026302153.1, XP_026302154.1, XP_026302155.1, XP_026302156.1, XP_026302157.1, XP_026302158.1, XP_026302159.1, XP_026302160.1	XP_003490043.1, XP_012241844.1, XP_012241845.1, XP_012241846.1, XP_012241847.1, XP_012241848.1, XP_012241849.1, XP_012241850.1, XP_012241851.1, XP_012241853.1, XP_012241854.1, XP_012241855.1, XP_012241856.1, XP_024223852.1	Cluster-917.10307.p1, Cluster-917.10308.p1, Cluster-917.19186.p1, Cluster-917.30827.p1, Cluster-917.9835.p1	XP_003393601.1, XP_012171379.1, XP_012171388.1, XP_012171394.1, XP_012171406.1, XP_012171413.1, XP_012171427.1, XP_012171434.1, XP_012171438.1, XP_012171453.1, XP_020723782.1	Edil_08333-mRNA	XP_017761292.1, XP_017761293.1, XP_017761294.1, XP_017761295.1, XP_017761296.1, XP_017761297.1, XP_017761298.1, XP_017761299.1, XP_017761301.1	KAF3425410.1	XP_017787878.1	KOX69792.1	Cluster-54.17297.p1, Cluster-54.17302.p1, Cluster-54.17303.p1, Cluster-54.17305.p1, Cluster-54.27540.p1
OG0000081	XP_016907436.1, XP_016907437.1, XP_016907439.1, XP_016907441.1, XP_016907442.1, XP_016907443.1, XP_016907445.1, XP_016907447.1, XP_028521141.1	XP_006563302.1, XP_006563303.1, XP_006563306.1, XP_016769357.1, XP_016769382.1, XP_026301669.1, XP_026301679.1, XP_026301684.1, XP_026301691.1, XP_026301697.1, XP_026301701.1, XP_026301706.1, XP_026301709.1	XP_012249563.1, XP_012249564.1, XP_012249569.1, XP_024228214.1, XP_024228219.1, XP_024228220.1, XP_033180707.1, XP_033180708.1, XP_033180709.1, XP_033180710.1, XP_033180711.1, XP_033180712.1, XP_033180713.1, XP_033180714.1, XP_033180715.1, XP_033180716.1, XP_033180717.1	Cluster-917.19505.p1, Cluster-917.19907.p1	XP_012164981.1, XP_012164983.1, XP_012164984.1, XP_012164985.1, XP_012164986.1, XP_012164987.1, XP_012164988.1, XP_012164989.1, XP_012164990.1, XP_012164991.1, XP_012164992.1, XP_020719059.1, XP_020719060.1, XP_020719061.1, XP_020719062.1, XP_020719063.1, XP_020719064.1, XP_020719065.1	Edil_06228-mRNA	XP_017760267.1, XP_017760268.1	KAF3427239.1	XP_017797807.1	KOX80098.1	Cluster-54.18421.p1, Cluster-54.22736.p1
OG0000082	XP_016911164.1, XP_016911165.1, XP_016911166.1, XP_016911168.1	XP_016770509.1, XP_016770512.1, XP_016770515.1, XP_026299865.1, XP_026299866.1, XP_026299867.1, XP_026299868.1, XP_026299869.1, XP_026299870.1, XP_026299871.1	XP_012237287.1, XP_012237288.1, XP_012237289.1, XP_012237291.1, XP_012237293.1, XP_012237296.1, XP_012237297.1, XP_012237300.1, XP_012237301.1, XP_024221283.1, XP_024221284.1, XP_024221285.1, XP_024221286.1, XP_024221287.1	Cluster-165.0.p1, Cluster-917.17703.p1, Cluster-917.24799.p1, Cluster-917.24801.p1, Cluster-917.24802.p1, Cluster-917.9285.p1	XP_020719438.1	Edil_01668-mRNA	XP_017756974.1, XP_017756975.1, XP_017756976.1, XP_017756977.1, XP_017756978.1, XP_017756979.1, XP_017756980.1, XP_017756981.1, XP_017756982.1, XP_017756983.1, XP_017756984.1, XP_017756985.1, XP_017756986.1	KAF3427806.1	XP_017795156.1, XP_017795157.1, XP_017795158.1, XP_017795159.1, XP_017795160.1, XP_017795161.1, XP_017795162.1, XP_017795163.1, XP_017795165.1, XP_017795166.1	KOX78385.1	Cluster-54.11409.p1, Cluster-54.13105.p2, Cluster-54.13263.p2, Cluster-54.13681.p2, Cluster-54.15190.p1, Cluster-54.29397.p1
OG0000083	XP_016912181.1, XP_016912197.1, XP_016912205.1, XP_016912213.1, XP_028522288.1	XP_006568666.1, XP_006568667.1, XP_006568668.1, XP_006568669.1, XP_016768701.1, XP_026298992.1, XP_623799.3	XP_003484639.1, XP_012236797.1, XP_012236802.1, XP_012236813.1, XP_012236825.1, XP_012236832.1, XP_012236839.1, XP_012236855.1, XP_012236860.1, XP_024220763.1, XP_033174934.1, XP_033174936.1, XP_033174939.1, XP_033174946.1, XP_033174955.1, XP_033174958.1	Cluster-917.23771.p1, Cluster-917.23771.p3, Cluster-917.24683.p1, Cluster-917.24683.p3, Cluster-917.24758.p1, Cluster-917.24758.p3, Cluster-917.25859.p10, Cluster-917.25859.p3, Cluster-917.25861.p2, Cluster-917.25861.p6, Cluster-917.25861.p8	XP_003396507.1, XP_012165605.1, XP_012165606.1, XP_012165607.1, XP_012165608.1, XP_012165609.1, XP_012165610.1, XP_012165611.1, XP_012165614.1, XP_012165615.1, XP_012165616.1, XP_012165617.1, XP_012165618.1, XP_012165619.1, XP_020719555.1, XP_020719556.1	Edil_03298-mRNA	XP_017753280.1, XP_017753281.1, XP_017753282.1	KAF3422454.1, KAF3422455.1	XP_017794281.1, XP_017794282.1	KOX78504.1, KOX78505.1	Cluster-54.1949.p1, Cluster-54.27044.p1
OG0000084	XP_016912663.1, XP_028522633.1	XP_001120165.3, XP_006568458.2, XP_006568459.2, XP_006568460.2, XP_006568461.2, XP_006568462.1, XP_006568463.2, XP_006568464.1, XP_016766608.1, XP_026295258.1, XP_026295259.1, XP_026295260.1, XP_026295261.1, XP_026295262.1, XP_026295263.1, XP_026295264.1, XP_026295265.1, XP_026295266.1, XP_026295267.1	XP_012243000.1, XP_012243001.1, XP_012243002.1, XP_012243004.1, XP_012243006.1, XP_024224539.1, XP_024224540.1, XP_024224541.1, XP_024224542.1, XP_024224543.1, XP_024224544.1, XP_024224545.1, XP_024224546.1, XP_024224547.1, XP_024224548.1, XP_024224550.1, XP_033177507.1, XP_033177508.1, XP_033177509.1, XP_033177510.1, XP_033177511.1	Cluster-917.2804.p1, Cluster-917.28277.p1, Cluster-917.3108.p1	XP_003394368.2, XP_012176262.1, XP_020724276.1, XP_020724277.1, XP_020724278.1, XP_020724279.1, XP_020724283.1, XP_020724284.1	Edil_01334-mRNA, Edil_01691-mRNA, Edil_04638-mRNA	XP_017765675.1, XP_017765676.1, XP_017765678.1, XP_017765679.1	KAF3423587.1	XP_017795298.1, XP_017795300.1	KOX69119.1, KOX69123.1, KOX69128.1	Cluster-54.23202.p1
OG0000085	XP_016913028.1, XP_016913029.1, XP_016913030.1, XP_016913031.1, XP_016913033.1, XP_028522779.1, XP_028522780.1, XP_028522781.1	XP_006570211.1, XP_006570212.1, XP_006570213.1, XP_006570214.1, XP_006570215.1, XP_006570216.1, XP_006570218.1, XP_006570219.1, XP_006570220.1, XP_006570221.1, XP_006570222.1, XP_006570223.1, XP_016766877.1, XP_016766879.1, XP_026295163.1, XP_624065.2	XP_003486186.1, XP_012250202.1, XP_012250203.1, XP_012250204.1, XP_012250206.1, XP_012250207.1, XP_012250209.1, XP_012250210.1, XP_012250211.1, XP_012250212.1, XP_012250213.1, XP_024220243.1, XP_024220244.1, XP_033174406.1	Cluster-917.25796.p1, Cluster-917.25797.p2, Cluster-917.25798.p2	XP_003402874.1, XP_012174617.1, XP_012174618.1, XP_012174619.1, XP_012174621.1, XP_012174622.1, XP_012174623.1, XP_012174624.1, XP_012174626.1, XP_012174627.1, XP_012174628.1, XP_012174630.1, XP_020723618.1, XP_020723619.1, XP_020723620.1	Edil_06431-mRNA	XP_017754539.1	KAF3425562.1	XP_017797981.1	KOX71461.1	Cluster-2138.1.p1, Cluster-54.11445.p1, Cluster-54.11448.p1, Cluster-54.11449.p1, Cluster-54.19079.p1, Cluster-54.29899.p1
OG0000086	XP_016914064.1, XP_016914065.1, XP_016914066.1, XP_016914068.1, XP_016914069.1	XP_006565302.1, XP_006565303.1, XP_006565304.1, XP_016770907.1, XP_016770908.1, XP_016770909.1, XP_016770910.1, XP_026299927.1, XP_026299928.1	XP_003486831.1, XP_012236946.1, XP_012236948.1, XP_012236949.1, XP_024221055.1, XP_024221056.1, XP_024221057.1, XP_033174881.1, XP_033174882.1, XP_033174883.1, XP_033174884.1, XP_033174885.1, XP_033174886.1	Cluster-917.11929.p1, Cluster-917.12746.p1, Cluster-917.12748.p1, Cluster-917.12940.p1, Cluster-917.13019.p1, Cluster-917.6753.p1	XP_003399843.1, XP_012170464.1, XP_012170466.1, XP_012170467.1, XP_012170470.1, XP_012170471.1, XP_012170472.1, XP_012170474.1, XP_012170476.1, XP_012170477.1, XP_012170479.1, XP_012170480.1, XP_012170482.1, XP_020721378.1, XP_020721379.1, XP_020721380.1, XP_020721381.1, XP_020721382.1	Edil_04664-mRNA	XP_017762632.1, XP_017762633.1, XP_017762634.1, XP_017762635.1, XP_017762636.1, XP_017762637.1	KAF3419852.1, KAF3419853.1	XP_017787568.1, XP_017787569.1, XP_017787570.1		Cluster-54.16010.p2, Cluster-54.16010.p3, Cluster-54.16017.p2, Cluster-54.16017.p3
OG0000087	XP_016919563.1, XP_016919564.1, XP_028524821.1	XP_026299596.1, XP_026299597.1, XP_026299598.1, XP_026299599.1, XP_026299600.1, XP_026299601.1, XP_026299602.1, XP_026299603.1, XP_026299604.1	XP_003487890.1, XP_012238408.1, XP_012238409.1, XP_012238410.1, XP_024222021.2, XP_024222022.1, XP_033175547.1, XP_033175585.1, XP_033175586.1, XP_033175590.1, XP_033175591.1	Cluster-917.11907.p1, Cluster-917.21862.p1, Cluster-917.21864.p1, Cluster-917.21866.p1, Cluster-917.21868.p1, Cluster-917.21869.p1, Cluster-917.24141.p1, Cluster-917.24142.p1, Cluster-917.25786.p1, Cluster-917.25787.p1, Cluster-917.30096.p1, Cluster-917.30097.p1	XP_003402576.2, XP_012169463.2, XP_020721177.1, XP_020721343.1	Edil_06310-mRNA, Edil_13394-mRNA	XP_017755131.1, XP_017755132.1, XP_017755133.1, XP_017755134.1, XP_017755135.1, XP_017755136.1, XP_017755137.1, XP_017755138.1, XP_017755139.1, XP_017755140.1, XP_017755142.1	KAF3423646.1	XP_017792668.1, XP_017792670.1, XP_017792671.1, XP_017792672.1, XP_017792673.1, XP_017792674.1	KOX72798.1, KOX72799.1	Cluster-54.27469.p1, Cluster-54.31861.p1, Cluster-54.31869.p1, Cluster-54.31871.p1, Cluster-54.31872.p1
OG0000088	XP_028521700.1	XP_006560423.2, XP_006560424.2, XP_006560425.2, XP_006560427.2, XP_006560428.2, XP_006560429.2, XP_006560431.2, XP_006560432.2, XP_006560433.2, XP_006560434.2, XP_006560435.2, XP_016771268.2, XP_016771269.2, XP_016771270.2, XP_016771271.2, XP_391976.5	XP_012248822.1, XP_012248826.1, XP_012248827.1, XP_012248828.1, XP_012248829.1, XP_012248831.1, XP_012248832.1, XP_012248833.1, XP_012248834.1, XP_024227845.1, XP_024227846.1, XP_024227847.1, XP_024227848.1, XP_024227850.1, XP_033180359.1, XP_033180360.1	Cluster-917.23992.p1, Cluster-917.23997.p1, Cluster-917.24439.p1, Cluster-917.26475.p1	XP_020721825.1	Edil_05547-mRNA	XP_017766725.1, XP_017766726.1, XP_017766728.1, XP_017766729.1, XP_017766730.1, XP_017766731.1, XP_017766732.1, XP_017766733.1, XP_017766734.1, XP_017766735.1, XP_017766736.1, XP_017766737.1	KAF3425526.1	XP_017788941.1, XP_017788942.1, XP_017788943.1, XP_017788944.1, XP_017788945.1, XP_017788946.1, XP_017788947.1	KOX69234.1	Cluster-54.34507.p1, Cluster-54.34508.p1, Cluster-54.34510.p1, Cluster-54.34523.p1, Cluster-54.34524.p1, Cluster-54.4236.p1
OG0000089						Edil_12846-mRNA, Edil_12848-mRNA, Edil_12930-mRNA, Edil_13309-mRNA, Edil_13411-mRNA, Edil_13613-mRNA, Edil_13638-mRNA, Edil_13657-mRNA, Edil_13709-mRNA, Edil_13927-mRNA, Edil_13935-mRNA, Edil_14058-mRNA, Edil_14072-mRNA, Edil_14177-mRNA, Edil_14191-mRNA, Edil_14226-mRNA, Edil_14262-mRNA, Edil_14288-mRNA, Edil_14404-mRNA, Edil_14414-mRNA, Edil_14470-mRNA, Edil_14508-mRNA, Edil_14546-mRNA, Edil_145…
OG0000090	XP_016905865.1, XP_016905870.1, XP_028520607.1, XP_028520608.1, XP_028520609.1, XP_028520610.1, XP_028520611.1, XP_028520612.1, XP_028520613.1	XP_006565453.2, XP_006565456.2, XP_016768190.2, XP_016768191.2, XP_016768192.1, XP_016768193.2, XP_016768194.2, XP_016768195.1, XP_016768197.1	XP_012236122.1, XP_024220516.1, XP_024220517.1, XP_024220518.1, XP_024220519.1, XP_024220520.1, XP_024220521.1, XP_024220522.1, XP_024220524.1, XP_024220525.1, XP_033174550.1, XP_033174551.1	Cluster-917.13963.p1, Cluster-917.22949.p1, Cluster-917.22997.p1, Cluster-917.22998.p1	XP_012164576.1, XP_012164579.1, XP_012164580.1, XP_012164581.1, XP_020719029.1, XP_020719030.1, XP_020719031.1, XP_020719032.1, XP_020719033.1, XP_020719034.1	Edil_07013-mRNA	XP_017758332.1, XP_017758333.1, XP_017758334.1, XP_017758335.1, XP_017758337.1, XP_017758338.1, XP_017758339.1, XP_017758340.1, XP_017758341.1	KAF3426941.1	XP_017787728.1, XP_017787729.1, XP_017787730.1, XP_017787731.1, XP_017787732.1, XP_017787733.1	KOX76702.1	Cluster-54.13158.p2, Cluster-54.13158.p3, Cluster-54.13162.p1
OG0000091	XP_016907420.1, XP_016907421.1, XP_016907422.1, XP_016907423.1, XP_028521092.1, XP_028521093.1, XP_028521094.1, XP_028521095.1, XP_028521096.1	XP_026297027.1, XP_026297031.1, XP_026297033.1, XP_026297035.1, XP_026297038.1, XP_026297039.1, XP_026297043.1, XP_026297044.1	XP_012249680.1, XP_012249681.1, XP_012249687.1, XP_012249688.1, XP_012249693.1, XP_024228350.1, XP_033180784.1, XP_033180785.1, XP_033180786.1, XP_033180787.1, XP_033180788.1, XP_033180789.1, XP_033180790.1, XP_033180791.1, XP_033180792.1	Cluster-917.23088.p1, Cluster-917.23210.p1, Cluster-917.25769.p1, Cluster-917.28562.p1, Cluster-917.33560.p1	XP_012166765.1, XP_012166766.1, XP_012166768.1, XP_012166769.1, XP_012166770.1, XP_012166771.1, XP_012166772.1, XP_012166774.1, XP_012166775.1, XP_012166776.1, XP_012166777.1, XP_012166778.1, XP_012166779.1	Edil_04659-mRNA	XP_017764273.1, XP_017764274.1, XP_017764275.1, XP_017764276.1, XP_017764277.1, XP_017764278.1, XP_017764279.1	KAF3423200.1, KAF3423202.1	XP_017789758.1	KOX71629.1, KOX71633.1	Cluster-54.18168.p1, Cluster-54.20407.p1
OG0000092	XP_016919836.1, XP_016919861.1, XP_028524915.1	XP_026297976.1, XP_026297977.1, XP_026297978.1, XP_026297979.1, XP_026297980.1, XP_026297981.1, XP_026297983.1, XP_026297984.1, XP_026297985.1, XP_026297986.1, XP_026297987.1, XP_026297988.1, XP_026297989.1, XP_026297990.1, XP_026297991.1, XP_026297992.1	XP_012244537.1, XP_012244543.1, XP_012244545.1, XP_012244546.1, XP_012244547.1, XP_012244548.1, XP_012244549.1, XP_024225427.1, XP_024225428.1, XP_033178324.1, XP_033178325.1, XP_033178326.1, XP_033178327.1, XP_033178328.1, XP_033178329.1, XP_033178330.1, XP_033178331.1	Cluster-917.22040.p1, Cluster-917.30134.p1	XP_003401618.1, XP_012172877.1, XP_012172878.1, XP_012172879.1, XP_012172880.1, XP_012172881.1, XP_012172882.1, XP_012172883.1, XP_012172884.1, XP_012172885.1, XP_012172886.1, XP_012172887.1, XP_020722947.1, XP_020722948.1	Edil_09514-mRNA, Edil_09517-mRNA	XP_017756629.1, XP_017756630.1	KAF3430799.1	XP_017793415.1, XP_017794324.1	KOX68138.1, KOX68139.1	Cluster-2120.0.p1, Cluster-54.25170.p1, Cluster-54.30333.p2, Cluster-54.8199.p1
OG0000093	XP_028522597.1	XP_006560008.2, XP_026301462.1, XP_026301463.1, XP_026301464.1	XP_012247311.2, XP_012247312.1, XP_024227031.1, XP_024227032.1, XP_024227033.1, XP_024227034.1, XP_024227036.1, XP_024227037.1, XP_024227039.1, XP_024227040.1, XP_024227041.1, XP_033179674.1, XP_033179675.1, XP_033179676.1, XP_033179677.1, XP_033179678.1, XP_033179679.1, XP_033179680.1, XP_033179681.1, XP_033179682.1, XP_033179683.1, XP_033179684.1, XP_033179685.1	Cluster-917.21168.p1, Cluster-917.21172.p2, Cluster-917.21173.p2, Cluster-917.21175.p1, Cluster-917.21176.p1, Cluster-917.21177.p1, Cluster-917.26779.p1	XP_012172800.1, XP_012172802.1, XP_020722537.1, XP_020722538.1, XP_020722539.1, XP_020722540.1	Edil_02355-mRNA, Edil_07854-mRNA	XP_017753761.1, XP_017753762.1, XP_017753763.1, XP_017753764.1, XP_017753765.1, XP_017753766.1	KAF3428149.1, KAF3428150.1	XP_017794765.1	KOX79918.1	Cluster-1885.0.p1, Cluster-1885.1.p1, Cluster-54.27949.p1, Cluster-54.31756.p1, Cluster-54.31756.p2, Cluster-54.31757.p1, Cluster-54.31758.p1, Cluster-54.32282.p1, Cluster-54.32839.p1, Cluster-54.32839.p2, Cluster-54.32841.p1, Cluster-54.32841.p2
OG0000094	XP_016908729.1, XP_016908731.1, XP_016908735.1, XP_016908736.1, XP_016908738.1, XP_028521463.1, XP_028521464.1, XP_028521465.1, XP_028521466.1	XP_006562755.1, XP_006562759.1, XP_006562765.1, XP_016767061.1, XP_016767062.1, XP_016767064.1, XP_016767065.1, XP_016767066.1, XP_016767068.1, XP_016767069.1, XP_026296179.1, XP_026296180.1, XP_026296181.1, XP_026296182.1, XP_026296183.1	XP_012242798.1, XP_012242799.1, XP_012242802.1, XP_012242803.1, XP_012242808.1, XP_012242810.1, XP_012242811.1, XP_012242812.1, XP_024224410.1, XP_033177486.1	Cluster-2720.0.p1, Cluster-917.17117.p1, Cluster-917.3067.p1, Cluster-917.3070.p1	XP_012163683.1, XP_012163690.1, XP_012163692.1, XP_012163693.1, XP_012163695.1, XP_012163696.1, XP_020718572.1, XP_020718573.1, XP_020718574.1	Edil_07924-mRNA	XP_017754569.1, XP_017754570.1, XP_017754571.1, XP_017754572.1, XP_017754573.1, XP_017754575.1, XP_017754576.1, XP_017754577.1, XP_017754578.1, XP_017754579.1	KAF3422613.1	XP_017787961.1	KOX80604.1	Cluster-54.17583.p1, Cluster-54.17584.p1, Cluster-54.17586.p1
OG0000095	XP_016913940.1, XP_016913941.1, XP_016913942.1, XP_016913943.1, XP_016913944.1, XP_016913945.1, XP_016913946.1, XP_016913947.1, XP_016913948.1, XP_016913949.1, XP_028523076.1	XP_003250600.1, XP_006565238.1, XP_006565239.1, XP_006565240.1, XP_006565241.1, XP_006565243.1, XP_006565244.1, XP_016770919.1, XP_026300109.1, XP_624665.2	XP_012247167.1, XP_012247169.1, XP_012247170.1, XP_012247172.1, XP_012247173.1, XP_024226943.1, XP_024226944.1, XP_024226945.1, XP_024226946.1, XP_024226947.1, XP_024226948.1	Cluster-917.11114.p1, Cluster-917.21783.p1, Cluster-917.21784.p1, Cluster-917.21785.p1, Cluster-917.24907.p1	XP_003399891.1, XP_012170549.1, XP_012170550.1, XP_012170552.1, XP_012170553.1, XP_020721506.1, XP_020721507.1, XP_020721508.1, XP_020721509.1, XP_020721511.1	Edil_01138-mRNA	XP_017756170.1, XP_017756171.1, XP_017756172.1, XP_017756173.1, XP_017756174.1, XP_017756176.1, XP_017756177.1	KAF3422903.1	XP_017792451.1	KOX70011.1	Cluster-54.26117.p1, Cluster-54.31405.p1, Cluster-54.31408.p1, Cluster-54.31894.p1, Cluster-54.33730.p1, Cluster-54.558.p1
OG0000096	XP_016920740.1, XP_016920741.1, XP_016920742.1, XP_016920743.1, XP_016920744.1, XP_028525153.1	XP_003249662.1, XP_003249664.1, XP_006560265.1, XP_016771891.1, XP_016771892.1, XP_016771893.1	XP_003493917.1, XP_003493918.1, XP_012247728.1, XP_012247729.1, XP_012247730.1, XP_012247731.1, XP_012247733.1, XP_012247734.1, XP_024227239.1, XP_024227240.1, XP_033179823.1	Cluster-917.19774.p1, Cluster-917.23963.p2, Cluster-917.29609.p1, Cluster-917.31597.p2, Cluster-917.31598.p2, Cluster-917.31745.p2	XP_003400783.1, XP_003400784.1, XP_012171776.1, XP_012171777.1, XP_012171778.1, XP_012171779.1, XP_020722036.1, XP_020722037.1, XP_020722038.1, XP_020722039.1, XP_020722040.1, XP_020722041.1, XP_020722042.1	Edil_08910-mRNA	XP_017760580.1, XP_017760581.1, XP_017760582.1, XP_017760584.1, XP_017760585.1, XP_017760586.1, XP_017760587.1, XP_017760588.1, XP_017760589.1, XP_017760590.1	KAF3425477.1	XP_017788017.1, XP_017788018.1, XP_017788019.1, XP_017788020.1	KOX81267.1	Cluster-54.14146.p1, Cluster-54.14923.p3, Cluster-54.21693.p2, Cluster-54.26858.p1, Cluster-54.33498.p4
OG0000097	XP_028521858.1	XP_006564685.2, XP_006564686.2, XP_006564687.2, XP_006564688.2, XP_006564689.2, XP_006564690.2, XP_006564691.2, XP_006564692.2, XP_006564693.2, XP_006564694.2, XP_006564695.2, XP_006564696.2, XP_006564697.2, XP_006564698.2, XP_006564699.2, XP_006564701.2, XP_006564703.2, XP_006564704.2, XP_006564705.2, XP_006564706.2, XP_006564707.2, XP_006564710.2, XP_006564711.2, XP_006564712.2, XP_006564714.2,…	XP_033177098.1, XP_033177099.1, XP_033177100.1	Cluster-917.13696.p1, Cluster-917.25420.p1, Cluster-917.25421.p1, Cluster-917.25423.p1	XP_020722982.1, XP_020722983.1, XP_020722984.1, XP_020722985.1, XP_020722986.1, XP_020722988.1, XP_020722989.1, XP_020722990.1, XP_020722991.1, XP_020722992.1, XP_020722993.1, XP_020722994.1, XP_020722995.1, XP_020722996.1, XP_020722997.1, XP_020722998.1, XP_020722999.1, XP_020723000.1	Edil_10610-mRNA	XP_017761211.1	KAF3425544.1	XP_017787415.1	KOX74567.1, KOX74568.1	Cluster-54.17046.p1, Cluster-54.20353.p1, Cluster-54.20481.p1, Cluster-54.4921.p1
OG0000098										KOX67954.1, KOX67960.1, KOX68182.1, KOX68457.1, KOX68488.1, KOX68514.1, KOX68845.1, KOX69682.1, KOX69811.1, KOX69859.1, KOX70702.1, KOX70703.1, KOX70734.1, KOX70805.1, KOX72311.1, KOX72613.1, KOX72624.1, KOX72708.1, KOX72828.1, KOX73163.1, KOX73238.1, KOX73436.1, KOX73481.1, KOX73825.1, KOX74099.1, KOX75176.1, KOX75306.1, KOX75416.1, KOX75533.1, KOX75884.1, KOX75888.1, KOX75903.1, KOX75922.1, KOX…
OG0000099	XP_016904323.2, XP_016904396.1, XP_016921786.1, XP_016921788.1, XP_016921789.1, XP_028520071.1, XP_028520072.1, XP_028520979.1, XP_028525482.1, XP_028525483.1	XP_003249337.1, XP_006558664.1, XP_006563273.1, XP_006572112.1, XP_026299106.1, XP_026299107.1, XP_026299108.1, XP_026299109.1, XP_026299110.1, XP_026299111.1, XP_026299112.1, XP_026299113.1, XP_397274.4	XP_003487573.2, XP_012237982.1, XP_012237983.1, XP_012242306.2, XP_024221652.1, XP_033177159.1	Cluster-917.18716.p1, Cluster-917.20076.p1, Cluster-917.20790.p1, Cluster-917.22451.p3, Cluster-917.23528.p4, Cluster-917.31039.p1, Cluster-917.32898.p1, Cluster-917.5256.p1, Cluster-917.8170.p1	XP_003394166.1, XP_012165028.1, XP_012175925.1, XP_012175926.1	Edil_03435-mRNA	XP_017754435.1, XP_017754436.1, XP_017766262.1, XP_017766271.1, XP_017766279.1, XP_017766290.1, XP_017766297.1, XP_017766307.1, XP_017766314.1, XP_017766322.1, XP_017766335.1, XP_017766342.1	KAF3426019.1	XP_017798211.1, XP_017798219.1	KOX79973.1	Cluster-54.27465.p1, Cluster-54.28735.p1, Cluster-54.28738.p1, Cluster-54.28743.p1
OG0000100	XP_016905246.1, XP_028520395.1	XP_016769027.1	XP_024225975.1, XP_024225983.1, XP_033178712.1, XP_033178713.1, XP_033178714.1, XP_033178715.1, XP_033178716.1, XP_033178717.1, XP_033178718.1, XP_033178719.1, XP_033178720.1, XP_033178721.1, XP_033178722.1, XP_033178723.1	Cluster-917.35015.p1, Cluster-917.35017.p1, Cluster-917.35018.p1	XP_012166598.1, XP_020719858.1, XP_020719859.1, XP_020719860.1, XP_020719861.1, XP_020719862.1, XP_020719863.1, XP_020719864.1, XP_020719865.1, XP_020719866.1, XP_020719867.1, XP_020719868.1, XP_020719869.1, XP_020719870.1, XP_020719871.1, XP_020719872.1, XP_020719873.1	Edil_06473-mRNA	XP_017753943.1, XP_017753944.1, XP_017753945.1, XP_017753946.1, XP_017753947.1, XP_017753948.1, XP_017753949.1	KAF3421981.1	XP_017794277.1, XP_017794286.1, XP_017794294.1, XP_017794302.1, XP_017794313.1, XP_017794321.1, XP_017794327.1, XP_017794334.1	KOX76137.1	Cluster-54.25808.p1, Cluster-54.29080.p1, Cluster-54.29081.p1, Cluster-54.29082.p1, Cluster-54.29083.p1, Cluster-54.29086.p1, Cluster-54.29087.p1, Cluster-54.29089.p1
OG0000101	XP_016907242.1, XP_016907243.1, XP_028520988.1	XP_026301241.1, XP_026301320.1	XP_012250028.1, XP_033174317.1	Cluster-917.10256.p1, Cluster-917.16159.p1, Cluster-917.16160.p1, Cluster-917.8932.p1	XP_012168743.1, XP_020720869.1, XP_020721002.1	Edil_13867-mRNA, Edil_13868-mRNA	XP_017763744.1, XP_017764386.1	KAF3422472.1, KAF3426364.1, KAF3426367.1, KAF3430172.1, KAF3430173.1, KAF3430175.1, KAF3430177.1, KAF3430178.1, KAF3430179.1, KAF3430197.1, KAF3430482.1, KAF3430483.1, KAF3430485.1, KAF3430486.1, KAF3430489.1, KAF3430490.1	XP_017798000.1	KOX67295.1, KOX67443.1, KOX67668.1, KOX68393.1, KOX69462.1, KOX69466.1, KOX69471.1, KOX71152.1, KOX71153.1, KOX71154.1, KOX71155.1	Cluster-1888.0.p1, Cluster-54.11885.p1, Cluster-54.19205.p1, Cluster-54.23420.p1, Cluster-54.23420.p2, Cluster-54.26007.p1, Cluster-54.28064.p1, Cluster-54.31397.p1, Cluster-54.31398.p1, Cluster-54.31402.p1, Cluster-54.31404.p1, Cluster-54.31411.p1, Cluster-54.31417.p1, Cluster-54.31417.p2, Cluster-54.31442.p1, Cluster-54.31442.p2, Cluster-54.31442.p3
OG0000102	XP_016910011.1	XP_394827.4	XP_003492913.2	Cluster-917.22200.p3, Cluster-917.22205.p2, Cluster-917.28982.p2	XP_003401753.1	Edil_05107-mRNA	XP_017754922.1	KAF3419799.1, KAF3419812.1, KAF3426646.1, KAF3426647.1	XP_017787413.1	KOX67264.1, KOX67406.1, KOX67430.1, KOX67653.1, KOX67654.1, KOX68098.1, KOX69087.1, KOX71607.1, KOX72864.1, KOX72947.1, KOX72949.1, KOX72950.1, KOX72951.1, KOX78516.1	Cluster-54.12960.p1, Cluster-54.15065.p1, Cluster-54.22115.p1, Cluster-54.22115.p2, Cluster-54.23282.p1, Cluster-54.26028.p1, Cluster-54.26029.p1, Cluster-54.26030.p1, Cluster-54.26031.p1, Cluster-54.26033.p1, Cluster-54.26035.p1, Cluster-54.26037.p1, Cluster-54.27943.p1, Cluster-54.30624.p1, Cluster-54.30673.p1, Cluster-54.30677.p1, Cluster-54.30679.p1, Cluster-54.30686.p1, Cluster-54.30689.p1, …
OG0000103	XP_016910301.1, XP_016910302.1, XP_016910303.1, XP_016910304.1, XP_016910305.1, XP_016910306.1, XP_016910308.1, XP_016910309.1, XP_016910313.1, XP_016910314.1, XP_016910316.1, XP_016910317.2, XP_016910320.1, XP_016910322.1, XP_016910323.1, XP_016910324.2, XP_016910325.1, XP_016910326.1, XP_016910327.1, XP_016910333.2, XP_028522059.1	NP_001229887.1, NP_001229888.1, NP_001229889.1, NP_001229890.1, NP_001229891.1, NP_001229892.1, NP_001229893.1, NP_001229894.1, XP_003250767.2, XP_006565941.2, XP_006565943.1, XP_006565944.1, XP_006565945.1, XP_016773520.1, XP_016773521.1, XP_016773522.1, XP_016773523.1, XP_016773541.2, XP_026294956.1, XP_026302134.1, XP_026302135.1	XP_012249963.2, XP_024220341.1, XP_033174383.1, XP_033174387.1, XP_033174434.1		XP_003393901.1, XP_020722314.1, XP_020723938.1, XP_020723992.1		XP_017759717.1, XP_017759718.1, XP_017759719.1, XP_017759720.1	KAF3424619.1, KAF3424624.1	XP_017795928.1	KOX67234.1, KOX73693.1, KOX73695.1, KOX73696.1, KOX73697.1
OG0000104	XP_028525750.1	XP_001122092.2, XP_006571351.1, XP_006571352.1, XP_006571353.1, XP_006571354.1, XP_006571356.1, XP_006571357.1, XP_006571358.1, XP_016769793.1, XP_016769804.1, XP_016769806.1, XP_026301200.1, XP_026301222.1	XP_012241517.1, XP_012241518.1, XP_012241519.1, XP_012241520.1, XP_012241521.1, XP_012241522.1, XP_012241523.1, XP_012241524.1, XP_012241525.1, XP_024223698.1, XP_024223700.1, XP_024223703.1, XP_024223704.1, XP_033176825.1	Cluster-917.15072.p1, Cluster-917.20144.p1, Cluster-917.20146.p1, Cluster-917.29748.p1, Cluster-917.29749.p1, Cluster-917.32391.p1	XP_012171073.1, XP_012171137.1, XP_012171198.1, XP_012171260.1, XP_012171323.1, XP_012171384.1, XP_012171448.1, XP_020719228.1, XP_020719234.1, XP_020719239.1, XP_020719241.1	Edil_03916-mRNA	XP_017754179.1, XP_017754180.1, XP_017754181.1, XP_017754183.1, XP_017754184.1, XP_017754185.1, XP_017754186.1, XP_017754187.1, XP_017754188.1, XP_017754189.1, XP_017754190.1	KAF3423174.1	XP_017799376.1	KOX70759.1	Cluster-54.16802.p1, Cluster-54.26135.p1, Cluster-54.26136.p1
OG0000105			XP_012248237.1	Cluster-1872.2.p1, Cluster-2164.0.p1, Cluster-2164.1.p1, Cluster-2902.0.p1, Cluster-3016.1.p1, Cluster-917.11199.p2, Cluster-917.11200.p2, Cluster-917.12711.p1, Cluster-917.13533.p1, Cluster-917.13537.p1, Cluster-917.13538.p1, Cluster-917.15092.p1, Cluster-917.15092.p3, Cluster-917.15954.p1, Cluster-917.20846.p1, Cluster-917.2246.p1, Cluster-917.24534.p2, Cluster-917.26186.p1, Cluster-917.26187.p…	XP_012175533.1, XP_020723958.1	Edil_12841-mRNA, Edil_14171-mRNA, Edil_14613-mRNA, Edil_14633-mRNA, Edil_14865-mRNA, Edil_14916-mRNA, Edil_14944-mRNA, Edil_15112-mRNA, Edil_15309-mRNA, Edil_15551-mRNA, Edil_15552-mRNA	XP_017759422.1		XP_017795781.1, XP_017795844.1, XP_017797025.1		Cluster-54.17920.p4, Cluster-54.18800.p1, Cluster-54.19408.p1, Cluster-54.19725.p2, Cluster-54.28248.p3, Cluster-54.28248.p4
OG0000106	XP_016904371.1, XP_016904372.1, XP_016904373.1, XP_016904422.1, XP_016904424.1, XP_016904425.1, XP_016904426.1, XP_028520109.1, XP_028520110.1, XP_028520111.1, XP_028520112.1, XP_028520113.1	XP_016769438.2, XP_026294767.1, XP_026294772.1, XP_026294783.1, XP_026294785.1, XP_026294786.1, XP_026294789.1, XP_026294795.1, XP_026294798.1, XP_026294801.1, XP_026294807.1, XP_026294810.1, XP_026294811.1, XP_026294813.1	XP_012246976.1, XP_012246978.1, XP_012246979.1, XP_012246980.1, XP_033179518.1	Cluster-917.19044.p1, Cluster-917.23965.p1, Cluster-917.29403.p1, Cluster-917.32376.p1, Cluster-917.32377.p2	XP_012167716.1, XP_012167718.1, XP_012167719.1, XP_012167720.1, XP_012167721.1	Edil_02348-mRNA, Edil_02349-mRNA, Edil_02350-mRNA, Edil_05247-mRNA	XP_017760227.1	KAF3425139.1, KAF3429562.1	XP_017795898.1, XP_017795906.1, XP_017797830.1	KOX77566.1, KOX77567.1, KOX77578.1	Cluster-54.15399.p1, Cluster-54.16041.p3, Cluster-54.16045.p1, Cluster-54.24498.p1, Cluster-54.24500.p1, Cluster-54.24503.p1, Cluster-54.24503.p2, Cluster-54.24507.p1
OG0000107	XP_016906590.1, XP_016906591.1, XP_016906592.1, XP_016906593.1, XP_016906594.1, XP_016906596.1, XP_016906597.1	XP_006559878.1, XP_006559879.1, XP_006559880.1, XP_006559881.1, XP_026297518.1, XP_026297519.1	XP_003488123.2, XP_012238958.1, XP_012238959.1, XP_012238960.1, XP_012238961.1, XP_012238962.1, XP_012238963.1, XP_012238964.1, XP_024222207.1, XP_024222208.1, XP_024222209.1, XP_024222210.1, XP_033175762.1	Cluster-917.17219.p1, Cluster-917.17221.p1, Cluster-917.32147.p1, Cluster-917.989.p1	XP_012166577.1, XP_012166578.1, XP_012166579.1, XP_012166580.1, XP_012166581.1, XP_020719885.1, XP_020719886.1, XP_020719887.1, XP_020719889.1, XP_020719890.1	Edil_06457-mRNA	XP_017755931.1, XP_017755932.1, XP_017755933.1, XP_017755934.1, XP_017755935.1, XP_017755937.1, XP_017755938.1, XP_017755939.1		XP_017789996.1, XP_017789997.1, XP_017789998.1, XP_017789999.1, XP_017790000.1, XP_017790001.1	KOX69546.1	Cluster-54.23309.p1, Cluster-54.23310.p1, Cluster-54.23312.p1, Cluster-54.23314.p1, Cluster-54.23321.p1, Cluster-54.23324.p1
OG0000108	XP_016908406.1, XP_016908408.1, XP_016908409.1, XP_016908410.1, XP_016908411.1, XP_016908412.1, XP_016908413.1, XP_028521350.1, XP_028521351.1, XP_028521352.1	XP_026300943.1, XP_026300944.1, XP_026300945.1, XP_026300946.1, XP_026300947.1, XP_026300948.1, XP_026300949.1, XP_026300950.1	XP_012246387.2, XP_012246388.2, XP_024226517.1, XP_024226518.1, XP_024226519.1, XP_024226520.1, XP_024226521.1, XP_024226522.1, XP_024226523.1, XP_024226524.1, XP_024226525.1, XP_024226526.1	Cluster-917.19792.p1, Cluster-917.21324.p1, Cluster-917.21648.p1, Cluster-917.25263.p2, Cluster-917.25267.p2, Cluster-917.27838.p1, Cluster-917.27860.p2	XP_003400873.3, XP_012171829.2, XP_012171831.2, XP_012171832.2, XP_012171833.1, XP_012171834.1, XP_012171835.1, XP_012171836.1, XP_012171837.1, XP_020722111.1, XP_020722112.1, XP_020722113.1	Edil_09018-mRNA	XP_017763220.1, XP_017763221.1, XP_017763222.1, XP_017763223.1, XP_017763224.1, XP_017763225.1, XP_017763226.1, XP_017763227.1	KAF3425307.1	XP_017797811.1	KOX81231.1	Cluster-54.17339.p1
OG0000109	XP_016916422.1, XP_016916424.1, XP_016916425.1, XP_016916426.1, XP_016916427.1, XP_016916429.1, XP_016916430.1, XP_016916431.1, XP_016916433.1	XP_026298775.1, XP_026298776.1, XP_026298777.1, XP_026298778.1, XP_026298779.1, XP_026298780.1, XP_026298781.1, XP_026298782.1, XP_026298783.1, XP_026298784.1, XP_026298785.1, XP_026298786.1, XP_026298787.1, XP_026298788.1	XP_012239460.1, XP_012239573.1, XP_012239623.1, XP_012239685.1, XP_012239744.1, XP_012239794.1, XP_012239848.1, XP_012239905.1, XP_012239963.1, XP_024222543.1, XP_024222837.1, XP_033176641.1	Cluster-917.13351.p1, Cluster-917.13352.p1, Cluster-917.13362.p1	XP_012167449.2, XP_012167450.2, XP_012167452.1, XP_012167453.1, XP_012167454.1, XP_012167455.1, XP_012167456.1, XP_012167458.1, XP_012167459.1, XP_012167460.1, XP_012167461.1, XP_020720292.1, XP_020720293.1	Edil_02873-mRNA, Edil_02877-mRNA	XP_017765466.1	KAF3430676.1	XP_017794505.1	KOX70568.1	Cluster-54.18611.p1, Cluster-54.26303.p1, Cluster-54.26304.p2, Cluster-54.26305.p1, Cluster-54.26307.p1
OG0000110	XP_016917336.1, XP_016917417.1, XP_016917491.1, XP_016917573.1, XP_016917797.1	NP_001159377.1, XP_006561583.1, XP_006561584.1, XP_006561587.1, XP_006561588.1, XP_006561589.1, XP_006561590.1, XP_006561591.1, XP_006561592.1, XP_006561593.1, XP_006561595.1, XP_006561596.1, XP_006561598.1, XP_006561600.1, XP_006561601.1, XP_006561602.1, XP_006561603.1, XP_006561604.1, XP_006561606.1, XP_006561607.1, XP_006561608.1, XP_016769319.1, XP_016769323.1, XP_016769325.1, XP_016769326.1,…	XP_024222846.1	Cluster-917.14243.p1, Cluster-917.2123.p1, Cluster-917.26339.p2, Cluster-917.28777.p1, Cluster-917.33660.p1, Cluster-917.33661.p1	XP_020720206.1	Edil_01463-mRNA	XP_017755817.1, XP_017755818.1	KAF3425644.1, KAF3425645.1	XP_017797362.1, XP_017797363.1, XP_017797364.1	KOX71756.1	Cluster-54.18105.p1, Cluster-54.18112.p1, Cluster-54.28749.p2
OG0000111	XP_028520980.1	XP_006565041.1, XP_016769477.1, XP_016769478.1, XP_026301254.1, XP_026301262.1	XP_003486437.2, XP_003494176.1, XP_012236264.1, XP_012246719.1, XP_012246720.1, XP_024220623.1, XP_024220624.1, XP_024220625.1, XP_033174315.1, XP_033174316.1, XP_033174621.1, XP_033174622.1, XP_033174623.1, XP_033174624.1, XP_033179345.1	Cluster-917.17740.p1, Cluster-917.17741.p1, Cluster-917.17742.p1, Cluster-917.26583.p2, Cluster-917.28198.p1, Cluster-917.28513.p1, Cluster-917.28515.p1, Cluster-917.28516.p1, Cluster-917.8818.p2, Cluster-917.8819.p1, Cluster-917.8933.p1, Cluster-917.9728.p1	XP_003394739.1, XP_003394740.1, XP_003400333.1, XP_003402064.1, XP_012170792.1, XP_012176683.1, XP_012176685.1, XP_012176686.1, XP_012176687.1, XP_012176688.1, XP_012176689.1, XP_012176690.1, XP_012176691.1, XP_020718362.1, XP_020718363.1, XP_020718364.1, XP_020718365.1, XP_020721766.1	Edil_05893-mRNA	XP_017763974.1, XP_017764053.1	KAF3426361.1, KAF3426363.1	XP_017798022.1	KOX80330.1	Cluster-54.12410.p1, Cluster-54.28935.p1, Cluster-54.28936.p1, Cluster-54.28937.p1
OG0000112	XP_028521536.1, XP_028521540.1, XP_028521542.1, XP_028521544.1, XP_028521546.1, XP_028521548.1	XP_006570521.1, XP_006570522.1, XP_006570523.1, XP_006570524.1, XP_006570525.1, XP_006570526.1, XP_006570527.1, XP_006570528.1, XP_006570529.1, XP_016770188.1, XP_016770189.1, XP_016770190.1	XP_012241345.1, XP_024223575.1, XP_033176726.1, XP_033176727.1, XP_033176728.1, XP_033176729.1, XP_033176730.1, XP_033176731.1, XP_033176732.1, XP_033176733.1, XP_033176734.1	Cluster-917.17301.p1, Cluster-917.31241.p1, Cluster-917.34997.p1	XP_012168665.1, XP_012168671.1, XP_020721227.1, XP_020721228.1, XP_020721229.1, XP_020721230.1, XP_020721231.1	Edil_04541-mRNA	XP_017760390.1, XP_017760391.1, XP_017760392.1, XP_017760393.1, XP_017760394.1, XP_017760395.1, XP_017760396.1, XP_017760397.1, XP_017760398.1, XP_017760399.1, XP_017760400.1, XP_017760401.1, XP_017760402.1, XP_017760403.1, XP_017760404.1	KAF3421563.1, KAF3421564.1	XP_017793141.1	KOX79248.1	Cluster-54.18069.p1, Cluster-54.20380.p2, Cluster-54.31213.p1
OG0000113	XP_016911634.1, XP_016911635.1, XP_016911636.1, XP_016911637.1, XP_016911638.1, XP_016911640.1, XP_016911641.1, XP_016911642.1, XP_016911643.1, XP_028522347.1, XP_028522348.1, XP_028522349.1, XP_028522351.1	XP_026298590.1, XP_026298591.1, XP_026298592.1, XP_026298593.1, XP_026298594.1, XP_026298595.1, XP_026298596.1, XP_026298597.1, XP_026298598.1, XP_026298599.1, XP_026298600.1, XP_026298601.1, XP_026298602.1, XP_026298603.1, XP_026298604.1	XP_003485773.1, XP_012249696.1, XP_012249697.1, XP_012249699.1, XP_012249700.1, XP_012249701.1, XP_012249702.1, XP_024228290.1	Cluster-917.3376.p1, Cluster-917.3379.p1, Cluster-917.3379.p2, Cluster-917.3380.p1, Cluster-917.3380.p2	XP_003397396.1, XP_012166808.1, XP_012166809.1, XP_012166810.1, XP_012166811.1, XP_012166814.1, XP_020720239.1, XP_020720240.1	Edil_07167-mRNA	XP_017756917.1, XP_017756918.1, XP_017756919.1, XP_017756920.1	KAF3430286.1, KAF3430287.1	XP_017791269.1	KOX74663.1	Cluster-54.29339.p1, Cluster-54.29340.p1, Cluster-54.6053.p1
OG0000114	XP_016913871.1, XP_016913872.1, XP_016913875.1, XP_016913876.1, XP_028523034.1, XP_028523035.1, XP_028525125.1, XP_028525126.1, XP_028525127.1, XP_028525128.1, XP_028525129.1, XP_028525130.1, XP_028525131.1, XP_028525132.1, XP_028525133.1, XP_028525134.1, XP_028525135.1, XP_028525136.1	XP_026299033.1, XP_026299034.1, XP_026299035.1, XP_026299036.1, XP_026299037.1, XP_026299038.1, XP_026299039.1, XP_026299040.1, XP_026299041.1, XP_026299042.1	XP_012247039.1, XP_033179543.1, XP_033179544.1, XP_033179545.1, XP_033179546.1, XP_033179547.1, XP_033179548.1	Cluster-917.20701.p1, Cluster-917.20703.p1, Cluster-917.23159.p1, Cluster-917.26902.p1, Cluster-917.33939.p1	XP_003398545.1, XP_012168288.1, XP_012168289.1, XP_012168290.1, XP_012168291.1, XP_012168292.1	Edil_09610-mRNA	XP_017764763.1, XP_017764764.1	KAF3423028.1	XP_017790787.1	KOX67867.1	Cluster-54.18815.p2, Cluster-54.33946.p1, Cluster-54.33947.p1, Cluster-54.33948.p1, Cluster-54.33949.p1, Cluster-54.33951.p1, Cluster-54.33952.p1, Cluster-54.33953.p1, Cluster-54.33954.p1
OG0000115	XP_016916273.1, XP_016916274.1, XP_016916275.1, XP_016916276.1, XP_016916277.1, XP_016916279.1, XP_016916280.1, XP_016916281.1, XP_016916282.1, XP_016916284.1, XP_016916285.1	XP_006557778.1, XP_006557779.1, XP_006557780.1, XP_006557781.1, XP_006557782.1, XP_006557783.1, XP_006557784.1, XP_006557785.1, XP_006557786.1, XP_006557787.1, XP_006557790.1, XP_006557791.1, XP_016772539.1, XP_026301722.1, XP_026301723.1	XP_012244782.1, XP_012244783.1, XP_012244784.1, XP_012244785.1, XP_024225582.1, XP_024225583.1, XP_024225585.1, XP_024225587.1, XP_024225588.1, XP_024225589.1, XP_024225590.1	Cluster-917.18883.p1	XP_012170066.1, XP_012170067.1, XP_020721638.1, XP_020721639.1	Edil_09240-mRNA	XP_017754666.1, XP_017754668.1, XP_017754669.1, XP_017754670.1, XP_017754671.1	KAF3428871.1, KAF3428872.1, KAF3428873.1	XP_017798455.1, XP_017798456.1, XP_017798457.1, XP_017798458.1, XP_017798459.1, XP_017798460.1	KOX67160.1	Cluster-54.30900.p1, Cluster-54.30901.p1, Cluster-54.33818.p1
OG0000116	XP_016922410.2	XP_001121636.2, XP_006567950.1, XP_006567951.1, XP_006567952.1, XP_006567955.1, XP_006567956.1, XP_006567957.1, XP_026296636.1, XP_026296637.1	XP_012240542.1, XP_024223109.1, XP_024223110.1, XP_024223111.1, XP_024223112.1, XP_024223113.1, XP_024223114.1, XP_024223115.1, XP_024223116.1, XP_024223117.1, XP_024223118.1, XP_024223119.1, XP_033176385.1	Cluster-917.11756.p1, Cluster-917.15258.p1, Cluster-917.21950.p2, Cluster-917.21951.p1, Cluster-917.27434.p1, Cluster-917.27578.p1, Cluster-917.29794.p1, Cluster-917.29795.p2, Cluster-917.6198.p1	XP_012164332.1, XP_012164334.1, XP_012164335.1, XP_012164336.1, XP_012164337.1, XP_012164338.1, XP_020718832.1		XP_017757559.1, XP_017757560.1, XP_017757561.1, XP_017757562.1, XP_017757563.1, XP_017757564.1, XP_017757566.1, XP_017757567.1, XP_017757568.1, XP_017757569.1	KAF3426719.1	XP_017790846.1, XP_017790847.1, XP_017790848.1	KOX70406.1	Cluster-54.11084.p1, Cluster-54.31376.p1, Cluster-54.31379.p1, Cluster-54.31384.p1, Cluster-54.31385.p1, Cluster-54.31388.p1, Cluster-54.31390.p1
OG0000117	XP_016906329.1	XP_006562509.1, XP_006562510.1, XP_006562511.2, XP_016768234.1, XP_016768235.1, XP_016768236.1, XP_016768237.1, XP_016768238.1, XP_016768239.1, XP_016768240.1, XP_016768241.1, XP_016768242.1	XP_012240675.1, XP_012240690.1, XP_012240732.1, XP_024223268.1, XP_033176491.1, XP_033176492.1, XP_033176494.1, XP_033176496.1, XP_033176500.1, XP_033176502.1, XP_033176503.1, XP_033176505.1, XP_033176506.1, XP_033176507.1, XP_033176511.1, XP_033176515.1	Cluster-917.20603.p1, Cluster-917.21363.p2, Cluster-917.21365.p2, Cluster-917.25428.p1, Cluster-917.25429.p2, Cluster-917.26874.p1	XP_012164760.1, XP_012164761.1, XP_012164762.1, XP_012164763.1, XP_012164764.1, XP_012164765.1, XP_012164766.1, XP_012164767.1, XP_012164768.1, XP_020719026.1	Edil_11505-mRNA	XP_017760188.1, XP_017760189.1, XP_017760190.1, XP_017760191.1, XP_017760192.1, XP_017760193.1, XP_017760194.1, XP_017760195.1, XP_017760196.1	KAF3419981.1	XP_017789069.1	KOX77759.1	Cluster-54.19904.p1, Cluster-54.6588.p1
OG0000118	XP_016907471.1, XP_028521112.1	XP_006565038.3, XP_016767936.2, XP_026301857.1, XP_026301858.1, XP_026301859.1, XP_026301860.1, XP_026301861.1, XP_026301862.1, XP_026301863.1, XP_026301864.1, XP_026301865.1, XP_026301866.1, XP_026301867.1, XP_026301868.1, XP_026301869.1, XP_026301870.1, XP_026301871.1, XP_026301872.1, XP_026301873.1, XP_026301874.1, XP_026301875.1, XP_026301876.1, XP_026301877.1, XP_026301878.1, XP_026301879.1,…	XP_024224076.1, XP_033177151.1, XP_033177152.1, XP_033177153.1, XP_033177154.1, XP_033177155.1, XP_033177156.1, XP_033177157.1	Cluster-917.1793.p1, Cluster-917.1795.p1	XP_012165036.1, XP_020719175.1	Edil_03442-mRNA, Edil_03443-mRNA, Edil_03477-mRNA	XP_017754446.1, XP_017761960.1	KAF3420024.1, KAF3422191.1	XP_017798200.1, XP_017798510.1	KOX67911.1, KOX72262.1, KOX72265.1	Cluster-1159.0.p1, Cluster-1159.1.p1, Cluster-1159.2.p1
OG0000119	XP_016908786.1, XP_016908788.1, XP_016908790.1, XP_028521459.1, XP_028521460.1, XP_028521461.1, XP_028521462.1	XP_006562769.1, XP_006562771.1, XP_006562772.1, XP_006562773.1, XP_006562774.1, XP_016767389.1, XP_016767390.1, XP_016767391.1, XP_016767392.1, XP_016767393.1, XP_026295846.1	XP_024224418.1, XP_024224419.1, XP_024224420.1, XP_024224421.1, XP_033177472.1, XP_033177473.1, XP_033177474.1, XP_033177475.1, XP_033177476.1, XP_033177477.1, XP_033177478.1, XP_033177479.1, XP_033177480.1	Cluster-917.11692.p2, Cluster-917.15931.p2, Cluster-917.16036.p1, Cluster-917.16815.p2, Cluster-917.17315.p3, Cluster-917.17315.p4	XP_020718566.1	Edil_05804-mRNA, Edil_11457-mRNA	XP_017754581.1, XP_017754582.1, XP_017754583.1, XP_017754585.1, XP_017754586.1, XP_017754587.1, XP_017754588.1, XP_017754589.1, XP_017754590.1, XP_017754591.1, XP_017754592.1	KAF3425009.1	XP_017787945.1, XP_017787946.1	KOX80611.1	Cluster-54.26551.p1, Cluster-54.26551.p2, Cluster-54.26664.p1, Cluster-54.26929.p1, Cluster-54.28023.p1
OG0000120	XP_016911299.1, XP_016911300.1, XP_016911301.1, XP_016911303.1, XP_016911304.1, XP_016911305.1, XP_016911306.1, XP_028522233.1	XP_006560512.2, XP_006560516.2, XP_026295572.1, XP_026295573.1, XP_026295574.1, XP_026295575.1, XP_026295576.1, XP_026295578.1, XP_026295579.1, XP_026295580.1, XP_026295581.1, XP_026295582.1	XP_012240970.1, XP_012240971.1, XP_012240972.1, XP_012240973.1, XP_012240974.1, XP_012240975.1, XP_012240976.1, XP_033176533.1	Cluster-917.10221.p1, Cluster-917.19981.p1, Cluster-917.24867.p1, Cluster-917.24871.p1, Cluster-917.24873.p1, Cluster-917.24873.p2, Cluster-917.26123.p1	XP_012175978.1, XP_012175979.1, XP_012175980.1, XP_012175981.1, XP_012175982.1, XP_012175983.1, XP_012175984.1, XP_020724273.1	Edil_00715-mRNA	XP_017762381.1, XP_017762382.1, XP_017762383.1, XP_017762384.1, XP_017762385.1, XP_017762386.1	KAF3422123.1	XP_017788269.1	KOX68498.1	Cluster-2763.0.p1, Cluster-54.13333.p1, Cluster-54.13336.p2, Cluster-54.13349.p1, Cluster-54.23795.p1, Cluster-54.27896.p1, Cluster-54.27896.p2
OG0000121	XP_016915095.1, XP_016915096.1, XP_016915097.1, XP_016915098.1, XP_016915099.1, XP_016915100.1, XP_016915101.1, XP_016915102.1, XP_016915103.1, XP_016915104.1, XP_016915108.1, XP_016915109.1, XP_016915110.1, XP_016915111.1	XP_016768091.2, XP_026297120.1, XP_026297121.1, XP_026297122.1, XP_026297123.1, XP_026297124.1, XP_026297125.1, XP_026297126.1, XP_026297127.1, XP_026297128.1, XP_026297129.1	XP_012241208.1, XP_012241209.1, XP_012241212.1, XP_012241214.1, XP_024223496.1, XP_024223497.1, XP_024223498.1, XP_024223500.1, XP_033176684.1, XP_033176685.1, XP_033176686.1, XP_033176687.1, XP_033176688.1	Cluster-917.9569.p1	XP_012174812.1, XP_012174818.1, XP_012174820.1, XP_020723664.1, XP_020723665.1, XP_020723666.1, XP_020723667.1, XP_020723668.1, XP_020723669.1, XP_020723670.1, XP_020723671.1, XP_020723672.1, XP_020723673.1	Edil_03019-mRNA	XP_017760529.1	KAF3427335.1, KAF3427337.1	XP_017793515.1	KOX72639.1	Cluster-54.12474.p1, Cluster-54.12481.p1
OG0000122	XP_016920210.1, XP_016920211.1, XP_016920213.1, XP_016920214.1, XP_016920215.1, XP_016920216.1, XP_028525030.1, XP_028525031.1, XP_028525032.1, XP_028525033.1	XP_006569066.1, XP_006569067.1, XP_006569073.1, XP_006569074.1, XP_016766362.2, XP_016766364.2, XP_026295075.1, XP_026295076.1, XP_026295077.1, XP_026295078.1	XP_012248956.1, XP_012248957.1, XP_012248958.1, XP_012248959.1, XP_012248960.1, XP_012248961.1, XP_024227896.1, XP_024227897.1, XP_024227898.1, XP_024227899.1, XP_033180423.1, XP_033180424.1, XP_033180425.1	Cluster-917.20156.p1, Cluster-917.20158.p1, Cluster-917.20440.p1, Cluster-917.31522.p1	XP_003393807.1, XP_012174841.1, XP_012174847.1, XP_012174853.1, XP_012174858.1, XP_020721392.1, XP_020721396.1, XP_020721400.1, XP_020721404.1, XP_020721405.1		XP_017766454.1, XP_017766455.1, XP_017766456.1, XP_017766457.1, XP_017766458.1, XP_017766459.1	KAF3429865.1	XP_017790407.1	KOX70861.1	Cluster-2495.0.p1, Cluster-54.16202.p1, Cluster-54.16203.p1, Cluster-54.16204.p1
OG0000123	XP_016921376.1, XP_016921377.1, XP_016921378.1, XP_016921379.1, XP_016921380.1, XP_016921381.1, XP_016921383.1, XP_016921384.1, XP_016921386.1, XP_016921387.1	XP_026295782.1, XP_026295783.1, XP_026295784.1, XP_026295785.1, XP_026295786.1, XP_026295787.1, XP_026295788.1, XP_026295789.1, XP_026295790.1, XP_026295791.1, XP_026295792.1, XP_026295793.1	XP_003491243.1, XP_024224867.1, XP_033177812.1, XP_033177814.1, XP_033177815.1, XP_033177816.1, XP_033177817.1, XP_033177818.1, XP_033177819.1, XP_033177820.1, XP_033177821.1, XP_033177822.1	Cluster-917.1169.p1, Cluster-917.12786.p1, Cluster-917.15408.p1, Cluster-917.17700.p1, Cluster-917.18649.p1, Cluster-917.34918.p1	XP_012163535.1, XP_012163536.1, XP_012163538.1, XP_012163539.1, XP_012163540.1, XP_012163542.1, XP_012163543.1	Edil_05184-mRNA	XP_017758623.1, XP_017758624.1	KAF3428251.1	XP_017797262.1	KOX67613.1	Cluster-54.21777.p1, Cluster-54.5004.p1, Cluster-54.5007.p1, Cluster-54.5008.p1, Cluster-54.5012.p1, Cluster-54.5019.p1, Cluster-54.5021.p1
OG0000124	XP_016922152.1, XP_016922153.1, XP_016922155.1, XP_016922156.1, XP_016922157.1, XP_028525606.1	XP_006568137.2, XP_006568138.2, XP_006568140.2, XP_006568141.2, XP_006568142.2, XP_006568143.2, XP_026300555.1, XP_026300556.1, XP_026300558.1, XP_026300559.1	XP_003493250.1, XP_033179388.1, XP_033179389.1, XP_033179390.1, XP_033179391.1, XP_033179392.1, XP_033179393.1, XP_033179394.1, XP_033179395.1, XP_033179396.1, XP_033179397.1, XP_033179398.1, XP_033179399.1, XP_033179400.1	Cluster-917.19136.p1, Cluster-917.22885.p1, Cluster-917.23036.p1, Cluster-917.23037.p1	XP_003400236.1, XP_012170815.1, XP_012170816.1, XP_012170817.1, XP_020721829.1, XP_020721830.1, XP_020721831.1, XP_020721832.1	Edil_10719-mRNA, Edil_10720-mRNA	XP_017759629.1, XP_017759630.1, XP_017759631.1, XP_017759632.1, XP_017759634.1, XP_017759635.1	KAF3430737.1	XP_017794407.1, XP_017794408.1, XP_017794409.1	KOX81124.1	Cluster-54.13463.p1, Cluster-54.20512.p1, Cluster-54.27782.p1, Cluster-54.27783.p1, Cluster-54.30291.p1
OG0000125	XP_016904896.1, XP_028520320.1, XP_028520321.1, XP_028520323.1, XP_028520324.1, XP_028520325.1, XP_028520326.1, XP_028520327.1, XP_028520328.1, XP_028520329.1, XP_028520330.1, XP_028520331.1, XP_028520332.1, XP_028520333.1, XP_028520334.1, XP_028520335.1, XP_028520336.1, XP_028520337.1, XP_028520339.1	XP_026297592.1, XP_026297593.1, XP_026297594.1, XP_026297595.1, XP_026297596.1, XP_026297597.1, XP_026297598.1, XP_026297599.1, XP_026297600.1, XP_026297601.1, XP_026297602.1, XP_026297603.1, XP_026297604.1, XP_026297605.1, XP_026297606.1, XP_026297607.1, XP_026297608.1, XP_026297609.1, XP_026297610.1, XP_026297612.1, XP_026297613.1, XP_026297614.1, XP_026297615.1, XP_026297616.1, XP_026297617.1,…	XP_033179291.1	Cluster-917.23067.p1, Cluster-917.23068.p1, Cluster-917.23069.p1	XP_020719538.1	Edil_10923-mRNA	XP_017763749.1	KAF3424287.1	XP_017787786.1	KOX71854.1	Cluster-54.25957.p1, Cluster-54.25968.p1
OG0000126	XP_016906281.1, XP_016906284.1, XP_016906285.1, XP_016906286.1, XP_016906287.1, XP_016906289.1, XP_016906290.1, XP_016906291.1, XP_016906292.1, XP_016906293.1, XP_028520705.1, XP_028520706.1, XP_028520707.1	XP_026300300.1, XP_026300301.1, XP_026300302.1, XP_026300303.1, XP_026300305.1, XP_026300307.1, XP_026300311.1, XP_026300313.1, XP_026300320.1, XP_026300330.1, XP_026300341.1	XP_033178894.1, XP_033178895.1, XP_033178896.1, XP_033178897.1, XP_033178898.1, XP_033178899.1, XP_033178900.1, XP_033178901.1, XP_033178902.1, XP_033178903.1, XP_033178904.1, XP_033178905.1, XP_033178906.1, XP_033178907.1, XP_033178908.1, XP_033178909.1, XP_033178910.1	Cluster-917.13939.p1, Cluster-917.32478.p3	XP_012168802.1, XP_012168808.1, XP_012168816.1, XP_012168823.1, XP_020720566.1	Edil_04055-mRNA	XP_017764863.1, XP_017764864.1, XP_017764865.1, XP_017764866.1, XP_017764867.1	KAF3420111.1	XP_017799100.1	KOX76197.1	Cluster-54.11394.p1, Cluster-54.11395.p1
OG0000127	XP_016908712.1, XP_016908713.1	NP_001071277.1, XP_006560231.1, XP_006560232.1, XP_006560233.1, XP_006560236.1, XP_016771470.1, XP_016771471.1, XP_016771472.1, XP_016771473.1, XP_016771474.1, XP_026300659.1	XP_012246427.1, XP_012246429.1, XP_012246431.1, XP_012246432.1, XP_024226496.1, XP_033179245.1, XP_033179246.1, XP_033179247.1, XP_033179248.1, XP_033179249.1, XP_033179250.1, XP_033179251.1, XP_033179252.1	Cluster-917.22228.p1, Cluster-917.27242.p1	XP_003400811.1, XP_012171844.1, XP_012171845.1, XP_012171846.1, XP_012171847.1, XP_012171848.1, XP_012171849.1, XP_012171850.1, XP_012171851.1, XP_012171852.1, XP_012171853.1, XP_020722046.1, XP_020722047.1	Edil_08887-mRNA	XP_017765517.1, XP_017765518.1, XP_017765519.1, XP_017765520.1, XP_017765521.1, XP_017765523.1, XP_017765524.1, XP_017765525.1	KAF3425459.1	XP_017788031.1, XP_017788032.1, XP_017788033.1, XP_017788034.1	KOX81202.1	Cluster-54.29292.p1, Cluster-54.29307.p1, Cluster-54.29316.p1
OG0000128	XP_016909064.1, XP_016909065.1, XP_028521599.1, XP_028521600.1, XP_028521601.1, XP_028521602.1, XP_028521603.1, XP_028521604.1, XP_028521605.1	XP_006566561.1, XP_006566566.1, XP_006566569.1, XP_006566570.1, XP_006566571.1, XP_006566573.1, XP_016770487.1, XP_016770489.1, XP_026299671.1, XP_026299672.1, XP_026299673.1, XP_026299674.1, XP_026299675.1, XP_026299676.1, XP_026299677.1, XP_026299678.1	XP_012248410.1, XP_024227590.1, XP_024227591.1, XP_024227592.1, XP_024227593.1, XP_024227595.1, XP_024227596.1, XP_024227597.1, XP_024227598.1, XP_024227599.1, XP_024227600.1, XP_033180184.1, XP_033180186.1, XP_033180187.1, XP_033180189.1	Cluster-917.16279.p1, Cluster-917.16281.p1, Cluster-917.16282.p1, Cluster-917.16286.p1	XP_012169593.1, XP_012169594.1, XP_012169595.1, XP_012169596.1, XP_012169597.1, XP_020721335.1, XP_020721336.1	Edil_00193-mRNA	XP_017760927.1	KAF3422911.1	XP_017793492.1	KOX73285.1	Cluster-54.15039.p1, Cluster-54.15041.p1, Cluster-54.3464.p1
OG0000129	XP_016909597.1, XP_016909598.1, XP_016909599.1, XP_016909600.1, XP_016909601.1, XP_016909603.1, XP_028521709.1	XP_006560410.1, XP_006560411.1, XP_006560412.1, XP_006560413.1, XP_006560415.1, XP_006560416.1, XP_006560417.1, XP_006560418.1, XP_006560419.1, XP_006560420.1, XP_016771242.1, XP_016771243.1, XP_016771244.2, XP_016771245.1, XP_026300360.1, XP_026300361.1, XP_026300362.1	XP_012248769.1, XP_012248770.1, XP_024227821.1, XP_033180337.1, XP_033180338.1, XP_033180339.1, XP_033180340.1, XP_033180341.1	Cluster-917.12424.p1, Cluster-917.14354.p1, Cluster-917.26394.p1, Cluster-917.35365.p1, Cluster-917.8485.p1	XP_012170736.1, XP_012170737.1, XP_012170738.1, XP_020721888.1, XP_020721889.1, XP_020721890.1, XP_020721891.1, XP_020721892.1, XP_020721893.1	Edil_05531-mRNA, Edil_05552-mRNA	XP_017766694.1, XP_017766695.1, XP_017766696.1, XP_017766697.1	KAF3425528.1, KAF3425529.1	XP_017788968.1	KOX69229.1	Cluster-2689.0.p1, Cluster-54.2156.p4, Cluster-54.2922.p1
OG0000130	XP_016910566.1, XP_028521955.1, XP_028521956.1, XP_028521957.1, XP_028521958.1, XP_028521959.1, XP_028521960.1, XP_028521961.1, XP_028521962.1, XP_028521963.1, XP_028521964.1		XP_012249863.1, XP_024228394.1, XP_024228397.1, XP_024228398.1, XP_024228400.1, XP_024228401.1, XP_024228402.1, XP_033180841.1, XP_033180842.1, XP_033180843.1, XP_033180844.1, XP_033180845.1, XP_033180846.1, XP_033180847.1	Cluster-917.23365.p1, Cluster-917.24829.p1, Cluster-917.24830.p1, Cluster-917.24830.p2, Cluster-917.32790.p1, Cluster-917.32790.p2	XP_003394052.1, XP_012175771.1, XP_012175772.1, XP_012175773.1, XP_012175774.1, XP_012175775.1, XP_020721727.1, XP_020721743.1	Edil_06153-mRNA, Edil_06154-mRNA	XP_017762972.1, XP_017762973.1, XP_017762974.1, XP_017762975.1, XP_017762976.1, XP_017762977.1, XP_017762978.1, XP_017762979.1	KAF3428798.1	XP_017787752.1	KOX73812.1	Cluster-54.9939.p1, Cluster-54.9940.p1, Cluster-54.9944.p1, Cluster-54.9945.p1, Cluster-54.9945.p2, Cluster-54.9946.p1, Cluster-54.9947.p1
OG0000131	XP_016914734.1, XP_016914735.1, XP_016914736.1, XP_016914737.1, XP_016914740.1, XP_016914742.1, XP_028523227.1, XP_028523228.1, XP_028523229.1	XP_026297411.1, XP_026297412.1, XP_026297413.1, XP_026297414.1, XP_026297415.1, XP_026297416.1, XP_026297417.1, XP_026297418.1, XP_026297419.1, XP_026297420.1	XP_003487730.1, XP_012238311.1, XP_024221871.1, XP_024221872.1, XP_024221873.1, XP_024221874.1, XP_024221875.1, XP_024221876.1	Cluster-917.16198.p1, Cluster-917.16199.p1, Cluster-917.16200.p1, Cluster-917.16203.p1	XP_012165758.1, XP_012165759.1, XP_012165760.1, XP_020719626.1, XP_020719627.1, XP_020719629.1, XP_020719630.1	Edil_03248-mRNA	XP_017765169.1, XP_017765170.1, XP_017765171.1, XP_017765172.1, XP_017765173.1, XP_017765175.1, XP_017765176.1	KAF3422228.1	XP_017795626.1, XP_017795627.1, XP_017795628.1, XP_017795629.1, XP_017795630.1, XP_017795631.1, XP_017795632.1	KOX77352.1	Cluster-2801.0.p1, Cluster-54.28861.p1, Cluster-54.34292.p1, Cluster-54.9795.p1
OG0000132	XP_016918680.1, XP_016918681.1, XP_016918683.1, XP_016918684.1, XP_016918686.1, XP_016918687.1, XP_016918690.1, XP_028524594.1, XP_028524595.1, XP_028524596.1, XP_028524597.1	XP_006568470.1, XP_006568471.1, XP_006568473.1, XP_006568474.1, XP_026295533.1, XP_026295535.1, XP_026295536.1, XP_026295537.1, XP_026295538.1, XP_026295539.1, XP_026295540.1, XP_026295541.1, XP_026295542.1, XP_394399.3	XP_012247550.2, XP_012247551.2, XP_012247552.2, XP_012247553.2, XP_012247554.1, XP_012247555.2, XP_012247556.2, XP_012247557.1, XP_024227171.1, XP_024227172.1, XP_024227173.1, XP_033179780.1	Cluster-917.18398.p1, Cluster-917.27081.p1	XP_003402594.3, XP_020723305.1	Edil_01693-mRNA	XP_017753082.1, XP_017753083.1, XP_017753084.1, XP_017753085.1, XP_017753086.1, XP_017753087.1, XP_017753088.1, XP_017753089.1, XP_017753090.1, XP_017753091.1	KAF3429084.1	XP_017795297.1	KOX69135.1	Cluster-5164.0.p1, Cluster-54.13392.p1, Cluster-54.28607.p1, Cluster-54.5368.p1
OG0000133			XP_012239762.1, XP_012244475.1, XP_012244813.1, XP_033177248.1, XP_033178843.1, XP_033179885.1	Cluster-498.0.p1, Cluster-917.18040.p1, Cluster-917.20671.p1, Cluster-917.27637.p1, Cluster-917.27638.p1, Cluster-917.27787.p1, Cluster-917.31735.p1, Cluster-917.34023.p1, Cluster-917.34025.p1, Cluster-917.34026.p1, Cluster-917.34029.p1, Cluster-917.34032.p1, Cluster-917.5090.p1	XP_012171986.1, XP_012172861.2, XP_012174538.1, XP_012175534.1, XP_012176290.1, XP_020722787.1	Edil_12992-mRNA, Edil_12993-mRNA	XP_017755225.1, XP_017762448.1		XP_017790175.1, XP_017791630.1, XP_017791909.1, XP_017792098.1, XP_017793566.1, XP_017795383.1, XP_017795922.1, XP_017796208.1, XP_017796389.1, XP_017796723.1, XP_017797014.1, XP_017797031.1, XP_017797036.1, XP_017797047.1, XP_017797064.1	KOX67764.1, KOX68287.1, KOX69475.1, KOX69524.1, KOX70440.1, KOX72525.1, KOX74414.1, KOX75128.1, KOX76028.1, KOX76554.1, KOX79787.1, KOX80082.1, KOX81096.1	Cluster-1066.0.p1, Cluster-54.5075.p2
OG0000134	NP_001315410.1, XP_016913065.1, XP_016913066.1, XP_016913067.1, XP_016913068.1, XP_016913069.1, XP_016913071.1, XP_016913072.1, XP_016913073.1	NP_001011596.1, XP_026299915.1, XP_026299916.1, XP_026299917.1, XP_026299918.1, XP_026299919.1, XP_026299920.1, XP_026299921.1	XP_012248034.1, XP_012248035.1, XP_012248038.1, XP_012248040.1, XP_024227426.1, XP_024227427.1, XP_024227428.1, XP_033179985.1	Cluster-917.15118.p2, Cluster-917.15118.p3, Cluster-917.7700.p1	XP_012170608.1, XP_012170609.1, XP_012170610.1, XP_012170611.1, XP_012170612.1	Edil_08557-mRNA, Edil_08560-mRNA	XP_017763818.1, XP_017763825.1, XP_017763834.1, XP_017763840.1, XP_017763843.1, XP_017763849.1, XP_017763858.1, XP_017763864.1, XP_017763870.1, XP_017763879.1, XP_017763887.1, XP_017763894.1, XP_017763903.1, XP_017763912.1, XP_017763920.1	KAF3424500.1, KAF3424501.1, KAF3424502.1, KAF3424503.1	XP_017791381.1	KOX72984.1	Cluster-54.11594.p1, Cluster-54.11594.p2
OG0000135	XP_016905660.1, XP_028525675.1, XP_028525676.1	XP_016772689.2, XP_016772699.2, XP_016772700.2, XP_016772701.2, XP_016772702.2, XP_026295547.1, XP_026295548.1, XP_026295550.1, XP_026295551.1, XP_026295552.1, XP_026295553.1, XP_026295554.1, XP_026295555.1, XP_026295556.1, XP_026295557.1, XP_026295558.1	XP_012237953.1, XP_012237965.1, XP_012237968.1, XP_033175346.1, XP_033175347.1, XP_033175348.1, XP_033175350.1, XP_033175351.1, XP_033175352.1, XP_033175353.1, XP_033175354.1, XP_033175355.1, XP_033175356.1, XP_033175357.1, XP_033175358.1	Cluster-917.25040.p1, Cluster-917.25040.p2, Cluster-917.25042.p1, Cluster-917.25044.p1, Cluster-917.25045.p1, Cluster-917.25046.p1, Cluster-917.25049.p2	XP_020724319.1	Edil_00628-mRNA	XP_017757351.1	KAF3422583.1	XP_017789504.1	KOX67713.1	Cluster-54.12653.p1, Cluster-54.14171.p1, Cluster-54.15017.p2, Cluster-54.18932.p1, Cluster-54.23941.p1, Cluster-54.28200.p1, Cluster-54.28567.p1, Cluster-54.28568.p1, Cluster-54.32542.p1, Cluster-54.32542.p2, Cluster-54.4758.p1
OG0000136	XP_016907118.1, XP_016907119.1	XP_016766874.1, XP_016766875.1, XP_016766878.1, XP_016766881.1, XP_016766882.1, XP_016766883.1, XP_026296500.1	XP_012245033.1, XP_012245035.1, XP_012245037.1, XP_012245038.1, XP_012245039.1, XP_012245040.1, XP_024225695.1, XP_024225696.1, XP_033178546.1	Cluster-917.22500.p3	XP_012163662.1, XP_012163670.1, XP_012163678.1, XP_012163687.1, XP_012163703.1, XP_012163708.1, XP_012163719.1, XP_020718504.1, XP_020718515.1	Edil_03843-mRNA	XP_017754003.1, XP_017754004.1, XP_017754005.1, XP_017754006.1, XP_017754007.1, XP_017754008.1, XP_017754009.1, XP_017754011.1	KAF3426908.1	XP_017799038.1, XP_017799039.1, XP_017799040.1, XP_017799041.1, XP_017799042.1, XP_017799043.1, XP_017799044.1, XP_017799045.1, XP_017799046.1, XP_017799047.1, XP_017799049.1, XP_017799050.1	KOX74173.1	Cluster-1775.0.p1, Cluster-54.12449.p3, Cluster-54.13792.p2, Cluster-54.16934.p2, Cluster-54.21191.p3, Cluster-54.22157.p3, Cluster-54.26015.p1
OG0000137	XP_016912965.1, XP_016918956.1, XP_016918957.1	XP_006561354.1, XP_016770898.2, XP_026298109.1, XP_393173.2	XP_003494613.2, XP_012245646.3, XP_033177703.1	Cluster-917.14649.p1, Cluster-917.22857.p1, Cluster-917.22860.p1, Cluster-917.23368.p1, Cluster-917.27093.p1	XP_003393346.1, XP_003402310.1	Edil_03073-mRNA, Edil_10153-mRNA	XP_017761321.1, XP_017761868.1, XP_017761869.1, XP_017761870.1, XP_017761871.1		XP_017797440.1, XP_017797942.1	KOX70192.1, KOX70193.1	Cluster-54.153.p1, Cluster-54.154.p1, Cluster-54.156.p1, Cluster-54.24427.p1, Cluster-54.24429.p1, Cluster-54.24431.p1, Cluster-54.24432.p1, Cluster-54.24433.p1, Cluster-54.24434.p1, Cluster-54.29401.p1, Cluster-54.29742.p1, Cluster-54.29949.p1, Cluster-54.31168.p1, Cluster-54.31170.p1, Cluster-54.31171.p1, Cluster-54.31183.p1, Cluster-54.31188.p1, Cluster-54.31189.p1, Cluster-54.31190.p1, Cluste…
OG0000138	XP_016915550.1, XP_016915551.1, XP_016915552.1, XP_016915553.1, XP_016915554.1, XP_016915555.1, XP_016915556.1, XP_016915557.1, XP_016915558.1, XP_016915559.1, XP_016915561.1, XP_016915562.1, XP_028523557.1, XP_028523558.1, XP_028523559.1	XP_026298224.1, XP_026298225.1, XP_026298226.1, XP_026298227.1, XP_026298228.1, XP_026298229.1, XP_026298230.1, XP_026298231.1, XP_026298232.1, XP_026298233.1, XP_026298234.1, XP_026298235.1, XP_026298236.1, XP_026298237.1	XP_024226257.1, XP_024226258.1, XP_024226259.1, XP_024226260.1, XP_024226261.1, XP_024226262.1, XP_033178993.1, XP_033178994.1	Cluster-917.31630.p1, Cluster-917.31632.p2, Cluster-917.31638.p1, Cluster-917.7031.p1	XP_012167005.1, XP_012167006.1, XP_012167007.1, XP_020720266.1, XP_020720267.1, XP_020720268.1, XP_020720269.1, XP_020720270.1, XP_020720271.1	Edil_05248-mRNA	XP_017753611.1	KAF3423242.1	XP_017790907.1	KOX75383.1	Cluster-54.24522.p1, Cluster-54.24524.p1, Cluster-54.32003.p1
OG0000139	XP_016916623.1, XP_016916624.1, XP_016916625.1, XP_016921426.1, XP_016921507.1	XP_001120132.1, XP_003251619.1, XP_006563134.1, XP_006563135.1, XP_006570899.1, XP_624499.1	XP_003485156.1, XP_003489849.1, XP_003489853.1, XP_003492166.1, XP_003494930.2, XP_012244001.1, XP_012244013.1, XP_024225371.1, XP_024225373.1, XP_033176790.1	Cluster-917.16062.p3, Cluster-917.16064.p3, Cluster-917.21193.p2, Cluster-917.27643.p2	XP_003392965.1, XP_003392969.1, XP_003400767.1, XP_003400771.1, XP_003400772.1, XP_020718381.1	Edil_03812-mRNA, Edil_04045-mRNA, Edil_04050-mRNA, Edil_12187-mRNA	XP_017754146.1, XP_017760616.1, XP_017760617.1, XP_017760618.1, XP_017764545.1, XP_017764546.1	KAF3420906.1, KAF3420907.1, KAF3429167.1	XP_017795688.1, XP_017797793.1, XP_017797795.1, XP_017799274.1, XP_017799299.1	KOX74218.1, KOX81284.1, KOX81285.1	Cluster-54.1160.p1, Cluster-54.12528.p1, Cluster-54.27604.p1, Cluster-54.31248.p1, Cluster-54.31249.p1, Cluster-54.748.p1
OG0000140	XP_016920856.1	XP_006565765.2, XP_006565766.2, XP_006565767.2, XP_006565768.2, XP_006565769.2, XP_006565770.2, XP_006565771.2, XP_006565772.2, XP_006565773.2, XP_006565774.2, XP_006565775.2, XP_006565776.2, XP_006565777.2, XP_006565778.2, XP_006565779.2, XP_006565781.2	XP_012249192.1, XP_024227965.1, XP_024227966.1, XP_024227967.1, XP_024227968.1, XP_024227969.1, XP_024227970.1, XP_024227971.1, XP_033180470.1, XP_033180471.1, XP_033180472.1, XP_033180473.1, XP_033180474.1, XP_033180476.1	Cluster-917.34977.p1, Cluster-917.34978.p1	XP_003400377.1, XP_012171153.1, XP_012171154.1, XP_012171155.1, XP_012171156.1, XP_012171158.1, XP_012171159.1, XP_012171160.1, XP_012171161.1, XP_020722115.1	Edil_04345-mRNA	XP_017767269.1, XP_017767271.1, XP_017767272.1, XP_017767273.1, XP_017767274.1	KAF3424748.1	XP_017798811.1, XP_017798812.1, XP_017798813.1, XP_017798814.1, XP_017798816.1	KOX79175.1	Cluster-54.27945.p1, Cluster-54.27960.p1
OG0000141	XP_016921391.1	XP_006570794.1, XP_006570795.1, XP_006570796.1, XP_006570797.1, XP_006570798.1, XP_006570800.1, XP_006570801.1, XP_006570803.1, XP_006570804.1, XP_006570805.1, XP_006570807.1, XP_006570811.1, XP_006570812.1, XP_006570814.1, XP_016766772.1, XP_016766778.1, XP_016766788.1, XP_016766791.1, XP_026296586.1, XP_026296595.1	XP_033178427.1, XP_033178428.1, XP_033178429.1, XP_033178430.1, XP_033178431.1, XP_033178432.1, XP_033178433.1, XP_033178434.1, XP_033178435.1, XP_033178436.1, XP_033178437.1, XP_033178438.1, XP_033178439.1, XP_033178440.1, XP_033178441.1, XP_033178442.1, XP_033178443.1, XP_033178444.1	Cluster-917.9986.p1	XP_012163798.1, XP_012163823.1, XP_020720744.1	Edil_03839-mRNA, Edil_03847-mRNA	XP_017754157.1, XP_017754158.1, XP_017754159.1, XP_017754161.1, XP_017754162.1, XP_017754163.1, XP_017754164.1, XP_017754165.1	KAF3430643.1	XP_017799074.1	KOX74182.1	Cluster-54.21246.p1, Cluster-54.21250.p1
OG0000142	XP_016921688.2, XP_016921689.2, XP_016921690.2, XP_016921691.2	XP_026301259.1, XP_026301260.1, XP_026301261.1, XP_026301263.1, XP_026301264.1, XP_026301265.1, XP_026301266.1, XP_026301267.1, XP_026301268.1, XP_026301269.1, XP_026301270.1, XP_026301271.1, XP_026301272.1, XP_026301273.1, XP_026301274.1, XP_026301275.1, XP_026301276.1	XP_012237683.1, XP_033175275.1, XP_033175276.1, XP_033175277.1, XP_033175278.1, XP_033175279.1, XP_033175280.1, XP_033175281.1, XP_033175282.1, XP_033175283.1, XP_033175284.1, XP_033175285.1, XP_033175286.1, XP_033175287.1	Cluster-917.29375.p1	XP_012172617.1, XP_012172619.1, XP_012172620.1, XP_012172621.1, XP_012172622.1, XP_012172623.1, XP_012172624.1, XP_012172625.1, XP_012172626.1, XP_012172627.1, XP_012172628.1, XP_012172629.1, XP_020722628.1, XP_020722629.1	Edil_02361-mRNA	XP_017765784.1	KAF3422322.1	XP_017796338.1, XP_017796339.1	KOX72852.1	Cluster-2286.0.p1, Cluster-54.31021.p1
OG0000143	XP_016921765.1, XP_016921774.1, XP_016921783.1, XP_016921791.1, XP_016921799.1, XP_016921807.1, XP_016921820.1, XP_016921830.1, XP_028520215.1, XP_028520227.1	NP_001011634.1, XP_006561609.1, XP_006561610.1, XP_006561611.1, XP_006561612.1, XP_006561613.1, XP_006561614.1, XP_006561615.1, XP_006561616.1, XP_006561617.1	XP_003484462.1, XP_003484463.1, XP_012242231.1, XP_012242296.1, XP_012242341.1, XP_012242391.1, XP_012242458.1, XP_012242508.1, XP_024226023.1	Cluster-917.14831.p1, Cluster-917.27013.p1, Cluster-917.29685.p1, Cluster-917.30955.p1, Cluster-917.8605.p1	XP_003397991.1, XP_003397992.1, XP_012167641.1, XP_012167642.1, XP_012167643.1, XP_012167644.1, XP_012167646.1, XP_012167647.1, XP_020720010.1	Edil_10000-mRNA	XP_017759231.1, XP_017759232.1, XP_017759233.1, XP_017759234.1, XP_017759235.1, XP_017759236.1	KAF3426134.1	XP_017791777.1	KOX70525.1, KOX70528.1	Cluster-2482.0.p1, Cluster-54.11406.p1, Cluster-54.11406.p5, Cluster-54.17022.p1
OG0000144	XP_028523970.1	XP_026296240.1, XP_026296241.1, XP_026296242.1, XP_026296243.1, XP_026296244.1, XP_026296245.1, XP_026296246.1, XP_026296247.1, XP_026296248.1, XP_026296249.1, XP_026296250.1, XP_026296251.1, XP_026296252.1, XP_026296253.1, XP_026296254.1, XP_026296255.1, XP_026296256.1, XP_026296257.1, XP_026296258.1, XP_026296259.1	XP_012236705.1, XP_012236709.1, XP_024220863.1, XP_024220866.1, XP_024220869.1, XP_024220870.1, XP_033174767.1, XP_033174768.1, XP_033174769.1	Cluster-917.10229.p1, Cluster-917.10700.p1, Cluster-917.27343.p1	XP_020723382.1, XP_020723383.1, XP_020723384.1, XP_020723385.1, XP_020723386.1, XP_020723387.1, XP_020723388.1, XP_020723389.1, XP_020723390.1, XP_020723391.1, XP_020723392.1	Edil_02224-mRNA	XP_017760101.1, XP_017760102.1, XP_017760103.1, XP_017760104.1, XP_017760106.1	KAF3428376.1	XP_017798277.1	KOX72101.1	Cluster-54.22936.p1, Cluster-54.22938.p1, Cluster-54.22940.p1, Cluster-54.22941.p1, Cluster-54.22943.p1
OG0000145	XP_016907397.2, XP_016907398.2, XP_016907399.1, XP_016907400.1, XP_016907403.1, XP_016907404.1	XP_006562827.2, XP_006562828.2, XP_006562829.2, XP_006562830.2, XP_006562831.2, XP_006562832.2, XP_006562833.2, XP_016771585.2, XP_016771610.2, XP_016771619.2, XP_016771623.2, XP_016771626.2, XP_026302056.1	XP_003486610.1, XP_012236513.1, XP_012236515.1, XP_024220782.1, XP_033174724.1	Cluster-917.16126.p1, Cluster-917.16126.p2, Cluster-917.18963.p1, Cluster-917.19959.p1, Cluster-917.19959.p2, Cluster-917.5795.p1	XP_012174475.1	Edil_13916-mRNA, Edil_13921-mRNA	XP_017762421.1, XP_017762422.1, XP_017762423.1, XP_017762424.1, XP_017762425.1, XP_017762426.1, XP_017762427.1, XP_017762428.1	KAF3425041.1, KAF3425042.1, KAF3425043.1	XP_017793192.1, XP_017793208.1, XP_017793209.1	KOX76316.1	Cluster-54.27039.p1, Cluster-54.27042.p1, Cluster-54.28483.p1, Cluster-54.28752.p2, Cluster-54.28752.p3, Cluster-54.31655.p1, Cluster-54.31655.p3, Cluster-54.33252.p1, Cluster-54.33252.p2
OG0000146	XP_016908296.1, XP_016908297.1, XP_016908298.1, XP_016908299.1, XP_016908301.1, XP_016908302.1, XP_016908303.1	XP_006559685.1, XP_006559686.1, XP_006559687.1, XP_006559688.1, XP_006559689.1, XP_006559690.1, XP_006559691.1, XP_006559692.1, XP_006559693.1, XP_016769226.1	XP_012243106.1, XP_012243107.1, XP_012243108.1, XP_012243109.1, XP_024224603.1, XP_024224604.1, XP_033177598.1	Cluster-917.11150.p2, Cluster-917.11150.p3, Cluster-917.14593.p2, Cluster-917.14594.p1, Cluster-917.14595.p1, Cluster-917.33512.p2	XP_003397038.1, XP_012166308.1, XP_012166310.1	Edil_11685-mRNA, Edil_11686-mRNA	XP_017761766.1, XP_017761767.1, XP_017761768.1, XP_017761769.1, XP_017761770.1	KAF3428739.1	XP_017790383.1	KOX70163.1	Cluster-54.25669.p1, Cluster-54.25669.p2, Cluster-54.25671.p1, Cluster-54.25671.p2, Cluster-54.25673.p1, Cluster-54.25673.p2, Cluster-54.25673.p4, Cluster-54.25674.p1, Cluster-54.25674.p3, Cluster-54.25675.p1, Cluster-54.25675.p2, Cluster-54.25676.p1, Cluster-54.7657.p1, Cluster-54.7657.p2
OG0000147	XP_016910386.1, XP_016910390.1, XP_016910417.1, XP_016910418.1, XP_016910428.1, XP_016910430.1, XP_016910431.1, XP_016910433.1, XP_016910440.1, XP_016910443.1, XP_016910445.1, XP_028522053.1	NP_001229909.1, NP_001229910.1, NP_001229911.1, XP_006565883.2, XP_006565969.1, XP_006565970.2, XP_006572517.1, XP_016773453.2, XP_016773528.1, XP_016773529.1, XP_016773537.1, XP_026294764.1, XP_026294765.1	XP_012241388.1, XP_012241390.1, XP_012241395.1, XP_012241396.1, XP_012241397.1, XP_024223598.1, XP_024223601.1, XP_024223603.1, XP_033176750.1		XP_003394007.1, XP_012175608.1, XP_012175609.1, XP_012175713.1, XP_012175714.1, XP_012175715.1, XP_012175716.1, XP_012175717.1, XP_020722961.1		XP_017759702.1, XP_017759703.1, XP_017759734.1	KAF3424652.1, KAF3424654.1, KAF3424655.1	XP_017795970.1	KOX73707.1, KOX73713.1, KOX73714.1, KOX73715.1, KOX73716.1, KOX73717.1, KOX73718.1
OG0000148	XP_016910969.1, XP_016910970.1, XP_016910971.1, XP_016910972.1, XP_016910973.1, XP_016910974.1, XP_016910975.1, XP_016910976.1	XP_006558051.1, XP_006558052.1, XP_016766844.1, XP_016766845.1, XP_016766846.1, XP_016766847.1, XP_016766848.1, XP_016766849.1, XP_026295583.1	XP_012242934.1, XP_024224491.1, XP_024224492.1, XP_024224493.1, XP_024224494.1, XP_024224495.1, XP_024224496.1, XP_024224498.1, XP_024224499.1, XP_033177575.1	Cluster-917.21944.p1, Cluster-917.24282.p1, Cluster-917.24283.p1	XP_012176214.1, XP_020724355.1, XP_020724356.1, XP_020724357.1, XP_020724358.1, XP_020724359.1, XP_020724360.1, XP_020724361.1, XP_020724362.1, XP_020724363.1, XP_020724364.1	Edil_00749-mRNA	XP_017755769.1, XP_017755777.1, XP_017755784.1, XP_017755793.1, XP_017755801.1, XP_017755809.1, XP_017755815.1	KAF3419887.1	XP_017789514.1	KOX79123.1	Cluster-54.112.p1, Cluster-54.21019.p1, Cluster-54.21993.p1, Cluster-54.30622.p1, Cluster-54.76.p1
OG0000149	XP_016912025.1, XP_016912027.1, XP_016912028.1, XP_016912029.1, XP_016912030.1, XP_016912031.1, XP_016912032.1, XP_016912033.1, XP_028522438.1, XP_028522439.1, XP_028522440.1, XP_028522441.1, XP_028522442.1	XP_006564397.1, XP_006564398.1, XP_006564399.1, XP_006564400.1, XP_006564401.1, XP_006564402.1, XP_006564403.1, XP_006564404.1, XP_006564405.1, XP_016770397.1, XP_016770398.1, XP_026299789.1, XP_026299790.1, XP_026299791.1	XP_012243227.1, XP_012243234.1, XP_012243251.1, XP_012243266.1, XP_024224471.1, XP_024224485.1, XP_033177466.1, XP_033177469.1	Cluster-917.13975.p1, Cluster-917.33675.p1	XP_020720933.1, XP_020720934.1, XP_020720935.1, XP_020720936.1, XP_020720937.1	Edil_00473-mRNA, Edil_00474-mRNA, Edil_00475-mRNA	XP_017762798.1, XP_017762808.1, XP_017763918.1, XP_017763919.1, XP_017763921.1, XP_017763922.1, XP_017763923.1	KAF3429662.1	XP_017793295.1, XP_017793298.1	KOX76649.1	Cluster-54.17108.p1
OG0000150	XP_016913035.1, XP_028520406.1, XP_028520407.1, XP_028520408.1, XP_028520411.1, XP_028520412.1, XP_028520413.1, XP_028520414.1, XP_028520415.1, XP_028520416.1	XP_016771292.2, XP_016771293.2, XP_016771294.2, XP_016771295.2, XP_016771296.2, XP_016771297.2, XP_016771298.2, XP_026300617.1, XP_026300618.1	XP_012238146.1, XP_012238147.1, XP_012238148.1, XP_024221743.1, XP_033175448.1	Cluster-917.21211.p1, Cluster-917.22098.p1, Cluster-917.22099.p1, Cluster-917.22100.p1, Cluster-917.22101.p1, Cluster-917.22102.p1, Cluster-917.22103.p1, Cluster-917.22105.p1, Cluster-917.22106.p1	XP_012171090.1, XP_012171091.1, XP_012171092.1, XP_012171093.1	Edil_05605-mRNA	XP_017766680.1, XP_017766681.1, XP_017766682.1, XP_017766683.1, XP_017766685.1, XP_017766686.1	KAF3429027.1, KAF3429028.1	XP_017788905.1, XP_017788906.1, XP_017788907.1	KOX69295.1, KOX69296.1	Cluster-54.18999.p1, Cluster-54.29768.p1, Cluster-54.30097.p1, Cluster-54.5300.p2, Cluster-54.5569.p1, Cluster-54.6572.p2
OG0000151	XP_016915576.2	XP_006568565.1, XP_006568566.1, XP_006568567.1, XP_006568568.1, XP_395535.3	XP_003492846.1, XP_012246160.1, XP_012246162.1, XP_012246164.1, XP_012246165.1, XP_033179126.1, XP_033179127.1	Cluster-917.19364.p1, Cluster-917.2031.p1, Cluster-917.21119.p1, Cluster-917.21120.p1, Cluster-917.21121.p1, Cluster-917.21122.p1, Cluster-917.21123.p1, Cluster-917.21124.p1, Cluster-917.29127.p1	XP_003401794.1, XP_012173181.1, XP_012173182.1, XP_012173183.1, XP_012173184.1, XP_012173185.1, XP_012173187.1	Edil_05822-mRNA	XP_017759591.1, XP_017759592.1, XP_017759593.1, XP_017759594.1, XP_017759595.1, XP_017759596.1, XP_017759597.1, XP_017759598.1, XP_017759599.1, XP_017759600.1, XP_017759601.1, XP_017759602.1	KAF3425984.1	XP_017798043.1, XP_017798044.1, XP_017798045.1, XP_017798047.1, XP_017798048.1, XP_017798049.1, XP_017798050.1, XP_017798051.1, XP_017798052.1	KOX67374.1	Cluster-54.15728.p1, Cluster-54.15832.p3, Cluster-54.15833.p1, Cluster-54.2624.p1
OG0000152	XP_016916955.1, XP_016916960.1, XP_028523980.1, XP_028523981.1, XP_028523982.1, XP_028523983.1, XP_028523984.1, XP_028523985.1, XP_028523986.1, XP_028523987.1, XP_028523988.1	XP_006569408.2, XP_006569409.2, XP_006569410.2, XP_006569414.2, XP_016767179.2, XP_016767180.2, XP_016767181.2, XP_016767182.2, XP_026295963.1, XP_026295964.1, XP_026295965.1, XP_026295966.1	XP_003488662.1, XP_012239711.1, XP_012239713.1, XP_012239714.1, XP_012239715.1, XP_024222607.1, XP_024222609.1, XP_024222611.1, XP_024222612.1, XP_033176032.1, XP_033176033.1	Cluster-917.10701.p1, Cluster-917.17073.p3, Cluster-917.20651.p3, Cluster-917.20653.p3	XP_003394909.1, XP_012163257.1, XP_012163258.1, XP_012163259.1, XP_012163262.1, XP_012163263.1, XP_020718537.1, XP_020718538.1, XP_020718539.1, XP_020718540.1, XP_020718541.1	Edil_02243-mRNA	XP_017757250.1, XP_017757252.1	KAF3427523.1	XP_017798250.1	KOX72196.1	Cluster-54.7541.p1, Cluster-54.8258.p1
OG0000153	XP_016918656.1, XP_016918657.1, XP_016918658.1, XP_016918659.1, XP_016918662.1, XP_016918663.1, XP_016918664.1, XP_016918665.1, XP_016918666.1, XP_016918668.1, XP_016918669.1, XP_028524582.1		XP_024220314.1	Cluster-917.23827.p1, Cluster-917.765.p1, Cluster-917.9603.p1, Cluster-917.9603.p2, Cluster-917.9603.p4, Cluster-917.9604.p1	XP_020723584.1, XP_020723585.1, XP_020723589.1, XP_020723590.1, XP_020723591.1, XP_020723592.1	Edil_06384-mRNA, Edil_10792-mRNA, Edil_10793-mRNA	XP_017756781.1, XP_017756782.1, XP_017756783.1, XP_017756784.1, XP_017756785.1, XP_017756786.1, XP_017756787.1	KAF3430364.1	XP_017796137.1, XP_017796191.1, XP_017796192.1, XP_017796193.1	KOX80063.1, KOX80064.1, KOX80067.1	Cluster-54.12200.p1, Cluster-54.12201.p1, Cluster-54.12201.p3, Cluster-54.17758.p1, Cluster-54.17760.p1, Cluster-54.17763.p1, Cluster-54.17764.p1, Cluster-54.22672.p1, Cluster-54.30333.p1, Cluster-54.7351.p1, Cluster-54.7418.p1, Cluster-54.7783.p1, Cluster-54.7783.p3, Cluster-54.7783.p4
OG0000154	XP_028521781.1	XP_026301399.1, XP_026301400.1, XP_026301401.1, XP_026301402.1	XP_012239552.1, XP_033175815.1, XP_033175820.1, XP_033175833.1, XP_033175837.1, XP_033175840.1, XP_033175842.1, XP_033175845.1, XP_033175849.1, XP_033175855.1, XP_033175859.1, XP_033175860.1, XP_033175863.1, XP_033175865.1, XP_033175866.1, XP_033175868.1, XP_033175869.1, XP_033175871.1, XP_033175873.1	Cluster-635.0.p1, Cluster-917.14865.p1, Cluster-917.14866.p1, Cluster-917.14869.p1, Cluster-917.27993.p1, Cluster-917.32441.p1, Cluster-917.32442.p1, Cluster-917.7040.p1	XP_012172432.1, XP_012172435.1, XP_020722413.1, XP_020722414.1, XP_020722415.1, XP_020722416.1, XP_020722417.1, XP_020722418.1, XP_020722419.1, XP_020722420.1, XP_020722421.1, XP_020722422.1, XP_020722423.1	Edil_07599-mRNA	XP_017763024.1	KAF3424072.1, KAF3424073.1	XP_017791793.1	KOX80297.1, KOX80299.1	Cluster-2059.0.p1, Cluster-54.10206.p1, Cluster-54.10209.p1, Cluster-54.12019.p1, Cluster-54.26111.p1
OG0000155	XP_028524021.1, XP_028524022.1, XP_028524023.1, XP_028524024.1, XP_028524025.1, XP_028524026.1, XP_028524027.1, XP_028524028.1, XP_028524029.1	XP_006559979.1, XP_006559981.1, XP_006559989.1, XP_006559990.1, XP_026298765.1, XP_026298766.1, XP_026298767.1, XP_026298768.1, XP_026298769.1, XP_026298770.1, XP_026298771.1, XP_026298772.1, XP_026298773.1	XP_003486227.1, XP_012250346.1, XP_012250347.1, XP_024220483.1, XP_024220484.1, XP_024220485.1, XP_024220486.1, XP_024220487.1, XP_024220488.1, XP_024220489.1	Cluster-917.32346.p1	XP_012167194.1, XP_012167195.1, XP_012167196.1, XP_012167197.1, XP_020720445.1, XP_020720446.1, XP_020720447.1, XP_020720448.1	Edil_01798-mRNA, Edil_01800-mRNA, Edil_01808-mRNA	XP_017758215.1, XP_017759443.1, XP_017759444.1, XP_017759445.1, XP_017759446.1	KAF3420419.1, KAF3426700.1	XP_017797674.1	KOX70499.1, KOX70502.1	Cluster-54.24693.p1, Cluster-54.24693.p3, Cluster-54.27751.p1
OG0000156	XP_016905237.1, XP_028520367.1	XP_026300039.1, XP_026300040.1, XP_026300041.1, XP_026300042.1, XP_026300043.1, XP_026300044.1, XP_026300045.1, XP_026300046.1	XP_012247480.1, XP_012247481.1, XP_012247482.1, XP_012247483.1, XP_012247484.1, XP_012247485.1, XP_012247486.1, XP_012247487.1, XP_012247490.1, XP_012247491.1, XP_012247492.1, XP_024227144.1, XP_024227145.1, XP_033179752.1	Cluster-917.10094.p1, Cluster-917.10379.p1, Cluster-917.11166.p1, Cluster-917.13953.p1, Cluster-917.14666.p1, Cluster-917.5188.p1, Cluster-917.6569.p1, Cluster-917.7728.p1, Cluster-917.7946.p1, Cluster-917.8758.p1, Cluster-917.8759.p1, Cluster-917.8867.p1	XP_012170394.1, XP_012170395.1, XP_012170397.1, XP_012170398.1, XP_020721667.1, XP_020721668.1, XP_020721669.1, XP_020721670.1, XP_020721671.1, XP_020721672.1, XP_020721673.1	Edil_02963-mRNA	XP_017762193.1	KAF3429708.1	XP_017795007.1	KOX70031.1	Cluster-54.4722.p1, Cluster-54.5262.p1, Cluster-54.5356.p1, Cluster-54.5890.p1
OG0000157	XP_016906323.1, XP_016913108.1, XP_016917461.1, XP_016917589.2	XP_006563567.1, XP_006567025.1, XP_396338.2, XP_623220.1	XP_003484907.1, XP_003493745.1, XP_012237093.2, XP_012237122.1, XP_024221129.1, XP_033174975.1	Cluster-917.22454.p2, Cluster-917.22457.p1, Cluster-917.23982.p3, Cluster-917.23983.p3, Cluster-917.23984.p2, Cluster-917.3652.p1	XP_003396169.1, XP_003399700.1, XP_003401157.1, XP_012172201.2	Edil_08573-mRNA, Edil_13587-mRNA, Edil_13592-mRNA	XP_017752930.1, XP_017758046.1, XP_017765235.1, XP_017766133.1	KAF3422319.1, KAF3423228.1, KAF3429771.1, KAF3429828.1, KAF3430327.1	XP_017789191.1, XP_017795058.1, XP_017796596.1, XP_017796680.1, XP_017796681.1	KOX69879.1, KOX79744.1	Cluster-4223.0.p1, Cluster-54.11821.p1, Cluster-54.14697.p1, Cluster-54.2496.p1, Cluster-54.26174.p1, Cluster-54.30389.p1, Cluster-54.31363.p1, Cluster-54.31364.p1, Cluster-54.31784.p1, Cluster-54.5589.p1, Cluster-54.5590.p2, Cluster-54.7447.p1, Cluster-54.8343.p1
OG0000158	XP_016908044.1, XP_016918763.1, XP_016918764.1, XP_016918766.1, XP_028521657.1, XP_028521659.1, XP_028521664.1, XP_028521667.1, XP_028521672.1, XP_028521675.1	XP_016770216.2, XP_016770218.1, XP_026299894.1	XP_012239210.2, XP_012239212.1, XP_024222292.1, XP_024222293.1, XP_024222294.1, XP_024222296.1, XP_024222297.1, XP_024222298.1, XP_024222300.1, XP_024222301.1, XP_024222302.1, XP_024222303.1, XP_024222333.1, XP_033175835.1, XP_033175836.1, XP_033175838.1, XP_033175839.1	Cluster-917.34284.p1, Cluster-917.34287.p1, Cluster-917.34287.p2	XP_020721271.1, XP_020721272.1, XP_020721273.1, XP_020721274.1, XP_020721275.1, XP_020721276.1, XP_020721277.1, XP_020721278.1	Edil_00004-mRNA, Edil_00006-mRNA	XP_017762299.1, XP_017762300.1	KAF3425850.1, KAF3425851.1	XP_017793131.1, XP_017793132.1	KOX79301.1	Cluster-54.20575.p1, Cluster-54.20591.p1, Cluster-54.20597.p2, Cluster-54.20597.p3, Cluster-54.28547.p1, Cluster-54.4154.p1
OG0000159	XP_016908927.1, XP_016908928.1, XP_016908932.1, XP_016908938.1, XP_016908939.1, XP_016908940.1, XP_016908941.1, XP_016908942.1, XP_016908943.1, XP_028521549.1, XP_028521550.1, XP_028521551.1, XP_028521552.1, XP_028521553.1, XP_028521554.1, XP_028521555.1	NP_001238948.1	XP_012238522.1, XP_012238523.1, XP_012238525.1, XP_012238527.1, XP_012238528.1, XP_024221941.1, XP_024221943.1, XP_024221944.1, XP_024221945.1, XP_033175564.1, XP_033175565.1, XP_033175566.1, XP_033175567.1	Cluster-917.21443.p1, Cluster-917.21983.p1, Cluster-917.21988.p1	XP_012169321.1, XP_012169325.1, XP_012169327.1, XP_012169329.1, XP_012169330.1, XP_020720920.1, XP_020720921.1, XP_020720922.1, XP_020720923.1, XP_020720924.1, XP_020720926.1, XP_020720927.1	Edil_00412-mRNA, Edil_00413-mRNA	XP_017760898.1, XP_017760899.1, XP_017760900.1, XP_017760902.1	KAF3422658.1	XP_017793021.1	KOX72453.1, KOX72456.1	Cluster-54.24719.p1
OG0000160	XP_016915453.2, XP_028523458.1, XP_028523459.1, XP_028523460.1, XP_028523461.1, XP_028523462.1, XP_028523463.1, XP_028523464.1, XP_028523465.1, XP_028523466.1, XP_028523467.1, XP_028523468.1, XP_028523469.1, XP_028523470.1, XP_028523471.1, XP_028523472.1	NP_001013024.1, XP_006565650.1, XP_006565651.1, XP_006565652.1, XP_006565653.1, XP_006565654.1, XP_006565655.1, XP_006565656.1, XP_006565657.1, XP_006565658.1, XP_006565659.1, XP_006565660.1, XP_006565661.1, XP_006565662.1, XP_006565663.1, XP_006565664.1, XP_016771476.1, XP_016771477.1, XP_016771479.1	XP_024228013.1, XP_033180512.1	Cluster-917.2896.p1, Cluster-917.3337.p1, Cluster-917.4204.p1, Cluster-917.878.p1	XP_003400363.1, XP_012171130.1, XP_012171133.1, XP_012171135.1, XP_012171136.1, XP_012171139.1, XP_012171140.1, XP_012171141.1, XP_020722019.1	Edil_04275-mRNA	XP_017761519.1	KAF3424735.1	XP_017798518.1	KOX79159.1	Cluster-54.17020.p1
OG0000161	XP_016918540.1, XP_016918541.1, XP_016918542.1, XP_016918543.1, XP_016918544.1, XP_016918545.1, XP_016918546.1, XP_028524491.1	XP_026297477.1, XP_026297480.1, XP_396475.5	XP_003484696.1, XP_012238091.1, XP_012238097.1, XP_012238103.1, XP_012238113.1, XP_024221518.1, XP_024221530.1, XP_033175323.1	Cluster-917.11396.p1, Cluster-917.22536.p1, Cluster-917.23012.p1, Cluster-917.23047.p1, Cluster-917.25243.p1, Cluster-917.32886.p1, Cluster-917.7391.p1	XP_003396982.1, XP_012165556.1, XP_012165560.1, XP_012165561.1, XP_012165562.1, XP_012165563.1, XP_012165565.1, XP_012165566.1, XP_020719330.1	Edil_05017-mRNA	XP_017762827.1	KAF3420968.1, KAF3420970.1	XP_017792310.1	KOX69441.1	Cluster-54.10712.p1, Cluster-54.11088.p1, Cluster-54.11088.p2, Cluster-54.11098.p1, Cluster-54.11098.p2, Cluster-54.13678.p1, Cluster-54.13678.p2, Cluster-54.15548.p1, Cluster-54.15548.p2, Cluster-54.21879.p1, Cluster-54.25132.p1, Cluster-54.27312.p2, Cluster-54.27312.p3, Cluster-54.27313.p2, Cluster-54.27313.p3
OG0000162	XP_028524741.1, XP_028524742.1, XP_028524743.1, XP_028524744.1, XP_028524745.1, XP_028524746.1, XP_028524747.1, XP_028524748.1, XP_028524749.1, XP_028524758.1	XP_006569203.1, XP_006569204.1, XP_006569205.1, XP_006569206.1, XP_006569207.1, XP_006569209.1, XP_006569211.1, XP_006569212.1, XP_006569213.1, XP_016769777.1, XP_026298929.1, XP_026298930.1, XP_026298932.1, XP_391824.3	XP_003490151.1, XP_012241972.1, XP_012241973.1, XP_012241974.1, XP_012241975.1, XP_012241977.1, XP_024223944.1, XP_024223945.1	Cluster-917.10826.p1, Cluster-917.15066.p1, Cluster-917.19342.p1, Cluster-917.30970.p1, Cluster-917.9369.p1	XP_012174391.1, XP_012176616.1, XP_020724210.1, XP_020724211.1, XP_020724212.1, XP_020724213.1, XP_020724214.1, XP_020724215.1	Edil_04661-mRNA	XP_017763976.1, XP_017763977.1	KAF3419874.1	XP_017790237.1, XP_017790238.1	KOX69904.1	Cluster-1762.0.p1, Cluster-1762.1.p1, Cluster-54.16890.p1, Cluster-54.26079.p1
OG0000163	XP_028525467.1, XP_028525468.1, XP_028525469.1, XP_028525470.1, XP_028525471.1	XP_026301316.1, XP_026301317.1, XP_026301318.1, XP_026301319.1	XP_012237831.1, XP_012237832.1, XP_012237833.1, XP_012237834.1, XP_012237837.1, XP_012237838.1, XP_012237839.1, XP_012237840.1, XP_012237841.1, XP_012237842.1, XP_012237844.1, XP_012237846.1, XP_012237847.1, XP_024221574.1, XP_033175310.1	Cluster-917.2399.p1, Cluster-917.27257.p1, Cluster-917.27258.p1, Cluster-917.27259.p1, Cluster-917.27260.p1, Cluster-917.27671.p1, Cluster-917.29153.p1, Cluster-917.33194.p1	XP_012172597.1, XP_012172598.1, XP_012172599.1, XP_012172600.1, XP_012172601.1, XP_012172602.1, XP_012172603.1, XP_012172604.1, XP_012172605.1, XP_012172606.1, XP_012172607.1, XP_012172608.1, XP_012172610.1, XP_012172611.1, XP_012172612.1, XP_012172613.1, XP_012172614.1		XP_017765774.1, XP_017765775.1	KAF3426512.1	XP_017796314.1, XP_017796315.1		Cluster-54.33366.p1, Cluster-54.33372.p1
OG0000164			XP_012246638.1	Cluster-1226.0.p1, Cluster-1306.1.p1, Cluster-318.0.p1, Cluster-570.0.p1, Cluster-917.13927.p1, Cluster-917.13927.p2, Cluster-917.17887.p1, Cluster-917.19795.p1, Cluster-917.20460.p1, Cluster-917.20617.p1, Cluster-917.20879.p1, Cluster-917.20977.p3, Cluster-917.22700.p1, Cluster-917.22701.p1, Cluster-917.22706.p1, Cluster-917.22706.p2, Cluster-917.23788.p1, Cluster-917.23789.p1, Cluster-917.23829…						KOX71831.1, KOX74675.1
OG0000165	XP_016904948.1, XP_016904949.1, XP_016904950.1, XP_016904952.1	XP_001121420.2, XP_006564328.1, XP_016768680.1, XP_016768682.1	XP_012249698.1, XP_012249729.1, XP_012249737.1, XP_012249744.1, XP_012249747.1, XP_012249749.1, XP_012249755.1, XP_012249761.1, XP_012249767.1, XP_024228416.1, XP_033180821.1	Cluster-917.21520.p1, Cluster-917.24589.p1, Cluster-917.24602.p2, Cluster-917.26651.p1	XP_012175234.1, XP_012175238.1, XP_012175243.1, XP_012175244.1, XP_012175245.1, XP_012175246.1, XP_012175247.1, XP_012175248.1, XP_012175249.1, XP_012175250.1, XP_012175251.1, XP_020723859.1, XP_020723860.1, XP_020723861.1, XP_020723862.1	Edil_09855-mRNA, Edil_14279-mRNA	XP_017765570.1, XP_017765572.1, XP_017765573.1, XP_017765574.1, XP_017765575.1, XP_017765576.1, XP_017765577.1	KAF3426031.1	XP_017798815.1	KOX77582.1	Cluster-54.22454.p1, Cluster-54.22455.p1, Cluster-54.22456.p1, Cluster-54.22462.p1, Cluster-54.22464.p1
OG0000166	XP_016908246.1, XP_016908248.1, XP_016908250.1, XP_016908252.1	XP_006561489.3, XP_006561490.3, XP_006561491.3, XP_006561492.2, XP_006561493.2, XP_016768977.2, XP_016768978.2, XP_016768979.2, XP_016768980.2, XP_026298213.1, XP_026298214.1	XP_012244495.1, XP_012244497.1, XP_012244498.1, XP_012244499.1, XP_012244501.1, XP_024225403.1, XP_024225404.1, XP_024225407.1	Cluster-917.14714.p1, Cluster-917.14721.p1, Cluster-917.14722.p1, Cluster-917.33637.p1	XP_012166720.2, XP_012166721.1, XP_012166723.2, XP_012166724.1, XP_012166725.1, XP_012166727.1, XP_012166729.1, XP_020719716.1, XP_020719717.1, XP_020719718.1, XP_020719719.1	Edil_06741-mRNA	XP_017765811.1, XP_017765812.1, XP_017765813.1, XP_017765814.1, XP_017765815.1, XP_017765816.1	KAF3423356.1	XP_017790620.1, XP_017790621.1, XP_017790622.1, XP_017790623.1, XP_017790624.1	KOX81014.1	Cluster-54.27890.p1, Cluster-54.31436.p1, Cluster-54.34294.p1
OG0000167	XP_016908776.1, XP_016908777.1, XP_016908778.1, XP_016908779.1, XP_016908780.1, XP_016908781.1, XP_016908782.1, XP_028521456.1, XP_028521457.1, XP_028521458.1	XP_006562731.1, XP_006562732.1, XP_006562733.1, XP_006562734.1, XP_006562735.1, XP_006562737.1, XP_026295772.1, XP_026295773.1, XP_026295774.1, XP_623068.2	XP_003492211.1, XP_003492212.1, XP_012245198.1, XP_012245199.1, XP_012245200.1, XP_012245201.1, XP_012245202.1, XP_033178626.1, XP_033178627.1	Cluster-917.14266.p1, Cluster-917.18199.p1, Cluster-917.28717.p1	XP_003394998.1, XP_003394999.1, XP_012163383.1, XP_012163384.1, XP_012163385.1, XP_012163386.1, XP_012163387.1, XP_012163388.1	Edil_08791-mRNA	XP_017764686.1, XP_017764687.1, XP_017764688.1, XP_017764689.1, XP_017764690.1, XP_017764691.1, XP_017764692.1	KAF3423939.1	XP_017796275.1	KOX73249.1	Cluster-54.2961.p1, Cluster-54.3002.p1, Cluster-54.9609.p1, Cluster-54.9653.p1
OG0000168	XP_016909138.1, XP_016909139.1, XP_016909140.1, XP_016909141.1, XP_016909142.1, XP_016909143.1	XP_003251558.1, XP_006570382.2, XP_006570383.1, XP_006570384.1, XP_006570385.1, XP_006570386.1, XP_016770296.1, XP_016770297.1	XP_012238634.1, XP_012238635.1, XP_012238636.1, XP_012238637.1, XP_012238638.1, XP_024221977.1	Cluster-917.22462.p2	XP_003399152.1, XP_012169417.1, XP_012169418.1, XP_012169419.1, XP_012169420.1, XP_012169421.1, XP_012169422.1	Edil_00026-mRNA	XP_017763414.1, XP_017763415.1, XP_017763416.1, XP_017763417.1, XP_017763418.1, XP_017763420.1, XP_017763421.1, XP_017763422.1, XP_017763423.1, XP_017763424.1, XP_017763425.1, XP_017763426.1, XP_017763427.1, XP_017763428.1, XP_017763429.1	KAF3423549.1	XP_017793040.1, XP_017793041.1, XP_017793042.1, XP_017793044.1, XP_017793045.1, XP_017793046.1, XP_017793047.1, XP_017793048.1	KOX67553.1	Cluster-54.10393.p1
OG0000169	XP_016910761.1, XP_016910762.1, XP_016910764.1, XP_016910765.1, XP_016910776.1, XP_016914441.1, XP_016914726.1, XP_016914727.1, XP_016914729.1, XP_016914825.1, XP_016914826.1	XP_006571990.1, XP_006571991.1, XP_016772795.1, XP_026297715.1, XP_026297716.1, XP_026297717.1, XP_026297718.1, XP_026297720.1, XP_026300528.1, XP_026300529.1, XP_624193.2	XP_003484539.1, XP_003493996.1, XP_003493997.2, XP_012237889.1, XP_012237890.1, XP_012248290.1, XP_012248452.3, XP_033175327.1, XP_033180809.1	Cluster-917.17097.p1, Cluster-917.17098.p1, Cluster-917.19642.p1, Cluster-917.29779.p1, Cluster-917.29779.p2, Cluster-917.29783.p1, Cluster-917.9423.p1	XP_003402884.1, XP_012175221.2, XP_012175231.1, XP_012175291.1, XP_020723851.1, XP_020723852.1, XP_020723853.1	Edil_10211-mRNA	XP_017765562.1	KAF3421071.1, KAF3422773.1, KAF3426035.1, KAF3430201.1	XP_017798889.1	KOX78399.1	Cluster-4885.0.p1, Cluster-54.31355.p1
OG0000170	XP_016914206.1, XP_016914207.1, XP_016914208.1, XP_016914209.1, XP_016914211.1, XP_016914213.1, XP_028523126.1, XP_028523127.1, XP_028523128.1, XP_028523129.1, XP_028523130.1	XP_003250589.1, XP_006565206.1, XP_016767486.1, XP_016767487.1, XP_016767488.1, XP_016767490.1, XP_016767491.1, XP_016767492.1, XP_016767493.1, XP_016767494.1, XP_016767495.1, XP_026295877.1	XP_003485621.1, XP_012249408.1, XP_024228196.1, XP_024228198.1, XP_024228199.1, XP_033180695.1	Cluster-917.11600.p1, Cluster-917.1719.p1, Cluster-917.17820.p1, Cluster-917.27912.p1, Cluster-917.35444.p1	XP_012163080.1, XP_012163082.1, XP_012163083.1, XP_012163084.1, XP_012163087.1, XP_012163088.1, XP_012163090.1, XP_020718396.1, XP_020718397.1, XP_020718398.1, XP_020718399.1, XP_020718400.1, XP_020718401.1, XP_020718402.1	Edil_04939-mRNA	XP_017762672.1, XP_017762673.1	KAF3423630.1	XP_017796407.1	KOX74983.1	Cluster-54.23619.p1
OG0000171	XP_016914556.1, XP_016914557.1, XP_016916123.1, XP_016920952.1, XP_016920953.1, XP_028525279.1	NP_001172074.1, NP_001172075.1, XP_003251464.1, XP_016767697.1, XP_026296530.1, XP_625015.1	XP_003486568.1, XP_003488485.1, XP_003488486.1, XP_012236309.1, XP_012244763.1	Cluster-917.22888.p1, Cluster-917.23024.p1, Cluster-917.23041.p1, Cluster-917.28637.p1, Cluster-917.33398.p3	XP_003394488.1, XP_003394490.1, XP_003396989.1, XP_003396990.1, XP_003399722.1	Edil_03221-mRNA, Edil_06274-mRNA	XP_017754630.1, XP_017754631.1, XP_017759619.1, XP_017759620.1, XP_017759621.1, XP_017765151.1, XP_017765153.1	KAF3423625.1, KAF3428870.1	XP_017795667.1, XP_017795668.1, XP_017796748.1, XP_017796749.1, XP_017798373.1	KOX71963.1, KOX71965.1, KOX77344.1	Cluster-54.19578.p1, Cluster-54.26562.p1, Cluster-54.26563.p1, Cluster-54.26566.p2, Cluster-54.26568.p1, Cluster-54.30321.p1, Cluster-54.31077.p2, Cluster-54.31945.p1, Cluster-54.31946.p1
OG0000172	XP_016915434.1, XP_028523496.1, XP_028523497.1, XP_028523498.1, XP_028523499.1, XP_028523500.1, XP_028523501.1, XP_028523502.1, XP_028523503.1, XP_028523504.1, XP_028523505.1	XP_026300980.1, XP_026300981.1	XP_033180477.1, XP_033180517.1	Cluster-917.13403.p1, Cluster-917.7953.p1, Cluster-917.7958.p1, Cluster-917.7959.p1, Cluster-917.7960.p1, Cluster-917.7960.p2	XP_012171244.1, XP_012171245.1, XP_012171246.1, XP_012171247.1, XP_012171248.1, XP_012171249.1, XP_012171250.1, XP_012171251.1, XP_012171252.1, XP_012171253.1, XP_012171254.1, XP_012171255.1	Edil_04360-mRNA	XP_017761589.1, XP_017761590.1, XP_017761592.1, XP_017761593.1, XP_017761594.1, XP_017761595.1, XP_017761596.1, XP_017761598.1, XP_017761599.1, XP_017761600.1, XP_017761601.1	KAF3424718.1	XP_017798799.1		Cluster-54.10050.p1, Cluster-54.10321.p1, Cluster-54.10595.p1, Cluster-54.11037.p1, Cluster-54.3121.p1, Cluster-54.9128.p1, Cluster-54.9128.p2, Cluster-54.9967.p1
OG0000173	XP_016919267.1, XP_016919268.1, XP_016919269.1, XP_016919270.1, XP_016919271.1, XP_016919272.1, XP_016919273.1, XP_028524751.1, XP_028524753.1	XP_006569727.1, XP_006569729.1, XP_006569730.1, XP_006569731.1, XP_006569732.1, XP_026298948.1, XP_026298949.1, XP_026298950.1, XP_397567.2	XP_003486593.1, XP_003486594.2, XP_012236473.1, XP_012236474.1, XP_012236475.1	Cluster-917.19064.p1, Cluster-917.23193.p1, Cluster-917.23194.p1, Cluster-917.23202.p1, Cluster-917.30394.p1, Cluster-917.31625.p1, Cluster-917.33590.p1	XP_003402334.1, XP_012173915.1, XP_012173916.1, XP_012173917.1, XP_012173918.1	Edil_08853-mRNA	XP_017756542.1, XP_017756543.1, XP_017756544.1, XP_017756545.1, XP_017756547.1, XP_017756548.1, XP_017756549.1	KAF3428392.1, KAF3428393.1	XP_017790082.1, XP_017790083.1, XP_017790084.1, XP_017790085.1, XP_017790086.1	KOX74439.1	Cluster-54.28084.p1, Cluster-54.31657.p1, Cluster-54.31675.p1, Cluster-54.31675.p4
OG0000174	XP_016920621.1, XP_016920622.1, XP_016920623.1, XP_016920624.1, XP_016920625.1, XP_016920626.1, XP_016920627.1, XP_016920628.1	XP_006566143.2, XP_006566144.2, XP_006566145.2, XP_006566146.2, XP_006566147.2, XP_006566148.2, XP_006566149.2, XP_006566150.2, XP_016770091.2, XP_016770092.2, XP_016770093.2, XP_016770094.2	XP_012247069.1, XP_012247071.1, XP_012247072.1, XP_024226875.1, XP_024226876.1, XP_024226877.1, XP_024226878.1, XP_024226879.1	Cluster-917.11855.p1, Cluster-917.11858.p1, Cluster-917.11862.p1, Cluster-917.11863.p1, Cluster-917.11864.p1, Cluster-917.1967.p1	XP_020720778.1, XP_020720779.1, XP_020720780.1, XP_020720781.1, XP_020720782.1, XP_020720783.1, XP_020720784.1	Edil_09617-mRNA	XP_017765365.1, XP_017765366.1, XP_017765367.1, XP_017765368.1, XP_017765369.1, XP_017765370.1, XP_017765371.1, XP_017765372.1	KAF3423022.1	XP_017789950.1	KOX67874.1	Cluster-54.4162.p1, Cluster-54.5109.p1
OG0000175	XP_028521541.1	XP_006566594.1, XP_006566595.1, XP_006566597.1, XP_006566598.1, XP_006566599.1, XP_016770307.1, XP_026299584.1, XP_026299585.1, XP_026299586.1	XP_012242366.1, XP_033177249.1, XP_033177250.1, XP_033177251.1, XP_033177252.1, XP_033177253.1, XP_033177254.1, XP_033177255.1	Cluster-917.19648.p1, Cluster-917.19651.p1, Cluster-917.19652.p1, Cluster-917.25482.p1, Cluster-917.3314.p1	XP_003399401.1, XP_012169790.1, XP_012169791.1, XP_012169792.1, XP_012169793.1, XP_012169794.1, XP_012169795.1, XP_012169796.1, XP_020721241.1	Edil_00181-mRNA, Edil_00183-mRNA	XP_017760887.1, XP_017760888.1, XP_017760889.1, XP_017760891.1, XP_017760892.1, XP_017760893.1, XP_017760894.1, XP_017760895.1	KAF3425206.1	XP_017793493.1, XP_017793494.1, XP_017793495.1, XP_017793496.1, XP_017793498.1, XP_017793499.1, XP_017793500.1, XP_017793501.1	KOX79353.1	Cluster-54.16297.p1, Cluster-54.30200.p1, Cluster-54.30200.p2
OG0000176	XP_028524347.1	XP_006564520.1, XP_006564521.1, XP_006564522.1, XP_016769827.2, XP_016769828.2, XP_016769829.2, XP_016769830.2, XP_016769831.2, XP_016769832.2, XP_016769833.2, XP_016769834.2, XP_016769835.2, XP_016769836.2, XP_016769837.2, XP_016769838.2, XP_016769839.1, XP_016769840.2, XP_016769844.2, XP_016769845.2	XP_033176311.1, XP_033176312.1, XP_033176313.1, XP_033176314.1, XP_033176315.1, XP_033176316.1, XP_033176317.1, XP_033176318.1, XP_033176319.1, XP_033176320.1, XP_033176321.1, XP_033176322.1, XP_033176323.1, XP_033176324.1	Cluster-917.10645.p1, Cluster-917.28980.p1	XP_020720601.1	Edil_09802-mRNA, Edil_09803-mRNA	XP_017757860.1, XP_017757861.1, XP_017757862.1, XP_017757863.1, XP_017757864.1, XP_017757865.1, XP_017757866.1, XP_017757867.1	KAF3423751.1	XP_017789600.1	KOX77937.1	Cluster-54.15418.p1, Cluster-54.15422.p1, Cluster-54.15425.p1, Cluster-54.20547.p1, Cluster-54.24850.p1
OG0000177			XP_012241120.1, XP_012243370.1, XP_012245655.1, XP_012246753.1, XP_024222861.1, XP_024223753.1, XP_024223803.1, XP_024225369.1, XP_033175468.1, XP_033178751.1, XP_033178873.1, XP_033179641.1, XP_033180113.1	Cluster-917.13840.p1, Cluster-917.13842.p1, Cluster-917.13843.p2, Cluster-917.13844.p1, Cluster-917.13845.p1, Cluster-917.1978.p2, Cluster-917.23584.p1, Cluster-917.27476.p1, Cluster-917.2855.p2, Cluster-917.28929.p1, Cluster-917.29204.p1, Cluster-917.30646.p1, Cluster-917.3296.p1, Cluster-917.3298.p1, Cluster-917.5664.p1	XP_012164483.1, XP_012164725.1, XP_012167354.1, XP_012169490.1, XP_012169529.1, XP_012173836.1, XP_012174238.1, XP_012174865.1, XP_012175502.1, XP_020718269.1, XP_020721322.1, XP_020721728.1	Edil_12932-mRNA, Edil_12988-mRNA	XP_017757950.1, XP_017760652.1, XP_017767290.1		XP_017788510.1, XP_017791910.1, XP_017795065.1, XP_017795845.1, XP_017797143.1	KOX67268.1, KOX69488.1, KOX69489.1, KOX74795.1, KOX75159.1
OG0000178	XP_016904686.1, XP_016904687.1, XP_016904688.1, XP_016904689.1, XP_016904690.1, XP_016904692.1	XP_006562110.1, XP_006562111.1, XP_006562115.1, XP_006562116.1, XP_006562117.1, XP_006562120.1, XP_026299140.1, XP_026299141.1, XP_026299142.1, XP_026299143.1, XP_624709.4	XP_003488382.1, XP_012239328.1, XP_012239329.1, XP_012239330.1, XP_012239331.1, XP_012239333.1, XP_012239334.1, XP_012239335.1, XP_024222401.1	Cluster-917.13171.p1, Cluster-917.23646.p1, Cluster-917.23647.p1	XP_012168105.1, XP_012168106.1, XP_012168107.1, XP_012168108.1, XP_012168109.1, XP_012168110.1, XP_012168111.1, XP_012168112.1, XP_020720721.1	Edil_04469-mRNA	XP_017757683.1, XP_017757690.1, XP_017757698.1, XP_017757707.1, XP_017757714.1, XP_017757723.1, XP_017757731.1	KAF3428772.1	XP_017790047.1	KOX78145.1	Cluster-4660.0.p1, Cluster-54.31180.p1, Cluster-54.584.p1, Cluster-54.7001.p1, Cluster-54.9499.p1
OG0000179	XP_016909427.1	XP_026296228.1, XP_026296229.1, XP_026296230.1, XP_026296232.1, XP_026296233.1, XP_026296234.1, XP_026296235.1, XP_026296236.1	XP_012245429.1, XP_033180083.1, XP_033180088.1	Cluster-917.10684.p1, Cluster-917.15500.p1, Cluster-917.20190.p1, Cluster-917.22724.p1, Cluster-917.22765.p1, Cluster-917.23306.p1, Cluster-917.25826.p1	XP_020718302.1, XP_020718303.1, XP_020718304.1, XP_020718305.1, XP_020718306.1, XP_020718307.1	Edil_06407-mRNA	XP_017756722.1, XP_017756723.1, XP_017756724.1, XP_017756725.1, XP_017756726.1, XP_017756727.1, XP_017756728.1, XP_017756729.1, XP_017756730.1, XP_017756731.1, XP_017756732.1, XP_017756733.1, XP_017756734.1, XP_017756735.1, XP_017756737.1, XP_017756738.1, XP_017756739.1, XP_017756740.1, XP_017756741.1	KAF3427023.1	XP_017793796.1	KOX75027.1	Cluster-54.11977.p1, Cluster-54.18481.p1, Cluster-54.26528.p1, Cluster-54.28415.p1, Cluster-54.34284.p2, Cluster-54.9338.p1
OG0000180	XP_016911042.1, XP_016919984.2	XP_006558489.1, XP_395035.4	XP_003485325.1, XP_003490855.1, XP_003494543.2, XP_024225384.2, XP_024226423.1, XP_024227372.2, XP_033179155.1, XP_033179156.1, XP_033179157.1	Cluster-917.11129.p1, Cluster-917.11813.p2, Cluster-917.11813.p3, Cluster-917.11814.p2, Cluster-917.11814.p3, Cluster-917.12197.p1, Cluster-917.12198.p1, Cluster-917.14219.p1, Cluster-917.14810.p1, Cluster-917.15098.p1, Cluster-917.15100.p1, Cluster-917.15100.p2, Cluster-917.15101.p1, Cluster-917.15102.p1, Cluster-917.20860.p1, Cluster-917.24058.p1, Cluster-917.24059.p1, Cluster-917.34896.p1, Clu…	XP_003394317.1, XP_003394505.1, XP_003394659.1, XP_012175295.2, XP_012176310.1, XP_012176626.2, XP_020724148.1, XP_020724149.1, XP_020724150.1, XP_020724151.1, XP_020724152.1, XP_020724153.1	Edil_10326-mRNA	XP_017765019.1, XP_017765023.1	KAF3422276.1	XP_017789474.1	KOX79356.1	Cluster-54.27592.p1, Cluster-54.28381.p1, Cluster-54.30547.p1, Cluster-54.33900.p2
OG0000181	XP_016912150.1	XP_006567717.1, XP_006567718.1, XP_006567719.1, XP_006567720.1, XP_006567721.1, XP_006567722.1, XP_006567723.1, XP_006567725.1, XP_006567726.1, XP_006567727.1, XP_006567728.1, XP_016767758.1, XP_394588.4	XP_003492761.1, XP_012246025.1, XP_012246026.1, XP_024226348.1, XP_024226349.1, XP_024226350.1, XP_024226351.1, XP_024226352.1, XP_024226353.1, XP_024226355.1	Cluster-917.24119.p1, Cluster-917.28416.p1, Cluster-917.28417.p1, Cluster-917.28418.p1	XP_012163963.1, XP_012163964.1, XP_012163965.1, XP_012163966.1, XP_020718597.1, XP_020718598.1, XP_020718599.1, XP_020718600.1, XP_020718601.1	Edil_02489-mRNA, Edil_02494-mRNA	XP_017761377.1, XP_017761378.1, XP_017761379.1, XP_017761380.1, XP_017761381.1, XP_017761382.1	KAF3423092.1, KAF3423093.1	XP_017788673.1, XP_017788674.1, XP_017788675.1, XP_017788676.1, XP_017788677.1	KOX70996.1	Cluster-54.17987.p3
OG0000182	XP_016912731.1, XP_016912732.1, XP_016912734.1, XP_028522729.1, XP_028522730.1, XP_028522731.1	XP_026295603.1, XP_026295604.1, XP_026295605.1, XP_026295606.1, XP_026295607.1, XP_026295608.1, XP_026295609.1, XP_026295610.1, XP_026295611.1	XP_003485301.1, XP_012247295.1, XP_012247299.1, XP_012247314.1, XP_012247317.1, XP_024227146.1, XP_024227150.1, XP_033179754.1, XP_033179755.1, XP_033179772.1, XP_033179776.1, XP_033179779.1, XP_033179782.1	Cluster-917.14931.p1, Cluster-917.15666.p1, Cluster-917.16449.p1, Cluster-917.16451.p3, Cluster-917.24583.p1, Cluster-917.24584.p1, Cluster-917.27992.p3, Cluster-917.27994.p1, Cluster-917.27995.p1, Cluster-917.32073.p1, Cluster-917.33166.p1, Cluster-917.7414.p1, Cluster-917.7857.p1	XP_003394638.1, XP_020724154.1, XP_020724155.1	Edil_00821-mRNA	XP_017755415.1	KAF3427431.1, KAF3430484.1	XP_017788168.1	KOX68616.1, KOX69460.1, KOX69472.1	Cluster-54.34052.p1, Cluster-54.34052.p2
OG0000183	XP_016914582.1, XP_016914595.1, XP_016914937.1, XP_028523159.1, XP_028523163.1, XP_028523186.1, XP_028523187.1, XP_028523189.1, XP_028523218.1, XP_028523222.1	NP_001229914.1, XP_016770780.1, XP_016770782.1, XP_016770783.1, XP_016770788.1, XP_026299613.1, XP_026299614.1	XP_003485570.2, XP_003494705.1, XP_024227825.1, XP_024227876.1, XP_024228085.1, XP_033180114.1, XP_033180115.1, XP_033180116.1, XP_033180117.1, XP_033180572.1, XP_033180583.1	Cluster-2100.0.p1, Cluster-917.28954.p1	XP_012169044.2, XP_012169504.1, XP_012175294.2, XP_020721189.1, XP_020721190.1, XP_020721191.1, XP_020721239.1	Edil_10282-mRNA	XP_017754773.1, XP_017754775.1, XP_017754776.1, XP_017754778.1, XP_017754793.1, XP_017754795.1	KAF3419818.1, KAF3419823.1, KAF3419836.1, KAF3420101.1, KAF3426726.1, KAF3426727.1	XP_017795547.1, XP_017795548.1	KOX75138.1, KOX76482.1
OG0000184	XP_016915736.1, XP_016915737.1, XP_016915738.1, XP_016915740.1, XP_016915741.1, XP_016915742.1, XP_028523587.1	XP_006558801.1, XP_006558804.1, XP_006558805.1, XP_006558806.1, XP_006558807.1, XP_006558808.1, XP_006558809.1, XP_026296201.1, XP_026296202.1	XP_003491254.1, XP_003491255.1, XP_012243561.1, XP_012243562.1, XP_012243563.1, XP_012243566.1, XP_012243567.1, XP_012243568.1, XP_012243569.1, XP_012243570.1	Cluster-917.24266.p1, Cluster-917.24269.p1	XP_003395117.1, XP_003395118.1, XP_012163549.1, XP_012163550.1, XP_012163551.1, XP_012163552.1, XP_012163553.1, XP_012163554.1, XP_012163557.1, XP_012163558.1, XP_020718569.1, XP_020718570.1	Edil_05164-mRNA	XP_017758617.1	KAF3428261.1	XP_017796572.1, XP_017796579.1, XP_017796587.1, XP_017796595.1, XP_017796602.1, XP_017796611.1, XP_017796619.1, XP_017796627.1, XP_017796635.1	KOX67623.1	Cluster-54.34520.p1
OG0000185	XP_016916290.1, XP_016916292.1, XP_016916293.1, XP_016916294.1, XP_016916295.1, XP_016916296.1, XP_028523688.1	XP_006557829.1, XP_006557830.1, XP_006557831.1, XP_006557832.1, XP_006557833.1, XP_016772470.1, XP_016772471.1	XP_003494130.1, XP_012248110.1, XP_012248111.1, XP_012248113.1, XP_012248114.1, XP_024227453.1	Cluster-917.14195.p1, Cluster-917.15340.p1, Cluster-917.15341.p1, Cluster-917.26610.p2, Cluster-917.30923.p2, Cluster-917.34842.p1, Cluster-917.35036.p2	XP_012173614.1, XP_012173615.1, XP_012173616.1, XP_012173617.1, XP_012173618.1, XP_020723177.1	Edil_04168-mRNA	XP_017752193.1, XP_017752194.1, XP_017752195.1, XP_017752196.1, XP_017752197.1, XP_017752198.1, XP_017752200.1, XP_017752201.1, XP_017752202.1, XP_017752203.1, XP_017752204.1, XP_017752206.1, XP_017752207.1, XP_017752208.1	KAF3425266.1	XP_017792812.1	KOX78643.1	Cluster-54.33761.p1, Cluster-54.33762.p1, Cluster-54.6804.p2
OG0000186	XP_016921598.1, XP_028520063.1	XP_026300149.1, XP_026300150.1, XP_026300151.1, XP_026300152.1, XP_026300153.1, XP_026300154.1, XP_026300156.1, XP_026300157.1, XP_026300158.1, XP_026300159.1, XP_026300160.1, XP_026300161.1, XP_026300162.1, XP_026300163.1, XP_026300164.1	XP_003486976.1, XP_012237038.1, XP_012237039.1, XP_012237040.1, XP_012237041.1, XP_012237042.1, XP_012237043.1, XP_012237044.1, XP_012237047.1, XP_012237048.1, XP_024221147.1, XP_024221149.1, XP_024221150.1, XP_024221151.1, XP_024221152.1, XP_033174961.1, XP_033174962.1, XP_033174963.1, XP_033174964.1	Cluster-917.21513.p3, Cluster-917.21513.p5	XP_012172032.1	Edil_08630-mRNA	XP_017753977.1, XP_017753978.1, XP_017753979.1, XP_017753980.1	KAF3426599.1, KAF3426602.1	XP_017789618.1, XP_017789619.1, XP_017789620.1	KOX69214.1, KOX69216.1	Cluster-54.30781.p3, Cluster-54.33622.p1, Cluster-54.33622.p2
OG0000187	XP_028520950.1	XP_016771612.1, XP_016771613.1, XP_016771614.1, XP_016771615.1, XP_016771616.1, XP_016771617.1, XP_026300735.1, XP_026300736.1, XP_026300737.1	XP_024224841.1	Cluster-917.15948.p1, Cluster-917.15949.p1, Cluster-917.22406.p2, Cluster-917.22408.p1, Cluster-917.22409.p1, Cluster-917.22411.p2, Cluster-917.22412.p1, Cluster-917.22416.p1, Cluster-917.24175.p1	XP_012171945.1, XP_012171946.1, XP_012171947.1, XP_012171948.1, XP_012171949.1, XP_012171951.1, XP_012171952.1, XP_012171953.1, XP_012171954.1, XP_020722308.1, XP_020722309.1	Edil_04332-mRNA	XP_017767203.1, XP_017767204.1, XP_017767205.1, XP_017767206.1, XP_017767208.1, XP_017767209.1, XP_017767210.1	KAF3429831.1	XP_017798790.1, XP_017798791.1, XP_017798792.1, XP_017798793.1, XP_017798796.1, XP_017798797.1, XP_017798798.1	KOX79221.1	Cluster-54.27414.p1, Cluster-54.27439.p1, Cluster-54.27440.p1, Cluster-54.27445.p1, Cluster-54.32146.p1, Cluster-54.34421.p1
OG0000188	XP_028522189.1	XP_006560692.1, XP_016770381.1, XP_016770382.1, XP_016770383.1, XP_016770384.1, XP_016770385.1, XP_016770386.1, XP_016770387.1, XP_016770388.1, XP_016770390.1, XP_016770391.2, XP_026299594.1	XP_012236493.1, XP_012236510.1, XP_012236523.1, XP_024220670.1, XP_024220684.1, XP_024220697.1, XP_033174761.1, XP_033174764.1, XP_033174766.1, XP_033174775.1, XP_033174778.1, XP_033174779.1, XP_033174783.1	Cluster-2929.0.p1, Cluster-917.28121.p1, Cluster-917.28121.p4, Cluster-917.28124.p1, Cluster-917.34443.p1	XP_012165109.1, XP_012165110.1, XP_012165111.1, XP_012165114.1, XP_012165116.1, XP_020719496.1, XP_020719497.1, XP_020719498.1	Edil_06762-mRNA	XP_017752615.1, XP_017752616.1, XP_017752617.1, XP_017752618.1, XP_017752619.1, XP_017752620.1	KAF3424421.1	XP_017794315.1	KOX70820.1, KOX78401.1	Cluster-54.12660.p1, Cluster-54.12660.p5, Cluster-54.7843.p1, Cluster-54.7845.p1
OG0000189	XP_016905336.1	XP_026301153.1, XP_026301154.1, XP_026301155.1, XP_026301156.1, XP_026301157.1, XP_026301159.1, XP_026301160.1, XP_026301161.1, XP_026301162.1, XP_026301163.1	XP_012239427.1, XP_024222465.1, XP_024222474.1, XP_024222477.1, XP_024222480.1, XP_024222489.1, XP_024222493.1, XP_024222500.1, XP_024222503.1, XP_024222507.1, XP_024222513.1, XP_024222515.1, XP_024222519.1	Cluster-917.27010.p3, Cluster-917.31521.p1, Cluster-917.33356.p2, Cluster-917.33377.p2, Cluster-917.33817.p1, Cluster-917.6031.p1, Cluster-917.9724.p2	XP_003401310.3, XP_003401311.2, XP_012172482.1, XP_012172483.2, XP_012172484.1, XP_012172485.1, XP_012172486.1, XP_012172487.1, XP_012172488.1, XP_020722435.1, XP_020722437.1	Edil_07478-mRNA	XP_017752863.1	KAF3422602.1	XP_017799467.1, XP_017799475.1	KOX72743.1	Cluster-54.19878.p1, Cluster-54.26593.p1, Cluster-54.26595.p1, Cluster-54.32060.p1, Cluster-54.32062.p1
OG0000190	XP_016906263.1, XP_016906264.1, XP_016906265.1, XP_016906266.1, XP_016914287.1	XP_006570285.1, XP_026301958.1, XP_026301960.1, XP_026301961.1, XP_026301962.1, XP_394608.2	XP_003491336.1, XP_003492543.1, XP_012243871.1, XP_012245661.1, XP_012245662.1, XP_012245663.1, XP_033177882.1, XP_033178915.1	Cluster-917.22530.p1, Cluster-917.22532.p2, Cluster-917.27770.p1, Cluster-917.27771.p1, Cluster-917.27774.p1, Cluster-917.29298.p2	XP_003393447.1, XP_012164119.1, XP_012164120.1, XP_012164121.1, XP_020721193.1, XP_020721198.1, XP_020721202.1	Edil_02584-mRNA, Edil_03844-mRNA	XP_017755245.1, XP_017755246.1, XP_017755247.1, XP_017764859.1	KAF3420643.1, KAF3428643.1	XP_017792148.1, XP_017792149.1, XP_017792150.1, XP_017799321.1, XP_017799322.1	KOX76191.1, KOX78779.1	Cluster-3971.1.p1, Cluster-54.15088.p1, Cluster-54.23498.p1, Cluster-54.23499.p1, Cluster-54.25773.p1, Cluster-54.27988.p1
OG0000191	XP_016913118.1, XP_016913119.1, XP_016913120.1, XP_028522785.1	XP_003250951.2, XP_026299972.1, XP_026299973.1, XP_026299974.1, XP_026299975.1, XP_026299976.1, XP_026299977.1, XP_026299978.1	XP_003494084.1, XP_012248024.1, XP_033179986.1, XP_033179987.1, XP_033179988.1, XP_033179989.1, XP_033179990.1, XP_033179991.1, XP_033179992.1, XP_033179993.1, XP_033179994.1, XP_033179995.1, XP_033179996.1, XP_033179997.1	Cluster-917.23704.p2, Cluster-917.23707.p2, Cluster-917.29410.p1, Cluster-917.32694.p1, Cluster-917.32696.p1, Cluster-917.4840.p1, Cluster-917.9231.p1, Cluster-917.9232.p1, Cluster-917.9233.p1	XP_020721421.1, XP_020721422.1, XP_020721423.1, XP_020721424.1, XP_020721425.1, XP_020721426.1, XP_020721427.1, XP_020721428.1	Edil_08563-mRNA	XP_017764237.1	KAF3424508.1	XP_017791386.1	KOX72979.1	Cluster-54.25454.p1, Cluster-54.30345.p1, Cluster-54.30619.p1, Cluster-54.30987.p1, Cluster-54.31023.p2
OG0000192	XP_016919358.1, XP_016919361.1, XP_028524776.1	NP_001229913.1, XP_006563549.2, XP_016772002.2, XP_016772003.2, XP_016772004.2, XP_026301357.1, XP_026301413.1, XP_394081.6	XP_003490543.1, XP_003490545.1, XP_003490547.1, XP_003490572.1, XP_003490573.2, XP_003490575.1, XP_003490576.1, XP_024224236.1, XP_024224239.1, XP_033177336.1, XP_033177346.1, XP_033177347.1, XP_033177351.1, XP_033177352.1, XP_033180530.1	Cluster-1925.0.p1, Cluster-1925.1.p1, Cluster-2291.0.p1, Cluster-551.0.p1, Cluster-917.1033.p1, Cluster-917.10875.p1, Cluster-917.134.p2	XP_003401115.1, XP_003401116.2, XP_003401176.1, XP_003401178.1, XP_003403027.1, XP_003403233.3, XP_003403423.2, XP_020722486.1, XP_020722487.1, XP_020722488.1, XP_020722589.1, XP_020722596.1, XP_020722597.1, XP_020722598.1		XP_017758034.1	KAF3420952.1, KAF3430712.1	XP_017796643.1	KOX72387.1	Cluster-54.14699.p1
OG0000193	XP_016919407.1, XP_016919408.1, XP_016919409.1, XP_016919410.1, XP_016919411.1, XP_016919413.1, XP_016919417.1, XP_028524780.1, XP_028524781.1	XP_006563542.1, XP_016772229.1, XP_016772230.1, XP_016772231.1, XP_026301472.1, XP_026301473.1, XP_026301474.1, XP_026301475.1, XP_394082.3	XP_003490537.1, XP_012242517.1, XP_012242519.1, XP_012242520.1, XP_012242521.1, XP_024224232.1, XP_024224234.1, XP_033177342.1, XP_033177343.1, XP_033177344.1	Cluster-917.22224.p2, Cluster-917.22225.p2, Cluster-917.22226.p2	XP_003401091.1, XP_012172228.1, XP_012172229.1, XP_012172230.1, XP_012172231.1, XP_012172232.1	Edil_07650-mRNA	XP_017758151.1, XP_017758152.1, XP_017758153.1, XP_017758154.1, XP_017758155.1, XP_017758156.1, XP_017758157.1, XP_017758158.1, XP_017758159.1	KAF3430660.1	XP_017796599.1	KOX72382.1	Cluster-54.22719.p1, Cluster-54.22727.p1, Cluster-54.5339.p1
OG0000194	XP_016921471.1, XP_016921472.1, XP_016921473.1, XP_016921474.1, XP_016921475.1, XP_016921476.1, XP_016921478.1, XP_016921479.1, XP_016921480.1, XP_028525333.1, XP_028525334.1, XP_028525335.1, XP_028525336.1, XP_028525337.1	XP_003251645.1, XP_006570815.1, XP_006570816.1, XP_006570817.1, XP_006570818.1, XP_006570819.1, XP_006570820.1, XP_006570821.1, XP_006570822.1, XP_006570823.1, XP_006570824.1, XP_006570825.1, XP_006570826.1, XP_016766806.1	XP_003492033.1, XP_003492034.1, XP_012244951.1, XP_033178445.1, XP_033178446.1, XP_033178447.1, XP_033178448.1, XP_033178449.1	Cluster-917.15662.p1, Cluster-917.30494.p1	XP_003393078.1, XP_003393080.1, XP_012163856.1, XP_020719117.1	Edil_03875-mRNA	XP_017754151.1, XP_017754152.1, XP_017754153.1, XP_017754154.1, XP_017754155.1, XP_017754156.1	KAF3430736.1	XP_017799407.1	KOX74184.1	Cluster-54.27747.p1
OG0000195	XP_028525541.1, XP_028525542.1, XP_028525543.1, XP_028525544.1, XP_028525545.1, XP_028525546.1, XP_028525548.1, XP_028525549.1	XP_006564604.1, XP_006564605.1, XP_016769032.1, XP_016769034.1, XP_016769035.2, XP_016769036.1, XP_016769037.1, XP_016769038.1, XP_026298309.1, XP_026298310.1	XP_012247663.1, XP_024227221.1, XP_024227222.1, XP_024227224.1, XP_024227225.1, XP_024227226.1, XP_033179806.1, XP_033179807.1, XP_033179808.1	Cluster-917.14784.p1, Cluster-917.26943.p1, Cluster-917.27870.p1	XP_012173037.1, XP_012173038.1, XP_020723009.1, XP_020723010.1, XP_020723011.1, XP_020723012.1, XP_020723013.1, XP_020723014.1	Edil_05890-mRNA	XP_017756270.1, XP_017756271.1, XP_017756272.1, XP_017756273.1, XP_017756275.1, XP_017756276.1	KAF3424680.1	XP_017793978.1, XP_017793979.1, XP_017793980.1, XP_017793982.1, XP_017793983.1	KOX78990.1	Cluster-54.29031.p2
OG0000196		XP_026296924.1, XP_026296925.1, XP_026296926.1, XP_026296927.1, XP_026296928.1, XP_026296929.1, XP_026296930.1	XP_003486219.1, XP_012250442.1, XP_012250443.1, XP_012250444.1, XP_012250445.1, XP_012250446.1	Cluster-917.24740.p1, Cluster-917.28297.p1, Cluster-917.3248.p1, Cluster-917.6145.p1, Cluster-917.6147.p1, Cluster-917.6149.p1, Cluster-917.6150.p1, Cluster-917.6151.p1	XP_003397633.1, XP_012167208.1, XP_012167209.1, XP_012167210.1, XP_012167211.1, XP_012167212.1	Edil_03460-mRNA	XP_017760448.1, XP_017760449.1, XP_017760450.1, XP_017760451.1, XP_017760452.1	KAF3424173.1	XP_017796921.1, XP_017796922.1, XP_017796923.1, XP_017796924.1, XP_017796925.1, XP_017796926.1	KOX75552.1	Cluster-54.20943.p1, Cluster-54.25740.p1, Cluster-54.25742.p1, Cluster-54.25745.p1, Cluster-54.25746.p1, Cluster-54.3037.p1, Cluster-54.4007.p1, Cluster-54.5407.p1, Cluster-54.6340.p1, Cluster-54.725.p1, Cluster-54.7687.p1, Cluster-54.9749.p1
OG0000197				Cluster-917.11433.p5, Cluster-917.12671.p1, Cluster-917.13264.p1, Cluster-917.13662.p1, Cluster-917.14659.p1, Cluster-917.15497.p1, Cluster-917.18454.p1, Cluster-917.18459.p1, Cluster-917.19385.p1, Cluster-917.19561.p2, Cluster-917.20858.p4, Cluster-917.20858.p6, Cluster-917.20859.p3, Cluster-917.22370.p4, Cluster-917.22370.p6, Cluster-917.23566.p1, Cluster-917.23579.p3, Cluster-917.24606.p1, Clu…				KAF3430769.1
OG0000198	XP_016909705.1, XP_016909753.1, XP_028521788.1, XP_028521789.1, XP_028521790.1	XP_624353.1	XP_003484790.1, XP_012238975.1, XP_012238983.1, XP_012238986.1, XP_012238996.1, XP_012239027.1, XP_033176006.1, XP_033176009.1, XP_033176022.1	Cluster-917.21495.p1, Cluster-917.22030.p2, Cluster-917.22030.p5, Cluster-917.25384.p1, Cluster-917.25646.p2, Cluster-917.25648.p2, Cluster-917.34322.p1	XP_012172358.1, XP_012172360.1, XP_012172361.1, XP_012172362.1, XP_012172363.1, XP_012172367.1, XP_020722624.1, XP_020722625.1	Edil_07784-mRNA, Edil_07785-mRNA, Edil_13581-mRNA	XP_017764961.1, XP_017764986.1	KAF3421536.1, KAF3424126.1, KAF3424127.1	XP_017792906.1, XP_017792908.1, XP_017792917.1	KOX70614.1, KOX80214.1, KOX80215.1	Cluster-54.12281.p1, Cluster-54.14011.p1, Cluster-54.16739.p1, Cluster-54.20987.p1, Cluster-54.20988.p1, Cluster-54.32567.p2, Cluster-54.32569.p2, Cluster-54.33529.p3
OG0000199	XP_016911360.1, XP_016911361.1, XP_016911362.1, XP_016911363.1, XP_016911364.1, XP_028522231.1, XP_028522232.1	XP_006560986.1, XP_006560987.1, XP_016766932.1, XP_394429.4	XP_012240912.1, XP_024223330.1, XP_024223331.1, XP_024223332.1, XP_024223333.1, XP_024223334.1, XP_024223335.1, XP_024223337.1, XP_024223339.1, XP_033176546.1, XP_033176547.1, XP_033176548.1, XP_033176549.1	Cluster-917.19931.p1, Cluster-917.19932.p1, Cluster-917.27288.p1, Cluster-917.28345.p1	XP_003394219.1, XP_012176028.1, XP_020724338.1, XP_020724339.1, XP_020724340.1, XP_020724341.1, XP_020724342.1, XP_020724343.1, XP_020724344.1, XP_020724345.1	Edil_00940-mRNA	XP_017766999.1, XP_017767007.1, XP_017767015.1, XP_017767024.1, XP_017767032.1	KAF3425250.1	XP_017789264.1, XP_017789271.1, XP_017789279.1	KOX68463.1	Cluster-54.26175.p1, Cluster-54.26812.p1, Cluster-54.8452.p1
OG0000200	XP_016912636.1, XP_016912637.1, XP_016912638.1	XP_006564006.1, XP_006564007.1, XP_006564008.1, XP_006564010.1, XP_006564011.1, XP_006564012.1, XP_006564013.1, XP_006564014.1, XP_006564015.1, XP_006564016.1, XP_006564017.1, XP_016766768.1, XP_016766769.1, XP_026295529.1	XP_024226764.1, XP_033179597.1, XP_033179600.1, XP_033179605.1, XP_033179606.1, XP_033179609.1, XP_033179610.1, XP_033179613.1, XP_033179617.1	Cluster-917.20705.p1, Cluster-917.24924.p1	XP_003394597.1, XP_012176551.1, XP_012176552.1, XP_012176553.1, XP_012176554.1, XP_012176555.1	Edil_00852-mRNA	XP_017755406.1, XP_017755408.1, XP_017755409.1, XP_017755410.1, XP_017755411.1, XP_017755412.1, XP_017755413.1	KAF3424210.1, KAF3424211.1	XP_017796188.1, XP_017796189.1, XP_017796190.1	KOX68666.1	Cluster-54.19872.p1, Cluster-54.19876.p1, Cluster-54.19877.p1, Cluster-54.19882.p1
OG0000201	XP_016914300.2	XP_026297003.1, XP_026297004.1, XP_026297005.1, XP_026297006.1, XP_026297007.1, XP_026297008.1, XP_026297009.1, XP_026297010.1, XP_026297011.1, XP_026297012.1, XP_026297013.1, XP_026297014.1, XP_026297015.1, XP_026297016.1, XP_026297017.1, XP_026297018.1	XP_012250326.1, XP_012250329.1, XP_033174426.1, XP_033174427.1, XP_033174428.1, XP_033174429.1, XP_033174430.1, XP_033174431.1, XP_033174432.1	Cluster-917.31295.p1, Cluster-917.31297.p1, Cluster-917.31298.p1	XP_003397653.1, XP_003397654.1, XP_012167232.1, XP_012167233.1, XP_012167236.1, XP_012167238.1, XP_012167240.1, XP_012167243.1, XP_020719966.1, XP_020719967.1, XP_020719968.1, XP_020719969.1	Edil_02709-mRNA	XP_017767562.1	KAF3424993.1	XP_017791458.1, XP_017791459.1	KOX75499.1	Cluster-2988.0.p1, Cluster-54.24380.p1, Cluster-54.24384.p1, Cluster-54.24391.p1, Cluster-54.32559.p1
OG0000202	XP_016918160.1, XP_016918162.1, XP_016918163.1, XP_016918164.1, XP_016918166.1, XP_016918168.1, XP_016918169.1, XP_028524357.1, XP_028524358.1	XP_006570163.2, XP_006570164.2, XP_006570165.2, XP_006570166.2, XP_006570168.2, XP_006570169.2, XP_006570170.2, XP_006570171.2, XP_016768442.2, XP_393215.5	XP_024221317.1, XP_024221318.1, XP_024221319.1, XP_024221320.1, XP_024221321.1, XP_024221322.1, XP_033175063.1, XP_033175064.1, XP_033175065.1	Cluster-917.22092.p1, Cluster-917.22093.p1, Cluster-917.22094.p1	XP_003396804.1, XP_012165935.1, XP_012165937.1, XP_012165938.1, XP_012165940.1, XP_012165942.1	Edil_08661-mRNA	XP_017764916.1, XP_017764917.1, XP_017764918.1, XP_017764920.1, XP_017764921.1, XP_017764922.1, XP_017764923.1, XP_017764924.1	KAF3422103.1	XP_017788208.1	KOX77632.1	Cluster-54.27930.p1, Cluster-54.30782.p1, Cluster-54.8539.p1
OG0000203	XP_028524828.1, XP_028524829.1, XP_028524830.1, XP_028524831.1, XP_028524832.1, XP_028524833.1, XP_028524834.1, XP_028524835.1	NP_001314887.1, XP_026299330.1, XP_026299331.1, XP_026299332.1, XP_026299333.1, XP_026299334.1, XP_026299335.1, XP_026299336.1, XP_026299337.1, XP_026299338.1, XP_026299339.1	XP_024222031.1, XP_024222033.1, XP_033175607.1, XP_033175608.1, XP_033175609.1, XP_033175610.1, XP_033175611.1	Cluster-917.16077.p1, Cluster-917.16077.p2, Cluster-917.16077.p3, Cluster-917.30617.p1, Cluster-917.30782.p1, Cluster-917.30782.p2	XP_012168911.2, XP_012168913.2, XP_020721341.1	Edil_06975-mRNA, Edil_15449-mRNA	XP_017755080.1	KAF3426148.1, KAF3426150.1	XP_017787433.1	KOX72814.1, KOX72815.1, KOX72816.1, KOX72817.1	Cluster-3464.0.p1, Cluster-3464.1.p1, Cluster-54.3864.p1, Cluster-54.3865.p1, Cluster-54.3867.p1, Cluster-54.3867.p2, Cluster-54.3869.p1
OG0000204			XP_012244494.1	Cluster-1201.0.p2, Cluster-917.10770.p7, Cluster-917.11136.p1, Cluster-917.13671.p1, Cluster-917.13675.p1, Cluster-917.13676.p1, Cluster-917.13677.p1, Cluster-917.13680.p1, Cluster-917.18295.p1, Cluster-917.20422.p3, Cluster-917.20429.p1, Cluster-917.23566.p2, Cluster-917.25825.p1, Cluster-917.27963.p4, Cluster-917.27964.p1, Cluster-917.27965.p3, Cluster-917.30467.p3, Cluster-917.31993.p2, Cluste…	XP_012168446.1, XP_012174221.1, XP_012175536.1		XP_017759423.1, XP_017764516.1		XP_017795063.1, XP_017796355.1, XP_017796719.1, XP_017796954.1, XP_017797106.1	KOX67288.1, KOX68373.1, KOX69027.1, KOX69028.1, KOX72259.1, KOX74658.1, KOX74833.1, KOX75204.1, KOX76144.1
OG0000205	XP_016904231.1, XP_016904235.1, XP_016904236.1, XP_016904237.1, XP_028520140.1, XP_028520141.1, XP_028520142.1, XP_028520143.1, XP_028520144.1	XP_026302010.1, XP_026302011.1, XP_026302012.1, XP_026302013.1, XP_026302014.1, XP_026302015.1, XP_026302016.1, XP_026302017.1, XP_026302018.1, XP_026302019.1, XP_026302020.1, XP_026302021.1, XP_026302022.1	XP_012238244.1, XP_012238245.1, XP_012238246.1, XP_012238247.1, XP_012238249.1, XP_012238250.1, XP_033175509.1, XP_033175510.1	Cluster-917.20891.p1, Cluster-917.20891.p2, Cluster-917.25191.p1, Cluster-917.34245.p1	XP_012165648.1, XP_012165649.1, XP_012165650.1, XP_012165651.1, XP_012165652.1, XP_012165653.1	Edil_03164-mRNA, Edil_04956-mRNA	XP_017753402.1, XP_017763854.1	KAF3422506.1	XP_017791650.1, XP_017792062.1	KOX73500.1, KOX73506.1	Cluster-54.5451.p1, Cluster-54.5452.p1
OG0000206	XP_016904961.1, XP_016904963.1, XP_016904964.1, XP_016904965.1, XP_016904966.1, XP_016904967.1, XP_016904968.1, XP_028520311.1	XP_006562623.1, XP_006562624.1, XP_006562625.1, XP_006562626.1, XP_006562627.1, XP_006562628.1, XP_006562629.1, XP_392465.3	XP_003484529.1, XP_003484530.1, XP_012249850.1, XP_012249857.1, XP_012249864.1, XP_012249871.1, XP_012249883.1, XP_024228263.1	Cluster-917.13741.p1, Cluster-917.17444.p1, Cluster-917.17445.p1, Cluster-917.17446.p1, Cluster-917.25231.p1	XP_003403257.1, XP_003403258.1, XP_012175258.1, XP_012175259.1, XP_012175260.1, XP_012175261.1, XP_020723856.1	Edil_14209-mRNA	XP_017760147.1, XP_017760148.1, XP_017760149.1, XP_017760150.1, XP_017760151.1	KAF3423258.1, KAF3423259.1	XP_017798769.1, XP_017798777.1, XP_017798785.1, XP_017798795.1, XP_017798802.1	KOX77601.1	Cluster-54.26273.p1
OG0000207	XP_016905523.2, XP_016909558.1, XP_016911318.2, XP_028522814.1	XP_026295443.1, XP_026295444.1, XP_026295445.1, XP_026295446.1, XP_026295447.1, XP_026295448.1, XP_026295449.1, XP_026295450.1	XP_033174634.1, XP_033174638.1, XP_033174639.1, XP_033174640.1, XP_033176534.1	Cluster-917.5004.p1, Cluster-917.5005.p1, Cluster-917.5007.p1, Cluster-917.5008.p1, Cluster-917.5008.p2, Cluster-917.5013.p1, Cluster-917.5013.p3, Cluster-917.5014.p1, Cluster-917.5014.p2	XP_012175518.1, XP_020724206.1	Edil_00899-mRNA	XP_017767002.1, XP_017767003.1, XP_017767004.1, XP_017767005.1, XP_017767054.1	KAF3421637.1, KAF3421638.1, KAF3421639.1, KAF3421640.1, KAF3421641.1, KAF3421642.1, KAF3421643.1, KAF3421644.1	XP_017788086.1	KOX68418.1	Cluster-1360.0.p1, Cluster-3521.0.p1, Cluster-54.3908.p1, Cluster-54.3908.p2, Cluster-54.3909.p1, Cluster-54.3910.p1, Cluster-54.3911.p1
OG0000208	XP_016911556.1, XP_016911563.1, XP_016911571.1, XP_016911587.1, XP_016911594.1, XP_016911603.1, XP_016911621.1, XP_028522435.1	XP_006568670.1, XP_006568675.1, XP_016769267.1, XP_016769280.1, XP_026301908.1, XP_026301909.1, XP_026301910.1, XP_026301911.1, XP_026301912.1, XP_026301913.1	XP_012237561.1, XP_012237569.1, XP_024220744.1, XP_024220746.1, XP_033174888.1, XP_033174891.1, XP_033174892.1	Cluster-917.19392.p1, Cluster-917.24215.p1, Cluster-917.26720.p1	XP_003396595.1, XP_012165626.1, XP_012165627.1, XP_020719567.1	Edil_03308-mRNA	XP_017753295.1, XP_017753296.1, XP_017753297.1, XP_017753299.1, XP_017753300.1, XP_017753301.1	KAF3421705.1, KAF3421706.1	XP_017794274.1, XP_017794275.1, XP_017794276.1, XP_017794278.1, XP_017794279.1, XP_017794280.1	KOX78498.1	Cluster-54.25251.p1, Cluster-54.30779.p1, Cluster-54.9663.p1
OG0000209	XP_016912646.1, XP_016912647.1, XP_028522626.1, XP_028522627.1, XP_028522628.1, XP_028522629.1	XP_003250368.1, XP_006564056.1, XP_006564057.1, XP_006564058.1, XP_006564059.1, XP_006564061.1, XP_016766986.1, XP_016766987.1, XP_016766988.1, XP_016766989.1	XP_024221494.1, XP_024221495.1, XP_024221496.1, XP_033175214.1, XP_033175215.1, XP_033177778.1, XP_033177779.1, XP_033177780.1, XP_033177783.1	Cluster-917.15959.p1, Cluster-917.25721.p1, Cluster-917.25722.p1	XP_012176521.1, XP_012176524.1, XP_012176525.1, XP_012176526.1, XP_020724373.1, XP_020724374.1	Edil_00870-mRNA, Edil_00873-mRNA	XP_017766193.1, XP_017766194.1, XP_017766195.1	KAF3425253.1	XP_017791684.1, XP_017791742.1	KOX71330.1, KOX71334.1	Cluster-54.10853.p1, Cluster-54.20696.p1, Cluster-54.22441.p1, Cluster-54.29075.p1, Cluster-54.32959.p1, Cluster-54.33249.p1, Cluster-54.33861.p1
OG0000210	XP_016916261.1, XP_016916262.1, XP_016916264.1, XP_016916265.1, XP_016916266.1, XP_028523689.1	XP_016772545.1, XP_016772546.1, XP_016772548.1, XP_026301508.1, XP_026301509.1, XP_026301510.1, XP_026301511.1, XP_026301512.1, XP_026301513.1	XP_003489535.1, XP_012241097.1, XP_012241098.1, XP_012241099.1, XP_012241100.1, XP_012241101.1, XP_024223419.1, XP_033176602.1, XP_033176603.1, XP_033176605.1	Cluster-917.17987.p1, Cluster-917.17988.p2, Cluster-917.2036.p1, Cluster-917.2037.p1, Cluster-917.2038.p1	XP_003402132.1, XP_003402134.1, XP_012173683.1, XP_012173684.1, XP_012173685.1, XP_020723171.1	Edil_07400-mRNA	XP_017759786.1, XP_017759793.1, XP_017759797.1, XP_017759804.1, XP_017759812.1	KAF3429952.1	XP_017794908.1, XP_017794909.1	KOX76504.1, KOX76505.1	Cluster-54.30508.p1, Cluster-54.31368.p1, Cluster-54.31368.p2, Cluster-54.34054.p1
OG0000211	XP_016917134.1, XP_028524048.1, XP_028524049.1, XP_028524050.1, XP_028524051.1, XP_028524052.1, XP_028524053.1, XP_028524054.1, XP_028524055.1, XP_028524056.1, XP_028524057.1, XP_028524058.1	NP_001011568.1, XP_016768775.2, XP_016768782.2, XP_016768783.1, XP_016768784.1, XP_026297796.1, XP_026297797.1, XP_026297798.1, XP_026297799.1, XP_026297800.1, XP_026297801.1, XP_026297802.1, XP_026297803.1, XP_026297804.1	XP_024223998.2, XP_024224000.2, XP_024224001.2, XP_024224002.2, XP_033177084.1, XP_033177085.1, XP_033177086.1, XP_033177087.1, XP_033177089.1	Cluster-917.23038.p1, Cluster-917.23039.p1	XP_020719896.1, XP_020719897.1, XP_020719898.1, XP_020719899.1, XP_020719900.1	Edil_06658-mRNA	XP_017760311.1	KAF3428207.1	XP_017790601.1	KOX78563.1, KOX80987.1	Cluster-1788.0.p1, Cluster-54.17159.p1, Cluster-54.17159.p2
OG0000212	XP_016921650.1, XP_028525449.1	NP_001191991.1, XP_006566904.2, XP_006566905.2, XP_016770827.2	XP_003491921.1, XP_003491953.1, XP_003494723.1, XP_012244661.1, XP_024225559.1, XP_024225562.1, XP_033178368.1, XP_033178369.1, XP_033178370.1, XP_033180419.1, XP_033180420.1	Cluster-917.11566.p1, Cluster-917.15510.p1, Cluster-917.20682.p1, Cluster-917.22236.p1, Cluster-917.22299.p1, Cluster-917.22301.p1, Cluster-917.22303.p1, Cluster-917.23589.p1, Cluster-917.25387.p1, Cluster-917.29517.p1, Cluster-917.34224.p1	XP_003393848.1, XP_003399696.2, XP_003403397.3, XP_003403418.2, XP_012170221.2, XP_012170224.1, XP_012170225.1, XP_012170226.1, XP_012170228.1, XP_012170233.1, XP_012175298.1, XP_020721549.1, XP_020721551.1	Edil_12915-mRNA	XP_017759625.1	KAF3428420.1	XP_017791425.1	KOX75070.1	Cluster-54.31284.p1, Cluster-54.31286.p1, Cluster-54.31286.p2, Cluster-54.31288.p1, Cluster-54.31288.p3
OG0000213	XP_016922357.1, XP_028525712.1	XP_006559629.1, XP_006559632.1, XP_006559633.1, XP_006559634.1, XP_016768868.1, XP_016768869.1, XP_016768870.1, XP_016768872.1, XP_026298001.1, XP_026298002.1, XP_026298003.1, XP_026298004.1, XP_026298005.1, XP_026298009.1	XP_003486784.1, XP_012236833.1, XP_012236834.1, XP_024220973.1, XP_024220974.1	Cluster-1572.0.p1, Cluster-917.14993.p1, Cluster-917.28897.p1, Cluster-917.28898.p1, Cluster-917.28898.p2, Cluster-917.9887.p1, Cluster-917.9888.p1, Cluster-917.9890.p1, Cluster-917.9890.p2, Cluster-917.9891.p1	XP_003401872.1, XP_012173289.1, XP_012173290.1, XP_020722911.1	Edil_06057-mRNA, Edil_06059-mRNA	XP_017755997.1, XP_017756022.1, XP_017756023.1, XP_017756024.1	KAF3421899.1, KAF3421900.1, KAF3421901.1, KAF3429919.1	XP_017787422.1, XP_017787495.1	KOX74545.1, KOX74553.1	Cluster-54.13598.p1, Cluster-54.15240.p1
OG0000214	XP_028524299.1, XP_028524300.1, XP_028524301.1, XP_028524303.1, XP_028524304.1, XP_028524305.1, XP_028524306.1, XP_028524307.1, XP_028524308.1, XP_028524309.1, XP_028524310.1, XP_028524311.1, XP_028524312.1, XP_028524313.1	XP_006566235.2, XP_006566236.2, XP_006566237.2, XP_016769960.2, XP_016769961.2, XP_016769962.2, XP_016769965.2, XP_026299217.1, XP_026299218.1, XP_026299219.1	XP_003487467.1, XP_024221636.1, XP_033175329.1, XP_033175330.1, XP_033175331.1, XP_033175332.1, XP_033175333.1, XP_033175334.1, XP_033175335.1, XP_033175336.1, XP_033175337.1	Cluster-917.16470.p1	XP_003398594.1, XP_012168458.1, XP_012168460.1, XP_020720849.1, XP_020720850.1, XP_020720851.1, XP_020720852.1, XP_020720853.1	Edil_04631-mRNA	XP_017758469.1	KAF3425065.1	XP_017787741.1	KOX76069.1, KOX76072.1	Cluster-54.22635.p1
OG0000215	XP_028524898.1	XP_026295203.1, XP_026295213.1, XP_026295215.1, XP_026295216.1, XP_026295218.1, XP_026295221.1, XP_026295222.1, XP_026295224.1, XP_026295230.1, XP_026295232.1, XP_026295235.1	XP_012237263.1, XP_012237264.1, XP_012237265.1, XP_012237266.1, XP_012237267.1, XP_012237269.1, XP_012237270.1, XP_024221304.1	Cluster-917.11484.p1, Cluster-917.28495.p1, Cluster-917.5993.p1	XP_012165849.1, XP_012165850.1, XP_012165851.1, XP_012165852.1, XP_012165853.1, XP_012165854.1, XP_012165855.1, XP_012165856.1, XP_020719531.1, XP_020719533.1	Edil_04731-mRNA	XP_017754412.1, XP_017754413.1, XP_017754414.1, XP_017754415.1, XP_017754416.1, XP_017754417.1, XP_017754418.1	KAF3426427.1	XP_017792027.1	KOX67557.1, KOX67558.1	Cluster-4364.1.p1, Cluster-54.12363.p1, Cluster-54.16218.p1, Cluster-54.17580.p2, Cluster-54.20205.p2, Cluster-54.2378.p1
OG0000216	XP_028525280.1, XP_028525281.1, XP_028525282.1, XP_028525283.1, XP_028525284.1, XP_028525285.1	XP_016767892.2, XP_026296793.1, XP_026296794.1, XP_026296795.1, XP_026296796.1, XP_026296797.1, XP_026296798.1, XP_026296799.1, XP_026296800.1	XP_012245918.1, XP_012245919.1, XP_012245921.1, XP_012245922.1, XP_033179024.1, XP_033179025.1, XP_033179026.1, XP_033179027.1, XP_033179028.1, XP_033179029.1	Cluster-917.20589.p1, Cluster-917.20592.p1, Cluster-917.20593.p1, Cluster-917.20595.p1, Cluster-917.26729.p1	XP_003401995.2, XP_012173500.1, XP_012173501.1, XP_012173502.1, XP_012173503.1, XP_012173505.1, XP_012173506.1, XP_012173507.1, XP_012173509.1, XP_012173510.1, XP_012173511.1	Edil_05085-mRNA	XP_017765331.1	KAF3429212.1	XP_017793579.1	KOX78917.1	Cluster-54.12397.p1, Cluster-54.12398.p1, Cluster-54.12402.p1, Cluster-54.12403.p1, Cluster-54.12408.p1
OG0000217	XP_016906480.1, XP_016908449.2	XP_006560883.2, XP_006560884.2, XP_006560886.2, XP_026299278.1, XP_026299279.1, XP_026299280.1	XP_003492717.1, XP_012245982.1, XP_012245983.1, XP_012245984.1, XP_012245986.1, XP_024226322.1, XP_033179033.1, XP_033179034.1, XP_033179036.1, XP_033179037.1, XP_033179038.1, XP_033179039.1, XP_033179040.1	Cluster-917.34597.p1, Cluster-917.34599.p1, Cluster-917.34604.p1, Cluster-917.34604.p3	XP_012168020.1, XP_012168022.1, XP_012168023.1, XP_012168024.1, XP_012168025.1, XP_012168026.1, XP_012168027.1, XP_012168028.1, XP_012168029.1, XP_012168030.1, XP_012168031.1, XP_020720825.1	Edil_02899-mRNA, Edil_14617-mRNA, Edil_15292-mRNA	XP_017756601.1	KAF3428020.1, KAF3428021.1	XP_017793893.1	KOX74810.1, KOX74811.1, KOX74813.1	Cluster-54.3319.p1, Cluster-54.3319.p2, Cluster-54.3320.p1
OG0000218	XP_016906915.1, XP_016906916.1, XP_016906917.1, XP_016906918.1, XP_016906919.1, XP_016906920.1, XP_016906921.1, XP_016906922.1	XP_001120635.2, XP_006567838.1, XP_006567839.1, XP_006567840.1, XP_006567841.1, XP_006567842.1, XP_006567843.1, XP_006567844.1, XP_026296513.1	XP_012243746.1, XP_012243747.1, XP_012243750.1, XP_012243752.1, XP_033177862.1, XP_033177863.1	Cluster-917.19938.p1, Cluster-917.19944.p2	XP_003395715.1, XP_012164224.1, XP_012164225.1, XP_012164226.1, XP_012164227.1, XP_012164228.1, XP_012164230.1, XP_012164231.1, XP_012164232.1, XP_012164233.1	Edil_04844-mRNA	XP_017758768.1, XP_017758769.1, XP_017758770.1, XP_017758771.1, XP_017758772.1, XP_017758773.1	KAF3422767.1	XP_017790720.1, XP_017790721.1, XP_017790722.1, XP_017790723.1	KOX78814.1	Cluster-54.23581.p1, Cluster-54.27882.p1
OG0000219	XP_016911633.2	XP_026298643.1, XP_026298644.1, XP_026298645.1, XP_026298646.1, XP_026298648.1, XP_026298649.1, XP_026298650.1, XP_026298651.1, XP_026298652.1, XP_026298653.1, XP_026298654.1, XP_026298655.1	XP_012245356.1, XP_012245357.1, XP_012245358.1, XP_012245359.1, XP_012245361.1, XP_012245362.1, XP_024225935.1, XP_024225936.1	Cluster-917.11834.p1, Cluster-917.26973.p1, Cluster-917.26976.p1, Cluster-917.28409.p1	XP_012167568.1	Edil_02827-mRNA	XP_017753974.1, XP_017754052.1, XP_017754137.1, XP_017754226.1, XP_017754307.1, XP_017754382.1	KAF3429542.1, KAF3429543.1	XP_017795856.1, XP_017795857.1	KOX73511.1	Cluster-54.19286.p1, Cluster-54.20399.p1, Cluster-54.21791.p1, Cluster-54.21902.p1, Cluster-54.2494.p1, Cluster-54.32378.p1, Cluster-54.32383.p1, Cluster-54.32384.p1, Cluster-54.32386.p1, Cluster-54.32387.p1, Cluster-54.32389.p1, Cluster-54.5313.p1
OG0000220	XP_016912294.1, XP_016912295.1, XP_016912297.1, XP_016912298.1, XP_016912299.2	XP_006567738.1, XP_006567739.1, XP_016767679.1, XP_016767680.1, XP_016767681.1, XP_016767682.1, XP_016767683.1, XP_016767684.1, XP_016767685.1, XP_026296364.1	XP_012246042.1, XP_012246045.1, XP_012246047.1, XP_024226344.1	Cluster-917.19678.p1, Cluster-917.21109.p1, Cluster-917.24934.p2, Cluster-917.26437.p1	XP_012163976.1, XP_012163978.1, XP_012163979.1, XP_012163981.1, XP_012163982.1, XP_012163983.1	Edil_02452-mRNA	XP_017761390.1, XP_017761391.1, XP_017761392.1, XP_017761393.1, XP_017761394.1, XP_017761395.1, XP_017761396.1, XP_017761397.1	KAF3425133.1	XP_017788624.1, XP_017788625.1, XP_017788626.1, XP_017788627.1, XP_017788628.1	KOX71002.1	Cluster-54.19925.p1, Cluster-54.23710.p1, Cluster-54.30767.p1, Cluster-54.31209.p1, Cluster-54.32638.p1
OG0000221	XP_016914914.1, XP_016914915.1, XP_016914916.1, XP_016914917.1, XP_016914918.1, XP_016914920.1, XP_016914921.1, XP_016914922.1, XP_016914923.1, XP_016914924.1, XP_016914925.1	XP_026299261.1, XP_026299262.1, XP_026299263.1, XP_026299264.1, XP_026299265.1, XP_026299266.1, XP_026299268.1, XP_026299269.1, XP_026299270.1, XP_026299271.1	XP_033174290.1	Cluster-917.18416.p1, Cluster-917.24810.p1, Cluster-917.24812.p1, Cluster-917.33071.p1	XP_012167974.1, XP_012167976.1, XP_012167977.1, XP_012167978.1, XP_012167979.1, XP_012167980.1, XP_012167981.1, XP_012167982.1, XP_012167983.1, XP_012167984.1, XP_020720753.1, XP_020720754.1	Edil_09659-mRNA	XP_017767492.1, XP_017767493.1, XP_017767494.1, XP_017767495.1, XP_017767496.1, XP_017767497.1	KAF3427711.1	XP_017791234.1	KOX77853.1	Cluster-54.32276.p1, Cluster-54.34192.p1
OG0000222	XP_016921635.1, XP_028525052.1	XP_026294864.1, XP_026294865.1, XP_026294866.1, XP_026294867.1, XP_026294868.1, XP_026294869.1, XP_026294870.1, XP_026294871.1, XP_026294872.1, XP_026294873.1, XP_026294874.1, XP_026294875.1, XP_026294876.1, XP_026294877.1	XP_012242656.1, XP_012242661.1, XP_012242662.1, XP_024224270.1, XP_024224272.1, XP_024224273.1, XP_024224274.1	Cluster-917.25909.p1, Cluster-917.25911.p1, Cluster-917.25912.p2, Cluster-917.25914.p2, Cluster-917.25915.p2, Cluster-917.25916.p1	XP_012174317.1, XP_012174318.1, XP_012174319.1, XP_012174320.1, XP_012174321.1, XP_012174322.1, XP_020723487.1, XP_020723488.1, XP_020723489.1	Edil_06039-mRNA, Edil_12610-mRNA	XP_017756368.1, XP_017756369.1, XP_017756370.1, XP_017756371.1	KAF3425691.1	XP_017788373.1	KOX69668.1	Cluster-54.30396.p1, Cluster-54.33763.p2, Cluster-54.34013.p1
OG0000223	XP_016903889.1, XP_016903890.1, XP_016903892.1, XP_028519967.1	XP_006568763.1, XP_006568764.1, XP_006568765.1	XP_003490789.1, XP_012242870.1, XP_012242871.1, XP_012242872.1, XP_012242873.1, XP_012242875.1, XP_012242876.1, XP_024224447.1, XP_033177499.1, XP_033177500.1	Cluster-917.17796.p1, Cluster-917.27895.p1, Cluster-917.27896.p1, Cluster-917.27901.p1, Cluster-917.27902.p1, Cluster-917.27907.p1	XP_003393761.1, XP_012171111.1, XP_012171118.1, XP_012171124.1, XP_012171131.1, XP_012171142.1, XP_012171148.1, XP_012171157.1, XP_012171166.1, XP_012171173.1, XP_020723714.1, XP_020723716.1	Edil_05984-mRNA	XP_017758080.1, XP_017758081.1, XP_017758082.1, XP_017758083.1, XP_017758084.1	KAF3420649.1, KAF3420650.1	XP_017796469.1	KOX69799.1	Cluster-54.1382.p1, Cluster-54.1565.p1, Cluster-54.1726.p1, Cluster-54.22422.p1
OG0000224	XP_016904035.1, XP_016904043.1, XP_016904053.1, XP_016904064.1, XP_016904074.1, XP_016904078.1	XP_006561768.2, XP_006561769.2, XP_006561770.1, XP_006561772.1, XP_006561773.1, XP_016769483.1, XP_026298858.1	XP_012240231.1, XP_012240234.1, XP_012240235.1, XP_012240236.1, XP_012240237.1, XP_012240238.1, XP_024222930.1	Cluster-917.11748.p1, Cluster-917.14280.p1, Cluster-917.17028.p1, Cluster-917.25472.p1, Cluster-917.30792.p1, Cluster-917.33978.p1	XP_012167591.1, XP_012167592.1, XP_012167593.1, XP_012167594.1, XP_012167596.1, XP_012167597.1, XP_020720225.1	Edil_02810-mRNA, Edil_02817-mRNA, Edil_02819-mRNA	XP_017758869.1, XP_017758870.1, XP_017758871.1, XP_017758872.1	KAF3427260.1, KAF3427262.1, KAF3427263.1	XP_017794371.1	KOX80376.1	Cluster-54.24943.p2, Cluster-54.31469.p1, Cluster-54.34439.p4, Cluster-54.34440.p2
OG0000225	XP_016905221.1	XP_016772113.1, XP_016772115.2, XP_026301213.1, XP_026301214.1, XP_026301215.1, XP_026301216.1, XP_026301217.1, XP_026301218.1, XP_026301219.1, XP_026301220.1, XP_026301221.1	XP_012247321.1, XP_012247322.1, XP_012247325.1, XP_024227008.1, XP_033179652.1, XP_033179653.1, XP_033179654.1, XP_033179655.1, XP_033179656.1, XP_033179658.1	Cluster-917.26634.p1, Cluster-917.28047.p1, Cluster-917.28074.p1, Cluster-917.8092.p1	XP_012172769.1, XP_012172770.1, XP_012172771.1, XP_012172772.1, XP_012172773.1, XP_012172774.1, XP_012172775.1, XP_012172776.1, XP_020722726.1, XP_020722727.1	Edil_07837-mRNA	XP_017753849.1, XP_017753850.1, XP_017753851.1, XP_017753852.1, XP_017753853.1, XP_017753854.1, XP_017753855.1, XP_017753856.1		XP_017794811.1	KOX79902.1	Cluster-54.20459.p1, Cluster-54.20459.p2
OG0000226	XP_016907601.1, XP_016907602.1, XP_016907603.1, XP_016907605.1, XP_028521011.1, XP_028521012.1, XP_028521013.1	XP_026297250.1, XP_026297258.1, XP_026297265.1, XP_026297266.1, XP_026297269.1, XP_026297270.1, XP_026297272.1, XP_026297276.1, XP_026297277.1, XP_026297279.1, XP_026297286.1	XP_012242243.1, XP_012242245.1, XP_012242246.1, XP_012242247.1, XP_012242248.1, XP_012242249.1, XP_012242250.1, XP_012242251.1, XP_012242252.1, XP_024224053.1, XP_033177137.1	Cluster-917.25141.p2, Cluster-917.25142.p2	XP_012165009.1, XP_012165010.1, XP_020719158.1, XP_020719159.1, XP_020719160.1, XP_020719161.1, XP_020719162.1, XP_020719163.1, XP_020719164.1	Edil_03447-mRNA	XP_017760263.1, XP_017760264.1, XP_017760265.1	KAF3430763.1	XP_017798302.1	KOX67940.1	Cluster-54.8589.p1, Cluster-54.8592.p1
OG0000227	XP_016910941.1, XP_016910942.1, XP_016910943.1, XP_016910944.1, XP_016910945.1, XP_028522154.1, XP_028522155.1, XP_028522156.1	XP_006558032.1, XP_006558036.1, XP_006558037.1, XP_006558038.2, XP_016766670.1, XP_016766671.1, XP_026295619.1, XP_026295620.1, XP_026295621.1	XP_024224573.1, XP_024224574.1, XP_024224575.1, XP_024224576.1, XP_024224577.1, XP_024224578.1, XP_033177540.1	Cluster-917.21159.p1, Cluster-917.24821.p1, Cluster-917.24825.p1	XP_012176188.1, XP_012176189.1, XP_012176190.1, XP_012176191.1, XP_012176192.1, XP_012176193.1	Edil_00751-mRNA	XP_017755681.1, XP_017755689.1, XP_017755698.1, XP_017755705.1, XP_017755713.1, XP_017755722.1	KAF3422398.1	XP_017789505.1, XP_017789507.1, XP_017789508.1, XP_017789509.1	KOX79132.1	Cluster-2369.0.p1, Cluster-54.17598.p1, Cluster-54.17607.p1
OG0000228	XP_016911153.1, XP_016911154.1, XP_016911155.1, XP_016911156.1, XP_016911158.1, XP_016911161.1	XP_006559023.1, XP_006559024.1, XP_006559025.1, XP_006559026.1, XP_006559027.1, XP_006559028.1, XP_006559030.1, XP_392864.4	XP_012237344.1, XP_012237345.1, XP_012237347.1, XP_012237348.1	Cluster-917.18145.p1, Cluster-917.20927.p1, Cluster-917.20928.p1, Cluster-917.20929.p1, Cluster-917.27157.p1, Cluster-917.27158.p1	XP_012165787.1, XP_012165788.1, XP_012165790.1, XP_012165791.1	Edil_01671-mRNA	XP_017757002.1, XP_017757003.1, XP_017757004.1, XP_017757005.1, XP_017757007.1, XP_017757008.1	KAF3426089.1, KAF3426090.1, KAF3427814.1, KAF3427815.1	XP_017795155.1	KOX69842.1, KOX78389.1	Cluster-54.1072.p2, Cluster-54.2024.p1, Cluster-54.2024.p2, Cluster-54.2271.p1, Cluster-54.3239.p1, Cluster-54.583.p1, Cluster-54.583.p2
OG0000229	XP_016911763.1, XP_028522394.1, XP_028522395.1, XP_028522396.1, XP_028522397.1, XP_028522398.1	XP_006564222.1, XP_006564223.1, XP_016767658.2, XP_016767660.1, XP_026296814.1, XP_026296815.1, XP_026296816.1, XP_026296817.1, XP_026296818.1	XP_012239888.1, XP_012239889.1, XP_012239890.1, XP_012239891.1, XP_012239892.1, XP_012239893.1, XP_012239894.1, XP_033176131.1	Cluster-917.23025.p1	XP_012163873.1, XP_012163874.1, XP_012163875.1, XP_012163876.1, XP_012163877.1, XP_012163878.1, XP_012163879.1	Edil_06859-mRNA	XP_017767677.1, XP_017767678.1, XP_017767679.1, XP_017767680.1, XP_017767681.1, XP_017767682.1, XP_017767683.1, XP_017767684.1, XP_017767685.1	KAF3423508.1	XP_017796073.1, XP_017796075.1, XP_017796076.1	KOX77067.1	Cluster-54.29902.p1, Cluster-54.29903.p1, Cluster-54.5632.p1
OG0000230	XP_016913231.1, XP_016913232.1, XP_028522821.1, XP_028522822.1	XP_026297373.1, XP_026297374.1, XP_026297375.1, XP_026297376.1, XP_026297377.1, XP_026297378.1, XP_026297379.1	XP_024223969.1, XP_024223970.1, XP_024223971.1, XP_033177091.1	Cluster-917.20668.p1, Cluster-917.20669.p3, Cluster-917.20670.p4, Cluster-917.20672.p1, Cluster-917.20674.p3, Cluster-917.20675.p3, Cluster-917.25390.p1, Cluster-917.28492.p1, Cluster-917.28492.p3	XP_020719803.1, XP_020719804.1, XP_020719805.1, XP_020719806.1, XP_020719807.1, XP_020719808.1, XP_020719809.1, XP_020719810.1, XP_020719811.1, XP_020719812.1	Edil_08113-mRNA	XP_017762616.1, XP_017762617.1, XP_017762618.1, XP_017762619.1	KAF3427950.1, KAF3428804.1	XP_017793741.1	KOX76075.1, KOX76077.1	Cluster-1451.0.p1, Cluster-54.24957.p1, Cluster-54.24961.p1, Cluster-54.24961.p2, Cluster-54.24962.p1
OG0000231	XP_016915807.1	XP_006562449.1, XP_006562450.1, XP_006562453.1, XP_006562454.1, XP_006562455.1, XP_006562456.1, XP_006562457.1, XP_006562458.1, XP_016770653.1, XP_016770654.1, XP_026299889.1	XP_012242692.1, XP_012242697.1, XP_012242706.1, XP_012242713.1, XP_012242718.1, XP_024224682.1, XP_024224696.1, XP_024224697.1, XP_024224704.1, XP_033177686.1, XP_033177691.1	Cluster-917.24317.p1, Cluster-917.34437.p1	XP_012168862.1, XP_012168864.1, XP_012168865.1, XP_012168866.1, XP_012168867.1, XP_012168868.1, XP_020721220.1	Edil_09134-mRNA	XP_017760028.1, XP_017760029.1, XP_017760030.1, XP_017760031.1, XP_017760032.1, XP_017760033.1, XP_017760034.1	KAF3420524.1	XP_017789601.1, XP_017789602.1, XP_017789603.1, XP_017789604.1, XP_017789606.1		Cluster-54.25311.p1, Cluster-54.25312.p1, Cluster-54.25313.p1
OG0000232	XP_016916904.1, XP_016918448.1, XP_016921271.1, XP_016921275.1, XP_016921276.1	XP_001119899.1, XP_001120186.1, XP_001120346.1, XP_003251613.1, XP_624700.1	XP_003485606.1, XP_003489852.1, XP_003492169.1, XP_024225296.1, XP_033176824.1, XP_033178221.1	Cluster-917.25148.p2, Cluster-917.32967.p1	XP_003392968.1, XP_003394856.1, XP_003396338.1	Edil_03772-mRNA, Edil_03773-mRNA, Edil_04839-mRNA, Edil_12217-mRNA	XP_017760075.1, XP_017761001.1, XP_017764538.1, XP_017764547.1, XP_017765129.1	KAF3419923.1, KAF3420908.1, KAF3420912.1, KAF3421355.1, KAF3426176.1, KAF3429163.1	XP_017792281.1, XP_017795686.1, XP_017798138.1, XP_017799300.1, XP_017799306.1	KOX72130.1, KOX74213.1, KOX77331.1, KOX81374.1	Cluster-54.22530.p1, Cluster-54.22997.p2, Cluster-54.27978.p1, Cluster-817.0.p1
OG0000233	XP_016919253.1, XP_016919254.1, XP_016919255.1, XP_016919258.1, XP_016919259.1	XP_006569740.2, XP_006569741.2, XP_006569742.2, XP_006569743.2, XP_006569744.2, XP_006569746.2, XP_006569748.2, XP_016769956.2	XP_012236465.1, XP_012236466.1, XP_012236468.1, XP_012236469.1, XP_012236470.1, XP_012236471.1, XP_024220757.1, XP_033174707.1, XP_033174708.1, XP_033174709.1	Cluster-917.33354.p1, Cluster-917.33358.p1, Cluster-917.33358.p2, Cluster-917.33359.p1, Cluster-917.33359.p2	XP_012173905.1, XP_012173906.1, XP_012173907.1, XP_012173908.1, XP_012173909.1, XP_012173911.1	Edil_08863-mRNA, Edil_12722-mRNA	XP_017760275.1	KAF3428402.1, KAF3428407.1	XP_017790247.1, XP_017790249.1, XP_017790250.1	KOX74435.1	Cluster-54.24690.p1, Cluster-54.24690.p2, Cluster-54.24691.p1, Cluster-54.24691.p2, Cluster-54.24697.p1, Cluster-54.24697.p2
OG0000234	XP_016920252.1, XP_016920253.1, XP_016920254.1, XP_016920257.1, XP_016920258.1, XP_016920259.1, XP_016920260.1, XP_028525036.1, XP_028525037.1	XP_026294768.1, XP_026294769.1, XP_026294770.1, XP_026294771.1, XP_026294773.1, XP_026294774.1, XP_026294775.1, XP_026294776.1, XP_026294777.1, XP_026294778.1, XP_026294779.1, XP_026294780.1, XP_026294781.1, XP_026294782.1	XP_024224340.1	Cluster-917.23633.p1, Cluster-917.23634.p1, Cluster-917.23635.p3, Cluster-917.23635.p4, Cluster-917.26194.p1	XP_020723484.1	Edil_06044-mRNA, Edil_06046-mRNA	XP_017756383.1, XP_017756384.1, XP_017756385.1, XP_017756386.1, XP_017756387.1	KAF3425684.1, KAF3425686.1	XP_017788456.1, XP_017788457.1, XP_017788458.1, XP_017788459.1, XP_017788460.1	KOX69659.1	Cluster-54.11126.p1, Cluster-54.1915.p1, Cluster-54.23653.p1, Cluster-54.28842.p1
OG0000235	XP_016921609.1, XP_028525444.1, XP_028525445.1, XP_028525446.1, XP_028525447.1	XP_026300286.1, XP_026300287.1, XP_026300289.1, XP_026300290.1, XP_026300291.1, XP_026300292.1, XP_026300293.1, XP_026300294.1	XP_024221216.1, XP_024221217.1, XP_033175002.1, XP_033175003.1, XP_033175005.1	Cluster-917.29734.p1, Cluster-917.33765.p1, Cluster-917.33768.p1, Cluster-917.34782.p1, Cluster-917.34787.p1, Cluster-917.34788.p1	XP_012172042.1, XP_020722478.1, XP_020722479.1, XP_020722480.1	Edil_08628-mRNA, Edil_10991-mRNA	XP_017753955.1, XP_017753956.1	KAF3427012.1	XP_017789562.1, XP_017789563.1	KOX74502.1, KOX74503.1	Cluster-4341.0.p1, Cluster-54.16122.p1, Cluster-54.18341.p1, Cluster-54.29149.p1, Cluster-54.31507.p1, Cluster-54.31507.p2, Cluster-54.31507.p3, Cluster-54.32308.p1, Cluster-54.32315.p1, Cluster-54.32317.p1, Cluster-54.33466.p1, Cluster-54.33466.p2
OG0000236	XP_016922139.1, XP_016922141.1, XP_016922142.1, XP_016922143.1, XP_016922145.1, XP_016922146.1, XP_016922147.1, XP_016922148.1, XP_016922149.1, XP_016922150.1, XP_028525607.1	XP_016771452.1, XP_026300448.1, XP_026300449.1, XP_026300450.1, XP_026300451.1, XP_026300452.1, XP_026300453.1, XP_026300454.1, XP_026300455.1, XP_026300456.1	XP_012246696.1, XP_012246697.1, XP_012246699.1, XP_012246700.1, XP_012246701.1, XP_012246703.1, XP_012246704.1, XP_012246705.1, XP_012246706.1, XP_012246707.1, XP_024226633.1, XP_024226634.1, XP_033179347.1	Cluster-917.13639.p1, Cluster-917.13639.p2, Cluster-917.13641.p1, Cluster-917.14211.p2, Cluster-917.29909.p1, Cluster-917.29910.p1	XP_020721834.1	Edil_01339-mRNA	XP_017752216.1	KAF3428673.1	XP_017789838.1	KOX70637.1	Cluster-54.18697.p1, Cluster-54.18697.p3, Cluster-54.18698.p1
OG0000237	XP_016922240.1	XP_026295467.1, XP_026295468.1, XP_026295469.1, XP_026295470.1, XP_026295471.1, XP_026295472.1, XP_026295473.1, XP_026295474.1, XP_026295475.1	XP_012238006.1, XP_012238008.1, XP_012238010.1, XP_024221677.1, XP_024221678.1, XP_033175361.1	Cluster-917.23096.p1, Cluster-917.23096.p2	XP_003394415.1, XP_012175837.1, XP_012175838.1, XP_012175839.1, XP_012175840.1, XP_012175841.1, XP_012175842.1	Edil_00627-mRNA	XP_017757343.1, XP_017757344.1, XP_017757346.1, XP_017757347.1, XP_017757348.1, XP_017757349.1, XP_017757350.1	KAF3422580.1, KAF3422581.1	XP_017789497.1	KOX67708.1, KOX67709.1	Cluster-54.27639.p1, Cluster-54.27731.p1, Cluster-54.29267.p1, Cluster-54.29268.p1, Cluster-54.29277.p1, Cluster-54.29278.p1, Cluster-54.29279.p1, Cluster-54.29286.p1, Cluster-54.33358.p1, Cluster-54.4982.p1, Cluster-54.4983.p1
OG0000238	XP_028523916.1, XP_028523917.1, XP_028523918.1, XP_028523919.1, XP_028523920.1, XP_028523921.1, XP_028523922.1, XP_028523923.1, XP_028523924.1, XP_028523925.1, XP_028523926.1, XP_028523927.1, XP_028525465.1, XP_028525466.1	NP_001035923.1, XP_026301066.1, XP_026301067.1, XP_026301068.1, XP_026301069.1, XP_026301070.1	XP_012237696.1, XP_012237697.1, XP_012237698.1, XP_012237700.1, XP_012237701.1, XP_012237702.1, XP_012237703.1, XP_012237704.1, XP_012237706.1, XP_012237707.1, XP_033175303.1	Cluster-917.26777.p1, Cluster-917.29843.p1	XP_012172581.1, XP_012172582.1, XP_012172583.1, XP_012172584.1, XP_012172585.1, XP_012172586.1, XP_012172587.1, XP_012172588.1, XP_012172589.1, XP_012172590.1, XP_020722780.1	Edil_13996-mRNA	XP_017762052.1		XP_017795096.1	KOX80678.1, KOX80683.1
OG0000239	XP_028524951.1	XP_006568973.1, XP_006568974.1, XP_006568975.1, XP_006568976.1, XP_006568977.1, XP_006568978.1, XP_006568979.1, XP_006568980.1, XP_006568981.1, XP_006568982.1, XP_016766189.1, XP_016766190.1	XP_003490654.1, XP_012242734.1, XP_012242735.1, XP_012242736.1, XP_012242737.1, XP_012242738.1, XP_012242739.1, XP_024224307.1, XP_024224308.1, XP_033177445.1, XP_033177446.1, XP_033177447.1	Cluster-917.5739.p1, Cluster-917.5742.p1	XP_003394016.1, XP_012174153.1, XP_012174158.1, XP_012174164.1, XP_012174178.1, XP_012174186.1, XP_020722642.1, XP_020722645.1, XP_020722650.1, XP_020722654.1, XP_020722664.1	Edil_05284-mRNA	XP_017766419.1, XP_017766420.1, XP_017766421.1	KAF3422336.1	XP_017788455.1	KOX70927.1	Cluster-54.26518.p1, Cluster-54.29292.p2, Cluster-54.31175.p2, Cluster-54.8397.p1
OG0000240		XP_016768873.1	XP_012236837.1, XP_012236838.1, XP_012236840.1, XP_012236841.1, XP_012236842.1, XP_012236844.1, XP_012236845.1, XP_012236846.1, XP_012236847.1, XP_012236848.1	Cluster-917.10785.p2, Cluster-917.1910.p2, Cluster-917.19475.p2, Cluster-917.19477.p2, Cluster-917.20916.p2, Cluster-917.26593.p2, Cluster-917.27632.p2, Cluster-917.9698.p2	XP_003401871.2, XP_012173277.1, XP_012173278.1, XP_012173279.1, XP_012173280.1, XP_012173281.1, XP_012173282.1, XP_012173283.1, XP_012173284.1, XP_012173285.1, XP_012173286.1, XP_012173287.1	Edil_06060-mRNA	XP_017756026.1, XP_017756027.1, XP_017756028.1, XP_017756029.1, XP_017756030.1	KAF3421903.1, KAF3421904.1		KOX74551.1	Cluster-54.21329.p1, Cluster-54.21330.p1, Cluster-54.21331.p1, Cluster-54.21333.p1, Cluster-54.21344.p1, Cluster-54.21345.p1, Cluster-54.21347.p1, Cluster-54.21357.p3, Cluster-54.5933.p1
OG0000241	XP_016908061.1, XP_028524175.1, XP_028524176.1, XP_028524177.1, XP_028524178.1, XP_028524179.1, XP_028524180.1, XP_028524181.1, XP_028524182.1, XP_028524183.1	XP_026299207.1, XP_026299208.1, XP_026299209.1, XP_026299210.1, XP_026299211.1, XP_026299212.1	XP_012240362.1	Cluster-917.16342.p1, Cluster-917.16345.p1, Cluster-917.16347.p1, Cluster-917.34866.p1	XP_012167757.1, XP_012167758.1, XP_012167759.1, XP_012167760.1, XP_012167761.1	Edil_11072-mRNA, Edil_11073-mRNA	XP_017762209.1, XP_017762284.1, XP_017762363.1, XP_017762438.1	KAF3429067.1	XP_017793935.1, XP_017793936.1, XP_017793937.1, XP_017793938.1, XP_017793939.1, XP_017793940.1, XP_017793941.1	KOX78046.1	Cluster-54.22294.p1, Cluster-54.25721.p1, Cluster-54.25721.p2, Cluster-54.26611.p1, Cluster-54.28150.p1, Cluster-54.28152.p1, Cluster-54.7367.p1
OG0000242	XP_016908509.1, XP_016908510.1, XP_016908511.1, XP_016908513.1	XP_006560300.1, XP_026300911.1, XP_026300912.1, XP_026300913.1	XP_012246373.1, XP_012246374.1, XP_012246375.1, XP_012246382.1, XP_024226510.1, XP_024226511.1, XP_024226512.1, XP_024226513.1, XP_024226514.1	Cluster-917.26783.p2, Cluster-917.26790.p2, Cluster-917.26792.p1, Cluster-917.26792.p2, Cluster-917.26793.p1, Cluster-917.26794.p2, Cluster-917.26796.p1, Cluster-917.26798.p3, Cluster-917.27969.p1, Cluster-917.28066.p2	XP_012171855.1, XP_012171856.1, XP_012171857.1, XP_012171858.1, XP_012171862.1, XP_020722237.1	Edil_08960-mRNA	XP_017763234.1, XP_017765510.1	KAF3419810.1, KAF3423363.1	XP_017787980.1, XP_017787981.1, XP_017788039.1	KOX67819.1, KOX67820.1, KOX67823.1	Cluster-3623.0.p1, Cluster-54.12615.p1, Cluster-54.24239.p1, Cluster-54.32491.p1
OG0000243	XP_016909000.1, XP_016909001.1, XP_016909002.1, XP_016909003.1, XP_016909004.1	XP_006566627.1, XP_006566628.1, XP_006566629.1, XP_006566630.1, XP_016770492.1, XP_016770493.1	XP_012241327.1, XP_012241328.1, XP_012241330.1, XP_012241331.1, XP_012241332.1, XP_033176742.1, XP_033176743.1	Cluster-917.21726.p1, Cluster-917.21727.p1, Cluster-917.21730.p1, Cluster-917.21732.p1, Cluster-917.25362.p1, Cluster-917.32823.p1	XP_003398784.1, XP_003398785.1, XP_012168590.1, XP_012168591.1, XP_012168592.1, XP_012168593.1, XP_012168594.1, XP_020721253.1	Edil_13149-mRNA	XP_017760912.1, XP_017760913.1, XP_017760914.1, XP_017760916.1	KAF3425177.1, KAF3425178.1	XP_017793508.1, XP_017793509.1, XP_017793511.1, XP_017793512.1	KOX74899.1	Cluster-1172.0.p1, Cluster-54.29802.p1, Cluster-54.32165.p1, Cluster-54.32837.p1
OG0000244	XP_016911129.1, XP_016911130.1, XP_016911131.1	XP_006559017.1, XP_006559019.1, XP_006559020.1, XP_006559021.1, XP_006559022.1, XP_016770428.1, XP_026299551.1, XP_026299552.1	XP_012237280.1, XP_012237281.1, XP_012237282.1, XP_012237283.1, XP_024221296.1, XP_024221297.1, XP_024221298.1, XP_024221299.1, XP_024221300.1, XP_024221301.1, XP_024221302.1	Cluster-917.20689.p1, Cluster-917.24421.p1, Cluster-917.25385.p1, Cluster-917.25386.p1	XP_012165783.1, XP_012165784.1, XP_012165785.1, XP_012165786.1, XP_020719455.1, XP_020719456.1, XP_020719457.1, XP_020719458.1, XP_020719459.1, XP_020719460.1		XP_017756999.1	KAF3427817.1, KAF3427818.1, KAF3427819.1, KAF3427820.1	XP_017795187.1, XP_017795188.1	KOX78390.1	Cluster-4559.0.p1, Cluster-54.5696.p1, Cluster-54.5730.p1, Cluster-54.8467.p1
OG0000245	XP_016911651.1, XP_016911652.1, XP_016911653.1, XP_016922848.1, XP_016922849.1, XP_016922851.1, XP_028519835.1, XP_028519836.1, XP_028519837.1, XP_028522380.1, XP_028522381.1	NP_001011621.1, NP_001073564.1, XP_006559132.2, XP_006559133.2, XP_006559134.1, XP_026300655.1, XP_026300656.1, XP_026300658.1, XP_026302161.1, XP_026302162.1, XP_026302163.1	XP_003486044.1, XP_012250021.1, XP_024223855.1, XP_024228479.1, XP_033176928.1, XP_033176929.1, XP_033176930.1	Cluster-1367.0.p1, Cluster-917.3312.p1, Cluster-917.3312.p2	XP_003393395.1, XP_012167932.1, XP_020723485.1	Edil_09045-mRNA	XP_017757070.1, XP_017758225.1, XP_017761053.1, XP_017767088.1	KAF3423584.1	XP_017787885.1, XP_017794633.1	KOX71572.1, KOX74143.1, KOX74146.1	Cluster-54.4035.p1, Cluster-54.4036.p1
OG0000246	XP_016912704.1, XP_016912705.1, XP_016912707.1, XP_016912708.1, XP_016912709.1, XP_016912710.1, XP_016912711.1, XP_016912713.1, XP_016912714.1, XP_028522715.1	XP_016766829.1, XP_016766830.1, XP_016766831.1, XP_016766832.1, XP_016766833.1, XP_016766834.1, XP_016766835.1, XP_016766836.1, XP_016766837.1, XP_016766838.1, XP_016766839.1, XP_016766840.1, XP_393346.3	XP_012242947.1, XP_012242948.1, XP_012242949.1, XP_012242950.1, XP_012242951.1, XP_012242952.1, XP_012242953.1, XP_012242954.1, XP_024224535.1, XP_024224537.1, XP_024224538.1	Cluster-917.17678.p1	XP_012174854.1, XP_020723717.1	Edil_03673-mRNA	XP_017755949.1, XP_017755950.1, XP_017755951.1, XP_017755952.1, XP_017755953.1	KAF3423974.1	XP_017791691.1, XP_017791692.1	KOX67634.1	Cluster-54.15454.p1
OG0000247	XP_016913598.1, XP_028522955.1, XP_028522956.1, XP_028522957.1, XP_028522958.1, XP_028522959.1	XP_001122309.4, XP_006563002.1, XP_026300681.1, XP_026300683.1, XP_026300684.1, XP_026300685.1, XP_026300686.1, XP_026300687.1, XP_026300688.1, XP_026300689.1, XP_026300690.1, XP_026300691.1, XP_026300693.1	XP_003485148.2, XP_012244083.1, XP_012244100.2, XP_012244103.1, XP_024225606.1, XP_024225611.1, XP_024225614.1	Cluster-917.18565.p1, Cluster-917.18569.p1, Cluster-917.18570.p1	XP_003400715.3, XP_012171624.1, XP_012171625.2, XP_012171626.2, XP_012171627.2	Edil_04411-mRNA	XP_017759374.1, XP_017759375.1, XP_017759376.1, XP_017759377.1, XP_017759378.1, XP_017759379.1	KAF3424770.1	XP_017797718.1, XP_017797719.1, XP_017797720.1, XP_017797721.1	KOX71476.1	Cluster-54.1820.p1
OG0000248	XP_016915588.1, XP_016915589.1, XP_016915590.1, XP_016915591.1, XP_028523550.1, XP_028523551.1	XP_006569839.1, XP_006569840.1, XP_006569841.3, XP_006569842.1, XP_006569843.1, XP_006569844.1, XP_016769065.2, XP_393589.3	XP_012236484.1, XP_012236485.1, XP_012236486.1, XP_012236488.3, XP_012236489.1, XP_012236490.1, XP_024220758.1, XP_024220759.1, XP_033174711.1	Cluster-917.22605.p1, Cluster-917.22607.p1, Cluster-917.22609.p1	XP_012173576.1, XP_012173577.1, XP_012173578.1, XP_012173579.1, XP_012173580.1, XP_012173581.2, XP_012173582.1, XP_012173583.1, XP_020723031.1	Edil_09982-mRNA	XP_017757980.1, XP_017757981.1, XP_017757982.1, XP_017757983.1, XP_017757984.1	KAF3430127.1, KAF3430128.1, KAF3430129.1	XP_017795323.1	KOX68750.1	Cluster-54.18802.p1, Cluster-54.23919.p1
OG0000249	XP_016916047.1, XP_016916056.1, XP_016916065.1, XP_016916072.1, XP_016916082.1, XP_016916090.1, XP_016916095.1, XP_028523822.1, XP_028523825.1, XP_028523831.1, XP_028523832.1	XP_001121000.2, XP_006563577.1, XP_006563578.1, XP_006563579.1, XP_006563581.1, XP_016772298.1, XP_016772299.1, XP_026301129.1	XP_003486932.1, XP_012237199.1, XP_012237202.1, XP_024221088.1, XP_024221090.1, XP_033174910.1, XP_033174911.1, XP_033174912.1	Cluster-917.24529.p1, Cluster-917.24532.p1, Cluster-917.25601.p1	XP_003401040.1, XP_012172178.1, XP_012172179.1, XP_012172180.1, XP_012172181.1	Edil_07679-mRNA	XP_017765100.1, XP_017765101.1, XP_017765102.1		XP_017796610.1, XP_017796612.1	KOX79815.1	Cluster-2252.0.p1, Cluster-54.20595.p1, Cluster-54.21153.p2, Cluster-54.21188.p1, Cluster-54.21391.p1, Cluster-54.23670.p1
OG0000250	XP_016916492.1, XP_016916493.1, XP_016916495.1, XP_028523838.1, XP_028523839.1, XP_028523840.1	XP_016769470.1, XP_016769471.1, XP_016769472.1, XP_016769473.1, XP_016769474.1, XP_016769475.1, XP_016769476.1	XP_012245837.1, XP_012245838.1, XP_012245840.1, XP_012245841.1, XP_012245842.1, XP_024226267.1, XP_033178983.1	Cluster-917.25779.p3, Cluster-917.26383.p1	XP_012167030.1, XP_012167031.1, XP_012167033.1, XP_012167034.1, XP_012167036.1, XP_012167037.1	Edil_07179-mRNA	XP_017756953.1, XP_017756954.1, XP_017756955.1, XP_017756956.1, XP_017756957.1, XP_017756958.1, XP_017756959.1, XP_017756961.1	KAF3423428.1	XP_017791262.1, XP_017791263.1, XP_017791264.1, XP_017791265.1, XP_017791266.1, XP_017791267.1, XP_017791268.1	KOX74650.1	Cluster-54.16379.p1, Cluster-54.29374.p1
OG0000251	XP_016916796.1, XP_028523904.1, XP_028523905.1, XP_028523906.1, XP_028523907.1, XP_028523908.1, XP_028523909.1, XP_028523910.1, XP_028523911.1, XP_028523912.1, XP_028523913.1, XP_028523914.1	XP_006558304.1, XP_006558305.1, XP_006558306.1, XP_006558307.1, XP_006558308.1, XP_006558309.1, XP_016772296.1, XP_016772297.1, XP_026301099.1, XP_026301100.1, XP_026301101.1	XP_012237798.1, XP_012237800.1, XP_012237801.1, XP_012237802.1, XP_012237803.1, XP_012237804.1, XP_024221508.1, XP_024221509.1	Cluster-917.19061.p1, Cluster-917.31586.p1	XP_012172564.1, XP_012172565.1, XP_020722767.1, XP_020722768.1	Edil_05350-mRNA	XP_017762072.1, XP_017762073.1	KAF3424409.1, KAF3424410.1, KAF3424411.1	XP_017795101.1	KOX73263.1	Cluster-54.18509.p1, Cluster-54.27265.p1, Cluster-54.28041.p1
OG0000252	XP_016917264.1, XP_016917266.1, XP_016917267.1, XP_016917268.1, XP_016917269.1, XP_016917271.1	XP_016771683.2, XP_016771684.2, XP_016771685.2, XP_016771686.2, XP_016771688.2, XP_016771689.2, XP_016771690.2, XP_016771691.2, XP_016771692.2, XP_016771693.2, XP_016771694.2	XP_012239580.1, XP_024222565.1, XP_024222566.1	Cluster-917.19904.p1, Cluster-917.30965.p1, Cluster-917.32545.p1	XP_003400467.1, XP_012171279.1, XP_012171280.1, XP_012171283.1, XP_012171284.1	Edil_08166-mRNA	XP_017761569.1, XP_017761570.1, XP_017761571.1, XP_017761573.1, XP_017761574.1, XP_017761575.1, XP_017761576.1	KAF3428041.1, KAF3428043.1, KAF3428044.1	XP_017798560.1, XP_017798561.1	KOX79411.1	Cluster-54.11554.p1, Cluster-54.11554.p2, Cluster-54.11559.p1, Cluster-54.11559.p2, Cluster-54.11559.p3, Cluster-54.6016.p1
OG0000253	XP_016920747.1, XP_016920749.1, XP_016920750.1, XP_016920751.1, XP_016920752.1, XP_016920753.1, XP_016920754.1, XP_016920755.1, XP_016920756.1, XP_016920757.1, XP_016920758.1	XP_026300727.1, XP_026300728.1, XP_026300729.1, XP_026300730.1, XP_026300731.1	XP_012247707.1, XP_033179836.1, XP_033179837.1, XP_033179838.1, XP_033179839.1	Cluster-917.16536.p1, Cluster-917.16536.p2, Cluster-917.16539.p1, Cluster-917.16539.p2, Cluster-917.16540.p1, Cluster-917.16540.p2, Cluster-917.21070.p1, Cluster-917.22580.p1, Cluster-917.29084.p1, Cluster-917.8752.p1, Cluster-917.9277.p1, Cluster-917.9277.p4	XP_020722197.1	Edil_08938-mRNA	XP_017760537.1	KAF3422987.1	XP_017787972.1	KOX81238.1, KOX81239.1	Cluster-4953.0.p1, Cluster-54.15744.p1, Cluster-54.15744.p2, Cluster-54.18005.p1, Cluster-54.18005.p2, Cluster-54.18006.p1, Cluster-54.18006.p2, Cluster-54.22279.p1
OG0000254			XP_012240122.2, XP_012247139.1, XP_024222862.1, XP_024224792.1, XP_024226175.1, XP_024228476.1, XP_033180099.1, XP_033180100.1	Cluster-2583.0.p1, Cluster-917.11279.p1, Cluster-917.11437.p1, Cluster-917.13088.p1, Cluster-917.13756.p1, Cluster-917.1460.p1, Cluster-917.14625.p1, Cluster-917.14626.p1, Cluster-917.17939.p5, Cluster-917.19137.p2, Cluster-917.19138.p1, Cluster-917.20421.p1, Cluster-917.20422.p2, Cluster-917.20423.p1, Cluster-917.20434.p2, Cluster-917.27725.p1, Cluster-917.30118.p1, Cluster-917.31993.p4, Cluster…	XP_012175517.1, XP_012175540.2, XP_020723772.1	Edil_11914-mRNA	XP_017766957.1		XP_017796994.1, XP_017797009.1	KOX69026.1, KOX69029.1, KOX69384.1, KOX69392.1, KOX70604.1, KOX73067.1, KOX73202.1, KOX76129.1, KOX81320.1	Cluster-845.0.p1
OG0000255	XP_016904755.1, XP_016904756.1, XP_016904757.1, XP_016904758.1, XP_016904759.1, XP_016904760.1, XP_016904762.1, XP_028520236.1, XP_028520237.1, XP_028520238.1, XP_028520239.1	XP_006571313.1, XP_006571314.1, XP_006571315.1, XP_006571316.1, XP_006571317.1, XP_006571318.1, XP_006571319.1, XP_016772622.1, XP_016772624.1, XP_395191.4	XP_003492071.1, XP_003492072.1, XP_012245049.1, XP_012245050.1, XP_012245051.1, XP_024225749.1, XP_024225750.1	Cluster-917.26987.p1, Cluster-917.26990.p1, Cluster-917.26991.p1, Cluster-917.26992.p1, Cluster-917.27305.p1, Cluster-917.9885.p1	XP_003393138.1, XP_012164633.1, XP_012164641.1, XP_012164649.1, XP_012164654.1	Edil_03801-mRNA	XP_017754014.1, XP_017754015.1, XP_017754016.1	KAF3422562.1	XP_017799371.1	KOX74252.1	Cluster-54.24425.p1
OG0000256	XP_016905531.1, XP_028520484.1, XP_028520485.1, XP_028520486.1, XP_028520487.1, XP_028520488.1, XP_028520489.1, XP_028520490.1, XP_028520491.1	XP_006558259.2, XP_016769048.2, XP_016769049.2, XP_016769050.2, XP_016769051.2, XP_016769053.2, XP_016769055.2, XP_016769056.2, XP_016769057.2, XP_016769058.2, XP_016769059.2, XP_026298270.1	XP_003490238.1, XP_012242069.1, XP_012242072.1, XP_012242073.1, XP_024223975.1, XP_024223976.1, XP_024223977.1	Cluster-917.1779.p1, Cluster-917.2047.p1, Cluster-917.365.p1	XP_003397359.1, XP_012166636.1, XP_012166637.1, XP_012166638.1, XP_012166639.1, XP_012166640.1, XP_012166641.1	Edil_08087-mRNA	XP_017762624.1, XP_017762625.1, XP_017762626.1, XP_017762627.1	KAF3423753.1	XP_017793864.1	KOX76087.1	Cluster-54.20225.p1
OG0000257	XP_016908105.1, XP_016908114.1, XP_016908122.1, XP_016920772.1, XP_016920781.1, XP_016920787.1, XP_016920800.1, XP_016920807.1	XP_016768163.1, XP_016768164.1, XP_016768165.1, XP_026298341.1, XP_026298342.1, XP_026298343.1, XP_026298344.1, XP_026298345.1, XP_393390.3	XP_003490529.1, XP_012240727.1, XP_012240728.1, XP_012242413.1, XP_012242414.1, XP_033177300.1, XP_033177301.1	Cluster-917.16688.p1, Cluster-917.28451.p3, Cluster-917.29817.p1, Cluster-917.6110.p1	XP_012164636.1, XP_012164637.1, XP_012164638.1, XP_012164639.1, XP_012175108.1	Edil_13625-mRNA, Edil_14087-mRNA	XP_017758968.1, XP_017761738.1	KAF3426104.1	XP_017791135.1, XP_017797492.1	KOX69857.1, KOX73365.1	Cluster-54.10837.p1, Cluster-54.17474.p1, Cluster-54.17474.p2, Cluster-54.6157.p1, Cluster-54.6158.p1
OG0000258	XP_016908336.1, XP_016908337.1, XP_016908338.1, XP_016908339.1, XP_028521324.1, XP_028521325.1, XP_028521326.1	XP_016766222.1, XP_016766223.1, XP_016766224.1, XP_016766225.1, XP_026294756.1	XP_012241839.1, XP_012241841.1, XP_033176951.1, XP_033176952.1, XP_033176953.1	Cluster-917.17027.p1, Cluster-917.17027.p2, Cluster-917.29690.p1, Cluster-917.29690.p2, Cluster-917.29692.p1, Cluster-917.29692.p2, Cluster-917.31562.p1	XP_012171466.1, XP_020723753.1, XP_020723754.1, XP_020723757.1, XP_020723762.1, XP_020723764.1	Edil_10961-mRNA, Edil_10962-mRNA, Edil_10963-mRNA	XP_017761305.1, XP_017761306.1	KAF3419780.1	XP_017787889.1	KOX69790.1	Cluster-54.4743.p1, Cluster-54.4749.p1, Cluster-54.4749.p2, Cluster-54.4749.p3, Cluster-54.4755.p1, Cluster-54.4755.p3, Cluster-54.4757.p1, Cluster-54.4757.p2, Cluster-54.4757.p6
OG0000259	XP_016910190.1, XP_016910191.1, XP_016910192.1, XP_016910193.1, XP_016910194.1, XP_016910195.1, XP_016910196.1, XP_016910197.1, XP_016910198.1	XP_006562194.1, XP_006562195.2, XP_006562196.1, XP_006562197.2, XP_006562198.1, XP_016767639.1, XP_016767640.1	XP_003492000.1, XP_012244829.1, XP_012244831.1, XP_012244833.1, XP_012244835.1, XP_024225610.1, XP_033178419.1, XP_033178420.1, XP_033178421.1	Cluster-917.23222.p1, Cluster-917.23223.p1, Cluster-917.23224.p1, Cluster-917.26086.p1	XP_003395464.1, XP_012163928.1, XP_012163930.1, XP_020718733.1, XP_020718734.1, XP_020718735.1, XP_020718736.1, XP_020718737.1, XP_020718738.1, XP_020718739.1	Edil_04870-mRNA	XP_017752823.1	KAF3425118.1	XP_017790828.1	KOX80785.1	Cluster-54.6843.p1, Cluster-54.6844.p1, Cluster-54.6854.p1
OG0000260	XP_016913134.1, XP_016913151.1, XP_028522950.1, XP_028522952.1	XP_006570275.2, XP_006570276.2, XP_006570277.2, XP_006570278.2, XP_006570279.2, XP_006570280.2, XP_394600.5	XP_003491339.1, XP_003491340.1, XP_012243707.1, XP_012243708.1, XP_012243709.1, XP_024225051.1, XP_033177929.1, XP_033177931.1	Cluster-917.15554.p1, Cluster-917.15557.p1, Cluster-917.15559.p1, Cluster-917.29868.p1	XP_003395646.1, XP_003395647.1, XP_012164131.1, XP_012164132.1, XP_020718857.1, XP_020718858.1, XP_020718859.1, XP_020718860.1	Edil_02600-mRNA	XP_017755319.1, XP_017755320.1, XP_017755321.1, XP_017755322.1, XP_017755323.1, XP_017755324.1	KAF3427080.1	XP_017792166.1	KOX78764.1	Cluster-54.26909.p1, Cluster-54.26911.p1, Cluster-54.32495.p2, Cluster-54.33717.p2, Cluster-54.34485.p2, Cluster-54.6230.p1
OG0000261	XP_016913844.1, XP_016913846.1, XP_016913847.1, XP_028523004.1, XP_028523005.1, XP_028523006.1, XP_028523007.1, XP_028523008.1, XP_028523009.1, XP_028523010.1	XP_006558562.2, XP_006558563.2, XP_006558564.2, XP_016771262.2, XP_016771264.2, XP_026300650.1	XP_012248596.1, XP_012248598.1, XP_012248599.1, XP_012248601.1, XP_024227669.1, XP_024227671.1, XP_024227676.1, XP_024227677.1, XP_033180287.1, XP_033180288.1, XP_033180289.1, XP_033180290.1, XP_033180291.1, XP_033180292.1	Cluster-917.18499.p1, Cluster-917.29075.p1	XP_012171003.1, XP_012171004.1, XP_012171005.1, XP_012171009.1, XP_012171010.1, XP_012171011.1, XP_020721910.1, XP_020721911.1, XP_020721912.1	Edil_05624-mRNA	XP_017766510.1	KAF3425339.1	XP_017788864.1	KOX80538.1	Cluster-54.32185.p1
OG0000262	XP_016915657.1, XP_016915694.1, XP_016915700.1	XP_003249707.1, XP_006560652.1, XP_006560653.1, XP_016767118.1, XP_016767119.1	XP_003492270.1, XP_003492271.1, XP_012245290.1, XP_012245291.1, XP_012245292.1, XP_012245293.1, XP_033178674.1	Cluster-917.28651.p1, Cluster-917.28652.p1, Cluster-917.28653.p1, Cluster-917.28654.p1, Cluster-917.28655.p1	XP_003395059.1, XP_012163485.1, XP_012163486.1, XP_012163487.1, XP_012163488.1, XP_012163490.1	Edil_02325-mRNA	XP_017765941.1, XP_017765942.1, XP_017765943.1, XP_017765944.1, XP_017765945.1, XP_017765946.1, XP_017765947.1	KAF3423552.1	XP_017796887.1, XP_017796894.1, XP_017796902.1, XP_017796911.1, XP_017796920.1	KOX68231.1	Cluster-54.22384.p1, Cluster-54.26968.p1, Cluster-54.33908.p2, Cluster-54.33909.p2, Cluster-54.33912.p1, Cluster-54.7743.p1
OG0000263	XP_016918102.1, XP_016918105.1, XP_016918106.1, XP_016918107.1, XP_016918108.1, XP_016918109.1, XP_016918110.1, XP_016918111.1, XP_016918112.1, XP_028524348.1, XP_028524349.1, XP_028524350.1	XP_006571083.1, XP_006571084.1, XP_006571085.1, XP_006571086.1, XP_006571087.1, XP_016770421.1, XP_026301886.1, XP_026301887.1, XP_026301888.1	XP_012246615.1, XP_012246616.1, XP_012246617.1, XP_033179311.1, XP_033179312.1	Cluster-917.18899.p1	XP_012168018.1, XP_012168021.1, XP_012168032.1, XP_020720083.1, XP_020720085.1	Edil_03604-mRNA	XP_017764293.1, XP_017764294.1, XP_017764295.1, XP_017764296.1	KAF3428811.1	XP_017794568.1, XP_017794569.1, XP_017794570.1, XP_017794571.1, XP_017794572.1, XP_017794573.1, XP_017794574.1	KOX79007.1	Cluster-54.16915.p1
OG0000264	XP_016918607.1, XP_016918610.1, XP_028524543.1, XP_028524544.1, XP_028524545.1, XP_028524546.1, XP_028524547.1, XP_028524548.1, XP_028524549.1, XP_028524550.1, XP_028524551.1	XP_026297666.1, XP_026297667.1, XP_026297668.1, XP_026297670.1, XP_026297676.1, XP_026297686.1, XP_026297693.1, XP_026297704.1	XP_033178151.1, XP_033178152.1, XP_033178153.1, XP_033178154.1	Cluster-917.26929.p2, Cluster-917.26929.p4, Cluster-917.28602.p3, Cluster-917.4869.p4, Cluster-917.4869.p5, Cluster-917.4869.p6, Cluster-917.8958.p2, Cluster-917.8958.p4, Cluster-917.8959.p3, Cluster-917.8959.p4, Cluster-917.8959.p5, Cluster-917.8961.p2, Cluster-917.8961.p3, Cluster-917.8961.p4	XP_012165314.2, XP_020719329.1	Edil_04816-mRNA	XP_017761429.1	KAF3421358.1, KAF3421359.1, KAF3421360.1	XP_017792234.1		Cluster-54.13666.p1, Cluster-54.14457.p2
OG0000265	XP_016920160.1, XP_016920161.1, XP_016920162.1, XP_016920163.1, XP_016920164.1, XP_016920165.1, XP_028525010.1	XP_006569044.1, XP_006569045.1, XP_006569046.1, XP_016773576.1, XP_016773577.1, XP_026302263.1, XP_623564.3	XP_012242648.1, XP_012242650.1, XP_012242651.1, XP_012242652.1, XP_024224329.1, XP_033177441.1	Cluster-917.22324.p1, Cluster-917.22325.p1, Cluster-917.22326.p1, Cluster-917.22465.p1, Cluster-917.23503.p1	XP_020723751.1	Edil_05278-mRNA	XP_017766394.1, XP_017766395.1, XP_017766396.1, XP_017766397.1, XP_017766399.1, XP_017766400.1, XP_017766401.1, XP_017766402.1	KAF3429888.1	XP_017788271.1, XP_017788272.1, XP_017788273.1, XP_017788274.1, XP_017788275.1, XP_017788276.1	KOX70881.1	Cluster-54.31928.p1, Cluster-54.31929.p1, Cluster-54.31930.p1, Cluster-54.31936.p1
OG0000266	XP_016920503.1, XP_016920504.1, XP_016920505.1, XP_016920506.1, XP_016920507.1	XP_006566156.1, XP_006566159.1, XP_006566160.1, XP_006566161.1, XP_016769852.1	XP_012247044.1, XP_012247045.1, XP_012247046.1, XP_024226860.1, XP_024226861.1, XP_033179549.1, XP_033179550.1	Cluster-917.23600.p1, Cluster-917.23601.p1	XP_012168294.1, XP_012168295.1, XP_012168296.1, XP_020720614.1, XP_020720615.1, XP_020720616.1	Edil_09618-mRNA	XP_017764728.1, XP_017764730.1, XP_017764731.1, XP_017764732.1	KAF3421936.1, KAF3421937.1	XP_017790541.1, XP_017790546.1, XP_017790554.1, XP_017790562.1, XP_017790572.1, XP_017790581.1, XP_017790590.1, XP_017790599.1	KOX67865.1	Cluster-54.20419.p1, Cluster-54.28676.p1, Cluster-54.30334.p1, Cluster-54.30335.p1, Cluster-54.30336.p1, Cluster-54.7916.p1
OG0000267	XP_016922044.1	XP_006570507.1, XP_006570508.1, XP_006570509.1, XP_006570510.1, XP_006570511.1, XP_006570512.1, XP_006570513.1, XP_006570514.1, XP_006570515.1, XP_006570516.1, XP_016770193.1, XP_391882.3	XP_024223542.1	Cluster-917.21725.p1, Cluster-917.33875.p1, Cluster-917.33876.p1	XP_020720873.1, XP_020720874.1, XP_020720875.1, XP_020720876.1, XP_020720877.1, XP_020720878.1, XP_020720879.1, XP_020720880.1, XP_020720881.1, XP_020720882.1	Edil_04571-mRNA	XP_017760365.1, XP_017760366.1, XP_017760367.1, XP_017760368.1, XP_017760369.1, XP_017760370.1, XP_017760371.1, XP_017760372.1, XP_017760373.1, XP_017760374.1, XP_017760375.1, XP_017760377.1, XP_017760378.1	KAF3421573.1	XP_017792992.1	KOX79254.1	Cluster-54.32937.p1, Cluster-54.32943.p1, Cluster-54.32948.p1
OG0000268	XP_016922465.1, XP_016922468.1, XP_016922469.1, XP_016922471.1, XP_016922472.1, XP_016922473.1, XP_016922474.1, XP_028525738.1, XP_028525739.1, XP_028525740.1	XP_006562343.1, XP_016771018.1, XP_026300215.1, XP_026300216.1, XP_026300217.1, XP_026300218.1, XP_026300219.1, XP_026300220.1, XP_026300221.1, XP_026300222.1, XP_393277.4	XP_012243155.1, XP_024224683.1, XP_024224685.1, XP_024224687.1, XP_024224688.1, XP_033177617.1, XP_033177618.1, XP_033177619.1	Cluster-917.22505.p1, Cluster-917.32726.p1	XP_020721664.1	Edil_00981-mRNA	XP_017756196.1, XP_017756197.1, XP_017756198.1, XP_017756199.1, XP_017756200.1, XP_017756201.1, XP_017756202.1	KAF3429607.1	XP_017791337.1	KOX69970.1	Cluster-54.14135.p1, Cluster-54.14350.p1, Cluster-54.14432.p1, Cluster-54.6433.p1
OG0000269	XP_028520177.1, XP_028520178.1	XP_026294700.1, XP_026294701.1, XP_026294702.1, XP_026294703.1, XP_026294704.1, XP_026294705.1, XP_026294706.1, XP_026294707.1, XP_026294708.1, XP_026294709.1, XP_026294710.1, XP_026294711.1, XP_026294712.1, XP_026294713.1, XP_026294714.1, XP_026294715.1, XP_026294716.1	XP_024223862.1, XP_033176914.1, XP_033176915.1, XP_033176916.1, XP_033176917.1, XP_033176918.1, XP_033176919.1, XP_033176920.1, XP_033176921.1, XP_033176923.1, XP_033176924.1, XP_033176925.1	Cluster-917.29877.p1, Cluster-917.29877.p2, Cluster-917.29877.p3	XP_012171817.1	Edil_04265-mRNA, Edil_04266-mRNA	XP_017765321.1	KAF3421416.1, KAF3421419.1	XP_017792697.1	KOX81060.1, KOX81061.1, KOX81062.1	Cluster-54.3057.p1, Cluster-54.3058.p1, Cluster-54.3063.p1
OG0000270			XP_012237643.1, XP_012240155.1, XP_012248846.1, XP_012249773.1, XP_024225197.1, XP_033179288.1, XP_033179299.1, XP_033179604.1, XP_033180022.1	Cluster-2577.0.p2, Cluster-2577.1.p2, Cluster-917.12916.p1, Cluster-917.1746.p1, Cluster-917.18040.p3, Cluster-917.25627.p1, Cluster-917.25631.p3, Cluster-917.25632.p3, Cluster-917.25634.p3, Cluster-917.33783.p1, Cluster-917.34483.p1, Cluster-917.34789.p1, Cluster-917.8541.p2	XP_012167645.1, XP_012171988.1, XP_012174214.1, XP_012174902.1, XP_012175449.1, XP_012175527.2, XP_020723248.1, XP_020723728.1	Edil_15089-mRNA, Edil_15479-mRNA	XP_017759127.1, XP_017763841.1, XP_017765002.1, XP_017765495.1		XP_017791905.1, XP_017793544.1, XP_017795387.1, XP_017796209.1, XP_017796351.1, XP_017796728.1, XP_017796989.1, XP_017796995.1, XP_017797538.1	KOX68151.1	Cluster-54.5075.p1
OG0000271	XP_016904075.1, XP_016904076.1, XP_016919439.2, XP_016919440.2, XP_028524795.1, XP_028524796.1, XP_028524797.1	XP_003250344.2, XP_006563852.2, XP_006563853.2, XP_006563855.1, XP_016768895.2, XP_016768896.2, XP_026298141.1	XP_003489292.3, XP_024223185.1, XP_024223186.1, XP_024223187.1, XP_024223188.1, XP_024223189.1, XP_024223190.1, XP_024223191.1, XP_024223192.1, XP_033176504.1	Cluster-917.18825.p1, Cluster-917.21734.p1, Cluster-917.23171.p1, Cluster-917.24173.p1, Cluster-917.24980.p1	XP_003403084.2	Edil_04216-mRNA	XP_017754529.1, XP_017754530.1, XP_017754531.1, XP_017754532.1, XP_017754533.1	KAF3424521.1	XP_017791121.1, XP_017791122.1		Cluster-3174.0.p1, Cluster-54.12679.p1, Cluster-54.19881.p2, Cluster-54.21818.p1, Cluster-54.26493.p2, Cluster-54.32612.p1, Cluster-54.4962.p1
OG0000272	XP_016904386.1, XP_016914464.1, XP_016914465.1, XP_028520139.1	XP_006558615.1, XP_006558617.1, XP_016768758.1, XP_016768759.1, XP_026301818.1, XP_026301819.1	XP_003494231.1, XP_012238374.1, XP_012238375.1, XP_012248248.1, XP_033180101.1, XP_033180102.1, XP_033180103.1, XP_033180104.1, XP_033180105.1	Cluster-917.25777.p2, Cluster-917.30666.p2, Cluster-917.4307.p1	XP_003396825.1, XP_012165749.1, XP_012165750.1, XP_012165961.1, XP_012165962.1, XP_012165963.1, XP_020719240.1, XP_020719260.1	Edil_03255-mRNA, Edil_13262-mRNA	XP_017755518.1, XP_017765124.1	KAF3421797.1, KAF3422232.1	XP_017791030.1, XP_017791031.1, XP_017791032.1, XP_017791033.1, XP_017795643.1	KOX77514.1	Cluster-54.25103.p1, Cluster-54.28077.p4, Cluster-54.28080.p4, Cluster-54.34420.p5
OG0000273	XP_016905625.1, XP_016905626.1, XP_016905627.1, XP_016905628.1	NP_001011608.1, NP_001035349.1	XP_003493603.1, XP_033177296.1, XP_033177297.1, XP_033179330.1	Cluster-917.18336.p1, Cluster-917.22921.p1, Cluster-917.22964.p1, Cluster-917.22966.p1, Cluster-917.23118.p1	XP_003402225.2, XP_003403314.1, XP_012164669.1, XP_020719958.1	Edil_06487-mRNA	XP_017753918.1, XP_017763731.1, XP_017763732.1	KAF3420146.1, KAF3420147.1, KAF3422735.1, KAF3430654.1	XP_017797444.1	KOX72590.1, KOX72591.1, KOX72592.1, KOX73203.1, KOX73204.1, KOX76119.1	Cluster-54.31118.p1, Cluster-54.31119.p1, Cluster-54.31158.p1, Cluster-54.31159.p1, Cluster-54.31242.p1, Cluster-54.31361.p1, Cluster-54.31674.p1, Cluster-54.34211.p1, Cluster-54.34212.p1, Cluster-54.34213.p1, Cluster-54.34220.p1, Cluster-54.34221.p1
OG0000274	XP_016906447.1	XP_006562522.1, XP_006562523.1, XP_006562524.1, XP_016768293.1, XP_016768295.1, XP_026296975.1, XP_026296976.1	XP_003484920.1, XP_012240759.1, XP_012240768.1, XP_024223308.1	Cluster-917.13802.p1, Cluster-917.1388.p1, Cluster-917.15461.p2, Cluster-917.15461.p3, Cluster-917.15464.p2, Cluster-917.15464.p3, Cluster-917.18158.p1, Cluster-917.18158.p2, Cluster-917.21816.p1, Cluster-917.21816.p4, Cluster-917.21819.p1, Cluster-917.30079.p1	XP_020719027.1	Edil_07278-mRNA	XP_017760163.1, XP_017760164.1, XP_017760165.1, XP_017760166.1, XP_017760167.1, XP_017760169.1	KAF3419984.1	XP_017789066.1	KOX77756.1	Cluster-54.11115.p1, Cluster-54.11116.p1, Cluster-54.11116.p2, Cluster-54.11124.p1, Cluster-54.11124.p3, Cluster-54.11139.p1, Cluster-54.11141.p1, Cluster-54.11141.p2, Cluster-54.11145.p2, Cluster-54.11145.p4, Cluster-54.11146.p2
OG0000275	XP_016908452.1, XP_016913015.2, XP_016915699.1, XP_028522750.1	XP_016768414.1, XP_026296992.1, XP_026296993.1, XP_026296994.1, XP_026297082.1	XP_003489659.1, XP_012248784.2, XP_024223512.1, XP_024223513.1, XP_033176690.1, XP_033176691.1, XP_033178058.1	Cluster-917.14090.p1, Cluster-917.14206.p1, Cluster-917.15470.p1, Cluster-917.15471.p1, Cluster-917.21009.p1, Cluster-917.21010.p1, Cluster-917.32425.p1, Cluster-917.32426.p2	XP_003402921.2, XP_003402922.1, XP_003402924.1, XP_003402925.1	Edil_09294-mRNA, Edil_09295-mRNA, Edil_09297-mRNA, Edil_09298-mRNA	XP_017754848.1, XP_017754959.1, XP_017754974.1, XP_017754988.1, XP_017755084.1, XP_017761127.1	KAF3426791.1, KAF3426793.1	XP_017797579.1, XP_017797588.1		Cluster-54.21682.p1, Cluster-54.21685.p1, Cluster-54.21686.p1, Cluster-54.30359.p1
OG0000276	XP_016908488.1, XP_028520405.1	XP_026300619.1, XP_026300620.1, XP_026300621.1, XP_026300622.1, XP_026300623.1, XP_026300624.1, XP_026300625.1, XP_026300626.1, XP_026300627.1	XP_003487641.1, XP_012238145.1, XP_033175449.1, XP_033175450.1, XP_033175451.1, XP_033175452.1	Cluster-917.1995.p1, Cluster-917.2455.p1, Cluster-917.2753.p1, Cluster-917.27862.p1, Cluster-917.3306.p1, Cluster-917.3400.p1, Cluster-917.8825.p1, Cluster-917.9416.p1	XP_003400300.1, XP_012171081.1, XP_012171082.1, XP_012171084.1, XP_012171085.1, XP_012171086.1, XP_012171088.1	Edil_05597-mRNA	XP_017766687.1, XP_017766688.1, XP_017766689.1, XP_017766690.1, XP_017766691.1, XP_017766692.1	KAF3429029.1	XP_017788748.1		Cluster-54.18799.p1, Cluster-54.18799.p2, Cluster-54.18801.p1, Cluster-54.18801.p2, Cluster-54.6302.p1
OG0000277	XP_016908847.2, XP_016915705.1, XP_016915769.1, XP_016919511.1, XP_016922286.1, XP_028523597.1	XP_006558800.1, XP_016767252.1, XP_016767253.1, XP_016767254.1, XP_016767256.1	XP_024224887.1, XP_024224888.1, XP_024224889.1, XP_033177802.1, XP_033177803.1	Cluster-917.7308.p1, Cluster-917.7314.p1, Cluster-917.7314.p2	XP_012163559.2, XP_020718352.1, XP_020718353.1	Edil_05198-mRNA, Edil_05201-mRNA, Edil_05204-mRNA, Edil_10708-mRNA, Edil_10709-mRNA, Edil_11171-mRNA	XP_017758634.1, XP_017758635.1, XP_017758636.1	KAF3428263.1, KAF3428264.1, KAF3428803.1	XP_017796555.1, XP_017796561.1	KOX67624.1, KOX67626.1	Cluster-1674.0.p1, Cluster-54.5788.p1, Cluster-54.5788.p2, Cluster-54.5788.p3, Cluster-54.5791.p1, Cluster-54.5793.p1, Cluster-54.5793.p2, Cluster-54.5793.p3
OG0000278	XP_016909085.1, XP_016909086.1, XP_016921878.1, XP_016921890.1	NP_001011652.1, NP_001014430.1, NP_001305411.1, XP_006566311.1, XP_006566312.1, XP_006566313.1	XP_003490422.1, XP_003490423.1, XP_003490975.1, XP_003490979.1, XP_012243252.1, XP_033177612.1	Cluster-917.24643.p1, Cluster-917.24644.p1, Cluster-917.25554.p1, Cluster-917.29954.p2	XP_012169552.1, XP_012169553.1, XP_012169919.1, XP_012169920.1	Edil_00334-mRNA, Edil_00997-mRNA, Edil_00998-mRNA	XP_017756102.1, XP_017756106.1, XP_017760687.1	KAF3425193.1, KAF3429632.1	XP_017791356.1, XP_017791361.1, XP_017793342.1, XP_017793343.1	KOX69944.1, KOX74887.1	Cluster-54.14347.p1, Cluster-54.17896.p1, Cluster-54.22946.p1, Cluster-54.26622.p1, Cluster-54.29371.p1, Cluster-54.31570.p1, Cluster-54.34423.p1, Cluster-54.3524.p1
OG0000279	XP_016909156.1, XP_016916890.1	XP_006558229.1, XP_006558230.1, XP_006558231.1, XP_006558232.1, XP_006558233.1, XP_016769425.1, XP_016769426.1, XP_016769427.1, XP_016769428.1, XP_016769429.1	XP_003486327.1, XP_012250340.1, XP_012250341.1, XP_012250344.1, XP_033174488.1	Cluster-917.21437.p1, Cluster-917.23360.p1, Cluster-917.23361.p1, Cluster-917.23737.p1, Cluster-917.23738.p1, Cluster-917.23739.p1, Cluster-917.25726.p1	XP_003397701.1, XP_012167293.1, XP_012167294.1, XP_012167295.1, XP_012167296.1, XP_012167297.1	Edil_08054-mRNA	XP_017759204.1, XP_017759205.1, XP_017759206.1, XP_017759207.1, XP_017759208.1, XP_017759209.1, XP_017759211.1, XP_017759212.1	KAF3427973.1	XP_017791756.1, XP_017791759.1	KOX75456.1	Cluster-54.15199.p1, Cluster-54.32571.p2, Cluster-54.8395.p1
OG0000280	XP_016912259.1, XP_016912261.1	XP_006567747.1, XP_006567748.1, XP_016767888.1, XP_026296344.1, XP_026296345.1	XP_012246851.2, XP_012246852.1, XP_012246853.1, XP_012246854.1, XP_012246856.1, XP_024226788.1, XP_024226789.2, XP_024226790.2, XP_033179512.1, XP_033179513.1	Cluster-917.19054.p1, Cluster-917.20265.p1, Cluster-917.20266.p1, Cluster-917.20268.p1, Cluster-917.20270.p1, Cluster-917.20272.p1	XP_012173439.1, XP_012173440.1, XP_012173441.1, XP_012173442.1, XP_012173443.1, XP_012173444.1, XP_012173445.1, XP_020723038.1, XP_020723039.1	Edil_04240-mRNA	XP_017754486.1, XP_017754487.1, XP_017754488.1, XP_017754489.1, XP_017754490.1, XP_017754492.1, XP_017754493.1	KAF3422403.1	XP_017788515.1	KOX68108.1	Cluster-54.26795.p1, Cluster-54.26796.p1, Cluster-54.7046.p1
OG0000281	XP_016912620.1, XP_016912628.1, XP_016912630.1, XP_028522618.1, XP_028522619.1, XP_028522620.1, XP_028522621.1, XP_028522622.1, XP_028522623.1, XP_028522624.1, XP_028522625.1	XP_006564045.1, XP_006564047.1, XP_006564048.1, XP_006564049.1, XP_016766712.1, XP_016766713.1, XP_016766714.1, XP_016766715.1, XP_016766716.1, XP_016766717.1, XP_392276.2	XP_003491213.1, XP_003491214.1, XP_012243527.1	Cluster-917.24060.p1, Cluster-917.24061.p1, Cluster-917.24062.p1, Cluster-917.24695.p1, Cluster-917.29067.p1, Cluster-917.29068.p1	XP_003394573.1, XP_003394574.1, XP_012176531.1	Edil_00862-mRNA	XP_017756055.1, XP_017756056.1, XP_017756057.1, XP_017756060.1, XP_017756061.1	KAF3423801.1	XP_017788465.1	KOX71313.1, KOX71316.1	Cluster-54.16311.p1, Cluster-54.23965.p1
OG0000282	XP_016913008.1	XP_006561316.1, XP_016768254.1, XP_016768255.1, XP_016768256.1, XP_016768257.1, XP_016768258.1, XP_016768259.1, XP_016768260.1, XP_026296966.1, XP_026296967.1, XP_026296968.1	XP_012243342.1, XP_012243343.1, XP_012243344.1, XP_012243345.1, XP_012243346.1, XP_012243350.1, XP_024224725.1, XP_024224726.1, XP_024224727.1, XP_024224729.1, XP_024224730.1, XP_033177681.1	Cluster-917.18122.p1, Cluster-917.18123.p1, Cluster-917.25631.p1, Cluster-917.25632.p1, Cluster-917.25634.p1	XP_012175303.1, XP_012175305.1, XP_012175308.1, XP_012175310.1, XP_020723887.1	Edil_03053-mRNA	XP_017761982.1, XP_017761983.1, XP_017761984.1, XP_017761985.1, XP_017761986.1	KAF3421760.1	XP_017797406.1, XP_017797407.1, XP_017797409.1, XP_017797410.1		Cluster-54.15780.p1
OG0000283	XP_016914107.1, XP_016914108.1, XP_016914109.1, XP_016914110.1, XP_016914111.1, XP_028523097.1, XP_028523098.1	XP_006565259.1, XP_006565261.1, XP_006565262.1	XP_003493553.1, XP_012247187.1, XP_012247188.1, XP_012247189.1, XP_012247192.1, XP_024226967.1	Cluster-917.18686.p2, Cluster-917.18687.p2, Cluster-917.18688.p2, Cluster-917.6795.p2	XP_012170538.1, XP_012170539.1, XP_012170540.1, XP_012170541.1, XP_012170542.1, XP_012170543.1, XP_012170544.1, XP_020721690.1	Edil_01183-mRNA	XP_017756205.1, XP_017756206.1, XP_017756207.1, XP_017756208.1, XP_017756209.1, XP_017756210.1, XP_017756211.1, XP_017756212.1	KAF3429718.1	XP_017792472.1, XP_017792473.1, XP_017792474.1, XP_017792475.1, XP_017792476.1	KOX70022.1	Cluster-54.27384.p1, Cluster-54.7134.p1
OG0000284	XP_016916685.1, XP_016916686.1, XP_016916687.1, XP_016916688.1, XP_016916689.1	XP_026301020.1, XP_026301021.1, XP_026301022.1, XP_026301023.1, XP_026301024.1, XP_026301025.1, XP_026301026.1, XP_026301027.1, XP_026301028.1	XP_012244734.1, XP_012244738.1, XP_012244745.1, XP_012244750.1, XP_033178736.1	Cluster-917.14917.p1, Cluster-917.23922.p1, Cluster-917.23922.p2, Cluster-917.31317.p1, Cluster-917.34532.p2, Cluster-917.9519.p1	XP_003400890.1, XP_012171747.1, XP_012171748.1, XP_012171750.1, XP_012171751.1, XP_020721995.1, XP_020721996.1	Edil_09041-mRNA	XP_017760552.1, XP_017760553.1, XP_017760554.1, XP_017760555.1	KAF3425492.1, KAF3425494.1, KAF3425495.1	XP_017797705.1, XP_017797707.1	KOX81283.1	Cluster-54.18161.p1, Cluster-54.26982.p1, Cluster-54.26982.p2
OG0000285	XP_016916764.1, XP_016916765.1, XP_016916766.1, XP_016916767.1, XP_016916768.1, XP_016916770.1, XP_016916771.1, XP_028523952.1, XP_028523953.1, XP_028523954.1	XP_006558313.1, XP_006558314.1, XP_006558315.1, XP_006558320.1, XP_006558325.1, XP_016772202.1, XP_016772206.1, XP_016772207.1, XP_026301429.1, XP_026301430.1, XP_026301431.1, XP_026301432.1, XP_395294.4	XP_003487385.1, XP_033175299.1	Cluster-917.27664.p1	XP_003401394.1, XP_020722631.1, XP_020722632.1, XP_020722633.1, XP_020722634.1, XP_020722635.1, XP_020722636.1, XP_020722637.1	Edil_03517-mRNA	XP_017753872.1, XP_017753873.1, XP_017753874.1, XP_017753875.1	KAF3428015.1	XP_017795909.1, XP_017795911.1	KOX80695.1	Cluster-54.14253.p1, Cluster-54.20453.p1, Cluster-54.20454.p1
OG0000286	XP_016919779.1, XP_016919780.1, XP_016919781.1, XP_016919782.1, XP_016919784.1, XP_028524907.1, XP_028524908.1	XP_016772712.1, XP_016772715.1, XP_016772717.1, XP_016772718.1, XP_016772721.1, XP_016772723.1, XP_016772728.1	XP_012247601.1, XP_024227187.1, XP_024227188.1, XP_024227189.1, XP_024227191.1, XP_024227192.1, XP_024227195.1, XP_033179801.1, XP_033179802.1	Cluster-917.24558.p1, Cluster-917.24560.p1	XP_012165772.1, XP_012165773.1, XP_012165774.1, XP_012165775.1, XP_012165777.1, XP_012165778.1, XP_012165779.1, XP_020719263.1, XP_020719264.1	Edil_07447-mRNA	XP_017755168.1, XP_017755169.1, XP_017755170.1, XP_017755171.1, XP_017755172.1	KAF3426290.1	XP_017795183.1, XP_017795184.1	KOX78314.1	Cluster-54.3593.p1, Cluster-54.4922.p1
OG0000287	XP_016920332.1, XP_016920333.1, XP_016920334.1, XP_016920338.1, XP_028524993.1, XP_028524994.1	XP_006569113.1, XP_006569114.1, XP_006569115.1, XP_006569116.1, XP_006569117.1, XP_016766432.1, XP_016766433.1, XP_016766435.1, XP_016766436.1	XP_012236092.1, XP_012236096.1, XP_012250475.1, XP_012250483.1, XP_033174313.1, XP_033174320.1, XP_033174328.1, XP_033174329.1	Cluster-917.12757.p1	XP_003393888.1, XP_012175572.1, XP_012175573.1, XP_012175574.1, XP_012175576.1, XP_012175577.1	Edil_05262-mRNA	XP_017762520.1, XP_017762547.1, XP_017762548.1, XP_017762549.1, XP_017762550.1, XP_017762551.1, XP_017762552.1, XP_017762553.1, XP_017762554.1, XP_017762555.1	KAF3421114.1	XP_017790417.1	KOX73591.1	Cluster-54.10744.p1, Cluster-54.10745.p1
OG0000288	XP_016920470.1, XP_016920471.1, XP_016920472.1, XP_016920476.1, XP_028525061.1, XP_028525062.1, XP_028525063.1, XP_028525064.1, XP_028525065.1, XP_028525066.1, XP_028525067.1	XP_016772487.1, XP_016772499.1, XP_016772504.1, XP_016772510.1, XP_016772514.1, XP_016772516.1, XP_016772521.1, XP_016772528.1, XP_026296827.1, XP_026296840.1, XP_026296844.1, XP_026296852.1, XP_026296870.1, XP_026296871.1	XP_003486074.1, XP_012250090.1, XP_024220209.1, XP_033174334.1, XP_033174335.1, XP_033174336.1, XP_033174338.1	Cluster-917.4949.p1, Cluster-917.4950.p1	XP_003398771.1, XP_012168768.1, XP_012168770.1, XP_020721082.1, XP_020721083.1, XP_020721084.1, XP_020721085.1	Edil_07320-mRNA	XP_017765489.1	KAF3421521.1	XP_017796966.1	KOX80316.1
OG0000289	XP_028522423.1	XP_026296755.1, XP_026296756.1, XP_026296757.1, XP_026296758.1, XP_026296759.1, XP_026296760.1, XP_026296761.1, XP_026296762.1	XP_024222747.1, XP_024222750.1, XP_033176140.1, XP_033176141.1, XP_033176142.1, XP_033176143.1, XP_033176144.1, XP_033176145.1, XP_033176146.1	Cluster-917.21881.p1, Cluster-917.33223.p1, Cluster-917.33224.p1	XP_012163898.1, XP_020718818.1, XP_020718819.1	Edil_06852-mRNA, Edil_15137-mRNA	XP_017767715.1, XP_017767716.1, XP_017767717.1, XP_017767718.1, XP_017767719.1	KAF3424322.1	XP_017795998.1	KOX77050.1	Cluster-54.12484.p1, Cluster-54.12484.p2, Cluster-54.16248.p1, Cluster-54.16248.p2, Cluster-54.28847.p1, Cluster-54.28847.p2, Cluster-54.28848.p1, Cluster-54.28848.p2, Cluster-54.28849.p1, Cluster-54.28849.p2, Cluster-54.28850.p1, Cluster-54.28850.p2
OG0000290	XP_016906995.1, XP_016906997.1, XP_016906998.1, XP_028520916.1, XP_028520917.1, XP_028520918.1, XP_028520919.1, XP_028520920.1, XP_028520921.1, XP_028520922.1	XP_006563373.1, XP_016770736.1, XP_016770737.1, XP_016770738.1, XP_016770739.1, XP_016770740.1, XP_026299521.1, XP_026299522.1	XP_012242895.1, XP_012242898.1, XP_024224425.1, XP_024224435.1, XP_024224436.2, XP_033177515.1, XP_033177545.1	Cluster-917.17463.p1, Cluster-917.17464.p1	XP_012168806.1, XP_012168810.1, XP_012168811.1, XP_012168812.1	Edil_00519-mRNA	XP_017763941.1, XP_017763942.1, XP_017763943.1, XP_017763944.1	KAF3429511.1, KAF3429512.1	XP_017793315.1, XP_017793316.1	KOX68961.1	Cluster-390.0.p1, Cluster-54.27976.p1, Cluster-54.27976.p2, Cluster-54.27977.p1
OG0000291	XP_016907945.1, XP_016907946.1, XP_016907947.1, XP_016907948.1, XP_028521203.1	XP_006566433.2, XP_006566435.2, XP_016770204.2, XP_016770205.2, XP_026299417.1, XP_026299418.1, XP_026299419.1, XP_026299420.1, XP_026299421.1, XP_026299422.1	XP_003487246.1, XP_012237468.1, XP_012237469.1, XP_012237470.1, XP_024221349.1, XP_024221350.1, XP_033175152.1	Cluster-917.2273.p3, Cluster-917.5476.p1	XP_003399267.1, XP_012168968.1, XP_012168969.1, XP_012168970.1, XP_020721213.1	Edil_00239-mRNA	XP_017754897.1, XP_017754898.1, XP_017754899.1, XP_017754900.1, XP_017754902.1	KAF3426385.1	XP_017787714.1, XP_017788388.1, XP_017791533.1, XP_017792886.1, XP_017797039.1, XP_017799406.1	KOX73177.1	Cluster-54.24189.p2, Cluster-891.0.p1
OG0000292	XP_016909572.1, XP_016909576.1, XP_016909577.1, XP_016909578.1, XP_028521725.1, XP_028521726.1, XP_028521727.1, XP_028521728.1	XP_006560440.2, XP_006560441.2, XP_006560443.2, XP_006560446.2, XP_006560447.2, XP_016771311.2, XP_026300505.1, XP_026300506.1, XP_026300507.1, XP_026300508.1, XP_026300509.1, XP_026300510.1	XP_024227852.1, XP_024227853.1, XP_024227854.1, XP_024227855.1, XP_024227856.1, XP_024227857.1, XP_024227859.1, XP_024227860.1, XP_024227861.1, XP_024227862.1, XP_033180361.1	Cluster-917.20713.p1, Cluster-917.26402.p1	XP_020721945.1	Edil_05545-mRNA	XP_017766738.1, XP_017766739.1, XP_017766740.1, XP_017766741.1, XP_017766742.1	KAF3425521.1	XP_017788930.1	KOX69237.1	Cluster-54.25438.p1, Cluster-54.25443.p1
OG0000293	XP_016910526.1, XP_016910535.1, XP_016910545.1, XP_016910564.1, XP_016910575.1, XP_016910581.1, XP_028522045.1	XP_006558941.1, XP_006558943.1, XP_006558944.1, XP_016769072.1, XP_016769074.1, XP_397383.3	XP_012238921.1, XP_012238922.1, XP_012238923.1, XP_024222215.1, XP_024222217.1, XP_024222218.1, XP_033175727.1	Cluster-917.6769.p1, Cluster-917.6770.p1	XP_003397097.1, XP_012166403.1, XP_012166404.1, XP_012166405.1, XP_012166406.1, XP_012166407.1, XP_020719745.1	Edil_06589-mRNA	XP_017763530.1, XP_017763531.1, XP_017763532.1, XP_017763533.1, XP_017763534.1, XP_017763535.1, XP_017763536.1, XP_017763537.1, XP_017763538.1		XP_017798932.1, XP_017798933.1, XP_017798934.1	KOX68913.1	Cluster-54.30323.p1, Cluster-54.4083.p1
OG0000294	XP_016910920.1, XP_016910922.1, XP_028522130.1, XP_028522131.1	NP_001011631.1, XP_006558434.1, XP_006558435.1, XP_006558436.1, XP_006558437.1, XP_006558438.1, XP_006558439.1, XP_006558440.1, XP_006558441.1, XP_006558442.1, XP_026295093.1	XP_012242918.1, XP_012242919.1, XP_012242920.1, XP_024224476.1, XP_024224478.1, XP_033177542.1	Cluster-917.16852.p1, Cluster-917.8043.p1	XP_012176119.1, XP_012176120.1, XP_012176121.1, XP_012176122.1, XP_012176124.1, XP_020718239.1	Edil_00668-mRNA, Edil_00669-mRNA	XP_017765275.1, XP_017765282.1, XP_017765287.1, XP_017765295.1	KAF3425207.1, KAF3425208.1, KAF3425209.1	XP_017789376.1, XP_017789377.1, XP_017789378.1, XP_017789379.1	KOX79383.1, KOX79386.1	Cluster-54.27304.p1
OG0000295	XP_016912527.1	XP_006560038.1, XP_006560039.1, XP_006560040.1, XP_006560041.1, XP_006560042.1, XP_006560043.1, XP_392094.3	XP_012249525.1, XP_012249526.1, XP_012249527.1, XP_012249528.1, XP_012249529.1, XP_012249530.1, XP_012249531.1, XP_012249532.1, XP_012249535.1, XP_033180698.1	Cluster-917.12529.p1, Cluster-917.13704.p1, Cluster-917.27249.p1, Cluster-917.27250.p1, Cluster-917.27251.p1, Cluster-917.27252.p1	XP_003401484.2, XP_003401485.2, XP_012172305.1, XP_012172306.1, XP_012172307.1, XP_012172310.1, XP_012172311.1, XP_012172312.1, XP_012172314.1, XP_020722699.1, XP_020722700.1	Edil_07819-mRNA	XP_017761909.1	KAF3426937.1	XP_017794770.1	KOX79945.1	Cluster-54.22805.p1, Cluster-54.22806.p1, Cluster-54.22807.p1, Cluster-54.22808.p1, Cluster-54.22814.p1
OG0000296	XP_016913714.1, XP_016913838.1	NP_001035356.1, XP_006558516.1, XP_006558519.1, XP_006558522.1, XP_006558523.1, XP_006558524.1, XP_006558525.1, XP_006558526.1, XP_006558527.1, XP_006558529.1, XP_006558533.1, XP_006558535.1, XP_006558536.1, XP_026300346.1, XP_026300347.1	XP_012248633.1, XP_012248634.1, XP_024227639.1, XP_033180297.1, XP_033180298.1, XP_033180299.1, XP_033180300.1, XP_033180301.1, XP_033180302.1	Cluster-917.6818.p1	XP_003400326.1, XP_012170962.1, XP_020721802.1, XP_020721803.1, XP_020721804.1, XP_020721805.1, XP_020721806.1, XP_020721807.1, XP_020721809.1, XP_020721810.1, XP_020721811.1	Edil_05644-mRNA, Edil_15612-mRNA	XP_017766543.1	KAF3426533.1	XP_017788908.1	KOX80490.1	Cluster-54.20041.p1
OG0000297	XP_016914136.1, XP_016914137.1, XP_016914138.1, XP_016914139.1, XP_016914140.1, XP_016914141.1	XP_001122705.2, XP_006567430.1, XP_006567431.1, XP_006567433.1, XP_006567434.1, XP_026298789.1, XP_026298790.1, XP_026298791.1	XP_012240294.1, XP_012240343.1, XP_012240459.1, XP_012240514.1, XP_012240615.1, XP_024222949.1, XP_024223139.1, XP_033177246.1	Cluster-917.30829.p1, Cluster-917.30831.p1	XP_012167441.1, XP_012167442.1, XP_012167443.1, XP_012167444.1, XP_012167445.1, XP_012167446.1, XP_012167448.1, XP_020720294.1	Edil_02855-mRNA	XP_017765661.1, XP_017765662.1, XP_017765663.1, XP_017765666.1, XP_017765667.1	KAF3430677.1	XP_017794522.1, XP_017794523.1, XP_017794524.1, XP_017794525.1	KOX70569.1	Cluster-54.26303.p2
OG0000298	XP_016914513.1, XP_016914514.1, XP_028523235.1, XP_028523236.1	XP_016768533.2, XP_016768534.2, XP_016768536.2, XP_026297589.1, XP_026297590.1, XP_026297591.1	XP_003484620.2, XP_012237942.1, XP_012237973.1, XP_033175163.1, XP_033175169.1, XP_033175171.1, XP_033175172.1	Cluster-917.17589.p2, Cluster-917.17589.p3, Cluster-917.19000.p1, Cluster-917.19000.p3, Cluster-917.19001.p1, Cluster-917.19001.p3, Cluster-917.32511.p1	XP_020719350.1	Edil_05056-mRNA	XP_017764377.1, XP_017764378.1, XP_017764379.1, XP_017764380.1, XP_017764381.1	KAF3423080.1, KAF3423081.1, KAF3423082.1, KAF3423083.1, KAF3423084.1	XP_017792401.1, XP_017792402.1, XP_017792403.1	KOX77405.1	Cluster-54.32887.p1, Cluster-54.32887.p6, Cluster-54.32889.p1, Cluster-54.32889.p6, Cluster-54.32890.p1
OG0000299	XP_016914903.1, XP_016914905.1, XP_028523303.1, XP_028523304.1	XP_006565624.2, XP_006565625.2, XP_006565626.2, XP_006565627.2, XP_016769973.2, XP_016769975.2, XP_016769976.2, XP_026299242.1, XP_026299243.1, XP_026299244.1, XP_026299246.1, XP_393703.5	XP_012249971.1, XP_012249972.1, XP_012249973.1, XP_012249974.1, XP_012249975.1, XP_024228449.1, XP_033174287.1	Cluster-917.10297.p1, Cluster-917.17037.p1, Cluster-917.17119.p1, Cluster-917.19257.p1, Cluster-917.21049.p1	XP_003398271.1, XP_012167968.1, XP_012167969.1, XP_012167970.1, XP_012167971.1, XP_020720487.1, XP_020720488.1	Edil_09731-mRNA	XP_017767470.1, XP_017767471.1, XP_017767472.1	KAF3425458.1	XP_017791313.1, XP_017791321.1	KOX77848.1	Cluster-54.2175.p1, Cluster-54.3268.p1
OG0000300	XP_016916255.1, XP_016916256.1, XP_016916257.1, XP_016916258.1, XP_028523780.1	XP_003249156.2, XP_006557753.2, XP_006557754.2, XP_006557755.2, XP_006557758.1	XP_033178342.1	Cluster-917.13068.p1, Cluster-917.13070.p1, Cluster-917.13076.p1, Cluster-917.26812.p1, Cluster-917.26812.p3, Cluster-917.8021.p1, Cluster-917.8021.p3, Cluster-917.8112.p1, Cluster-917.8725.p1, Cluster-917.8725.p5	XP_003399961.1, XP_012170125.1, XP_012170126.1, XP_020721536.1, XP_020721537.1, XP_020721538.1, XP_020721539.1	Edil_09227-mRNA, Edil_09234-mRNA	XP_017764448.1, XP_017764449.1, XP_017764450.1, XP_017764451.1, XP_017764452.1, XP_017764453.1, XP_017764454.1, XP_017764455.1	KAF3428896.1	XP_017798333.1, XP_017798335.1, XP_017798336.1, XP_017798337.1	KOX67189.1	Cluster-54.23972.p1
OG0000301	XP_016917047.1, XP_016917054.1, XP_016917063.1, XP_016917079.1	XP_001122276.2, XP_006563652.1, XP_006563653.1, XP_006563654.1	XP_012237094.2, XP_024221182.1, XP_024221183.1	Cluster-917.15661.p1, Cluster-917.17970.p1, Cluster-917.17970.p2, Cluster-917.18060.p1, Cluster-917.18598.p1, Cluster-917.19056.p2, Cluster-917.19056.p3, Cluster-917.19417.p1, Cluster-917.19512.p1	XP_012172102.1, XP_020722646.1, XP_020722647.1, XP_020722648.1, XP_020722649.1	Edil_07522-mRNA, Edil_07523-mRNA	XP_017765258.1, XP_017765259.1, XP_017765260.1, XP_017765262.1, XP_017765263.1	KAF3429757.1, KAF3429759.1, KAF3429760.1, KAF3429761.1, KAF3429762.1	XP_017796711.1	KOX79736.1	Cluster-54.23525.p1, Cluster-54.252.p1, Cluster-54.371.p1, Cluster-54.5728.p2, Cluster-54.5728.p3, Cluster-54.5732.p1
OG0000302	XP_016917779.1, XP_016917782.1	XP_006572088.1, XP_026296518.1, XP_026296519.1, XP_026296520.1, XP_026296521.1, XP_026296522.1, XP_026296523.1	XP_033176090.1, XP_033176091.1, XP_033176092.1, XP_033176093.1, XP_033176094.1	Cluster-917.12775.p1, Cluster-917.25371.p1, Cluster-917.27162.p1, Cluster-917.31441.p1, Cluster-917.32489.p1, Cluster-917.34330.p1	XP_003395309.1, XP_020718772.1, XP_020718773.1, XP_020718774.1, XP_020718775.1, XP_020718776.1, XP_020718777.1, XP_020718778.1, XP_020718779.1, XP_020718780.1, XP_020718781.1, XP_020718782.1	Edil_09431-mRNA	XP_017755619.1, XP_017755620.1, XP_017755621.1	KAF3424921.1	XP_017795112.1, XP_017795119.1, XP_017795127.1, XP_017795134.1, XP_017795142.1, XP_017795151.1	KOX75961.1	Cluster-54.6268.p1
OG0000303	XP_016918804.1, XP_016918864.1	XP_003251779.1, XP_016773440.1	XP_003492521.1, XP_012245622.1, XP_024226104.1, XP_024226105.1, XP_033178851.1, XP_033178853.1, XP_033178854.1, XP_033178855.1, XP_033178856.1	Cluster-917.22479.p1, Cluster-917.22769.p1, Cluster-917.22954.p1, Cluster-917.23535.p1, Cluster-917.27309.p1	XP_003393340.1, XP_003393341.1, XP_003393343.1, XP_012166351.1, XP_012166402.1	Edil_06449-mRNA, Edil_10805-mRNA, Edil_10806-mRNA	XP_017761872.1, XP_017761873.1, XP_017761874.1	KAF3423382.1, KAF3423383.1, KAF3423385.1, KAF3423386.1	XP_017793055.1, XP_017793138.1	KOX76147.1, KOX76148.1, KOX76151.1	Cluster-54.29602.p1, Cluster-54.29708.p1, Cluster-54.29712.p1, Cluster-54.29714.p1, Cluster-54.29722.p1, Cluster-54.29723.p1, Cluster-54.33723.p1
OG0000304	XP_016919662.1	XP_006557809.1, XP_006557810.1, XP_026301496.1, XP_026301497.1, XP_395837.3	XP_012247463.1, XP_012247464.1, XP_012247465.1, XP_012247466.1, XP_012247468.1, XP_012247469.1, XP_033179727.1, XP_033179728.1	Cluster-917.13493.p1, Cluster-917.19556.p1, Cluster-917.22387.p1, Cluster-917.25441.p1	XP_012170264.1, XP_020721473.1, XP_020721474.1, XP_020721475.1, XP_020721476.1, XP_020721478.1, XP_020721479.1, XP_020721480.1, XP_020721481.1	Edil_09254-mRNA	XP_017754672.1, XP_017754673.1, XP_017754674.1, XP_017754675.1	KAF3428849.1	XP_017798474.1, XP_017798475.1, XP_017798477.1, XP_017798478.1, XP_017798479.1	KOX72672.1	Cluster-54.30447.p1, Cluster-54.30448.p1, Cluster-54.30449.p1, Cluster-54.30459.p1, Cluster-54.31920.p1, Cluster-54.32111.p1
OG0000305	XP_016920144.1, XP_016920145.1, XP_016920148.1, XP_016920149.1, XP_016920150.1, XP_028525040.1, XP_028525041.1, XP_028525042.1	XP_006569026.2, XP_006569027.2, XP_016773557.2, XP_016773558.2, XP_016773559.2, XP_016773560.2, XP_016773561.2, XP_016773562.2, XP_016773563.2	XP_003490675.1, XP_012242601.1, XP_012242603.1, XP_012242605.1, XP_012242606.1, XP_012242607.1, XP_012242608.1, XP_033177361.1, XP_033177362.1	Cluster-917.17814.p1, Cluster-917.26910.p1, Cluster-917.26911.p1	XP_003393773.1, XP_012174376.1, XP_012174383.1, XP_012174389.1, XP_012174392.1, XP_012174403.1, XP_012174412.1, XP_012174417.1, XP_012174420.1, XP_012174423.1	Edil_05275-mRNA	XP_017766348.1	KAF3425447.1	XP_017789637.1	KOX70906.1	Cluster-54.12588.p1
OG0000306	XP_016920707.1, XP_028525155.1, XP_028525156.1, XP_028525157.1, XP_028525162.1, XP_028525165.1, XP_028525168.1	XP_006559546.1, XP_006559547.1, XP_006559548.1, XP_006559549.1, XP_006559550.1, XP_006559551.1, XP_006559552.1, XP_006559553.1, XP_006559554.1, XP_006559555.1, XP_006559556.1, XP_006559557.1, XP_006559558.1, XP_006559561.1, XP_006559563.1, XP_006559565.1, XP_016768823.1, XP_016768824.1, XP_026298336.1, XP_026298337.1	XP_024220557.1, XP_024220558.1, XP_024220559.1, XP_024220562.1, XP_024220564.1, XP_024220565.1, XP_033174555.1, XP_033174556.1, XP_033174557.1, XP_033174558.1	Cluster-917.2914.p1	XP_020723752.1	Edil_08692-mRNA	XP_017758975.1	KAF3428554.1	XP_017791142.1	KOX73383.1	Cluster-54.197.p1
OG0000307	XP_016921738.2	XP_026299301.1, XP_026299302.1, XP_026299303.1, XP_026299304.1, XP_026299305.1, XP_026299306.1, XP_026299307.1, XP_026299308.1, XP_026299309.1, XP_026299310.1, XP_026299311.1	XP_033177725.1, XP_033177726.1, XP_033177727.1, XP_033177728.1, XP_033177729.1	Cluster-917.27742.p1, Cluster-917.27743.p1, Cluster-917.27746.p1, Cluster-917.32198.p1	XP_012168066.1, XP_012175338.2, XP_020720596.1, XP_020720597.1, XP_020720598.1	Edil_09912-mRNA, Edil_09960-mRNA	XP_017758457.1, XP_017758458.1, XP_017758460.1, XP_017758461.1	KAF3427575.1, KAF3427577.1, KAF3427578.1	XP_017795492.1, XP_017795494.1, XP_017795495.1	KOX68035.1, KOX68038.1	Cluster-54.10138.p1, Cluster-54.10143.p1, Cluster-54.10146.p1, Cluster-54.10147.p1, Cluster-54.10147.p2
OG0000308	XP_016921816.1, XP_016921817.1, XP_016921818.1, XP_028525518.1, XP_028525519.1, XP_028525520.1	XP_006570563.1, XP_006570565.1, XP_016768275.1, XP_016768276.1, XP_016768277.1, XP_026297355.1, XP_026297356.1	XP_012245480.1, XP_033178795.1, XP_033178797.1, XP_033178803.1, XP_033178807.1, XP_033178810.1, XP_033178812.1, XP_033178814.1, XP_033178817.1	Cluster-917.28613.p1, Cluster-917.28617.p1, Cluster-917.29976.p1	XP_003395998.1, XP_012164736.1, XP_012164737.1, XP_012164738.1, XP_020719133.1	Edil_07270-mRNA	XP_017756590.1, XP_017756591.1, XP_017756592.1, XP_017756593.1, XP_017756594.1, XP_017756595.1	KAF3421828.1	XP_017789067.1, XP_017789068.1	KOX76557.1	Cluster-3278.0.p1, Cluster-54.13791.p1, Cluster-54.34521.p1, Cluster-54.34526.p1
OG0000309	XP_028523191.1	XP_006568404.1, XP_006568405.1, XP_006568406.1, XP_624994.4	XP_003492973.1, XP_012246312.1, XP_012246313.1, XP_012246314.1, XP_012246316.1, XP_012246319.1	Cluster-917.19842.p1, Cluster-917.19843.p1, Cluster-917.20569.p1	XP_003396869.1, XP_012166012.1, XP_012166013.1, XP_012166014.1, XP_012166015.1, XP_012166016.1, XP_012166017.1, XP_012166018.1, XP_012166020.1, XP_020719637.1	Edil_03545-mRNA	XP_017757088.1, XP_017757089.1, XP_017757090.1, XP_017757091.1, XP_017757092.1, XP_017757093.1, XP_017757094.1, XP_017757095.1	KAF3427848.1	XP_017791011.1, XP_017791012.1, XP_017791013.1, XP_017791014.1, XP_017791016.1, XP_017791017.1, XP_017791018.1	KOX77454.1	Cluster-54.15357.p1, Cluster-54.15362.p1, Cluster-54.15364.p1
OG0000310	XP_016903734.1, XP_016910425.1, XP_016910426.1, XP_016910450.1, XP_016910458.1, XP_028521986.1, XP_028522064.1	NP_001229896.1, NP_001229899.1, XP_001121659.1, XP_003250765.1, XP_006565887.1, XP_006565890.1, XP_006565947.2, XP_006565948.1, XP_016773454.2, XP_016773538.1, XP_026302133.1	XP_012250004.1, XP_012250009.2		XP_003393905.1, XP_020722331.1, XP_020722344.1, XP_020723934.1		XP_017759714.1, XP_017759715.1, XP_017759716.1		XP_017795930.1, XP_017795931.1, XP_017795932.1	KOX73699.1, KOX73700.1, KOX73701.1, KOX73702.1, KOX73703.1, KOX73704.1	Cluster-54.13886.p1, Cluster-54.13887.p1, Cluster-54.30041.p1, Cluster-54.710.p1, Cluster-54.712.p1, Cluster-54.712.p3, Cluster-54.713.p1, Cluster-54.714.p1
OG0000311	XP_016905319.1, XP_016905320.1, XP_016905321.1, XP_016905324.1, XP_028520435.1	XP_006560084.1, XP_006560086.1, XP_016768182.1, XP_016768183.1, XP_016768185.1, XP_016768186.1, XP_396456.4	XP_003490499.1, XP_012242435.1, XP_033177308.1, XP_033177309.1, XP_033177310.1, XP_033177311.1, XP_033177312.1, XP_033177313.1	Cluster-917.19665.p1, Cluster-917.20404.p1, Cluster-917.29751.p1, Cluster-917.29752.p1, Cluster-917.29754.p1	XP_003395925.1, XP_012164697.1, XP_012164699.1, XP_012164700.1, XP_012164701.1, XP_012164704.1, XP_020719009.1	Edil_03081-mRNA	XP_017760666.1	KAF3429412.1	XP_017793571.1, XP_017793572.1, XP_017793573.1	KOX72621.1	Cluster-54.12159.p1, Cluster-54.13621.p1, Cluster-54.15335.p1, Cluster-54.26016.p1, Cluster-54.6474.p1
OG0000312	XP_016905419.1, XP_016905421.1, XP_016905422.1, XP_028520455.1	NP_001035325.2, XP_006558171.1, XP_006558172.1, XP_006558173.1, XP_006558174.1, XP_006558176.1, XP_006558177.1, XP_006558178.1, XP_006558179.1, XP_016767974.1, XP_026296884.1, XP_026296885.1	XP_012236108.2, XP_024220498.1, XP_024220499.1, XP_024220500.1, XP_024220501.1, XP_024220502.1, XP_024220504.1, XP_024220505.1, XP_033174546.1	Cluster-917.8057.p1	XP_020719024.1	Edil_07024-mRNA	XP_017758305.1, XP_017758306.1, XP_017758307.1, XP_017758308.1, XP_017758309.1, XP_017758310.1, XP_017758311.1, XP_017758312.1, XP_017758313.1, XP_017758314.1, XP_017758316.1, XP_017758317.1	KAF3428323.1	XP_017789057.1	KOX76717.1	Cluster-54.286.p1
OG0000313	XP_016906091.1, XP_016915414.1, XP_028520663.1, XP_028520664.1	XP_026300740.1, XP_392313.1, XP_394469.1, XP_394471.1	XP_003488580.1, XP_003494904.1, XP_012239637.1, XP_012239638.1	Cluster-917.12179.p2, Cluster-917.22950.p1, Cluster-917.8507.p1	XP_003395170.1, XP_003395180.1, XP_003395196.1, XP_003400373.1	Edil_02050-mRNA, Edil_02089-mRNA, Edil_02096-mRNA	XP_017757144.1, XP_017757145.1, XP_017757194.1, XP_017767144.1	KAF3424747.1, KAF3427497.1, KAF3427499.1	XP_017798094.1, XP_017798095.1, XP_017798096.1, XP_017798097.1, XP_017798766.1	KOX72161.1, KOX72162.1, KOX72163.1, KOX72164.1, KOX79174.1	Cluster-1939.0.p1, Cluster-54.19565.p1, Cluster-54.2343.p1, Cluster-54.23818.p1, Cluster-54.23818.p2
OG0000314	XP_016906940.1, XP_028520856.1, XP_028520857.1, XP_028520858.1	XP_016767897.1, XP_016767898.1	XP_003491381.2, XP_003491382.1, XP_012243897.1, XP_012243898.1, XP_024225042.1	Cluster-917.12643.p1, Cluster-917.12644.p1, Cluster-917.20738.p1, Cluster-917.20738.p2, Cluster-917.20738.p3, Cluster-917.20739.p1, Cluster-917.20740.p1, Cluster-917.27169.p1, Cluster-917.34489.p1	XP_003395571.1, XP_012164010.1, XP_012164011.1, XP_012164012.1, XP_012164014.1, XP_012164015.1, XP_020718921.1, XP_020718922.1	Edil_02615-mRNA, Edil_02628-mRNA	XP_017757433.1, XP_017757434.1	KAF3421014.1, KAF3421015.1	XP_017793662.1, XP_017793663.1	KOX71048.1	Cluster-54.26513.p1, Cluster-54.26513.p2, Cluster-54.27088.p1, Cluster-54.27088.p2, Cluster-54.27088.p3, Cluster-54.28370.p1, Cluster-54.28370.p2
OG0000315	XP_016907145.1, XP_028523271.1	XP_006568386.1, XP_016768711.1, XP_392795.3	XP_012238269.1, XP_012238270.1, XP_012238271.1, XP_012238272.1, XP_012238273.1, XP_012238274.1, XP_033175521.1	Cluster-917.17878.p1, Cluster-917.24623.p1, Cluster-917.24626.p2, Cluster-917.24627.p2, Cluster-917.24628.p2, Cluster-917.24795.p1, Cluster-917.33072.p2, Cluster-917.8389.p2	XP_003396671.1, XP_012165733.1, XP_012165734.1, XP_012165735.1, XP_012165736.1, XP_012165737.1, XP_012165738.1, XP_020719589.1	Edil_03260-mRNA	XP_017765178.1, XP_017765179.1, XP_017765180.1	KAF3422251.1, KAF3422253.1, KAF3422254.1	XP_017795620.1	KOX77368.1	Cluster-54.10762.p2, Cluster-54.12081.p2, Cluster-54.18258.p1, Cluster-54.32355.p2, Cluster-54.33461.p2, Cluster-54.4869.p2, Cluster-54.9521.p1
OG0000316	XP_016907536.1, XP_016907537.1, XP_016907539.1, XP_016907540.1, XP_016907542.1, XP_016907543.1	XP_001123187.2, XP_006562573.1, XP_006562574.1, XP_006562575.1, XP_006562576.1, XP_006562578.1, XP_006562579.1, XP_026294731.1	XP_003492485.1, XP_012245586.1, XP_024226079.1, XP_024226080.1, XP_033178829.1	Cluster-917.8696.p1, Cluster-917.8697.p1	XP_003394878.1, XP_003394879.1, XP_003394880.1, XP_020718578.1	Edil_07082-mRNA, Edil_07087-mRNA	XP_017764495.1, XP_017764496.1, XP_017764498.1, XP_017764499.1, XP_017764500.1	KAF3420308.1	XP_017797882.1		Cluster-3580.0.p1, Cluster-54.3959.p1, Cluster-54.3960.p2, Cluster-54.3962.p2, Cluster-54.3965.p2, Cluster-54.3970.p2, Cluster-54.3971.p2, Cluster-54.3973.p2, Cluster-54.3974.p2, Cluster-54.3975.p2
OG0000317	XP_016908861.1, XP_016908869.1, XP_016908874.1, XP_016908880.1, XP_016908886.1, XP_016908894.1, XP_016908904.1, XP_028521595.1, XP_028521597.1, XP_028521606.1, XP_028521607.1	XP_016770592.1, XP_026299378.1	XP_003489721.1, XP_012241277.1, XP_012241279.1, XP_024223558.1, XP_024223559.1, XP_024223560.1, XP_024223561.1, XP_024223562.1	Cluster-917.23517.p1	XP_003398688.1, XP_012168678.1, XP_012168680.1, XP_020721185.1, XP_020721186.1, XP_020721187.1, XP_020721188.1	Edil_04570-mRNA	XP_017760406.1, XP_017760407.1, XP_017760408.1, XP_017760409.1	KAF3421555.1, KAF3421557.1, KAF3421558.1	XP_017793152.1	KOX79242.1	Cluster-54.12070.p1, Cluster-54.12071.p1, Cluster-54.12072.p1, Cluster-54.12073.p1, Cluster-54.12077.p1
OG0000318	XP_016909240.1, XP_016909241.1, XP_016909242.1, XP_028521525.1, XP_028521526.1, XP_028521527.1, XP_028521528.1, XP_028521529.1, XP_028521530.1	XP_006566806.1, XP_006566807.1, XP_006566808.1, XP_006566809.1, XP_006566810.1, XP_006566811.1, XP_006566812.1, XP_006566813.1, XP_026299457.1	XP_003487825.1, XP_012238463.1, XP_012238465.1, XP_012238466.1, XP_024221947.1, XP_024221948.1	Cluster-917.20204.p3, Cluster-917.20207.p4, Cluster-917.25847.p3, Cluster-917.34347.p1, Cluster-917.34657.p1	XP_003399114.1, XP_020720898.1, XP_020720899.1, XP_020720900.1, XP_020720901.1	Edil_00423-mRNA	XP_017760763.1, XP_017760764.1, XP_017760765.1, XP_017760766.1, XP_017760767.1	KAF3422645.1	XP_017793077.1	KOX72440.1	Cluster-54.17801.p1
OG0000319	XP_016909279.1, XP_016909280.1, XP_016909281.1, XP_016909282.1, XP_016909283.1, XP_016909284.1, XP_016909285.1, XP_016909286.1, XP_016909287.1, XP_016909288.1	XP_006566649.2, XP_006566650.1, XP_006566651.1, XP_026299844.1, XP_026299845.1, XP_026299846.1, XP_623349.2	XP_012241323.1, XP_012241324.1, XP_012241325.1, XP_012241326.1	Cluster-917.29927.p1, Cluster-917.30751.p1	XP_003398779.1, XP_012168584.1, XP_012168586.1, XP_020721041.1, XP_020721042.1	Edil_00365-mRNA	XP_017760688.1, XP_017760689.1	KAF3425174.1	XP_017793346.1, XP_017793347.1, XP_017793348.1	KOX74902.1	Cluster-54.11152.p1, Cluster-54.15963.p2, Cluster-54.15963.p3, Cluster-54.16773.p1, Cluster-54.21028.p1, Cluster-54.21028.p3, Cluster-54.21376.p1, Cluster-54.6534.p1
OG0000320	XP_016909471.1, XP_016909474.1, XP_016909475.1, XP_016909476.1, XP_016909477.1, XP_016909478.1, XP_016909479.1, XP_016909480.1	XP_016767276.2, XP_026295999.1, XP_026296000.1, XP_026296001.1, XP_026296002.1, XP_026296003.1, XP_026296004.1, XP_026296005.1, XP_026296006.1, XP_026296007.1	XP_033178618.1, XP_033178619.1, XP_033178620.1, XP_033178621.1, XP_033178622.1	Cluster-917.21083.p1, Cluster-917.23115.p1	XP_020718548.1, XP_020718549.1, XP_020718550.1, XP_020718551.1, XP_020718552.1	Edil_02127-mRNA	XP_017767537.1, XP_017767546.1, XP_017767554.1, XP_017767561.1, XP_017767568.1, XP_017767577.1, XP_017767585.1, XP_017767593.1, XP_017767601.1	KAF3422886.1	XP_017797268.1	KOX75373.1	Cluster-54.33101.p1
OG0000321	XP_016910166.1, XP_028521872.1, XP_028521873.1, XP_028521874.1, XP_028521875.1, XP_028521876.1, XP_028521877.1, XP_028521878.1	XP_006562242.2, XP_006562243.2, XP_006562244.2, XP_006562245.2, XP_006562246.2, XP_006562247.2, XP_006562249.2	XP_012246549.2, XP_012246550.2, XP_012246552.2, XP_033179277.1, XP_033179278.1, XP_033179279.1, XP_033179280.1, XP_033179281.1, XP_033179282.1, XP_033179284.1, XP_033179285.1	Cluster-917.28967.p1, Cluster-917.28968.p1, Cluster-917.33538.p1	XP_012163778.1, XP_012163780.1, XP_012163781.1, XP_012163782.1, XP_012163783.1, XP_012163784.1, XP_012163785.1, XP_012163786.1	Edil_07896-mRNA	XP_017766965.1	KAF3430423.1	XP_017791936.1	KOX75881.1	Cluster-54.32477.p1, Cluster-54.32477.p2
OG0000322	XP_016911673.1, XP_016911674.1, XP_016911676.1, XP_016911677.1, XP_016911678.1	XP_006567518.1, XP_006567520.1, XP_016769578.1, XP_016769579.1, XP_026298850.1, XP_392523.6	XP_003492293.1, XP_012245350.1, XP_012245352.1, XP_012245353.1, XP_012245354.1, XP_033178704.1, XP_033178705.1	Cluster-917.15732.p1, Cluster-917.29861.p1, Cluster-917.29862.p1, Cluster-917.29863.p1, Cluster-917.29864.p1, Cluster-917.30942.p1	XP_003397882.1, XP_012167570.1, XP_012167571.1, XP_012167572.1, XP_012167573.1, XP_012167574.1, XP_012167575.1	Edil_02822-mRNA	XP_017758897.1, XP_017758898.1, XP_017758899.1, XP_017758900.1, XP_017758901.1, XP_017758902.1, XP_017758903.1	KAF3420682.1	XP_017796813.1	KOX80357.1	Cluster-54.22232.p1, Cluster-54.34126.p1
OG0000323	XP_016912415.1, XP_016912421.1, XP_028522604.1, XP_028522605.1, XP_028522606.1, XP_028522607.1, XP_028522608.1, XP_028522609.1, XP_028522611.1	XP_006560717.1, XP_016772065.1, XP_016772067.1, XP_016772068.1, XP_016772070.1, XP_026301133.1, XP_392089.3	XP_003484858.1, XP_012239315.1, XP_012239324.1, XP_012239339.1, XP_012239343.1, XP_024222972.1, XP_033176411.1	Cluster-917.27999.p1, Cluster-917.33657.p1	XP_003401304.1, XP_012172471.1, XP_012172472.1, XP_012172473.1, XP_012172474.1, XP_020722440.1, XP_020722441.1	Edil_07490-mRNA	XP_017752830.1, XP_017752831.1, XP_017752832.1, XP_017752833.1, XP_017752834.1, XP_017752835.1	KAF3426449.1	XP_017787963.1, XP_017787975.1	KOX72736.1	Cluster-54.21149.p1
OG0000324	XP_016912780.1, XP_028522642.1, XP_028522643.1, XP_028522644.1, XP_028522645.1, XP_028522646.1	XP_026295510.1, XP_026295511.1, XP_026295512.1, XP_026295513.1, XP_026295514.1, XP_026295515.1, XP_026295516.1	XP_012250214.1, XP_024220264.1, XP_033174370.1, XP_033174371.1, XP_033174372.1, XP_033174373.1, XP_033174374.1, XP_033174375.1, XP_033174376.1	Cluster-917.10192.p1, Cluster-917.11234.p1, Cluster-917.11901.p1, Cluster-917.8210.p1, Cluster-917.8698.p1, Cluster-917.9101.p1, Cluster-917.9852.p1	XP_020723599.1, XP_020723600.1, XP_020723601.1, XP_020723602.1, XP_020723603.1, XP_020723604.1	Edil_03676-mRNA	XP_017755963.1	KAF3426678.1	XP_017791694.1	KOX71415.1	Cluster-4445.0.p1, Cluster-54.2476.p1, Cluster-54.2846.p1, Cluster-54.3001.p1
OG0000325	XP_016913535.1, XP_016913536.1	XP_006562986.2, XP_006562990.2, XP_006562991.2, XP_006562992.2, XP_016771521.2, XP_016771522.2, XP_016771523.2, XP_016771525.2, XP_026300982.1, XP_026300983.1, XP_392011.3	XP_012244027.1, XP_012244032.1, XP_012244038.1, XP_024225141.1	Cluster-917.19046.p1, Cluster-917.19048.p1, Cluster-917.19049.p1, Cluster-917.19049.p2, Cluster-917.19051.p1, Cluster-917.19051.p2	XP_003400859.1, XP_012171633.1, XP_012171634.1, XP_020722264.1, XP_020722265.1, XP_020722266.1	Edil_04425-mRNA, Edil_10631-mRNA	XP_017762885.1, XP_017762886.1	KAF3422703.1	XP_017797796.1, XP_017797797.1	KOX74402.1	Cluster-1956.0.p1, Cluster-54.29953.p2, Cluster-54.29954.p1, Cluster-54.29958.p1, Cluster-54.31912.p1, Cluster-54.31914.p1, Cluster-54.34108.p1
OG0000326	XP_016913548.1, XP_016913552.1, XP_016913553.1, XP_016913554.1, XP_016913555.1	XP_016771564.1, XP_016771565.1, XP_016771566.1, XP_016771567.1, XP_016771568.2, XP_016771569.2, XP_026300680.1	XP_012244937.1, XP_012244941.1, XP_024225488.1, XP_024225494.1, XP_024225501.1, XP_033178286.1, XP_033178288.1, XP_033178299.1, XP_033178302.1, XP_033178305.1	Cluster-917.15044.p1, Cluster-917.15045.p1, Cluster-917.15046.p1, Cluster-917.24201.p1, Cluster-917.24214.p1, Cluster-917.9110.p1	XP_012171614.1, XP_012171615.1, XP_012171616.1, XP_012171617.1, XP_012171618.1, XP_012171619.2, XP_020722034.1, XP_020722035.1	Edil_04412-mRNA	XP_017759356.1, XP_017759357.1, XP_017759358.1	KAF3424879.1	XP_017797712.1	KOX71478.1	Cluster-54.29615.p1
OG0000327	XP_016914448.1, XP_016918452.1, XP_016921265.1, XP_016921274.1, XP_016921427.1	XP_001120014.1, XP_001120889.1, XP_001122218.1, XP_003251406.1, XP_003251626.1	XP_003488496.1, XP_003491637.1, XP_012241566.1	Cluster-917.20314.p2, Cluster-917.20619.p1, Cluster-917.27177.p2	XP_003396974.1, XP_012165320.1, XP_012175550.1	Edil_03316-mRNA, Edil_03764-mRNA, Edil_03770-mRNA, Edil_03816-mRNA	XP_017754148.1, XP_017761097.1, XP_017764548.1, XP_017765135.1	KAF3419922.1, KAF3420909.1, KAF3421356.1, KAF3429162.1	XP_017792294.1, XP_017795648.1, XP_017799140.1, XP_017799301.1	KOX74212.1, KOX74216.1, KOX77332.1, KOX81375.1	Cluster-54.2051.p1, Cluster-54.25429.p1, Cluster-54.8721.p2, Cluster-54.8724.p3, Cluster-832.0.p1
OG0000328	XP_016914492.1, XP_016914493.1, XP_016914494.1, XP_016914495.1, XP_028523285.1, XP_028523286.1, XP_028523287.1	XP_001120292.3, XP_006565158.1, XP_006565159.1, XP_006565160.1, XP_006565161.1, XP_006565162.1, XP_006565163.1, XP_006565164.1, XP_006565165.1, XP_006565166.1, XP_006565167.1, XP_006565168.1, XP_006565169.1, XP_006565170.1, XP_016768491.1, XP_026297784.1	XP_012236558.1, XP_012236559.1, XP_012236560.2, XP_024220796.1, XP_024220797.1, XP_024220798.1, XP_024220799.1, XP_033174740.1, XP_033174741.1	Cluster-917.7275.p1	XP_003396898.2, XP_012166056.2, XP_020719229.1, XP_020719230.1	Edil_09340-mRNA	XP_017755009.1, XP_017755010.1	KAF3426952.1	XP_017787785.1	KOX67417.1	Cluster-54.16.p1
OG0000329	XP_016917543.1, XP_016917550.1, XP_016917559.1, XP_016917564.1, XP_028523573.1, XP_028523585.1	XP_006563618.1, XP_016772021.1, XP_026301090.1, XP_026301091.1, XP_026301092.1	XP_003486915.1, XP_012237126.1, XP_012237127.1, XP_012237130.1, XP_024221221.1, XP_033174921.1, XP_033174922.1	Cluster-917.16111.p1, Cluster-917.24950.p1, Cluster-917.24951.p1, Cluster-917.24953.p1, Cluster-917.32286.p1	XP_012172161.1, XP_020722498.1, XP_020722499.1, XP_020722500.1, XP_020722501.1, XP_020722502.1	Edil_07692-mRNA, Edil_07695-mRNA	XP_017765071.1, XP_017765072.1, XP_017765073.1, XP_017765074.1	KAF3429733.1	XP_017796571.1	KOX79706.1, KOX79708.1	Cluster-2736.0.p1, Cluster-54.1752.p1, Cluster-54.34447.p1, Cluster-54.9091.p1, Cluster-54.9091.p2
OG0000330	XP_016917796.1, XP_016917798.1, XP_016917799.1, XP_028524246.1, XP_028524247.1, XP_028524248.1, XP_028524250.1	XP_006559857.1, XP_016767901.1, XP_016767902.1, XP_016767903.1, XP_026296787.1, XP_026296788.1, XP_026296789.1	XP_012246354.1, XP_012246355.1, XP_012246356.1, XP_012246357.1, XP_012246358.1, XP_012246359.1, XP_024226481.1	Cluster-917.23784.p1, Cluster-917.23785.p1, Cluster-917.24864.p1	XP_012173564.1, XP_012173565.1, XP_012173566.1, XP_012173567.1, XP_012173568.1, XP_012173569.1, XP_020723061.1	Edil_02300-mRNA	XP_017760481.1, XP_017760482.1	KAF3420283.1	XP_017793781.1, XP_017793782.1, XP_017793783.1, XP_017793784.1, XP_017793785.1	KOX77281.1	Cluster-54.23530.p1, Cluster-54.23533.p1, Cluster-54.23534.p1
OG0000331	XP_016918762.1, XP_028521211.1	XP_006570455.2, XP_006570456.2, XP_006570462.2, XP_016770227.2, XP_016770230.2, XP_016770235.2, XP_016770237.2, XP_016770238.2, XP_016770244.2, XP_026299898.1, XP_026299899.1, XP_026299900.1, XP_026299901.1	XP_024222309.1, XP_024222310.1, XP_024222313.1, XP_024222314.1, XP_024222317.1, XP_024222318.1, XP_024222323.1, XP_024222325.1, XP_024222326.1, XP_024222327.1, XP_024222329.1, XP_024222330.1, XP_033175847.1, XP_033175848.1, XP_033175850.1, XP_033175851.1, XP_033175852.1, XP_033175853.1, XP_033175854.1, XP_033175856.1	Cluster-917.22642.p1, Cluster-917.23320.p2, Cluster-917.24037.p1	XP_020721219.1		XP_017762266.1	KAF3425849.1	XP_017793053.1	KOX79302.1	Cluster-54.31981.p1
OG0000332	XP_016918887.1, XP_016918891.1, XP_016918895.1, XP_028524653.1, XP_028524654.1, XP_028524655.1	XP_006571503.1, XP_006571504.1, XP_006571505.1, XP_006571506.1, XP_006571507.1, XP_006571511.1, XP_006571512.1, XP_016769645.1, XP_016769649.1, XP_016769651.1, XP_016769671.1, XP_026298241.1	XP_024223678.1, XP_024223679.1, XP_024223680.1, XP_024223681.1, XP_024223682.1, XP_024223683.1, XP_033176814.1, XP_033176815.1	Cluster-917.11100.p1, Cluster-917.29992.p1	XP_012175677.2, XP_020720491.1, XP_020720495.1, XP_020720498.1, XP_020720503.1, XP_020720511.1	Edil_03941-mRNA, Edil_03942-mRNA	XP_017764551.1	KAF3420916.1	XP_017799355.1		Cluster-54.11175.p1, Cluster-54.11175.p3, Cluster-54.2249.p1, Cluster-54.34209.p1, Cluster-54.34209.p2
OG0000333	XP_016919638.1, XP_016919639.1, XP_016919640.1, XP_016919641.1, XP_016919642.1	XP_026297653.1, XP_026297654.1, XP_026297655.1, XP_026297656.1, XP_026297657.1, XP_026297658.1, XP_026297659.1	XP_003488087.1, XP_003488088.1, XP_012238862.1, XP_012238863.1, XP_012238864.1, XP_024222126.1	Cluster-917.23899.p1, Cluster-917.23901.p1	XP_003397064.1, XP_003397065.1, XP_012166345.1, XP_012166346.1, XP_012166348.1, XP_020719725.1	Edil_11995-mRNA	XP_017753121.1, XP_017753122.1, XP_017753123.1, XP_017753124.1	KAF3430719.1, KAF3430720.1	XP_017790614.1, XP_017790615.1, XP_017790616.1	KOX77231.1	Cluster-54.16644.p1, Cluster-54.1990.p1, Cluster-54.21795.p1, Cluster-54.26814.p1, Cluster-54.30529.p1, Cluster-54.30530.p1, Cluster-54.30762.p1
OG0000334	XP_016921492.1, XP_016921493.1, XP_016921494.1, XP_016921495.1, XP_016921497.1, XP_016921498.1, XP_016921499.1	XP_006558743.1, XP_006558744.1, XP_006558745.1, XP_006558746.1, XP_006558747.1, XP_006558748.1, XP_006558749.1, XP_006558750.1	XP_003488606.1, XP_012239661.1, XP_024222657.1, XP_024222658.1, XP_024222659.1, XP_024222660.1, XP_033176049.1	Cluster-917.14547.p1, Cluster-917.14548.p1, Cluster-917.18643.p1, Cluster-917.18644.p1, Cluster-917.25851.p1, Cluster-917.30838.p1, Cluster-917.8056.p1, Cluster-917.8837.p1	XP_003394890.1, XP_020718345.1, XP_020718346.1, XP_020718347.1, XP_020718348.1, XP_020718349.1	Edil_02261-mRNA	XP_017765932.1, XP_017765933.1	KAF3420728.1	XP_017796179.1	KOX68194.1	Cluster-54.22679.p1, Cluster-54.22742.p1
OG0000335	XP_028523449.1	XP_006563176.2, XP_006563179.2, XP_006563186.2, XP_016772486.2, XP_016772488.2, XP_016772489.2, XP_016772490.2, XP_016772492.2, XP_016772493.2, XP_016772494.2, XP_016772495.2, XP_016772497.2, XP_026301667.1, XP_026301668.1, XP_026301670.1	XP_024225536.1	Cluster-917.29935.p1, Cluster-917.29945.p1	XP_020721525.1, XP_020721526.1, XP_020721527.1, XP_020721528.1, XP_020721529.1, XP_020721530.1, XP_020721531.1	Edil_08439-mRNA	XP_017752121.1, XP_017752199.1, XP_017752281.1, XP_017752361.1, XP_017752442.1, XP_017752526.1, XP_017752607.1, XP_017766873.1, XP_017767545.1, XP_017767623.1, XP_017767702.1	KAF3424704.1	XP_017787665.1	KOX75721.1	Cluster-54.1835.p1, Cluster-54.26902.p1, Cluster-807.0.p1
OG0000336	XP_028524213.1	XP_026296460.1, XP_026296461.1, XP_026296462.1, XP_026296463.1, XP_026296464.1, XP_026296465.1, XP_026296466.1, XP_026296467.1, XP_026296468.1	XP_003488691.1, XP_012239820.1, XP_012239821.1, XP_012239822.1, XP_012239823.1, XP_012239825.1, XP_012239826.1, XP_033176112.1, XP_033176113.1, XP_033176114.1	Cluster-917.16961.p1, Cluster-917.16962.p1, Cluster-917.21139.p1, Cluster-917.29283.p1, Cluster-917.30948.p1	XP_003395415.2, XP_003402523.3, XP_020718937.1, XP_020718938.1, XP_020718939.1	Edil_07905-mRNA	XP_017755666.1, XP_017755667.1, XP_017755668.1, XP_017755670.1, XP_017755671.1, XP_017755672.1	KAF3421269.1	XP_017795579.1	KOX75936.1	Cluster-54.21938.p1, Cluster-54.23084.p1, Cluster-54.23091.p1, Cluster-54.23092.p1
OG0000337		XP_006570659.1, XP_016768423.1, XP_026296783.1	XP_012244978.1, XP_012244980.1, XP_012244981.1, XP_012244982.1, XP_012244984.1, XP_012244985.1, XP_033178525.1, XP_033178526.1, XP_033178527.1, XP_033178528.1	Cluster-2477.0.p1, Cluster-917.25228.p1, Cluster-917.32740.p1, Cluster-917.3324.p1	XP_012163283.1, XP_012163288.1, XP_012163290.1, XP_012163294.1, XP_012163312.1, XP_012163317.1, XP_020718763.1, XP_020718791.1	Edil_04077-mRNA	XP_017754117.1, XP_017754118.1, XP_017754119.1, XP_017754120.1, XP_017754121.1, XP_017754123.1, XP_017754124.1, XP_017754125.1, XP_017754126.1, XP_017754127.1, XP_017754128.1, XP_017754129.1		XP_017799335.1, XP_017799336.1		Cluster-54.28613.p1, Cluster-54.28615.p1, Cluster-54.28618.p1, Cluster-54.28619.p1
OG0000338											Cluster-1213.0.p1, Cluster-1700.0.p1, Cluster-1727.0.p1, Cluster-1727.1.p1, Cluster-1734.0.p1, Cluster-1863.0.p1, Cluster-2193.0.p1, Cluster-2977.0.p1, Cluster-3472.0.p1, Cluster-3688.0.p1, Cluster-407.0.p1, Cluster-4238.0.p1, Cluster-4238.1.p1, Cluster-4549.0.p1, Cluster-4549.1.p1, Cluster-4549.2.p1, Cluster-5097.0.p1, Cluster-5097.1.p1, Cluster-5103.0.p1, Cluster-5103.1.p1, Cluster-5145.0.p1, C…
OG0000339	XP_016903879.1, XP_016903880.1, XP_016903882.1, XP_016903883.1, XP_028519966.1	XP_016773609.1, XP_016773610.1, XP_016773611.1, XP_016773612.1, XP_026295049.1	XP_012242851.1, XP_012242852.1, XP_012242855.1, XP_024224440.1, XP_024224441.1, XP_024224442.1, XP_024224443.1, XP_024224444.1, XP_033177488.1, XP_033177489.1	Cluster-917.27897.p1, Cluster-917.27899.p1, Cluster-917.27900.p1, Cluster-917.27905.p1, Cluster-917.27968.p1, Cluster-917.28002.p1, Cluster-917.28254.p1	XP_003393760.1, XP_012170961.1, XP_012170991.1, XP_020723651.1, XP_020723660.1, XP_020723663.1	Edil_05981-mRNA	XP_017758111.1, XP_017758112.1	KAF3420651.1	XP_017796529.1	KOX69800.1	Cluster-54.17698.p1, Cluster-54.17698.p3, Cluster-54.17698.p5, Cluster-54.17735.p1
OG0000340	XP_016904073.1, XP_028525326.1	XP_026298130.1, XP_026298131.1, XP_026298132.1, XP_026298133.1, XP_026298134.1, XP_026298135.1, XP_026298136.1, XP_026298137.1, XP_026298139.1	XP_003489289.3, XP_012240678.1, XP_012240679.1, XP_012240680.1, XP_012240683.1, XP_012240684.1, XP_033176498.1	Cluster-917.28807.p1, Cluster-917.28807.p2, Cluster-917.31149.p1, Cluster-917.4640.p1	XP_020723785.1, XP_020723786.1, XP_020723787.1, XP_020723788.1, XP_020723789.1	Edil_04213-mRNA	XP_017754525.1, XP_017754526.1	KAF3424524.1	XP_017791274.1, XP_017791275.1, XP_017791276.1, XP_017791277.1	KOX72039.1	Cluster-3614.1.p1, Cluster-54.11949.p1, Cluster-54.11949.p2, Cluster-54.22238.p1, Cluster-54.22884.p1, Cluster-54.22884.p2, Cluster-54.22884.p3
OG0000341	XP_016904098.1, XP_016904100.1	XP_026297926.1, XP_393262.1	XP_012238834.1, XP_012238836.1, XP_012238838.1, XP_012238839.1, XP_012238840.1, XP_012238841.1, XP_033175781.1, XP_033175782.1	Cluster-917.32797.p1, Cluster-917.32799.p1, Cluster-917.32802.p1, Cluster-917.32803.p1, Cluster-917.32804.p1	XP_003397079.1, XP_003397080.1, XP_012166379.1, XP_012166380.1, XP_012166381.1, XP_012166382.1, XP_012166383.1, XP_020719740.1	Edil_06645-mRNA, Edil_06649-mRNA	XP_017763528.1, XP_017763529.1	KAF3426554.1, KAF3426555.1	XP_017798914.1, XP_017798915.1, XP_017798916.1, XP_017798917.1	KOX71136.1, KOX71139.1	Cluster-1561.0.p1, Cluster-54.12796.p1, Cluster-54.18243.p1, Cluster-54.20539.p1, Cluster-54.33756.p1, Cluster-54.33757.p1
OG0000342	XP_016906552.1, XP_016906553.1, XP_016906554.1, XP_016906555.1, XP_028520793.1, XP_028520795.1	XP_006571061.2, XP_006571062.2, XP_006571063.2, XP_006571064.2, XP_016769240.2, XP_026301919.1, XP_397003.5	XP_012246621.1, XP_024226600.1, XP_024226601.1, XP_024226602.1, XP_024226604.1, XP_024226605.1, XP_024226606.1, XP_024226607.1, XP_024226608.1, XP_024226609.1, XP_024226610.1	Cluster-917.22368.p1, Cluster-917.22369.p1, Cluster-917.23554.p1	XP_012168152.1, XP_020721280.1, XP_020721285.1	Edil_03596-mRNA	XP_017755693.1, XP_017755694.1, XP_017755695.1, XP_017755696.1, XP_017755697.1	KAF3428821.1	XP_017794581.1, XP_017794582.1	KOX78997.1	Cluster-54.12359.p1, Cluster-54.18713.p1, Cluster-54.30660.p1
OG0000343	XP_016907707.1, XP_016907714.1, XP_016907723.1, XP_016907730.1, XP_016907736.1, XP_016907744.1, XP_016907751.1, XP_028520993.1, XP_028520998.1, XP_028521003.1	NP_001265255.1, XP_006570336.1, XP_006570337.1, XP_006570338.1, XP_016770151.1, XP_026299323.1, XP_026299324.1, XP_026299325.1	XP_012241251.1, XP_012241253.1, XP_012241254.1, XP_012241255.1, XP_012241256.1, XP_033176721.1	Cluster-917.26356.p1, Cluster-917.26360.p2, Cluster-917.26362.p1	XP_003398667.1, XP_012168650.1, XP_012168651.1	Edil_04549-mRNA	XP_017760357.1, XP_017760358.1, XP_017760359.1, XP_017760360.1	KAF3425576.1, KAF3425577.1	XP_017793124.1, XP_017793125.1, XP_017793127.1		Cluster-54.27892.p1, Cluster-54.27893.p1, Cluster-54.33692.p1
OG0000344	XP_016910700.1, XP_016910701.1, XP_016910702.1, XP_028522016.1	XP_016766394.2, XP_016766395.2, XP_016766396.2, XP_392769.5	XP_012249879.1, XP_012249880.1, XP_012249884.1, XP_012249885.1, XP_024228430.1, XP_033174251.1, XP_033174252.1, XP_033174253.1, XP_033174254.1	Cluster-917.27059.p4, Cluster-917.27060.p1, Cluster-917.27061.p1, Cluster-917.27062.p4, Cluster-917.27063.p1, Cluster-917.27064.p4, Cluster-917.27065.p4, Cluster-917.27066.p4	XP_012175743.1, XP_012175744.1, XP_012175745.1, XP_012175746.1, XP_012175747.1, XP_012175748.1, XP_012175749.1	Edil_06177-mRNA	XP_017762983.1, XP_017762984.1, XP_017762985.1	KAF3428788.1	XP_017794439.1	KOX73800.1	Cluster-2580.0.p1, Cluster-54.5213.p1, Cluster-54.5218.p1, Cluster-54.5219.p1
OG0000345	XP_016912766.2, XP_016912767.2	XP_016766976.1, XP_016766977.1, XP_016766978.1, XP_026295291.1	XP_003485330.1, XP_012246497.1, XP_012246504.1, XP_012246509.1, XP_024226641.1, XP_024226650.1	Cluster-917.19511.p1, Cluster-917.19513.p1, Cluster-917.19514.p1	XP_003394608.1, XP_012176567.1, XP_012176568.1, XP_012176569.1, XP_012176570.1, XP_020724061.1, XP_020724062.1, XP_020724063.1	Edil_10335-mRNA, Edil_10336-mRNA	XP_017755353.1	KAF3424220.1	XP_017796145.1	KOX68657.1	Cluster-3900.1.p1, Cluster-3900.1.p3, Cluster-3900.2.p1, Cluster-3900.3.p1, Cluster-3900.4.p1, Cluster-3900.5.p1, Cluster-3900.5.p2, Cluster-3900.7.p1, Cluster-3900.9.p1, Cluster-3900.9.p3, Cluster-54.28042.p1, Cluster-54.28042.p2, Cluster-54.28042.p3, Cluster-54.8019.p1
OG0000346	XP_016912967.1, XP_016912968.1, XP_016912969.1, XP_016912970.1, XP_016912972.1, XP_028522771.1, XP_028522772.1, XP_028522773.1	XP_006561307.1, XP_006561312.1, XP_006561314.2, XP_016768198.2, XP_016768199.2, XP_016768200.2, XP_016768201.2, XP_016768202.2, XP_016768204.2, XP_026297234.1, XP_026297235.1	XP_024224078.1, XP_033177180.1, XP_033177181.1, XP_033177182.1, XP_033177183.1, XP_033177184.1, XP_033177185.1, XP_033177186.1, XP_033177187.1, XP_033177188.1, XP_033177189.1	Cluster-917.19503.p1, Cluster-917.26581.p1	XP_012164944.1	Edil_10257-mRNA	XP_017761682.1, XP_017761683.1, XP_017761684.1, XP_017761685.1, XP_017761686.1	KAF3421427.1	XP_017797667.1		Cluster-54.19037.p1, Cluster-54.25180.p1
OG0000347	XP_016914716.1, XP_016914717.1, XP_016914718.1, XP_016914719.1	XP_006569490.2, XP_006569491.2, XP_016768660.2, XP_016768661.2, XP_016768662.2, XP_016768663.2, XP_016768664.2, XP_016768666.1	XP_003484702.1, XP_012237437.1, XP_024221452.1, XP_024221456.1, XP_024221457.1, XP_024221464.1	Cluster-917.16753.p1, Cluster-917.16915.p1, Cluster-917.16916.p1, Cluster-917.23044.p1, Cluster-917.25321.p1, Cluster-917.35128.p1, Cluster-917.9989.p1	XP_003396582.1, XP_012165592.1, XP_020719351.1, XP_020719352.1, XP_020719353.1, XP_020719354.1	Edil_05062-mRNA, Edil_11341-mRNA	XP_017764368.1, XP_017764369.1, XP_017764370.1	KAF3423077.1	XP_017792227.1	KOX77403.1	Cluster-54.29168.p1, Cluster-54.9051.p1, Cluster-54.9051.p2, Cluster-798.0.p1
OG0000348	XP_016915113.1, XP_016915115.1, XP_016915119.1, XP_016915120.1, XP_016915121.1, XP_028523371.1, XP_028523372.1	XP_006571006.1, XP_006571007.1, XP_006571012.1, XP_006571013.1, XP_006571014.1, XP_006571015.1, XP_016768095.1, XP_026297118.1, XP_026297119.1	XP_012241216.1, XP_024223503.1, XP_024223504.1, XP_024223506.1, XP_024223507.1, XP_024223508.1, XP_024223509.1, XP_024223510.1, XP_033176689.1	Cluster-917.13800.p1, Cluster-917.27068.p1, Cluster-917.27253.p1, Cluster-917.27254.p1	XP_003402928.1, XP_012174804.1, XP_012174805.1, XP_012174807.1, XP_012174808.1, XP_012174810.1, XP_020723674.1	Edil_03031-mRNA	XP_017760528.1	KAF3421588.1	XP_017793531.1, XP_017793533.1	KOX72638.1	Cluster-54.29721.p1
OG0000349	XP_016915170.1, XP_028523366.1, XP_028523367.1, XP_028523368.1, XP_028523369.1, XP_028523370.1	XP_016768175.2, XP_026297236.1, XP_026297237.1, XP_026297238.1, XP_026297239.1, XP_026297240.1, XP_026297241.1, XP_026297242.1, XP_026297243.1, XP_026297244.1, XP_026297245.1, XP_026297246.1	XP_003485727.1, XP_012249584.1, XP_012249585.1, XP_033180722.1, XP_033180723.1	Cluster-917.18836.p1, Cluster-917.18837.p1, Cluster-917.18838.p1, Cluster-917.18839.p1	XP_012173847.1, XP_012173849.1, XP_012173850.1, XP_012173851.1, XP_020723289.1	Edil_06217-mRNA	XP_017764148.1, XP_017764149.1, XP_017764150.1, XP_017764151.1, XP_017764152.1, XP_017764153.1		XP_017797528.1	KOX69805.1	Cluster-54.28964.p1, Cluster-54.9026.p1
OG0000350	XP_016915752.1, XP_016915753.1, XP_028523579.1, XP_028523580.1, XP_028523581.1	XP_026296150.1, XP_026296151.1, XP_026296152.1, XP_026296153.1, XP_026296154.1	XP_012245557.1, XP_012245558.1, XP_012245559.1, XP_012245561.1, XP_024226054.1, XP_024226056.1, XP_024226057.1, XP_024226058.1, XP_024226059.1, XP_033178782.1, XP_033178783.1, XP_033178785.1	Cluster-917.11434.p1, Cluster-917.26622.p1, Cluster-917.26622.p2, Cluster-917.32673.p1	XP_012163594.1, XP_020718311.1, XP_020718312.1, XP_020718313.1, XP_020718314.1, XP_020718315.1, XP_020718316.1	Edil_02343-mRNA	XP_017757044.1, XP_017757045.1	KAF3423487.1	XP_017796435.1		Cluster-1728.0.p1, Cluster-54.13777.p1, Cluster-54.25003.p1, Cluster-54.25004.p1, Cluster-54.4851.p1
OG0000351	XP_016917127.1, XP_028524033.1	XP_006558279.1, XP_006558280.1, XP_006558281.1, XP_006558284.1, XP_016768968.1, XP_016768969.1, XP_016768970.1, XP_026298156.1	XP_024224009.1, XP_033177076.1, XP_033177078.1, XP_033177079.1, XP_033177080.1	Cluster-917.11195.p1, Cluster-917.16633.p1, Cluster-917.8882.p1	XP_003397355.1, XP_012166625.1, XP_012166626.1, XP_012166627.1, XP_012166628.1, XP_012174237.1	Edil_06471-mRNA, Edil_11349-mRNA	XP_017752975.1, XP_017752976.1, XP_017752977.1	KAF3427571.1, KAF3427572.1	XP_017793687.1, XP_017793695.1, XP_017793704.1	KOX76101.1, KOX76104.1	Cluster-1502.0.p1, Cluster-54.16865.p1, Cluster-54.18609.p1, Cluster-54.19006.p1, Cluster-54.19007.p2, Cluster-54.19007.p3, Cluster-54.19008.p1
OG0000352	XP_016917249.1, XP_028524083.1, XP_028524084.1, XP_028524085.1, XP_028524086.1, XP_028524087.1, XP_028524088.1, XP_028524089.1, XP_028524090.1, XP_028524091.1		XP_024224173.1, XP_024224208.1, XP_033177013.1, XP_033177024.1, XP_033177035.1, XP_033177041.1, XP_033177047.1, XP_033177049.1, XP_033177050.1	Cluster-917.19396.p1, Cluster-917.19398.p1	XP_012171418.1, XP_012171422.1, XP_012171423.1, XP_012171424.1, XP_012171426.1, XP_020722320.1, XP_020722321.1, XP_020722322.1	Edil_08219-mRNA	XP_017761606.1, XP_017761607.1, XP_017761608.1, XP_017761609.1, XP_017761610.1, XP_017761611.1, XP_017761612.1	KAF3426818.1	XP_017798581.1	KOX79526.1	Cluster-54.8569.p1, Cluster-54.8571.p1, Cluster-54.8573.p1
OG0000353	XP_016917318.1, XP_016917319.1, XP_016917324.1, XP_016917325.1, XP_028524092.1, XP_028524093.1, XP_028524094.1	XP_006564878.1, XP_006564879.1, XP_006564880.1, XP_016771667.1, XP_016771668.1, XP_016771669.1	XP_003493987.1, XP_012247829.1, XP_012247830.1, XP_012247831.1, XP_024227282.1	Cluster-917.35083.p1, Cluster-917.35084.p1, Cluster-917.9111.p1	XP_020722073.1, XP_020722074.1, XP_020722075.1, XP_020722076.1, XP_020722077.1, XP_020722078.1, XP_020722079.1, XP_020722080.1, XP_020722081.1, XP_020722082.1, XP_020722083.1, XP_020722084.1, XP_020722085.1	Edil_08228-mRNA	XP_017761538.1, XP_017761539.1	KAF3426815.1	XP_017798749.1	KOX79529.1	Cluster-54.22537.p1, Cluster-54.29966.p1, Cluster-54.31459.p1
OG0000354	XP_016919081.1	XP_006571730.2	XP_003488915.1, XP_003488918.1, XP_012240142.1, XP_012240143.1, XP_024222877.1, XP_024222878.1, XP_033176234.1, XP_033176235.1, XP_033176236.1	Cluster-1789.0.p1, Cluster-917.22419.p1, Cluster-917.22420.p1, Cluster-917.22420.p2, Cluster-917.22431.p1, Cluster-917.23575.p1, Cluster-917.3944.p1, Cluster-917.3945.p3, Cluster-917.3947.p1, Cluster-917.3948.p1	XP_003393186.2, XP_003393195.1, XP_003393207.1, XP_003393256.1, XP_003393266.1, XP_012164975.1, XP_020719545.1, XP_020719579.1	Edil_11119-mRNA, Edil_11120-mRNA	XP_017764336.1	KAF3421772.1, KAF3428823.1, KAF3428825.1	XP_017796373.1, XP_017796950.1	KOX67761.1, KOX68147.1, KOX68152.1	Cluster-54.11190.p1, Cluster-54.31031.p1, Cluster-54.9308.p1
OG0000355	XP_016919538.1, XP_016919539.1, XP_016919540.1, XP_016919542.1, XP_028524825.1, XP_028524826.1, XP_028524827.1	XP_016772726.2, XP_026299755.1, XP_026299756.1, XP_026299757.1	XP_003487800.1, XP_012238404.1, XP_012238407.1, XP_033175584.1	Cluster-917.21074.p1, Cluster-917.22023.p1	XP_003399192.1, XP_012169468.1, XP_012169469.1, XP_012169471.1	Edil_03365-mRNA	XP_017755119.1, XP_017755120.1, XP_017755121.1, XP_017755122.1, XP_017755123.1, XP_017755124.1, XP_017755125.1	KAF3422483.1, KAF3422484.1	XP_017792746.1, XP_017792747.1, XP_017792748.1, XP_017792750.1, XP_017792751.1, XP_017792752.1, XP_017792753.1	KOX72805.1	Cluster-54.34273.p1, Cluster-54.34277.p2, Cluster-54.34278.p1, Cluster-54.34279.p3
OG0000356	XP_016919723.1, XP_016919724.1, XP_016919725.1, XP_016919726.1, XP_016919727.1, XP_016919728.1, XP_016919729.1, XP_028524879.1	XP_006563518.1, XP_006563519.1, XP_006563520.1, XP_006563521.1, XP_006563522.1, XP_006563523.1, XP_006563525.1, XP_392838.4	XP_003490603.1, XP_012242541.1, XP_012242542.1, XP_012242543.1, XP_012242544.1, XP_012242545.1, XP_012242547.1	Cluster-917.16479.p1	XP_003401083.1, XP_012172242.1, XP_012172243.1, XP_012172244.1, XP_012172245.1, XP_012172246.1, XP_012172247.1	Edil_07571-mRNA	XP_017758064.1, XP_017758065.1, XP_017758066.1, XP_017758068.1, XP_017758069.1, XP_017758070.1, XP_017758071.1		XP_017791807.1	KOX72347.1	Cluster-54.15642.p1, Cluster-54.15643.p1
OG0000357	XP_016920958.1, XP_016921642.1, XP_016921643.1, XP_028525299.1	NP_001011628.1, NP_001014993.1, XP_006566906.1, XP_006566907.1, XP_006569953.1, XP_006569954.1, XP_006569955.1, XP_006569957.1	XP_003491912.1, XP_003492701.1, XP_012244751.1, XP_024226287.1	Cluster-917.21645.p1, Cluster-917.22681.p1, Cluster-917.24246.p1	XP_003399689.1, XP_012170206.1, XP_012173498.1, XP_020723033.1	Edil_08404-mRNA	XP_017755959.1, XP_017755960.1, XP_017759271.1, XP_017759272.1	KAF3421470.1, KAF3428412.1	XP_017791423.1, XP_017791424.1, XP_017793649.1	KOX75059.1, KOX78929.1	Cluster-54.11525.p1, Cluster-54.15745.p1, Cluster-54.16808.p1, Cluster-54.27957.p1, Cluster-54.29999.p1, Cluster-54.30000.p1, Cluster-54.30409.p1, Cluster-54.33770.p1
OG0000358	XP_016922399.1, XP_016922400.1, XP_016922402.1, XP_016922403.1, XP_016922404.1, XP_016922405.1, XP_028525714.1, XP_028525715.1	XP_006559641.1, XP_006559642.1, XP_006559644.1, XP_006559645.1, XP_016769281.1, XP_026298094.1, XP_026298095.1	XP_003486791.1, XP_024220979.1, XP_024220980.1, XP_033174844.1, XP_033174845.1, XP_033174846.1	Cluster-917.6117.p1	XP_003401876.1, XP_003401877.1, XP_012173296.1, XP_012173297.1, XP_012173298.1, XP_012173299.1	Edil_06074-mRNA	XP_017756003.1, XP_017756004.1, XP_017756005.1, XP_017756006.1, XP_017756007.1	KAF3429916.1	XP_017787517.1, XP_017787518.1, XP_017787519.1, XP_017787520.1	KOX74544.1	Cluster-54.11388.p1, Cluster-54.18533.p1, Cluster-54.6465.p1
OG0000359	XP_016922881.1, XP_016922882.1, XP_016922883.1, XP_016922884.1, XP_016922885.1, XP_016922888.1, XP_028519834.1	XP_006557605.1, XP_006557606.1, XP_006557607.2, XP_006557608.2, XP_016771796.1, XP_016771797.1, XP_016771798.1	XP_003493041.1, XP_012246452.1, XP_012246454.1, XP_012246456.1, XP_012246457.1, XP_012246459.1, XP_024226489.1	Cluster-917.21811.p1, Cluster-917.21813.p1	XP_020722132.1, XP_020722133.1, XP_020722134.1, XP_020722135.1, XP_020722136.1, XP_020722137.1	Edil_09000-mRNA	XP_017763194.1, XP_017763195.1, XP_017763196.1, XP_017763197.1, XP_017763198.1	KAF3430306.1, KAF3430307.1	XP_017797751.1	KOX67808.1	Cluster-2652.0.p1, Cluster-54.28584.p1, Cluster-54.33319.p1, Cluster-54.34469.p1
OG0000360	XP_028522112.1	XP_026300357.1, XP_026300358.1, XP_026300359.1	XP_003486213.1, XP_012238815.1, XP_012238817.1, XP_024222187.1, XP_024222188.1, XP_024222189.1, XP_033174490.1, XP_033175669.1, XP_033175670.1	Cluster-917.25436.p1, Cluster-917.33504.p1, Cluster-917.34164.p1, Cluster-917.34167.p1, Cluster-917.7231.p1, Cluster-917.7735.p1	XP_012166370.1, XP_012166371.1, XP_012166372.1, XP_012166374.1, XP_012166375.1, XP_012166376.1, XP_012166378.1, XP_012167216.2	Edil_03474-mRNA	XP_017760464.1, XP_017760465.1	KAF3424166.1, KAF3424758.1	XP_017790214.1	KOX75547.1, KOX75836.1	Cluster-54.12430.p1, Cluster-54.13492.p1, Cluster-54.17366.p1, Cluster-54.17366.p2, Cluster-54.29190.p1, Cluster-54.31574.p1, Cluster-54.31575.p1, Cluster-54.31579.p1
OG0000361	XP_028522802.1, XP_028522803.1, XP_028522804.1, XP_028522805.1, XP_028522806.1, XP_028522807.1, XP_028522808.1, XP_028522809.1	XP_006567020.2, XP_016770863.2, XP_016770864.2, XP_016770865.2, XP_016770866.2, XP_016770867.2, XP_016770869.2, XP_016770870.2, XP_016770871.2, XP_026300113.1, XP_026300115.1, XP_026300116.1	XP_012248027.1, XP_012248029.1, XP_024227415.1, XP_024227416.1, XP_024227424.1	Cluster-917.18451.p1, Cluster-917.18451.p2, Cluster-917.26598.p1	XP_020721610.1	Edil_06129-mRNA, Edil_14015-mRNA	XP_017758700.1, XP_017758701.1	KAF3428522.1	XP_017795059.1	KOX71922.1	Cluster-2781.0.p1, Cluster-54.26109.p1, Cluster-54.26109.p2, Cluster-54.26110.p1, Cluster-54.26114.p1, Cluster-54.26114.p2, Cluster-54.26114.p3
OG0000362	XP_028523437.1	XP_026295833.1, XP_026295834.1, XP_026295835.1, XP_026295836.1, XP_026295837.1, XP_026295838.1, XP_026295839.1, XP_026295840.1, XP_026295841.1, XP_026295842.1	XP_012245223.3, XP_012245225.2, XP_033178639.1, XP_033178640.1, XP_033178641.1, XP_033178642.1, XP_033178643.1, XP_033178644.1	Cluster-917.22579.p1, Cluster-917.22582.p1, Cluster-917.23401.p1, Cluster-917.23401.p2, Cluster-917.24797.p1	XP_012163503.1, XP_012163505.1, XP_020718288.1, XP_020718289.1	Edil_05138-mRNA	XP_017765928.1, XP_017765929.1, XP_017765930.1, XP_017765931.1	KAF3422137.1	XP_017797255.1	KOX68259.1	Cluster-54.21439.p1, Cluster-54.21440.p1, Cluster-54.21442.p1, Cluster-54.21443.p1, Cluster-54.21448.p1, Cluster-54.3930.p1, Cluster-54.3930.p2
OG0000363	XP_028523510.1	XP_006565834.1, XP_016771742.1, XP_016771744.1, XP_016771745.1, XP_016771746.1, XP_016771747.1, XP_016771748.1, XP_016771749.1, XP_016771750.1, XP_016771751.1, XP_016771752.1, XP_016771753.1, XP_026300786.1	XP_033175997.1	Cluster-917.12098.p2, Cluster-917.12743.p2, Cluster-917.14209.p1, Cluster-917.22052.p1, Cluster-917.30405.p1, Cluster-917.30407.p1, Cluster-917.30606.p1	XP_003400451.2, XP_020722241.1	Edil_04359-mRNA	XP_017761509.1, XP_017761584.1, XP_017761585.1, XP_017761586.1, XP_017761587.1, XP_017761588.1	KAF3422696.1	XP_017798512.1, XP_017798779.1	KOX79137.1, KOX79394.1	Cluster-3355.0.p1, Cluster-54.12584.p1, Cluster-54.18572.p1, Cluster-54.18574.p1, Cluster-54.26931.p1, Cluster-54.26931.p2, Cluster-54.7097.p1
OG0000364			XP_012240159.1, XP_012245593.1, XP_012248259.1, XP_024220383.1, XP_024227303.1, XP_033174506.1, XP_033174902.1, XP_033176010.1, XP_033176215.1, XP_033176797.1, XP_033180178.1, XP_033180691.1	Cluster-1833.0.p1, Cluster-917.1434.p1, Cluster-917.1435.p1, Cluster-917.1436.p1, Cluster-917.1437.p1, Cluster-917.1439.p1, Cluster-917.19447.p1, Cluster-917.20715.p3, Cluster-917.22913.p2, Cluster-917.2448.p11, Cluster-917.26158.p4, Cluster-917.27396.p4, Cluster-917.30234.p2, Cluster-917.30411.p2, Cluster-917.30416.p2, Cluster-917.3912.p1, Cluster-917.6633.p4, Cluster-917.6728.p1, Cluster-917.85…	XP_012171478.1, XP_012171479.1, XP_020722236.1						Cluster-54.26122.p1, Cluster-54.26130.p1, Cluster-54.8293.p3
OG0000365	XP_016903877.1, XP_016903878.1	NP_001314880.1, XP_026302136.1, XP_026302137.1, XP_026302138.1, XP_026302139.1, XP_026302140.1, XP_026302141.1, XP_026302142.1	XP_003490120.2, XP_024223897.1, XP_024223898.1, XP_033177042.1, XP_033177043.1, XP_033177044.1, XP_033177045.1, XP_033177046.1	Cluster-917.25160.p1, Cluster-917.29977.p1	XP_003393703.1, XP_020721588.1, XP_020721592.1, XP_020721595.1, XP_020721598.1, XP_020721600.1, XP_020721603.1	Edil_05960-mRNA	XP_017762731.1, XP_017762732.1, XP_017762733.1, XP_017762734.1, XP_017762735.1, XP_017762736.1, XP_017762737.1	KAF3421003.1	XP_017796537.1	KOX69774.1	Cluster-54.21727.p1, Cluster-54.28288.p1, Cluster-54.28290.p1, Cluster-54.33610.p1
OG0000366	XP_016904724.1	XP_001121135.1, XP_006568121.2, XP_006568122.1, XP_006568123.1, XP_016768958.1	XP_012244571.1, XP_012244572.1, XP_012244577.1, XP_012244579.1, XP_012244581.1, XP_024225474.1, XP_024225475.1, XP_024225476.1, XP_033178283.1	Cluster-917.20803.p1, Cluster-917.20804.p1, Cluster-917.20807.p1, Cluster-917.20808.p1	XP_003401674.1, XP_012172968.1, XP_012172970.1, XP_012172971.1, XP_012172972.1, XP_012172973.1, XP_012172974.1, XP_012172975.1, XP_012172976.1, XP_012172977.1, XP_020722976.1, XP_020722977.1	Edil_06244-mRNA	XP_017756647.1	KAF3425237.1	XP_017799513.1, XP_017799514.1, XP_017799515.1, XP_017799516.1	KOX73466.1	Cluster-54.30191.p1, Cluster-54.31756.p3, Cluster-54.31757.p3
OG0000367	XP_016904975.1, XP_016920673.2, XP_016920674.2, XP_016920675.2, XP_016920676.2	XP_026297524.1, XP_026297525.1, XP_026297526.1, XP_026297527.1, XP_026297528.1, XP_026297529.1, XP_026297530.1	XP_012238825.1, XP_012238826.1, XP_012238827.1, XP_012238828.1, XP_033175780.1	Cluster-917.3769.p1, Cluster-917.3769.p2, Cluster-917.3770.p1	XP_012166363.1, XP_012166364.1, XP_012166365.1, XP_020719882.1, XP_020719883.1	Edil_08815-mRNA, Edil_08822-mRNA	XP_017765392.1	KAF3424338.1, KAF3424339.1, KAF3425081.1, KAF3425082.1, KAF3425083.1	XP_017790475.1	KOX69096.1, KOX72502.1	Cluster-54.13135.p1, Cluster-54.26386.p1, Cluster-54.26387.p1, Cluster-54.31165.p2, Cluster-54.32448.p1, Cluster-54.33591.p1
OG0000368	XP_016905162.1, XP_016905163.1, XP_016905164.1, XP_016905165.1, XP_016905166.1	XP_006561279.1, XP_016769800.1, XP_016769801.1, XP_016769802.1	XP_012242889.1, XP_012242890.1, XP_012242891.1	Cluster-917.23451.p1, Cluster-917.23452.p3, Cluster-917.34162.p4	XP_003398369.1, XP_012168083.1, XP_012168084.1, XP_012168085.1, XP_012168086.1	Edil_06125-mRNA	XP_017760517.1, XP_017760518.1, XP_017760519.1, XP_017760520.1, XP_017760521.1, XP_017760522.1, XP_017760523.1, XP_017760524.1	KAF3424424.1	XP_017790033.1, XP_017790034.1, XP_017790035.1, XP_017790036.1, XP_017790037.1	KOX67904.1	Cluster-54.21423.p1, Cluster-54.27887.p1, Cluster-54.27890.p2, Cluster-54.31319.p1, Cluster-54.31322.p1, Cluster-54.34294.p2
OG0000369	XP_016905287.1, XP_016905288.1, XP_016905289.1, XP_016905290.1, XP_016905291.1, XP_016905293.1, XP_028520421.1	XP_016771361.2, XP_016771362.2, XP_026300578.1	XP_012248811.1, XP_024221774.1, XP_024227275.1, XP_033175459.1, XP_033175461.1, XP_033175463.1, XP_033175464.1, XP_033175465.1, XP_033175466.1, XP_033175467.1, XP_033179849.1	Cluster-917.1903.p1	XP_012171125.2, XP_012174398.2, XP_020721870.1, XP_020721955.1, XP_020721956.1, XP_020721957.1		XP_017766522.1, XP_017766722.1	KAF3430254.1, KAF3430255.1, KAF3430257.1	XP_017788742.1, XP_017788743.1, XP_017788744.1, XP_017789847.1, XP_017797133.1	KOX69311.1, KOX69312.1	Cluster-54.28552.p1, Cluster-54.6950.p4
OG0000370	XP_016906556.1, XP_016906557.1, XP_016906558.1, XP_016906559.1, XP_016906560.1, XP_016906561.1, XP_016906562.1, XP_016906563.1, XP_016906564.1, XP_028520797.1	XP_006571068.1, XP_006571069.1, XP_006571070.1, XP_006571071.1, XP_006571072.1, XP_006571073.1, XP_006571074.1, XP_016769192.1, XP_026295623.1	XP_003493164.1, XP_033179302.1, XP_033179303.1, XP_033179304.1, XP_033179305.1	Cluster-917.20074.p1	XP_003393409.1, XP_012168104.1, XP_020718622.1	Edil_03602-mRNA	XP_017764298.1, XP_017764299.1, XP_017764300.1, XP_017764301.1, XP_017764302.1, XP_017764303.1	KAF3428818.1	XP_017794556.1, XP_017794557.1	KOX79000.1	Cluster-54.11165.p1, Cluster-54.11169.p1, Cluster-54.11170.p2
OG0000371	XP_016908381.1, XP_016908383.1, XP_016908387.1, XP_016908388.1, XP_016908392.1, XP_028521334.1, XP_028521335.1, XP_028521336.1, XP_028521337.1, XP_028521338.1	XP_026295477.1, XP_026295478.1, XP_026295479.1, XP_026295480.1, XP_026295481.1, XP_026295482.1, XP_026295483.1	XP_003486189.1, XP_012250165.1, XP_012250166.1, XP_012250167.1, XP_033174393.1	Cluster-917.13261.p1, Cluster-917.22166.p4, Cluster-917.22167.p4, Cluster-917.22168.p1	XP_003402871.1, XP_012174599.1, XP_012174600.1, XP_012174601.1, XP_012174602.1, XP_012174604.1	Edil_03538-mRNA	XP_017754494.1, XP_017754495.1	KAF3419819.1, KAF3425572.1	XP_017798041.1, XP_017798042.1	KOX71455.1	Cluster-3449.0.p1, Cluster-54.12831.p1
OG0000372	XP_016908620.1, XP_016908621.1, XP_016908623.1, XP_016908625.1, XP_016908627.1, XP_016908628.1, XP_016908629.1, XP_016908630.1, XP_016908632.1, XP_016908633.1, XP_016908634.1, XP_016908635.1	NP_001229916.1, NP_001229917.1, XP_006562271.1, XP_006562273.2, XP_016770849.2, XP_026299914.1, XP_026300185.1	XP_003484482.1, XP_012249289.1, XP_024228164.1, XP_024228166.1, XP_033180568.1	Cluster-2870.0.p1, Cluster-2870.1.p1	XP_003399526.1, XP_012169978.1, XP_020721660.1, XP_020721661.1		XP_017753408.1, XP_017753409.1, XP_017753432.1	KAF3423555.1, KAF3423556.1, KAF3423557.1	XP_017794590.1, XP_017797020.1, XP_017797092.1		Cluster-1032.0.p1, Cluster-3328.0.p1, Cluster-5445.0.p1
OG0000373	XP_016908687.2, XP_016908688.2, XP_016908689.2, XP_016908692.2, XP_028521427.1	XP_016772317.2, XP_026301135.1, XP_026301136.1, XP_026301137.1, XP_026301138.1	XP_003492822.1, XP_012246112.1, XP_024226368.1, XP_033179088.1, XP_033179089.1, XP_033179090.1, XP_033179091.1, XP_033179092.1, XP_033179093.1, XP_033179094.1	Cluster-917.15389.p1, Cluster-917.15389.p2, Cluster-917.15390.p1, Cluster-917.17586.p1, Cluster-917.17586.p2, Cluster-917.31368.p1, Cluster-917.32574.p1, Cluster-917.32574.p2	XP_020722761.1	Edil_07724-mRNA	XP_017752189.1	KAF3426581.1, KAF3426582.1, KAF3426583.1	XP_017799523.1	KOX80154.1	Cluster-54.13.p1, Cluster-54.13.p2, Cluster-54.13.p3, Cluster-54.6.p1, Cluster-54.6.p2, Cluster-54.6.p3
OG0000374	XP_016909624.1, XP_016909625.2, XP_016909626.2, XP_016909627.1, XP_016909628.1, XP_016909629.1, XP_016909630.1, XP_016909632.1, XP_016909634.1, XP_016909635.1, XP_028521713.1	XP_016771370.1, XP_016771371.1, XP_016771372.1, XP_016771373.1, XP_016771375.1, XP_016771376.2, XP_026300443.1, XP_026300444.1	XP_003486119.1, XP_012250094.1, XP_012250095.1, XP_012250096.1, XP_024220231.1, XP_024220232.1, XP_024220233.1, XP_033174343.1	Cluster-917.17471.p1, Cluster-917.24191.p1	XP_012170773.1, XP_020721761.1, XP_020721762.1	Edil_05705-mRNA	XP_017753007.1, XP_017753008.1, XP_017753009.1, XP_017753010.1	KAF3424819.1	XP_017789854.1	KOX71683.1	Cluster-54.26609.p1, Cluster-54.27084.p1
OG0000375	XP_016911141.1, XP_016911142.1, XP_016911143.1, XP_016911144.1, XP_016911146.1, XP_028522186.1	XP_026299833.1, XP_026299834.1, XP_026299835.1, XP_026299836.1, XP_026299837.1, XP_026299838.1, XP_026299839.1, XP_026299840.1, XP_026299841.1	XP_012237242.1, XP_033174723.1	Cluster-917.10739.p1, Cluster-917.13293.p1, Cluster-917.24375.p1, Cluster-917.32738.p1	XP_003396459.1, XP_012165121.1, XP_012165122.1, XP_012165123.1, XP_012165124.1, XP_012165125.1, XP_020719705.1, XP_020719706.1	Edil_06792-mRNA	XP_017752631.1, XP_017752632.1, XP_017752633.1, XP_017752634.1	KAF3422970.1	XP_017794317.1	KOX78417.1	Cluster-54.32601.p1, Cluster-54.32603.p1, Cluster-54.32605.p1, Cluster-54.32607.p1, Cluster-54.7184.p1
OG0000376	XP_016911703.1, XP_016911704.1, XP_016911705.1, XP_016911707.1, XP_028522361.1, XP_028522362.1, XP_028522363.1, XP_028522364.1, XP_028522365.1, XP_028522366.1, XP_028522367.1, XP_028522368.1, XP_028522369.1	XP_003249448.2, XP_006559152.2, XP_006559153.2, XP_006559154.2, XP_006559155.2, XP_006559156.2, XP_006559157.2, XP_016766204.2, XP_016766206.2, XP_026294722.1, XP_026294723.1, XP_026294724.1	XP_024223859.1, XP_024223860.1, XP_024223861.1	Cluster-917.15265.p1, Cluster-917.22531.p1, Cluster-917.22599.p1, Cluster-917.28645.p1, Cluster-917.33334.p1	XP_012171291.1, XP_012171319.1, XP_020723298.1	Edil_08338-mRNA	XP_017761290.1, XP_017761291.1	KAF3423888.1	XP_017787932.1		Cluster-54.20467.p1
OG0000377	XP_016911985.1, XP_016911986.1, XP_016911987.1, XP_016911990.1, XP_016911991.1, XP_028522461.1, XP_028522462.1, XP_028522463.1, XP_028522464.1, XP_028522465.1	XP_006564466.1, XP_016770445.1, XP_016770446.1, XP_016770447.1, XP_016770448.1, XP_016770449.1, XP_016770450.1, XP_016770451.1	XP_033180587.1	Cluster-917.17131.p2, Cluster-917.17133.p3, Cluster-917.17134.p2, Cluster-917.29420.p1, Cluster-917.29421.p1	XP_003398998.1, XP_012169157.2, XP_012169158.1, XP_012169159.1, XP_020721325.1, XP_020721326.1, XP_020721327.1, XP_020721328.1, XP_020721329.1	Edil_00448-mRNA	XP_017754844.1, XP_017754845.1, XP_017754846.1	KAF3424236.1	XP_017795601.1	KOX67998.1	Cluster-54.27115.p1, Cluster-54.32632.p1
OG0000378	XP_016912102.1, XP_028523823.1	XP_006567489.1, XP_006567490.1, XP_006567491.1, XP_006567493.1, XP_006567494.1, XP_016769498.1, XP_016769499.1, XP_016769500.1, XP_016769501.1, XP_026298760.1, XP_026298761.1, XP_026298762.1, XP_026298763.1, XP_394963.3	XP_003492305.3, XP_012245340.1, XP_012245341.1, XP_024225948.1, XP_024225949.1	Cluster-917.22374.p1, Cluster-917.22377.p1, Cluster-917.22378.p1	XP_012167540.1, XP_012167541.1, XP_012167542.1, XP_012167543.1, XP_012167545.1, XP_012167548.1, XP_012167549.1, XP_020720128.1, XP_020720129.1	Edil_02833-mRNA	XP_017764099.1	KAF3428487.1	XP_017795720.1, XP_017795721.1, XP_017795722.1	KOX73530.1	Cluster-54.28875.p1, Cluster-54.8242.p1
OG0000379	XP_016913091.1, XP_016913092.1, XP_016913093.1, XP_016913094.1, XP_016913098.1	XP_026300054.1, XP_026300055.1, XP_026300056.1, XP_026300057.1, XP_026300058.1, XP_026300059.1, XP_026300060.1, XP_026300061.1, XP_026300062.1	XP_012248061.1, XP_012248062.1, XP_012248063.1, XP_012248064.1, XP_033179975.1, XP_033179976.1, XP_033179977.1, XP_033179978.1, XP_033179980.1, XP_033179981.1, XP_033179982.1, XP_033179983.1	Cluster-917.29506.p1, Cluster-917.30803.p1	XP_012170626.1, XP_012170627.1, XP_012170628.1, XP_012170629.1, XP_012170630.1, XP_012170631.1, XP_012170632.1, XP_020721578.1	Edil_08503-mRNA	XP_017764226.1	KAF3424492.1	XP_017791428.1	KOX72993.1	Cluster-54.11976.p1
OG0000380	XP_016913342.1, XP_028522888.1, XP_028522889.1, XP_028522890.1, XP_028522891.1, XP_028522892.1, XP_028522893.1, XP_028522894.1, XP_028522895.1, XP_028522896.1	XP_006557505.2, XP_026299734.1, XP_026299735.1, XP_026299736.1, XP_026299737.1	XP_012248697.2, XP_012248698.3, XP_012248700.2, XP_024227785.2, XP_024227786.2	Cluster-1143.0.p1, Cluster-465.0.p1, Cluster-917.32296.p1, Cluster-917.32296.p2, Cluster-917.6552.p1, Cluster-917.6560.p1	XP_020719333.1, XP_020719334.1, XP_020719335.1, XP_020719336.1, XP_020719337.1, XP_020719338.1	Edil_07945-mRNA	XP_017763779.1, XP_017763780.1	KAF3423851.1	XP_017787847.1	KOX71883.1	Cluster-54.19400.p1, Cluster-54.22975.p1, Cluster-54.26341.p1, Cluster-54.30090.p1
OG0000381	XP_016913767.1, XP_016913768.1, XP_016913769.1, XP_016913770.1, XP_016913771.1, XP_016913772.1	XP_006558549.2, XP_006558550.2, XP_006558551.2, XP_006558552.2, XP_006558553.2, XP_016771261.2	XP_012248518.1, XP_012248519.1, XP_012248520.1, XP_012248521.1, XP_024227666.1, XP_024227667.1	Cluster-917.15586.p1, Cluster-917.17057.p1, Cluster-917.22281.p1, Cluster-917.22282.p1, Cluster-917.26989.p1	XP_012170998.1, XP_012170999.1, XP_012171000.1, XP_012171001.1, XP_012171002.1, XP_020721909.1	Edil_05628-mRNA	XP_017766753.1, XP_017766754.1, XP_017766757.1, XP_017766758.1	KAF3425694.1	XP_017788954.1	KOX80529.1	Cluster-54.28214.p1, Cluster-54.28216.p1, Cluster-54.33423.p1, Cluster-54.7770.p1, Cluster-54.8884.p1
OG0000382	XP_016916822.2, XP_016916824.2, XP_016916825.2, XP_028523933.1	XP_001122328.3, XP_006558346.1, XP_006558347.1, XP_026301072.1	XP_003487430.1, XP_012237738.1, XP_024221605.1, XP_024221606.1, XP_024221607.1, XP_024221608.1, XP_024221610.1, XP_024221611.1, XP_033175308.1, XP_033175309.1	Cluster-917.34675.p5, Cluster-917.34676.p3	XP_012172696.1, XP_020722611.1, XP_020722612.1, XP_020722613.1, XP_020722614.1, XP_020722615.1, XP_020722616.1, XP_020722617.1	Edil_03523-mRNA	XP_017753883.1, XP_017753884.1, XP_017753886.1, XP_017753887.1	KAF3420829.1	XP_017795878.1	KOX73093.1	Cluster-54.17959.p3, Cluster-54.6272.p2, Cluster-54.6408.p1, Cluster-54.6855.p1, Cluster-54.8097.p1, Cluster-54.8145.p1
OG0000383	XP_016918226.1, XP_016918227.1, XP_016918228.1, XP_016918229.1, XP_016918230.1, XP_028524388.1	XP_026301974.1, XP_026301975.1, XP_026301976.1, XP_026301977.1	XP_012237336.1, XP_012237337.1, XP_012237338.1, XP_012237339.1, XP_012237340.1, XP_012237341.1, XP_012237343.1, XP_024221251.1, XP_024221252.1, XP_033175038.1, XP_033175039.1	Cluster-917.24129.p1, Cluster-917.24131.p1, Cluster-917.34535.p1	XP_012165912.1, XP_012165913.1, XP_012165915.1, XP_020719204.1, XP_020719206.1, XP_020719207.1, XP_020719677.1	Edil_08671-mRNA	XP_017753488.1, XP_017753489.1	KAF3430563.1, KAF3430564.1	XP_017788211.1	KOX77649.1	Cluster-54.7869.p1, Cluster-54.8332.p1, Cluster-54.8400.p1, Cluster-54.8545.p1
OG0000384	XP_016918246.1, XP_016918247.1, XP_016918248.1, XP_016918250.1, XP_016918251.1, XP_028524392.1, XP_028524393.1	XP_006570081.1, XP_006570082.1, XP_006570083.1, XP_006570084.1, XP_016770123.1, XP_016770124.1, XP_016770125.1, XP_016770134.1, XP_016770135.1, XP_016770141.1, XP_016770143.1, XP_026300742.1	XP_003491748.1, XP_024225291.1, XP_024225292.1, XP_033178162.1, XP_033178163.1, XP_033178164.1	Cluster-917.23261.p1, Cluster-917.32955.p1, Cluster-917.5586.p1	XP_003396369.1, XP_012165352.1, XP_020719274.1	Edil_07061-mRNA	XP_017760890.1	KAF3421329.1	XP_017792266.1, XP_017792267.1, XP_017792268.1, XP_017792269.1, XP_017792270.1	KOX81344.1	Cluster-54.24530.p1, Cluster-54.29162.p1
OG0000385	XP_016919526.1, XP_016919527.1, XP_016919565.1, XP_016919567.1	NP_001257746.1, NP_001257747.1, NP_001257748.1, NP_001257749.1	XP_003494928.2, XP_012238435.1, XP_024221935.1, XP_033175599.1, XP_033175600.1	Cluster-917.2742.p1, Cluster-917.3896.p1, Cluster-917.7437.p1, Cluster-917.7444.p1	XP_003399185.1, XP_012169459.1, XP_020721313.1, XP_020721315.1	Edil_03358-mRNA, Edil_03369-mRNA	XP_017755078.1, XP_017755085.1, XP_017755092.1, XP_017755093.1	KAF3423650.1, KAF3423651.1, KAF3423652.1	XP_017792656.1, XP_017792675.1, XP_017792700.1	KOX72788.1, KOX72790.1, KOX72791.1, KOX72793.1	Cluster-1797.0.p1, Cluster-54.1659.p1, Cluster-54.22699.p1, Cluster-54.25763.p1, Cluster-54.26944.p1
OG0000386	XP_016919722.1, XP_016919730.1, XP_016919738.1, XP_016919747.1, XP_028524896.1, XP_028524899.1	XP_006559294.1, XP_006559295.1, XP_006559296.1, XP_006559297.1, XP_016770912.1, XP_026300106.1, XP_026300107.1	XP_024221591.1, XP_024221592.1, XP_024221593.1, XP_033175238.1, XP_033175239.1, XP_033175240.1	Cluster-917.19038.p1, Cluster-917.19039.p1, Cluster-917.19040.p1, Cluster-917.19041.p1	XP_012172650.1, XP_020722582.1, XP_020722583.1, XP_020722584.1, XP_020722585.1	Edil_05120-mRNA	XP_017752959.1, XP_017752960.1, XP_017752961.1	KAF3421370.1	XP_017796340.1, XP_017796341.1, XP_017796342.1, XP_017796343.1	KOX80725.1, KOX80726.1	Cluster-54.17630.p1, Cluster-54.17635.p1, Cluster-54.27235.p1
OG0000387	XP_016920886.1, XP_016920887.1, XP_028525236.1, XP_028525237.1	XP_006570610.1, XP_006570611.1, XP_006570612.1, XP_016768147.1, XP_026297212.1	XP_003491134.1, XP_012243415.1, XP_012243417.1, XP_012243418.1, XP_033177714.1, XP_033177715.1	Cluster-917.21593.p1	XP_003402889.2, XP_012174758.1, XP_012174759.1, XP_012174760.1, XP_012174761.1, XP_012174762.1, XP_020723643.1	Edil_01390-mRNA	XP_017752157.1, XP_017752159.1, XP_017752160.1, XP_017752161.1, XP_017752162.1, XP_017752163.1, XP_017767778.1	KAF3421939.1	XP_017795803.1, XP_017795806.1, XP_017795807.1, XP_017795808.1, XP_017795809.1, XP_017795810.1	KOX76881.1	Cluster-54.21108.p1, Cluster-54.21110.p1, Cluster-54.21111.p1
OG0000388	XP_016921128.1, XP_016921129.1, XP_016921130.1, XP_016921131.1, XP_016921132.1, XP_016921133.1	XP_026296280.1, XP_026296281.1, XP_026296282.1, XP_026296283.1, XP_026296284.1, XP_026296285.1, XP_026296286.1, XP_026296287.1	XP_003489798.1, XP_012241455.1, XP_024223636.1, XP_033176774.1, XP_033176775.1	Cluster-917.27018.p1	XP_003399369.1, XP_012169534.1, XP_012169535.1, XP_012169536.1	Edil_03380-mRNA	XP_017767626.1, XP_017767627.1, XP_017767628.1, XP_017767629.1, XP_017767630.1	KAF3427554.1	XP_017796947.1, XP_017796948.1, XP_017796949.1	KOX72230.1	Cluster-54.1609.p1, Cluster-54.20475.p1, Cluster-54.20477.p1, Cluster-54.26801.p1, Cluster-54.29261.p1, Cluster-54.33552.p1, Cluster-54.3895.p1
OG0000389	XP_016921405.1, XP_016921406.1, XP_016921407.1, XP_016921408.1, XP_028525348.1, XP_028525349.1	XP_006558764.1, XP_006558765.1, XP_006558766.1, XP_006558768.1, XP_006558769.1, XP_006558770.1, XP_006558771.1, XP_016767337.1	XP_012243533.1, XP_012243534.1, XP_012243536.1, XP_012243538.1, XP_012243539.1, XP_012243540.1, XP_024224861.1, XP_033177796.1, XP_033177797.1	Cluster-917.27988.p1	XP_012163522.1, XP_012163523.1, XP_012163525.1, XP_012163526.1, XP_012163527.1, XP_012163528.1, XP_012163529.1, XP_012163530.1, XP_020718431.1	Edil_05176-mRNA	XP_017758633.1	KAF3428244.1	XP_017797283.1	KOX67605.1	Cluster-54.13346.p1, Cluster-54.20492.p1, Cluster-54.20990.p1, Cluster-54.24987.p1
OG0000390	XP_016921614.1, XP_016921615.1, XP_016921616.1, XP_016921617.1, XP_016921618.1, XP_016921619.1, XP_016921620.1, XP_016921621.1, XP_016921622.1, XP_028525438.1	XP_026299987.1, XP_026299988.1, XP_026299989.1, XP_026299991.1, XP_026299992.1, XP_026299993.1, XP_026299994.1, XP_026299995.1, XP_026299996.1, XP_026299997.1, XP_026299998.1, XP_026299999.1, XP_026300000.1, XP_026300001.1, XP_026300002.1, XP_026300003.1	XP_033174998.1, XP_033174999.1, XP_033175000.1	Cluster-917.16355.p1, Cluster-917.29784.p1	XP_020722477.1	Edil_02369-mRNA	XP_017765773.1	KAF3422953.1, KAF3422955.1	XP_017789653.1	KOX74507.1, KOX74508.1	Cluster-54.29247.p1, Cluster-54.29250.p1, Cluster-54.32991.p1
OG0000391	XP_016921644.1, XP_016921648.1, XP_028525454.1, XP_028525455.1	XP_001121958.1, XP_006566912.2, XP_006566914.1, XP_016771007.1, XP_026300266.1, XP_026300267.1	XP_003491913.1, XP_003491914.1, XP_012244752.1, XP_024225553.1, XP_033178364.1	Cluster-917.14295.p1, Cluster-917.25014.p1, Cluster-917.25015.p1, Cluster-917.25016.p1	XP_003399690.1, XP_012170207.1, XP_012170209.1, XP_012170211.1, XP_012170212.1, XP_020721581.1, XP_020721582.1	Edil_08520-mRNA, Edil_08527-mRNA	XP_017759274.1, XP_017759276.1, XP_017759277.1, XP_017759278.1, XP_017759279.1, XP_017759280.1, XP_017759281.1	KAF3428413.1	XP_017791378.1, XP_017791379.1, XP_017791380.1	KOX75060.1, KOX75061.1	Cluster-54.20254.p1
OG0000392	XP_016922347.1, XP_016922348.1, XP_016922349.1, XP_028525705.1	XP_006559637.1	XP_024220972.1	Cluster-917.16490.p1, Cluster-917.1868.p1, Cluster-917.22317.p1, Cluster-917.6660.p1, Cluster-917.6661.p1, Cluster-917.6663.p1, Cluster-917.6664.p1, Cluster-917.6665.p1, Cluster-917.9602.p1	XP_020722912.1, XP_020722913.1	Edil_06071-mRNA	XP_017756021.1	KAF3429913.1, KAF3429914.1, KAF3429915.1	XP_017787494.1	KOX74548.1	Cluster-54.10575.p1, Cluster-54.10575.p3, Cluster-54.10759.p1, Cluster-54.10759.p3, Cluster-54.10761.p1, Cluster-54.10761.p2, Cluster-54.10763.p1, Cluster-54.10763.p2, Cluster-54.10765.p1, Cluster-54.10765.p2, Cluster-54.10769.p1, Cluster-54.10770.p1, Cluster-54.10770.p2, Cluster-54.10772.p1, Cluster-54.10772.p3, Cluster-54.10773.p1, Cluster-54.10776.p1, Cluster-54.10778.p1
OG0000393	XP_028521213.1	XP_006566821.3, XP_016770452.2, XP_016770453.2, XP_026299626.1, XP_026299627.1	XP_003487251.1, XP_012237504.1, XP_012237506.1, XP_012237507.1, XP_024221382.1, XP_033175119.1, XP_033175120.1, XP_033175121.1, XP_033175122.1	Cluster-917.17342.p1, Cluster-917.17346.p1, Cluster-917.17349.p1, Cluster-917.17350.p1, Cluster-917.17350.p2	XP_012168983.1, XP_012168984.1, XP_012168985.1, XP_012168986.1, XP_012168987.1, XP_020721204.1, XP_020721205.1	Edil_00312-mRNA	XP_017761935.1, XP_017761936.1, XP_017761937.1, XP_017761938.1, XP_017761939.1, XP_017761940.1	KAF3427198.1	XP_017792857.1	KOX73184.1	Cluster-54.20569.p1, Cluster-54.24422.p1, Cluster-54.24588.p1, Cluster-54.29628.p1, Cluster-54.7175.p1
OG0000394	XP_028521263.1	XP_006562297.2, XP_006562298.2, XP_006562299.2, XP_006562301.2, XP_026300191.1, XP_026300192.1	XP_012243244.1, XP_024224676.1, XP_033177641.1, XP_033177642.1, XP_033177643.1, XP_033177644.1, XP_033177645.1, XP_033177646.1, XP_033177648.1, XP_033177649.1	Cluster-917.14287.p1, Cluster-917.14288.p1, Cluster-917.14290.p1, Cluster-917.14291.p1, Cluster-917.14293.p1	XP_012169902.1, XP_020721730.1	Edil_01035-mRNA, Edil_01036-mRNA	XP_017753403.1	KAF3421667.1, KAF3421668.1	XP_017791499.1	KOX69925.1	Cluster-54.1268.p1, Cluster-54.1394.p1, Cluster-54.1394.p2, Cluster-54.16660.p1, Cluster-54.16660.p2, Cluster-54.3212.p1, Cluster-54.3212.p2, Cluster-54.3523.p1, Cluster-54.5017.p1, Cluster-54.5814.p1, Cluster-54.7859.p1
OG0000395	XP_028523698.1, XP_028523699.1, XP_028523700.1, XP_028523701.1, XP_028523702.1, XP_028523703.1, XP_028523704.1, XP_028523705.1, XP_028523707.1, XP_028523708.1, XP_028523709.1	XP_016772461.2, XP_016772462.1, XP_026301610.1, XP_026301611.1, XP_026301612.1, XP_026301613.1, XP_026301614.1, XP_026301615.1	XP_012240154.2	Cluster-917.23879.p1, Cluster-917.27950.p1, Cluster-917.27951.p1, Cluster-917.27955.p1, Cluster-917.28004.p1, Cluster-917.28648.p1, Cluster-917.28988.p2, Cluster-917.7843.p1	XP_012173736.1, XP_012173745.1, XP_020723229.1, XP_020723567.1	Edil_14596-mRNA		KAF3423672.1, KAF3423677.1		KOX75241.1	Cluster-379.0.p1, Cluster-5264.1.p1, Cluster-54.15778.p1, Cluster-54.19504.p1, Cluster-54.19895.p1, Cluster-54.26614.p2
OG0000396	XP_016903862.1, XP_016903866.1, XP_016903867.1, XP_028519963.1, XP_028519964.1	XP_016773596.1, XP_016773598.1, XP_016773599.1, XP_016773600.1, XP_016773602.1, XP_016773603.1, XP_016773604.1, XP_016773605.1, XP_016773606.1, XP_016773607.1	XP_003490111.1, XP_024223912.1, XP_024223914.1, XP_024223915.1, XP_024223917.1, XP_033176962.1, XP_033176963.1, XP_033176964.1, XP_033176965.1	Cluster-917.10431.p1, Cluster-917.24874.p1, Cluster-917.29227.p1, Cluster-917.29579.p2, Cluster-917.29579.p3	XP_003393665.1, XP_012172416.1, XP_012172423.1	Edil_05980-mRNA	XP_017758053.1, XP_017758055.1	KAF3428107.1	XP_017796545.1	KOX74131.1	Cluster-54.30112.p2, Cluster-54.30115.p1, Cluster-54.30115.p3
OG0000397	XP_016905093.1, XP_016905094.1, XP_016905095.1	XP_026299954.1	XP_012247527.1, XP_012247529.1, XP_012247531.1, XP_012247533.1, XP_012247535.1, XP_033179742.1, XP_033179743.1	Cluster-917.12964.p1, Cluster-917.17946.p2, Cluster-917.17946.p3, Cluster-917.17946.p6, Cluster-917.17946.p8, Cluster-917.30206.p2, Cluster-917.30774.p1, Cluster-917.347.p1	XP_012170372.1, XP_012170373.1, XP_012170376.1, XP_012170377.1, XP_012170378.1, XP_020721438.1, XP_020721439.1	Edil_02957-mRNA	XP_017762198.1	KAF3429704.1, KAF3429705.1	XP_017794821.1	KOX70034.1	Cluster-54.20192.p1, Cluster-54.20192.p2, Cluster-54.20192.p3, Cluster-54.20347.p1, Cluster-54.20347.p2, Cluster-54.20347.p3, Cluster-54.20349.p1, Cluster-54.20351.p1, Cluster-54.7062.p1
OG0000398	XP_016905461.1, XP_016905463.1, XP_016919174.1, XP_016919175.1	NP_001011643.1, NP_001128406.1, XP_006557552.1, XP_006571519.1, XP_006571520.1	XP_003487999.1, XP_003490309.1, XP_012242312.1, XP_012242313.1, XP_012242315.1, XP_024222086.1, XP_024222087.1, XP_033175657.1	Cluster-917.10794.p1, Cluster-917.18475.p1, Cluster-917.19522.p1, Cluster-917.31495.p1, Cluster-917.31495.p2	XP_003393298.1, XP_012164960.1, XP_012167215.1, XP_012167222.1, XP_012167225.1, XP_020721113.1, XP_020721120.1	Edil_03626-mRNA, Edil_10237-mRNA	XP_017752454.1, XP_017753508.1, XP_017753509.1	KAF3421445.1, KAF3424278.1	XP_017788300.1, XP_017797568.1	KOX80903.1	Cluster-54.15507.p1, Cluster-54.925.p1
OG0000399	XP_016906814.1, XP_016906815.1, XP_016906816.1, XP_016906817.2, XP_016906818.1, XP_016906819.1, XP_016906820.1, XP_028520903.1, XP_028520904.1	XP_006567890.1, XP_006567892.1, XP_006567893.1, XP_006567895.1, XP_026296562.1, XP_026296563.1, XP_026296564.1, XP_392370.3	XP_024223131.1, XP_024223132.1, XP_033176415.1	Cluster-917.17536.p1, Cluster-917.17538.p1, Cluster-917.17539.p1	XP_012164385.1, XP_012164386.1, XP_012164388.1, XP_012164389.1, XP_012164391.1, XP_012164392.1, XP_020718940.1, XP_020718941.1	Edil_02517-mRNA	XP_017757549.1, XP_017757550.1	KAF3426118.1	XP_017790850.1	KOX70342.1	Cluster-3169.0.p1, Cluster-54.25159.p1, Cluster-54.26100.p1, Cluster-54.28301.p1
OG0000400	XP_016907014.1	XP_026295210.1, XP_026295212.1	XP_003486167.1, XP_012250143.1, XP_012250144.1, XP_012250147.1, XP_024220307.1, XP_024220308.1, XP_024220310.1, XP_033174384.1, XP_033174385.1	Cluster-917.34729.p1, Cluster-917.34732.p1	XP_003402574.1	Edil_06382-mRNA	XP_017764822.1, XP_017764823.1, XP_017764824.1, XP_017764825.1, XP_017764826.1, XP_017764827.1	KAF3423967.1	XP_017796175.1, XP_017796176.1, XP_017796177.1, XP_017796178.1, XP_017796180.1, XP_017796181.1, XP_017796182.1, XP_017796183.1, XP_017796184.1, XP_017796185.1, XP_017796186.1	KOX80056.1	Cluster-54.12384.p1, Cluster-54.13391.p1, Cluster-54.20647.p1, Cluster-54.22697.p1, Cluster-54.78.p1, Cluster-54.8506.p1
OG0000401	XP_016907103.1, XP_016907104.1, XP_028520951.1, XP_028520952.1, XP_028520953.1	XP_006565695.1, XP_026300768.1, XP_026300769.1, XP_026300770.1	XP_012243464.1, XP_012243467.1, XP_024224804.1, XP_024224805.1, XP_024224807.1, XP_024224808.1, XP_033177750.1, XP_033177753.1, XP_033177754.1	Cluster-917.16931.p1, Cluster-917.21898.p2, Cluster-917.29177.p1	XP_012171961.1, XP_012171962.1, XP_012171966.1, XP_020722182.1, XP_020722183.1, XP_020722184.1, XP_020722185.1, XP_020722186.1, XP_020722187.1, XP_020722188.1, XP_020722189.1, XP_020722190.1, XP_020722191.1, XP_020722192.1	Edil_04327-mRNA	XP_017767278.1	KAF3430623.1	XP_017798542.1	KOX79215.1	Cluster-2430.0.p1
OG0000402	XP_016907556.1, XP_016907558.1, XP_016907559.1, XP_016907560.1, XP_028520994.1, XP_028520995.1, XP_028520996.1	XP_016771899.1, XP_016771900.1, XP_026299953.1, XP_026299990.1, XP_026300051.1, XP_026300084.1, XP_026300108.1	XP_012237497.1, XP_012237498.1, XP_012237499.1, XP_012237500.1, XP_024221419.1	Cluster-917.27103.p1, Cluster-917.27104.p1	XP_003399146.1, XP_012168956.1, XP_012168957.1, XP_012168958.1, XP_020721148.1	Edil_10054-mRNA	XP_017764619.1, XP_017764620.1, XP_017764621.1, XP_017764622.1, XP_017764623.1, XP_017764625.1	KAF3429440.1	XP_017787691.1, XP_017787692.1, XP_017787693.1, XP_017787694.1, XP_017787695.1	KOX77176.1	Cluster-54.32208.p1
OG0000403	XP_016907653.1, XP_016907654.1, XP_016907655.1, XP_016907658.1, XP_016907659.1, XP_028521082.1, XP_028521083.1	XP_026298931.1, XP_026298933.1, XP_026298934.1, XP_026298942.1, XP_026298945.1, XP_026298947.1	XP_012249756.1, XP_024228277.1, XP_024228278.1, XP_024228279.1, XP_024228280.1, XP_024228281.1, XP_033180729.1, XP_033180730.1, XP_033180731.1, XP_033180732.1	Cluster-917.4231.p1, Cluster-917.4251.p1, Cluster-917.4428.p1, Cluster-917.4537.p1, Cluster-917.4830.p1	XP_012166926.1, XP_020720462.1, XP_020720463.1, XP_020720464.1, XP_020720465.1	Edil_10471-mRNA, Edil_14997-mRNA	XP_017755558.1	KAF3423191.1	XP_017789721.1	KOX71643.1	Cluster-54.28786.p1, Cluster-54.28786.p3
OG0000404	XP_016908226.1, XP_016908228.1, XP_016908229.1, XP_016908230.1, XP_016908232.1, XP_016908233.1, XP_016908234.1, XP_016908236.1	XP_016769114.2, XP_026298286.1, XP_026298287.1, XP_026298288.1, XP_026298289.1, XP_026298290.1, XP_026298291.1, XP_026298292.1, XP_026298293.1	XP_012245595.1, XP_012245596.1, XP_012245597.1, XP_012245598.1, XP_024226088.1, XP_024226089.1, XP_033178833.1, XP_033178834.1	Cluster-917.15892.p1, Cluster-917.15893.p1, Cluster-917.26570.p1	XP_012173979.1	Edil_06520-mRNA	XP_017752685.1, XP_017752686.1, XP_017752687.1, XP_017752688.1, XP_017752689.1	KAF3425620.1	XP_017790602.1	KOX75788.1	Cluster-54.10714.p1, Cluster-54.31195.p1, Cluster-54.31207.p1
OG0000405	XP_016910886.1, XP_016910887.1, XP_016910888.1, XP_016910890.1, XP_016910891.1, XP_016910892.1, XP_028522140.1	XP_006558475.1, XP_006558476.1, XP_006558477.1, XP_624048.2	XP_003490894.1, XP_012242910.1, XP_012242911.1, XP_012242913.1, XP_024224486.1	Cluster-917.19672.p2, Cluster-917.20367.p2, Cluster-917.20384.p2, Cluster-917.20822.p2, Cluster-917.20890.p2	XP_003394304.1, XP_012176145.1, XP_012176146.1, XP_012176147.1	Edil_00658-mRNA	XP_017764813.1, XP_017764820.1, XP_017764830.1, XP_017764838.1	KAF3422288.1	XP_017789367.1, XP_017789368.1, XP_017789369.1, XP_017789370.1, XP_017789371.1, XP_017789372.1	KOX79369.1	Cluster-54.12493.p1, Cluster-54.25816.p1, Cluster-54.4685.p1
OG0000406	XP_016912657.1, XP_016912658.1, XP_016912659.1, XP_016912660.1, XP_016912661.1	XP_016766741.1, XP_016766742.1, XP_016766743.1, XP_016766744.1, XP_016766745.1	XP_003486443.1, XP_012236269.1, XP_012236271.1, XP_012236272.1, XP_012236273.1, XP_033174626.1, XP_033174627.1	Cluster-917.3110.p1, Cluster-917.9484.p1	XP_003394257.1, XP_012176086.1, XP_012176087.1, XP_012176088.1, XP_012176089.1, XP_012176090.1, XP_020724200.1	Edil_00919-mRNA	XP_017767063.1, XP_017767064.1, XP_017767065.1, XP_017767066.1, XP_017767067.1	KAF3429605.1	XP_017789120.1	KOX76595.1	Cluster-54.16053.p1, Cluster-54.16054.p1, Cluster-54.16059.p1, Cluster-54.16060.p1, Cluster-54.16061.p1, Cluster-54.8045.p1
OG0000407	XP_016913330.2	XP_006557488.1	XP_024223406.2, XP_033176589.1, XP_033176590.1, XP_033176591.1, XP_033176592.1, XP_033176593.1	Cluster-917.14933.p2, Cluster-917.14934.p2, Cluster-917.14934.p3, Cluster-917.14938.p3, Cluster-917.14938.p6, Cluster-917.14940.p1, Cluster-917.14940.p3, Cluster-917.14942.p1, Cluster-917.14944.p1, Cluster-917.14951.p4, Cluster-917.14951.p7, Cluster-917.17302.p2, Cluster-917.20278.p3, Cluster-917.20278.p5, Cluster-917.29444.p3, Cluster-917.29447.p3, Cluster-917.34647.p4, Cluster-917.34647.p6, Clu…	XP_003396559.2, XP_020719375.1	Edil_12514-mRNA	XP_017763734.1	KAF3423834.1	XP_017787783.1	KOX71896.1	Cluster-54.10276.p1, Cluster-54.13350.p1, Cluster-54.13350.p2
OG0000408	XP_016913571.1, XP_016913573.1, XP_016913574.1, XP_016913575.1, XP_016913576.1, XP_016913577.1	XP_026300929.1, XP_026300930.1, XP_026300931.1, XP_026300932.1, XP_026300933.1, XP_026300934.1	XP_003485010.1, XP_012241607.1, XP_012241623.1, XP_033176873.1, XP_033176875.1, XP_033176878.1, XP_033176886.1, XP_033176889.1	Cluster-917.16722.p1, Cluster-917.19440.p1, Cluster-917.19441.p1, Cluster-917.26471.p1	XP_003400625.1, XP_012171483.1, XP_012171484.1, XP_012171485.1, XP_020722048.1, XP_020722049.1	Edil_09079-mRNA	XP_017760633.1, XP_017760634.1, XP_017760635.1, XP_017760636.1	KAF3427288.1	XP_017798485.1	KOX79668.1, KOX79671.1	Cluster-54.16796.p1, Cluster-54.16798.p1
OG0000409	XP_016913882.1, XP_016913890.2, XP_028522875.1, XP_028522877.1	XP_006570241.1, XP_006570243.1, XP_006570244.1, XP_016767819.1, XP_026296868.1	XP_012247423.1, XP_012247425.1, XP_024227083.1, XP_033179748.1, XP_033179749.1, XP_033179750.1	Cluster-917.21315.p1, Cluster-917.34805.p2	XP_012170347.1, XP_012170348.1, XP_012170349.1, XP_020721444.1	Edil_02933-mRNA, Edil_02935-mRNA	XP_017762205.1, XP_017762206.1, XP_017762207.1	KAF3429685.1, KAF3429686.1	XP_017794858.1, XP_017794859.1, XP_017794860.1	KOX70052.1	Cluster-54.14349.p1, Cluster-54.14349.p2, Cluster-54.14351.p1, Cluster-54.14353.p1, Cluster-54.14354.p1, Cluster-54.14356.p1, Cluster-54.14669.p1, Cluster-54.14669.p5, Cluster-54.14673.p1
OG0000410	XP_016914167.1, XP_016914169.1, XP_016914171.2, XP_016914172.1, XP_016914173.1, XP_016914174.1, XP_028523120.1, XP_028523121.1, XP_028523122.1	XP_006565199.2, XP_006565201.1, XP_026296032.1, XP_026296033.1, XP_026296034.1, XP_026296035.1, XP_026296036.1, XP_392334.4	XP_012245285.1, XP_012245287.1, XP_024225906.1, XP_024225908.1, XP_024225909.1, XP_033178664.1, XP_033178665.1	Cluster-917.21959.p1, Cluster-917.21963.p1	XP_012163427.1, XP_012163428.1, XP_012163429.1, XP_012163430.1, XP_012163433.1, XP_020718298.1	Edil_01497-mRNA	XP_017752662.1, XP_017752663.1	KAF3426698.1, KAF3426699.1	XP_017797629.1	KOX74997.1	Cluster-54.33842.p1, Cluster-54.8283.p1
OG0000411	XP_016914821.1, XP_016921509.1, XP_028525352.1, XP_028525353.1	XP_003251221.1, XP_003251624.1, XP_006570863.1, XP_016773376.1	XP_003489847.1, XP_003489854.1, XP_003492168.1, XP_012239517.1	Cluster-917.13360.p7, Cluster-917.22131.p1, Cluster-917.33082.p1, Cluster-917.35203.p6	XP_003392964.1, XP_003392970.1, XP_003393115.1, XP_012166136.1	Edil_03826-mRNA, Edil_03827-mRNA	XP_017754149.1, XP_017764549.1, XP_017764550.1	KAF3419924.1, KAF3420911.1, KAF3429164.1, KAF3429166.1	XP_017795687.1, XP_017799302.1, XP_017799307.1, XP_017799308.1	KOX74214.1, KOX74217.1, KOX77330.1	Cluster-54.1549.p1, Cluster-54.5492.p1, Cluster-54.5498.p6, Cluster-54.5500.p5, Cluster-54.747.p1
OG0000412	XP_016915131.1, XP_016915132.1, XP_016915133.1, XP_016915134.1, XP_016915135.1, XP_016915138.1, XP_028523385.1	NP_001177977.2, XP_026296891.1, XP_026296892.1, XP_026296893.1, XP_026296894.1, XP_026296895.1, XP_026296896.1, XP_026296897.1, XP_026296898.1, XP_026296899.1	XP_012249583.1, XP_024228237.1, XP_024228238.1, XP_033180720.1	Cluster-917.22684.p1, Cluster-917.22685.p1, Cluster-917.22686.p1, Cluster-917.22687.p1	XP_012173874.1, XP_020723275.1, XP_020723276.1	Edil_04771-mRNA	XP_017753667.1	KAF3420246.1, KAF3420247.1, KAF3420249.1	XP_017797516.1	KOX69830.1, KOX69831.1	Cluster-54.14404.p1, Cluster-54.31625.p1, Cluster-54.31630.p1, Cluster-54.33390.p1, Cluster-54.33390.p2
OG0000413	XP_016915327.2, XP_016915329.1	XP_016769069.2, XP_016769111.2, XP_026301158.1, XP_026301164.1, XP_026301169.1, XP_026301172.1	XP_012237330.1, XP_024221326.1, XP_033175094.1	Cluster-917.20121.p1, Cluster-917.20122.p1, Cluster-917.20122.p2, Cluster-917.20123.p1, Cluster-917.20125.p1, Cluster-917.30063.p1	XP_003402686.2, XP_020719671.1, XP_020719672.1, XP_020719673.1, XP_020719674.1, XP_020719675.1	Edil_10992-mRNA, Edil_12537-mRNA, Edil_12538-mRNA	XP_017753459.1	KAF3429360.1, KAF3429361.1	XP_017788202.1	KOX77658.1, KOX77663.1, KOX77665.1	Cluster-54.15964.p1, Cluster-54.15964.p3, Cluster-54.17253.p1, Cluster-54.17253.p3, Cluster-54.29050.p1, Cluster-54.29057.p1, Cluster-54.29057.p2, Cluster-54.29057.p6
OG0000414	XP_016916383.1, XP_016916384.1, XP_016916385.1, XP_016916386.1, XP_016916387.1, XP_028523737.1, XP_028523738.1, XP_028523739.1, XP_028523740.1, XP_028523741.1, XP_028523742.1, XP_028523743.1, XP_028523744.1, XP_028523745.1	XP_006557764.1, XP_006557765.1, XP_006557766.1, XP_006557767.1, XP_395497.3	XP_012244803.1, XP_012244804.1, XP_012244805.2	Cluster-917.23551.p1, Cluster-917.23552.p1, Cluster-917.23553.p2, Cluster-917.34581.p2, Cluster-917.34581.p3	XP_012170130.1, XP_012170131.1, XP_012170132.1, XP_012170133.1, XP_012170134.1, XP_020721419.1	Edil_09232-mRNA	XP_017764416.1, XP_017764417.1	KAF3428892.1	XP_017798401.1	KOX67185.1	Cluster-54.20916.p2, Cluster-54.20916.p3
OG0000415	XP_016916412.1		XP_003492337.3, XP_033176372.1, XP_033178690.1, XP_033178691.1, XP_033178692.1, XP_033178693.1	Cluster-1710.0.p1	XP_012167489.1, XP_012167493.1, XP_012167615.2, XP_012167616.1, XP_012167618.1, XP_012167619.1		XP_017758779.1, XP_017764056.1	KAF3423708.1, KAF3423710.1, KAF3423711.1, KAF3423712.1, KAF3423713.1, KAF3423714.1, KAF3423715.1, KAF3423716.1, KAF3423717.1, KAF3423718.1, KAF3423719.1, KAF3423720.1, KAF3423721.1, KAF3423723.1	XP_017795125.1, XP_017795128.1	KOX67247.1, KOX70599.1, KOX70600.1, KOX70601.1, KOX70602.1, KOX73564.1, KOX73565.1, KOX73566.1	Cluster-946.0.p1
OG0000416	XP_016916474.1, XP_016916475.1, XP_016916476.1, XP_016916477.1, XP_016916478.1, XP_016916479.1	XP_006567454.1, XP_006567460.1	XP_003492331.1, XP_003492332.1, XP_012245333.1, XP_012245334.1, XP_024225942.1, XP_024225943.1, XP_024225944.1, XP_033178682.1	Cluster-917.23882.p1, Cluster-917.23883.p1, Cluster-917.23885.p1, Cluster-917.23891.p1	XP_003397953.1, XP_012167510.1, XP_012167511.1, XP_012167512.1, XP_012167513.1, XP_012167514.1, XP_012167515.1, XP_020720304.1	Edil_02839-mRNA	XP_017764090.1, XP_017764091.1, XP_017764092.1, XP_017764093.1	KAF3428457.1	XP_017795748.1, XP_017795749.1, XP_017795750.1	KOX73556.1	Cluster-54.30159.p1, Cluster-54.30906.p1, Cluster-54.30907.p1
OG0000417	XP_016918301.1, XP_016918303.1, XP_016918304.1, XP_016918306.1, XP_016918307.1, XP_028524455.1	XP_006563814.1, XP_006563816.1, XP_016769237.1, XP_026298012.1, XP_396457.1	XP_012236225.1, XP_024220611.1, XP_033174600.1	Cluster-917.14234.p3, Cluster-917.24489.p4, Cluster-917.29292.p3, Cluster-917.33207.p4, Cluster-917.7288.p4, Cluster-917.7289.p4, Cluster-917.7290.p2, Cluster-917.7977.p4	XP_003401776.1, XP_012172990.1, XP_012172993.1, XP_012172994.1, XP_012172995.1, XP_020722962.1, XP_020722963.1	Edil_06821-mRNA	XP_017764565.1, XP_017764566.1	KAF3427229.1	XP_017793989.1, XP_017793990.1, XP_017793991.1, XP_017793992.1, XP_017793993.1	KOX75585.1	Cluster-54.21882.p1, Cluster-54.21885.p1
OG0000418	XP_016919307.1, XP_016919315.1, XP_016919325.1, XP_016919333.1, XP_028524660.1	XP_006567234.1, XP_006567235.1, XP_006567236.1	XP_012239620.1, XP_012239621.1, XP_033176037.1, XP_033176038.1	Cluster-917.23579.p1, Cluster-917.23582.p1, Cluster-917.23583.p1	XP_003395250.1, XP_012163233.1, XP_012163234.1, XP_012163235.1, XP_012163236.1, XP_020718463.1, XP_020718465.1	Edil_02100-mRNA	XP_017757152.1, XP_017757153.1, XP_017757154.1, XP_017757155.1, XP_017757156.1, XP_017757157.1, XP_017757158.1, XP_017757159.1	KAF3427509.1	XP_017798124.1, XP_017798125.1, XP_017798126.1, XP_017798127.1, XP_017798128.1	KOX72177.1	Cluster-54.33693.p1, Cluster-54.33694.p1, Cluster-54.33695.p1
OG0000419	XP_016920093.1, XP_016920095.1, XP_016920096.1, XP_016920097.1, XP_016920099.1, XP_028525039.1	XP_006569098.1, XP_006569105.1, XP_006569106.1, XP_006569107.1, XP_006569108.1, XP_006569110.1, XP_026294830.1, XP_026294831.1, XP_392217.5	XP_012250199.1, XP_024220608.1, XP_024220613.1, XP_033174507.1, XP_033174510.1, XP_033174516.1, XP_033174521.1, XP_033174525.1, XP_033174529.1, XP_033174532.1, XP_033174534.1	Cluster-917.26330.p1	XP_012175586.1, XP_012175589.1, XP_012175590.1, XP_012175591.1, XP_020723996.1, XP_020723997.1, XP_020723998.1	Edil_05331-mRNA	XP_017766340.1	KAF3421121.1	XP_017790364.1	KOX73585.1	Cluster-54.27203.p1, Cluster-54.31139.p1
OG0000420	XP_016920564.1, XP_016920565.1, XP_016920566.1, XP_016920567.1, XP_016920569.1	XP_006566127.1, XP_016770035.2, XP_026299224.1, XP_026299225.1, XP_026299226.1, XP_391838.3	XP_003492401.1, XP_012245456.1, XP_012245458.1, XP_024226007.1, XP_024226009.1, XP_024226010.1, XP_033178742.1	Cluster-917.23001.p1, Cluster-917.23003.p1, Cluster-917.23004.p1, Cluster-917.28475.p1, Cluster-917.28479.p1	XP_003398522.1, XP_012168259.1, XP_012168260.1, XP_012168261.1, XP_012168262.1, XP_012168263.1	Edil_09619-mRNA	XP_017765396.1, XP_017765397.1, XP_017765398.1, XP_017765399.1	KAF3430139.1	XP_017790798.1, XP_017790806.1, XP_017790814.1	KOX67894.1	Cluster-54.29297.p1, Cluster-54.9678.p1
OG0000421	XP_016920999.1, XP_016921008.1, XP_016921018.1, XP_028524954.1, XP_028524958.1, XP_028524959.1	XP_006559510.2, XP_006559512.2, XP_006559513.2, XP_006559516.2, XP_006559518.1, XP_016768821.2, XP_026298333.1, XP_026298334.1, XP_026298335.1	XP_012240742.1	Cluster-917.20684.p1, Cluster-917.21823.p1, Cluster-917.21824.p1, Cluster-917.24408.p1	XP_012175122.1, XP_012175124.1, XP_012175125.1, XP_012175126.1, XP_020723775.1, XP_020723776.1, XP_020723777.1, XP_020723778.1	Edil_11017-mRNA	XP_017759000.1, XP_017759001.1, XP_017759003.1, XP_017759004.1, XP_017759005.1	KAF3428574.1	XP_017787403.1	KOX73356.1	Cluster-54.23836.p2, Cluster-54.23836.p3, Cluster-54.23837.p1, Cluster-54.23837.p2
OG0000422	XP_016921306.1, XP_016921307.1, XP_016921308.1, XP_016921309.1, XP_016921310.1, XP_016921311.1, XP_016921312.1, XP_016921313.1, XP_016921314.1, XP_028525400.1	XP_026295127.1, XP_026295135.1, XP_026295138.1, XP_026295142.1, XP_026295145.1, XP_026295148.1, XP_026295151.1, XP_026295153.1, XP_026295154.1, XP_026295158.1	XP_003492058.1, XP_012244857.1, XP_012244858.1, XP_012244859.1, XP_012244860.1	Cluster-917.16013.p1, Cluster-917.20372.p1, Cluster-917.24126.p1, Cluster-917.30718.p1, Cluster-917.30719.p1, Cluster-917.4981.p1	XP_012163496.1	Edil_03862-mRNA	XP_017754166.1, XP_017754167.1, XP_017754168.1	KAF3426892.1	XP_017798950.1	KOX74158.1	Cluster-54.1908.p1, Cluster-54.2832.p1
OG0000423	XP_016921525.1, XP_016921526.1, XP_016921527.1, XP_016921528.1, XP_016921529.1	XP_026295872.1, XP_026295873.1, XP_026295874.1, XP_026295875.1	XP_003491260.1, XP_012243578.1, XP_012243579.1, XP_024224862.1	Cluster-2246.0.p1, Cluster-2246.0.p6, Cluster-917.8536.p1, Cluster-917.8536.p5, Cluster-917.8551.p1, Cluster-917.8551.p4, Cluster-917.8561.p1, Cluster-917.8576.p1, Cluster-917.8633.p1, Cluster-917.8633.p5, Cluster-917.8702.p1, Cluster-917.9005.p1, Cluster-917.9005.p5, Cluster-917.9033.p1	XP_003395124.1, XP_003395125.1, XP_012163573.1, XP_020718299.1	Edil_05188-mRNA	XP_017758561.1, XP_017758563.1, XP_017758564.1, XP_017758565.1	KAF3425002.1, KAF3425003.1	XP_017796646.1		Cluster-54.3597.p1, Cluster-54.3597.p2
OG0000424	XP_016921995.1, XP_016921996.1, XP_016921997.1, XP_016921998.1	XP_006564637.1, XP_006564638.1, XP_006564639.1, XP_006564640.1, XP_006564641.1, XP_016768964.1	XP_003493864.1, XP_012247643.1, XP_012247644.1, XP_012247645.1, XP_012247646.1, XP_012247647.1, XP_012247648.1	Cluster-917.24436.p2, Cluster-917.24437.p2	XP_012173067.1, XP_012173068.1, XP_012173069.1, XP_012173070.1, XP_012173071.1, XP_012173075.1	Edil_02679-mRNA	XP_017752519.1, XP_017752521.1, XP_017752522.1, XP_017752523.1, XP_017752524.1, XP_017752525.1	KAF3429182.1	XP_017794026.1, XP_017794027.1, XP_017794028.1, XP_017794029.1, XP_017794030.1, XP_017794031.1	KOX78958.1	Cluster-54.34498.p1
OG0000425	XP_028521294.1	XP_006561512.1, XP_026297854.1, XP_026297855.1, XP_026297856.1, XP_026297857.1, XP_026297858.1, XP_026297859.1, XP_026297860.1, XP_026297861.1, XP_026297863.1, XP_026297864.1	XP_012244477.2, XP_033178259.1, XP_033178260.1	Cluster-917.14551.p1, Cluster-917.14554.p1	XP_012166711.1, XP_012166715.1, XP_020719731.1, XP_020719732.1, XP_020719733.1, XP_020719734.1, XP_020719735.1, XP_020719736.1, XP_020719737.1, XP_020719738.1, XP_020719739.1	Edil_06738-mRNA	XP_017760302.1, XP_017760303.1, XP_017760304.1, XP_017760305.1, XP_017760306.1, XP_017760308.1, XP_017760309.1, XP_017760310.1	KAF3420286.1	XP_017790406.1	KOX81004.1	Cluster-54.32541.p1
[truncated: 16,176 more rows]
